# Supplementary material for: Glucocorticoid receptor wields chromatin interactions to tune transcription for cytoskeleton stabilization in podocytes
Source: Commun Biol. 2021 Jun 3;4:675. doi: 10.1038/s42003-021-02209-8 (PMC8175753; doi:10.1038/s42003-021-02209-8)
Supplement: Supplementary file 4 — Supplementary Data 1 [file 42003_2021_2209_MOESM4_ESM.xlsx]

## Sheet: hPC-MCF7
hPC-MCF7-common				hPC-MCF7-hPC.specific				hPC-MCF7-MCF7.specific
chr1	8131034	8131402		chr1	3583104	3583427		chr1	781064	781320
chr1	26362905	26363354		chr1	5357287	5357538		chr1	1009070	1009376
chr1	27472418	27472671		chr1	5712403	5712738		chr1	1014898	1015081
chr1	119644249	119644701		chr1	7169593	7169820		chr1	1690341	1690554
chr1	145542696	145543104		chr1	9437010	9437341		chr1	1790747	1791064
chr1	150540535	150540916		chr1	9496268	9496819		chr1	3043875	3044102
chr1	154390736	154390996		chr1	9912467	9912744		chr1	3130302	3130555
chr1	156586352	156586559		chr1	11629699	11630020		chr1	6019746	6020028
chr1	162358303	162358750		chr1	13946387	13946788		chr1	6217870	6218329
chr1	169454881	169455653		chr1	14630816	14631233		chr1	7019580	7019905
chr1	172715525	172715895		chr1	16342495	16342840		chr1	7020555	7020765
chr2	10410862	10411191		chr1	16577059	16577364		chr1	7079608	7079924
chr2	20001164	20001424		chr1	17091762	17091983		chr1	7166855	7167082
chr2	20638369	20638770		chr1	25319422	25319787		chr1	7325959	7326331
chr2	21261696	21262009		chr1	27113806	27114044		chr1	7777175	7777497
chr2	85999390	85999638		chr1	27693463	27693704		chr1	8077548	8077926
chr2	101737092	101737379		chr1	32015767	32016261		chr1	8121390	8121627
chr2	111713067	111713513		chr1	32093071	32093319		chr1	8130475	8130681
chr2	150278833	150279077		chr1	33804475	33804706		chr1	8138114	8138548
chr2	161085076	161085583		chr1	39513250	39513600		chr1	8180648	8180970
chr2	169135090	169135419		chr1	41961893	41962335		chr1	8181464	8181650
chr2	237933657	237934004		chr1	44534225	44534451		chr1	8215084	8215300
chr2	241190727	241191195		chr1	47272381	47272654		chr1	8242172	8242882
chr3	105511144	105511609		chr1	47795947	47796269		chr1	8250097	8250317
chr3	125776148	125776460		chr1	50445089	50445457		chr1	8254607	8254924
chr3	140995247	140995461		chr1	53102800	53103075		chr1	8257778	8258233
chr3	177888441	177888815		chr1	53131251	53131781		chr1	8262674	8263017
chr3	183088516	183089026		chr1	54129286	54129597		chr1	8318845	8319752
chr3	183483174	183483629		chr1	61586683	61586911		chr1	8372224	8372497
chr3	185376420	185376773		chr1	61902561	61902813		chr1	8472588	8472905
chr3	188665579	188666196		chr1	64508273	64508789		chr1	8730367	8730550
chr4	53689555	53689871		chr1	68793109	68793563		chr1	8762354	8762572
chr4	57594818	57595025		chr1	78836488	78836953		chr1	8772623	8772846
chr4	89533335	89533765		chr1	86072901	86073215		chr1	8975510	8975837
chr4	100939272	100939556		chr1	92139075	92139551		chr1	9098385	9098633
chr4	129492923	129493244		chr1	92651756	92651975		chr1	9173052	9173455
chr5	32785657	32786041		chr1	93924645	93925031		chr1	9536934	9537276
chr5	94982330	94982715		chr1	94167347	94167772		chr1	10542840	10543183
chr5	124160565	124160876		chr1	102123408	102123624		chr1	10571067	10571256
chr5	133801984	133802502		chr1	103521970	103522343		chr1	10645930	10646197
chr5	149237033	149237501		chr1	109913283	109913546		chr1	10878795	10878987
chr5	172199329	172199782		chr1	110470572	110470926		chr1	11140089	11140757
chr6	25006654	25007020		chr1	113826618	113826952		chr1	11968195	11968378
chr6	35569678	35570084		chr1	144707616	144707930		chr1	12436402	12436647
chr6	35699557	35700065		chr1	144982930	144983317		chr1	12536160	12536343
chr6	42013309	42013865		chr1	152881695	152882026		chr1	12538142	12538694
chr6	123412088	123412447		chr1	168605961	168606221		chr1	12545422	12546005
chr7	12755408	12755739		chr1	173496266	173496557		chr1	12546557	12546795
chr7	38027370	38027743		chr1	192876660	192877170		chr1	12556562	12556806
chr7	41147746	41148032		chr1	198745722	198746223		chr1	12588437	12588813
chr7	73892449	73892899		chr1	201327784	201328032		chr1	12609912	12610122
chr7	77421401	77421690		chr1	204058130	204058414		chr1	12676001	12676211
chr7	100743397	100743940		chr1	206922096	206922444		chr1	15343738	15343980
chr7	105857637	105857933		chr1	207483095	207483497		chr1	15556390	15556574
chr7	139357619	139357879		chr1	208380703	208381015		chr1	15885745	15885984
chr7	158224662	158225023		chr1	209704334	209704608		chr1	16121665	16122076
chr8	9306200	9306567		chr1	210046791	210047208		chr1	16126533	16127328
chr8	18812345	18812685		chr1	210567665	210568013		chr1	16238446	16238677
chr8	38171833	38172292		chr1	211371585	211371917		chr1	16333655	16333957
chr8	48266086	48266578		chr1	213374758	213375225		chr1	16500096	16500352
chr8	48571862	48572303		chr1	214366520	214367086		chr1	16502551	16502770
chr8	91013821	91014149		chr1	216230416	216230679		chr1	17738718	17738991
chr8	100718086	100718349		chr1	222065017	222065492		chr1	17800874	17801066
chr8	102290256	102290587		chr1	224840572	224840869		chr1	17802277	17802598
chr8	128403264	128403722		chr1	230765288	230765687		chr1	17825592	17825794
chr9	33162993	33163243		chr1	231057578	231057884		chr1	17886348	17886679
chr9	73034750	73035305		chr1	243713563	243714024		chr1	17908726	17909094
chr9	73095635	73096065		chr1	245534433	245534799		chr1	18218806	18219127
chr9	81181867	81182161		chr2	3698841	3699101		chr1	18528457	18528750
chr9	84203090	84203462		chr2	8375166	8375560		chr1	18625359	18625630
chr9	90691605	90692050		chr2	10548034	10548265		chr1	18791207	18791514
chr9	110802958	110803363		chr2	12039677	12039965		chr1	18995304	18995517
chr9	119599782	119600274		chr2	23825185	23825411		chr1	18996788	18997046
chr9	125010925	125011186		chr2	26159969	26160219		chr1	19753746	19754091
chr10	500892	501269		chr2	28021757	28022155		chr1	20190391	20190592
chr10	3852323	3852773		chr2	28884436	28884781		chr1	20559057	20559384
chr10	3930229	3930587		chr2	32843656	32844091		chr1	20683394	20683629
chr10	11940238	11940611		chr2	33141342	33141626		chr1	20857506	20857839
chr10	21473251	21473548		chr2	37817366	37817573		chr1	20860174	20860401
chr10	74008514	74008985		chr2	48424274	48424500		chr1	20865287	20865474
chr10	74877718	74877981		chr2	57388149	57388382		chr1	20940156	20940346
chr10	91939404	91939721		chr2	67788736	67789024		chr1	21211598	21211815
chr10	121417921	121418196		chr2	73192959	73193336		chr1	21223329	21223849
chr11	9590545	9590832		chr2	74787587	74787992		chr1	21348796	21349056
chr11	34771734	34772241		chr2	85664651	85665043		chr1	21390659	21390919
chr11	35929652	35929961		chr2	86151580	86151846		chr1	21568188	21568480
chr11	48077370	48077630		chr2	86962206	86962492		chr1	21578384	21578857
chr11	61462961	61463227		chr2	95981791	95982221		chr1	21602828	21603196
chr11	65268733	65269279		chr2	102680471	102681024		chr1	21611666	21611900
chr11	66248104	66248320		chr2	102699523	102699731		chr1	21650901	21651345
chr11	102177007	102177369		chr2	106237244	106237511		chr1	21960736	21961007
chr11	111859436	111859716		chr2	109233392	109233669		chr1	22114628	22114885
chr11	114030683	114031180		chr2	111563129	111563362		chr1	22283273	22283606
chr11	114033452	114034062		chr2	113998493	113998839		chr1	22369661	22369923
chr11	114049847	114050445		chr2	121954987	121955381		chr1	22674966	22675225
chr12	6485189	6485800		chr2	122259796	122260147		chr1	22739033	22739444
chr12	13288709	13289237		chr2	122384810	122385078		chr1	22740742	22741067
chr12	15427645	15427971		chr2	127838503	127838852		chr1	22799130	22799395
chr12	33070091	33070519		chr2	135597219	135597561		chr1	22955731	22955952
chr12	46839234	46839795		chr2	149400440	149400652		chr1	23077782	23077991
chr12	92424391	92424745		chr2	166577112	166577521		chr1	23609530	23609729
chr12	95347999	95348284		chr2	174296884	174297097		chr1	23656388	23656805
chr12	120154417	120154716		chr2	180606098	180606441		chr1	23778482	23778860
chr13	30699962	30700348		chr2	190276719	190277048		chr1	23799852	23800222
chr13	50432677	50433017		chr2	197344018	197344225		chr1	23801561	23801777
chr14	35872973	35873561		chr2	197986752	197987084		chr1	23803849	23804134
chr14	50465862	50466204		chr2	201988686	201989127		chr1	23888814	23889113
chr14	71839097	71839503		chr2	201991536	201991797		chr1	23900980	23901174
chr14	76002171	76002582		chr2	204608353	204608605		chr1	23912016	23912407
chr14	95065516	95065922		chr2	207998604	207998922		chr1	23920104	23920352
chr14	107254484	107254771		chr2	208105504	208105751		chr1	24054107	24054355
chr15	75468804	75469016		chr2	211418201	211418425		chr1	24610412	24610618
chr15	79090829	79091185		chr2	216325551	216325834		chr1	24661737	24661935
chr15	85874376	85874852		chr2	216393258	216393647		chr1	24701371	24702099
chr16	15076364	15076816		chr2	219989938	219990154		chr1	24885656	24885839
chr16	24712161	24712594		chr2	221410883	221411141		chr1	24894537	24894818
chr16	70092045	70092342		chr2	223317115	223317560		chr1	24924251	24924536
chr17	8057452	8058106		chr2	228682880	228683368		chr1	25222984	25223188
chr17	8964255	8964566		chr2	230786368	230786610		chr1	25802742	25802987
chr17	47643483	47643751		chr2	235995337	235995609		chr1	25894704	25895123
chr17	48986715	48987006		chr2	241075590	241075841		chr1	26216875	26217254
chr17	57902905	57903288		chr3	11456572	11456963		chr1	26391226	26391465
chr17	65242805	65243087		chr3	11609639	11609846		chr1	26405012	26405349
chr17	74248196	74248408		chr3	12185667	12185928		chr1	26683956	26684139
chr17	79017549	79017959		chr3	14337318	14337668		chr1	26731110	26731387
chr17	80255069	80255752		chr3	15823459	15824044		chr1	26947427	26947610
chr18	21305901	21306166		chr3	23244728	23244952		chr1	27032397	27032586
chr18	55953018	55953346		chr3	24242904	24243139		chr1	27234070	27234270
chr19	2032339	2032720		chr3	36716409	36716685		chr1	27274662	27274916
chr19	3336748	3337192		chr3	37117472	37117690		chr1	27468251	27468498
chr19	8420510	8420962		chr3	45938753	45939122		chr1	27470991	27471231
chr19	18131106	18131495		chr3	55198180	55198589		chr1	27489704	27489902
chr19	39900134	39900616		chr3	55377757	55378193		chr1	27492899	27493202
chr19	46804128	46804493		chr3	55534495	55534745		chr1	27868957	27869168
chr20	25218451	25218681		chr3	56325127	56325367		chr1	28640482	28640785
chr20	45945959	45946430		chr3	58153730	58154012		chr1	28764769	28765007
chr20	45962820	45963265		chr3	61433947	61434446		chr1	30818367	30818888
chr20	49011812	49012282		chr3	62135655	62135949		chr1	30855680	30855875
chr20	49032159	49032503		chr3	62572983	62573274		chr1	30934598	30934781
chr20	49038978	49039461		chr3	62573532	62573836		chr1	31474942	31475184
chr20	49057362	49057747		chr3	64963200	64963577		chr1	31645172	31645415
chr20	49341301	49341646		chr3	65699858	65700089		chr1	31944477	31944808
chr21	44936847	44937152		chr3	72048027	72048474		chr1	31949772	31949987
chr21	45005827	45006210		chr3	93877836	93878192		chr1	31976728	31976990
chr22	30686983	30687412		chr3	98641712	98641972		chr1	32308501	32308796
chrX	53100809	53101121		chr3	99378830	99379194		chr1	32346556	32346739
chrX	71840490	71840726		chr3	99759442	99759705		chr1	32398006	32398334
chrX	106917194	106917720		chr3	101809729	101809936		chr1	32872133	32872555
chrX	149373307	149373572		chr3	101849160	101849422		chr1	33369009	33369245
chrUn_gl000220	105400	106645		chr3	105120066	105120392		chr1	34872788	34873059
chrUn_gl000220	150247	150523		chr3	108665174	108665449		chr1	35971616	35971873
				chr3	127608256	127608624		chr1	36724336	36724567
				chr3	130935770	130936140		chr1	36734619	36734950
				chr3	137906839	137907379		chr1	36735008	36735226
				chr3	138316236	138316673		chr1	36874008	36874476
				chr3	138839246	138839534		chr1	36881316	36881556
				chr3	140633416	140633787		chr1	36902530	36902841
				chr3	141085349	141085651		chr1	36952668	36952952
				chr3	142217334	142217709		chr1	37217132	37217475
				chr3	143244250	143244659		chr1	37950255	37950467
				chr3	143327849	143328283		chr1	37961197	37961858
				chr3	146191494	146191890		chr1	37964769	37965140
				chr3	153840668	153840942		chr1	37973475	37973809
				chr3	156333607	156333849		chr1	38000097	38000343
				chr3	156534736	156535250		chr1	38320146	38320403
				chr3	157211671	157211895		chr1	39560445	39560663
				chr3	178745055	178745315		chr1	39608545	39608730
				chr3	179172695	179173004		chr1	39714800	39715195
				chr3	187938743	187939251		chr1	40010176	40010366
				chr3	187984720	187985138		chr1	40317813	40318487
				chr3	192686653	192687044		chr1	40446173	40446652
				chr3	193586624	193587002		chr1	40454414	40454686
				chr3	194293194	194293445		chr1	40495366	40495549
				chr4	1722638	1722935		chr1	40496262	40496622
				chr4	13987029	13987293		chr1	40573375	40573558
				chr4	17621491	17621716		chr1	40605987	40606206
				chr4	24874279	24874982		chr1	41334010	41334255
				chr4	31090568	31090921		chr1	41365269	41365452
				chr4	39666572	39666862		chr1	41703825	41704215
				chr4	40185511	40185945		chr1	41819372	41819624
				chr4	52830248	52830632		chr1	41902518	41902750
				chr4	53688599	53689030		chr1	42137918	42138163
				chr4	54930912	54931216		chr1	42255570	42255766
				chr4	62309688	62310038		chr1	42327497	42327685
				chr4	69829238	69829499		chr1	42328363	42328646
				chr4	73339299	73339568		chr1	42333891	42334244
				chr4	74871764	74872214		chr1	42631192	42631857
				chr4	75296824	75297225		chr1	42671956	42672185
				chr4	75466660	75467003		chr1	42675404	42675602
				chr4	78539701	78539991		chr1	42801689	42802041
				chr4	99367888	99368271		chr1	42805858	42806087
				chr4	103638774	103639033		chr1	43458009	43458429
				chr4	111541844	111542182		chr1	43478315	43478545
				chr4	123621414	123621621		chr1	43958501	43958743
				chr4	139428743	139428950		chr1	44002223	44002443
				chr4	148257544	148257830		chr1	44249374	44249882
				chr4	154926030	154926244		chr1	44296489	44296866
				chr4	169637895	169638197		chr1	44323985	44324220
				chr4	169717924	169718204		chr1	44793568	44794015
				chr4	175075691	175075983		chr1	45095007	45095233
				chr4	187587453	187587741		chr1	45196402	45196942
				chr5	10052	11745		chr1	45272828	45273065
				chr5	959005	959269		chr1	45637732	45638021
				chr5	2093915	2094235		chr1	45910574	45910797
				chr5	16467591	16467909		chr1	45912165	45912505
				chr5	28249852	28250204		chr1	46196192	46196451
				chr5	31472044	31472254		chr1	46330417	46330623
				chr5	32852567	32852841		chr1	46444760	46445071
				chr5	34329712	34329986		chr1	46445554	46445780
				chr5	36374491	36374887		chr1	47118429	47118834
				chr5	38806938	38807245		chr1	47185512	47185714
				chr5	50185640	50186177		chr1	47215192	47215487
				chr5	66289330	66289586		chr1	47222506	47222837
				chr5	66564007	66564461		chr1	47479193	47479423
				chr5	71187778	71188170		chr1	47496576	47497114
				chr5	71270118	71270331		chr1	47943759	47944088
				chr5	71900249	71900618		chr1	48360327	48360629
				chr5	72245312	72245560		chr1	49344200	49344442
				chr5	81051075	81051313		chr1	51772649	51772847
				chr5	81084968	81085196		chr1	51790041	51790229
				chr5	81443991	81444306		chr1	52033291	52033775
				chr5	94319440	94319850		chr1	52035524	52035759
				chr5	106428387	106428596		chr1	52094883	52095213
				chr5	106667059	106667329		chr1	52116482	52116733
				chr5	109422616	109423036		chr1	52156355	52156803
				chr5	111165375	111165724		chr1	53128389	53128595
				chr5	114791034	114791359		chr1	53573296	53573594
				chr5	114894252	114894695		chr1	54264878	54265071
				chr5	125696080	125696367		chr1	54408117	54408434
				chr5	125844623	125845104		chr1	54481979	54482316
				chr5	126582972	126583205		chr1	55400596	55400880
				chr5	131550939	131551345		chr1	55728684	55728880
				chr5	135342927	135343213		chr1	55894759	55895087
				chr5	136900249	136900552		chr1	56059153	56059374
				chr5	139600334	139600609		chr1	56880442	56880709
				chr5	142528412	142528684		chr1	56957123	56957526
				chr5	144858941	144859218		chr1	57035358	57035643
				chr5	147648041	147648297		chr1	57038969	57039255
				chr5	148345916	148346338		chr1	57253003	57253324
				chr5	148514846	148515444		chr1	57253776	57254227
				chr5	149275455	149276010		chr1	58753727	58754100
				chr5	150159740	150160223		chr1	60234565	60234933
				chr5	159363743	159364100		chr1	60322531	60322809
				chr5	167068477	167068687		chr1	60387310	60387551
				chr5	167831454	167831762		chr1	61605210	61605412
				chr5	172202591	172202979		chr1	61615087	61615355
				chr5	172227065	172227289		chr1	61787714	61787965
				chr5	172295843	172296493		chr1	61890204	61890436
				chr5	172328137	172328557		chr1	61962041	61962516
				chr5	173236117	173236393		chr1	62108133	62108827
				chr5	176238133	176238495		chr1	62209918	62210188
				chr5	178783656	178783960		chr1	62332031	62332214
				chr6	11365121	11365668		chr1	63735240	63735706
				chr6	11621320	11621616		chr1	63869152	63869340
				chr6	12354625	12355346		chr1	64505329	64505579
				chr6	18491422	18491797		chr1	64638155	64638465
				chr6	30811999	30812260		chr1	64809196	64809461
				chr6	30894489	30894966		chr1	65344766	65345027
				chr6	33713832	33714349		chr1	65363732	65364491
				chr6	35695524	35696253		chr1	65381495	65381995
				chr6	42230203	42230412		chr1	65420831	65421023
				chr6	43958781	43958988		chr1	65448853	65449385
				chr6	44026365	44026700		chr1	65455200	65455605
				chr6	44623075	44623417		chr1	65462621	65462885
				chr6	45576841	45577151		chr1	65472586	65472805
				chr6	47665758	47666008		chr1	65510158	65510397
				chr6	52685036	52685379		chr1	65624523	65624706
				chr6	85607887	85608180		chr1	65636204	65636517
				chr6	89077725	89078123		chr1	65640229	65640418
				chr6	97945611	97945831		chr1	65763373	65763790
				chr6	100250597	100250897		chr1	67842078	67842431
				chr6	107568374	107568851		chr1	68345821	68346201
				chr6	113771290	113771901		chr1	68735753	68735991
				chr6	116636200	116636455		chr1	71217623	71217955
				chr6	124524559	124525018		chr1	76172919	76173283
				chr6	124997202	124997582		chr1	76525194	76525507
				chr6	125064074	125064582		chr1	77153051	77153234
				chr6	125372861	125373108		chr1	77229360	77229573
				chr6	134136548	134136768		chr1	78297837	78298182
				chr6	134497011	134497271		chr1	79616725	79617053
				chr6	134997713	134998359		chr1	79698595	79698853
				chr6	135174588	135174844		chr1	79721148	79721429
				chr6	138028746	138028994		chr1	79756662	79757068
				chr6	138132565	138132944		chr1	79829296	79829500
				chr6	139916338	139916595		chr1	80211699	80211934
				chr6	143726538	143726809		chr1	80549675	80549953
				chr6	150520438	150520684		chr1	80596393	80596820
				chr6	151357386	151357594		chr1	80625900	80626213
				chr6	157952187	157952487		chr1	80648385	80648751
				chr6	158921032	158921386		chr1	80666459	80666666
				chr6	159128190	159128491		chr1	80716437	80716872
				chr7	2349679	2350131		chr1	80857709	80858592
				chr7	3278910	3279198		chr1	80910721	80911048
				chr7	6357569	6357948		chr1	80913345	80913536
				chr7	14246888	14247204		chr1	81059693	81059965
				chr7	19600010	19600492		chr1	81105700	81106185
				chr7	23507871	23508150		chr1	81218827	81219010
				chr7	40261375	40261926		chr1	81233598	81233832
				chr7	44733507	44733746		chr1	82125924	82126283
				chr7	47293986	47294271		chr1	82150118	82150314
				chr7	47797434	47797906		chr1	82193746	82193947
				chr7	50569827	50570465		chr1	82415170	82415449
				chr7	55087065	55087317		chr1	82576098	82576321
				chr7	65259852	65260059		chr1	82628884	82629247
				chr7	65613484	65613849		chr1	82735245	82735458
				chr7	72568301	72568622		chr1	82930194	82930598
				chr7	72681077	72681356		chr1	83280812	83281190
				chr7	73512509	73512931		chr1	83521153	83521756
				chr7	74235013	74235220		chr1	83997759	83997952
				chr7	74653848	74654200		chr1	84338206	84338391
				chr7	74868041	74868303		chr1	84713181	84713552
				chr7	75361979	75362271		chr1	84873621	84873813
				chr7	79408295	79408620		chr1	84875592	84875911
				chr7	100755438	100755963		chr1	85005694	85005914
				chr7	100761468	100761868		chr1	85009878	85010139
				chr7	107949221	107949786		chr1	85098800	85099017
				chr7	116273662	116273922		chr1	85100426	85100733
				chr7	117697503	117697931		chr1	85300058	85300394
				chr7	122911174	122911644		chr1	85340069	85340406
				chr7	127857533	127857888		chr1	85422412	85422664
				chr7	130575460	130575758		chr1	85680380	85680785
				chr7	130773979	130774313		chr1	85681535	85681868
				chr7	131783892	131784427		chr1	85763515	85763741
				chr7	134855012	134855227		chr1	87246523	87246771
				chr7	139434209	139434739		chr1	87258787	87259097
				chr7	139615884	139616124		chr1	87458518	87458928
				chr7	141156091	141156441		chr1	87459068	87459257
				chr7	143902450	143902690		chr1	89347998	89348202
				chr7	144042485	144042703		chr1	90355696	90356081
				chr7	148250991	148251485		chr1	91481757	91482036
				chr7	151333180	151333622		chr1	92469720	92470007
				chr7	154885354	154885682		chr1	93715986	93716213
				chr7	156696227	156696593		chr1	94019801	94020028
				chr8	1952641	1953000		chr1	94050795	94051126
				chr8	2172003	2172210		chr1	94103879	94104274
				chr8	13200735	13201020		chr1	94138845	94139028
				chr8	17324451	17324713		chr1	94502370	94502560
				chr8	19226176	19226570		chr1	94511110	94511350
				chr8	24930974	24931509		chr1	94583668	94583946
				chr8	26499253	26499540		chr1	94787310	94787728
				chr8	27139978	27140370		chr1	94911347	94911542
				chr8	28205686	28206065		chr1	94914415	94914639
				chr8	38794270	38794505		chr1	95459524	95459743
				chr8	40862405	40862694		chr1	96419357	96419666
				chr8	49504133	49504567		chr1	96504347	96504583
				chr8	49540794	49541015		chr1	96525338	96525659
				chr8	56449974	56450277		chr1	96538476	96538698
				chr8	59370588	59371058		chr1	96541242	96541742
				chr8	67018840	67019190		chr1	96629784	96630679
				chr8	75089944	75090293		chr1	96803747	96804010
				chr8	86749629	86749933		chr1	97331534	97331814
				chr8	90973590	90974022		chr1	97428494	97428822
				chr8	96812600	96813123		chr1	97658365	97658724
				chr8	102408976	102409241		chr1	98403580	98403859
				chr8	107937996	107938215		chr1	98553971	98554477
				chr8	108521131	108521545		chr1	99368810	99369139
				chr8	118823451	118824068		chr1	99372466	99372809
				chr8	123149449	123149692		chr1	99381803	99382079
				chr8	131157665	131157883		chr1	99923185	99923491
				chr8	131205841	131206247		chr1	100100572	100100805
				chr8	132855340	132855620		chr1	100125175	100125498
				chr8	135024662	135025093		chr1	100431119	100431843
				chr8	135525933	135526387		chr1	100895912	100896336
				chr8	144915236	144915804		chr1	100918289	100918542
				chr8	145215214	145215434		chr1	100951385	100952005
				chr9	2216144	2216351		chr1	100968007	100968256
				chr9	6968330	6968561		chr1	100981424	100981618
				chr9	12923754	12924138		chr1	101412677	101412964
				chr9	16628007	16628331		chr1	102263406	102263619
				chr9	22148254	22148519		chr1	103291517	103291849
				chr9	35511146	35511418		chr1	103298862	103299118
				chr9	42854348	42854555		chr1	103303143	103303485
				chr9	67292812	67293138		chr1	106793006	106793345
				chr9	69654759	69655032		chr1	106802130	106802430
				chr9	72611701	72612164		chr1	106810757	106811020
				chr9	74656709	74656942		chr1	106851673	106851960
				chr9	74980603	74980944		chr1	106878344	106878539
				chr9	75654161	75654545		chr1	107137933	107138234
				chr9	76395608	76395981		chr1	107215983	107216220
				chr9	79269381	79269781		chr1	107705407	107705786
				chr9	95004738	95004989		chr1	107963003	107963425
				chr9	96897509	96897967		chr1	108068540	108068844
				chr9	107732790	107733306		chr1	108086948	108087189
				chr9	110301698	110301958		chr1	108115187	108115578
				chr9	111879987	111880346		chr1	108136120	108136307
				chr9	112878242	112878756		chr1	108136454	108136885
				chr9	114774884	114775255		chr1	108169215	108169569
				chr9	117626690	117627076		chr1	108245600	108245953
				chr9	118406593	118407077		chr1	108281272	108281508
				chr9	118412160	118412749		chr1	108299066	108299286
				chr9	124726113	124726378		chr1	108372266	108372564
				chr9	124888340	124888573		chr1	108479261	108479517
				chr9	125821025	125821439		chr1	108731938	108732139
				chr9	128456870	128457159		chr1	108733352	108733864
				chr9	130332802	130333009		chr1	108741851	108742104
				chr9	135894943	135895268		chr1	108759658	108760070
				chr9	137266875	137267202		chr1	108777452	108778340
				chr10	310669	311096		chr1	108779762	108780756
				chr10	5615979	5616307		chr1	108809816	108810197
				chr10	9054321	9054690		chr1	108828362	108828651
				chr10	30235733	30236226		chr1	108888755	108888951
				chr10	30236527	30236911		chr1	108924414	108925362
				chr10	30344376	30344687		chr1	108951016	108951269
				chr10	44109012	44109393		chr1	108969405	108969756
				chr10	45459601	45459924		chr1	108998800	108999834
				chr10	46909272	46909577		chr1	109001218	109002174
				chr10	47085688	47085985		chr1	109076097	109076433
				chr10	47391302	47391686		chr1	109090925	109091451
				chr10	50170708	50171079		chr1	109096603	109097050
				chr10	63859264	63859471		chr1	109354384	109354657
				chr10	73426702	73426936		chr1	109356023	109356317
				chr10	81089357	81089691		chr1	109366795	109367013
				chr10	84026274	84026583		chr1	109371271	109371454
				chr10	88922733	88923015		chr1	109373224	109373415
				chr10	91264603	91264874		chr1	109592787	109593135
				chr10	92720373	92720718		chr1	109608781	109609231
				chr10	93402691	93403032		chr1	109693883	109694103
				chr10	94880551	94880835		chr1	109694850	109695154
				chr10	99522660	99523094		chr1	109711017	109711395
				chr10	105010667	105010907		chr1	109723888	109724133
				chr10	106569250	106569852		chr1	109782666	109783029
				chr10	113987313	113987805		chr1	109817460	109817730
				chr10	119564286	119564512		chr1	109841369	109841669
				chr10	123880469	123880970		chr1	110239868	110240058
				chr10	124342175	124342452		chr1	110267979	110268485
				chr10	134295698	134296085		chr1	110490640	110490863
				chr11	819578	819916		chr1	110503176	110503388
				chr11	3145614	3145868		chr1	110592039	110592226
				chr11	12875121	12875452		chr1	110745815	110745998
				chr11	17034417	17034673		chr1	111006922	111007249
				chr11	18287351	18287884		chr1	111359655	111359916
				chr11	19649718	19649955		chr1	111779525	111779762
				chr11	23919074	23919334		chr1	112055923	112056398
				chr11	28882488	28882757		chr1	112119222	112119508
				chr11	33722852	33723271		chr1	112457104	112457324
				chr11	34263707	34264082		chr1	112518943	112519894
				chr11	34340098	34340499		chr1	113005008	113005286
				chr11	44586184	44586391		chr1	113007121	113007342
				chr11	57093176	57093423		chr1	113137130	113137477
				chr11	66536332	66536682		chr1	114058109	114058397
				chr11	70690605	70690892		chr1	114217283	114217500
				chr11	79126123	79126457		chr1	114352572	114352780
				chr11	79506078	79506398		chr1	114378346	114378549
				chr11	89987016	89987285		chr1	114576666	114577025
				chr11	91715130	91715432		chr1	114759194	114759612
				chr11	108468457	108468775		chr1	115023161	115023612
				chr11	110055896	110056268		chr1	115047788	115048052
				chr11	112628148	112628355		chr1	115082883	115083141
				chr11	113234202	113234478		chr1	115298244	115298513
				chr11	114025252	114025527		chr1	115403289	115403510
				chr11	114034651	114035036		chr1	115427056	115427421
				chr11	114042129	114042469		chr1	115998122	115998562
				chr11	117685421	117685847		chr1	116073110	116073568
				chr11	118791385	118791810		chr1	116253959	116254206
				chr11	122032756	122033255		chr1	116255776	116256193
				chr12	1671752	1671959		chr1	116257119	116257768
				chr12	2279589	2279883		chr1	116318431	116318656
				chr12	10537934	10538212		chr1	116353796	116354077
				chr12	15341103	15341422		chr1	116424057	116424327
				chr12	15782012	15782393		chr1	116495263	116495849
				chr12	15935562	15935902		chr1	116558174	116558463
				chr12	29894555	29894859		chr1	116582358	116582554
				chr12	46782979	46783324		chr1	116732087	116732469
				chr12	47167867	47168223		chr1	116785419	116785614
				chr12	51402880	51403209		chr1	116854724	116855173
				chr12	52888247	52888605		chr1	116872904	116873155
				chr12	53443332	53443715		chr1	116996242	116996452
				chr12	56241637	56242171		chr1	117051072	117051940
				chr12	56975404	56975664		chr1	117217465	117217743
				chr12	76660541	76660914		chr1	117396326	117396667
				chr12	81021455	81021970		chr1	117401590	117401853
				chr12	82349435	82349647		chr1	117420637	117420882
				chr12	89808121	89808521		chr1	117768569	117768900
				chr12	89891307	89891571		chr1	117811408	117812006
				chr12	91583356	91583792		chr1	117820097	117820335
				chr12	93594043	93594432		chr1	117976686	117976889
				chr12	93696679	93697072		chr1	118105201	118105615
				chr12	94203711	94204188		chr1	118132916	118133149
				chr12	105879065	105879478		chr1	118133985	118134181
				chr12	108699884	108700215		chr1	118170492	118170731
				chr12	118240834	118241219		chr1	118624003	118624364
				chr12	120580077	120580302		chr1	118640719	118640930
				chr12	122158003	122158313		chr1	118664659	118665304
				chr12	122510540	122510769		chr1	119023848	119024106
				chr12	124994306	124994650		chr1	119099625	119099825
				chr12	125412811	125413210		chr1	119582370	119582567
				chr12	127725688	127726124		chr1	119931213	119931461
				chr12	133841528	133841864		chr1	120316938	120317131
				chr13	25067580	25067909		chr1	145421683	145422078
				chr13	29171840	29172199		chr1	145543558	145543925
				chr13	29714552	29714943		chr1	145547037	145547347
				chr13	40635781	40636123		chr1	145556801	145557071
				chr13	40795399	40795879		chr1	145669121	145669658
				chr13	41634207	41634484		chr1	145694379	145694876
				chr13	42137455	42137803		chr1	145723491	145723929
				chr13	45495934	45496346		chr1	146039951	146040413
				chr13	45683244	45683457		chr1	146233348	146233889
				chr13	48073378	48073773		chr1	146418864	146419339
				chr13	67943864	67944462		chr1	146581450	146581657
				chr13	75399868	75400080		chr1	146585987	146586281
				chr13	75944091	75944420		chr1	146687208	146687418
				chr13	77687564	77687927		chr1	146713766	146714003
				chr13	83639340	83639708		chr1	147084233	147084493
				chr13	87498874	87499081		chr1	147148000	147148228
				chr13	87776296	87776555		chr1	147148368	147148737
				chr13	88149702	88150130		chr1	147188937	147189458
				chr13	94848000	94848260		chr1	147322955	147323601
				chr13	98781559	98781875		chr1	147757939	147758307
				chr13	109895972	109896327		chr1	147770097	147770423
				chr13	109926757	109927086		chr1	149223856	149224204
				chr13	110661248	110661496		chr1	149519932	149520115
				chr14	22136694	22137052		chr1	149572650	149572969
				chr14	23276689	23277145		chr1	149592626	149592939
				chr14	32492282	32492655		chr1	149803898	149804427
				chr14	37466055	37466448		chr1	149814209	149814405
				chr14	55136750	55137010		chr1	149823644	149823845
				chr14	56055259	56055466		chr1	149832502	149832970
				chr14	61932673	61933323		chr1	149950563	149950899
				chr14	64549605	64549970		chr1	150380071	150380383
				chr14	64763371	64763578		chr1	150395432	150395636
				chr14	69015774	69016152		chr1	150533801	150534060
				chr14	69017106	69017521		chr1	150596730	150596915
				chr14	75807563	75807988		chr1	150622870	150623086
				chr14	78868323	78868566		chr1	150641262	150641560
				chr14	79511688	79511983		chr1	150808491	150808789
				chr14	92070816	92071194		chr1	150847394	150847598
				chr14	96671176	96671393		chr1	150878940	150879186
				chr14	104515451	104515863		chr1	150943816	150944183
				chr15	20212949	20213204		chr1	150954250	150954516
				chr15	31657914	31658349		chr1	151167727	151167983
				chr15	35983106	35983396		chr1	151484212	151484433
				chr15	38690261	38690656		chr1	151485623	151485846
				chr15	41079592	41079931		chr1	151519615	151519810
				chr15	41229540	41229810		chr1	151521305	151521579
				chr15	41769429	41769720		chr1	151535928	151536160
				chr15	41836955	41837165		chr1	151554479	151554815
				chr15	48695093	48695403		chr1	151597236	151597665
				chr15	52998365	52998572		chr1	151696298	151696538
				chr15	54442441	54442705		chr1	151809400	151809776
				chr15	58427695	58428080		chr1	151896000	151896215
				chr15	58924971	58925267		chr1	151897266	151897463
				chr15	61342212	61342598		chr1	151943282	151943469
				chr15	65189576	65189851		chr1	151960916	151961324
				chr15	66683099	66683405		chr1	151962603	151962879
				chr15	68176974	68177269		chr1	151964872	151965159
				chr15	74275059	74275355		chr1	151971411	151971655
				chr15	75939243	75939466		chr1	152007412	152007810
				chr15	77362043	77362250		chr1	152020194	152021365
				chr15	79700506	79700742		chr1	152365354	152365800
				chr15	80448292	80448525		chr1	153095387	153095628
				chr15	81170579	81170884		chr1	153336703	153336952
				chr15	82592701	82592941		chr1	153539088	153539324
				chr15	82890034	82890275		chr1	153581277	153581637
				chr15	84366537	84366744		chr1	154973580	154973819
				chr15	84374922	84375339		chr1	154989768	154990110
				chr15	86305965	86306178		chr1	156441373	156441802
				chr15	89459103	89459494		chr1	156609490	156609771
				chr16	1147797	1148098		chr1	156662400	156662761
				chr16	11927888	11928214		chr1	157101859	157102896
				chr16	13401848	13402161		chr1	162122014	162122692
				chr16	20451290	20451622		chr1	162129235	162129648
				chr16	30347252	30347492		chr1	162133370	162133568
				chr16	31129163	31129573		chr1	162135332	162135779
				chr16	56641003	56641454		chr1	162138156	162138354
				chr16	56642038	56642460		chr1	162159213	162159448
				chr16	56659305	56659580		chr1	162255163	162255347
				chr16	58447145	58447468		chr1	162843877	162844097
				chr16	69098011	69098329		chr1	163227902	163228347
				chr16	84866059	84866542		chr1	163736271	163736736
				chr16	85086083	85086418		chr1	163765565	163766167
				chr16	86698079	86698286		chr1	163776424	163777057
				chr16	86985526	86985938		chr1	164559962	164560171
				chr16	87839736	87839973		chr1	164568018	164568419
				chr16	88337931	88338360		chr1	164599734	164599962
				chr16	89647431	89647884		chr1	164717599	164718049
				chr17	1634268	1634631		chr1	165425549	165425766
				chr17	5906576	5906938		chr1	166572393	166572874
				chr17	6494851	6495139		chr1	166578803	166579082
				chr17	7862907	7863166		chr1	168205328	168205615
				chr17	7944615	7944840		chr1	168538720	168538914
				chr17	8055011	8055452		chr1	168596664	168596951
				chr17	12302012	12302219		chr1	168600837	168601264
				chr17	16939756	16940104		chr1	168679140	168679530
				chr17	17418870	17419155		chr1	168721392	168721575
				chr17	17677512	17677811		chr1	168735836	168736139
				chr17	25274851	25275100		chr1	168740787	168741049
				chr17	26763698	26763935		chr1	168830829	168831297
				chr17	27135849	27136213		chr1	168832977	168833333
				chr17	28690907	28691353		chr1	168849307	168849528
				chr17	30823686	30824025		chr1	168876150	168876710
				chr17	38177688	38178053		chr1	168908829	168909338
				chr17	38666483	38666919		chr1	168913322	168913535
				chr17	46561131	46561646		chr1	168960878	168961072
				chr17	55666532	55666861		chr1	169041947	169042170
				chr17	57448897	57449166		chr1	169042765	169042997
				chr17	68046370	68046641		chr1	169214993	169215213
				chr17	70585163	70585465		chr1	169219633	169220420
				chr17	72990511	72990759		chr1	169278098	169278323
				chr17	74513669	74514007		chr1	169281610	169281793
				chr17	74523921	74524292		chr1	169486931	169487140
				chr17	75598614	75598987		chr1	169498600	169498956
				chr17	78698462	78699034		chr1	169696607	169696866
				chr18	3153271	3153701		chr1	169710304	169710652
				chr18	3367683	3368034		chr1	169710999	169711222
				chr18	7870975	7871256		chr1	169748496	169749174
				chr18	7921292	7921576		chr1	169750418	169750886
				chr18	9855192	9855459		chr1	169842827	169843016
				chr18	10041159	10041418		chr1	169854530	169854807
				chr18	21418911	21419255		chr1	169860596	169860846
				chr18	26734223	26734940		chr1	169903750	169903986
				chr18	43218038	43218245		chr1	169911535	169911813
				chr18	43844201	43844570		chr1	171341642	171342014
				chr18	44849662	44849972		chr1	172074392	172074894
				chr18	45979794	45980053		chr1	172076556	172077035
				chr18	48988476	48988746		chr1	172082130	172082339
				chr19	2627474	2627767		chr1	172147002	172147358
				chr19	3305114	3305591		chr1	172150298	172150718
				chr19	3683651	3683935		chr1	172153208	172153436
				chr19	4229109	4229316		chr1	172255930	172256168
				chr19	6744940	6745185		chr1	172325834	172326067
				chr19	16719033	16719464		chr1	172328083	172328459
				chr19	18740569	18741136		chr1	172328898	172329159
				chr19	28956251	28956475		chr1	172329706	172330120
				chr19	43954661	43955079		chr1	172418167	172418355
				chr19	45678986	45679259		chr1	172420337	172420524
				chr19	46313379	46313780		chr1	172439326	172439607
				chr19	47808647	47809047		chr1	172453370	172453682
				chr19	49501153	49501440		chr1	172499076	172499491
				chr19	52239300	52239568		chr1	172902103	172902402
				chr19	52253688	52253935		chr1	172903065	172903431
				chr20	191600	191809		chr1	174389448	174389735
				chr20	1307798	1308132		chr1	174553266	174553554
				chr20	4927638	4928016		chr1	174935081	174935543
				chr20	5926718	5926925		chr1	174940755	174940947
				chr20	7390856	7391318		chr1	175238431	175238631
				chr20	8002158	8002484		chr1	175269967	175270171
				chr20	8836042	8836551		chr1	176792300	176792567
				chr20	9441363	9441648		chr1	177225475	177225846
				chr20	10198086	10198368		chr1	177388951	177389652
				chr20	11176833	11177315		chr1	177410089	177410302
				chr20	14269205	14269619		chr1	177417977	177418285
				chr20	18697868	18698133		chr1	177420261	177420487
				chr20	22756470	22756713		chr1	177540920	177541226
				chr20	23603382	23604070		chr1	177554673	177555213
				chr20	24129196	24129411		chr1	177558373	177558999
				chr20	25289618	25289913		chr1	177576234	177576454
				chr20	30300264	30300806		chr1	177841732	177841999
				chr20	30792046	30792255		chr1	178624836	178625235
				chr20	31500512	31500841		chr1	179265873	179266193
				chr20	31958059	31958335		chr1	179301242	179301531
				chr20	33431281	33431619		chr1	179368468	179369140
				chr20	33894944	33895333		chr1	179900177	179900440
				chr20	36618972	36619426		chr1	180083953	180084238
				chr20	36622993	36623304		chr1	180126753	180127058
				chr20	37499692	37500054		chr1	180350267	180350696
				chr20	39122140	39122618		chr1	180660490	180660716
				chr20	39877206	39877755		chr1	181081632	181081888
				chr20	42557966	42558340		chr1	181086796	181087133
				chr20	43095808	43096298		chr1	181088441	181088818
				chr20	43987479	43988046		chr1	181096211	181096498
				chr20	48841570	48841829		chr1	181421899	181422162
				chr20	49148759	49149040		chr1	182113222	182113537
				chr20	49951864	49952319		chr1	182150325	182150716
				chr20	50248191	50248472		chr1	182213658	182213925
				chr20	56592684	56593111		chr1	182309816	182310011
				chr20	59760980	59761328		chr1	182602788	182603346
				chr20	60024961	60025208		chr1	182672771	182673025
				chr20	62207162	62207490		chr1	182938154	182938863
				chr20	62783404	62783752		chr1	183021975	183022338
				chr21	15921160	15921463		chr1	183029600	183029974
				chr21	22984778	22985146		chr1	183056042	183056413
				chr21	26670793	26671219		chr1	183129170	183129428
				chr21	26703608	26703920		chr1	183688487	183688769
				chr21	36237852	36238160		chr1	183885286	183885566
				chr21	36902120	36902391		chr1	184125558	184125989
				chr21	39612832	39613238		chr1	184332123	184332307
				chr21	40147606	40147987		chr1	184377723	184377930
				chr21	44874028	44874270		chr1	184415537	184415757
				chr21	45154663	45154900		chr1	184422691	184422983
				chr22	18717962	18718242		chr1	184452263	184452456
				chr22	18822803	18823067		chr1	184473694	184473907
				chr22	20129225	20129564		chr1	184486231	184486743
				chr22	23046169	23046429		chr1	184559544	184559853
				chr22	23743594	23743836		chr1	184591476	184591757
				chr22	30818957	30819217		chr1	184598983	184599306
				chr22	40654450	40654741		chr1	184601916	184602277
				chr22	43386933	43387235		chr1	184685285	184685484
				chr22	46501329	46501659		chr1	184772179	184772550
				chrX	3615891	3616107		chr1	184807889	184808088
				chrX	17050472	17050721		chr1	184874761	184875090
				chrX	48449751	48450164		chr1	184899102	184899407
				chrX	49822083	49822300		chr1	185070563	185070875
				chrX	95687711	95688049		chr1	185362946	185363281
				chrX	104727041	104727451		chr1	185364949	185365271
				chrX	106920162	106920689		chr1	185474727	185475080
				chrX	106943644	106943851		chr1	185554926	185555297
				chrX	122798963	122799298		chr1	185615452	185615646
				chrX	152047530	152047758		chr1	185665922	185666299
				chrX	155260026	155260368		chr1	185998208	185998470
				chrY	25038578	25038957		chr1	186051598	186051859
				chrY	27289786	27290046		chr1	186077505	186077927
				chrY	59363029	59363365		chr1	186098212	186098431
				chrM	15941	16347		chr1	186121695	186122682
				chr9_gl000199_random	34330	34646		chr1	186461698	186462032
				chr9_gl000199_random	49700	49988		chr1	186966993	186967398
				chr9_gl000199_random	55622	55948		chr1	187005609	187005845
				chr9_gl000199_random	57022	57346		chr1	187007962	187008402
				chr9_gl000199_random	60673	60976		chr1	187023983	187024349
				chr9_gl000199_random	72628	73133		chr1	187046082	187046289
				chr9_gl000199_random	82861	83294		chr1	187067502	187067713
				chr9_gl000199_random	84190	84572		chr1	187126025	187126234
				chr9_gl000199_random	87903	88193		chr1	187178791	187179102
				chr9_gl000199_random	91452	92120		chr1	187328654	187329158
				chr9_gl000199_random	92313	92829		chr1	187350559	187351000
				chr9_gl000199_random	98808	99080		chr1	187362588	187362963
				chr9_gl000199_random	107114	107446		chr1	187460470	187460822
				chr9_gl000199_random	107980	108290		chr1	188030952	188031374
				chr9_gl000199_random	141362	141628		chr1	188139121	188139370
				chr9_gl000199_random	155820	156091		chr1	188191775	188191978
				chr9_gl000199_random	168143	168710		chr1	188340462	188340833
				chr19_gl000208_random	90053	90326		chr1	188401547	188402291
				chrUn_gl000212	40541	41267		chr1	188458414	188458866
				chrUn_gl000216	145107	145429		chr1	188464016	188464257
				chrUn_gl000220	118531	119308		chr1	188561331	188561731
				chrUn_gl000220	149490	150085		chr1	188562594	188562809
				chrUn_gl000220	150660	151076		chr1	188616875	188617451
				chrUn_gl000220	158307	158572		chr1	188651525	188652115
				chrUn_gl000226	938	1293		chr1	188676016	188676259
				chrUn_gl000226	1482	2441		chr1	188682410	188682824
				chrUn_gl000226	3053	3654		chr1	188739077	188739507
				chrUn_gl000226	4080	4641		chr1	188862604	188862965
				chrUn_gl000226	4943	6316		chr1	189121835	189122129
				chrUn_gl000226	6491	7732		chr1	189543413	189544185
				chrUn_gl000226	8035	8431		chr1	189596518	189596973
				chrUn_gl000226	8963	9237		chr1	189625880	189626069
				chrUn_gl000226	9895	10443		chr1	189650774	189651115
				chrUn_gl000226	10786	11070		chr1	189709952	189710262
				chrUn_gl000226	11695	11993		chr1	189743803	189744318
				chrUn_gl000226	12390	12766		chr1	189789014	189789255
				chrUn_gl000226	13127	13564		chr1	190078228	190078475
				chrUn_gl000226	13744	14926		chr1	190138520	190138712
				chrUn_gl000228	117109	117750		chr1	190220911	190221366
				chrUn_gl000228	118227	118819		chr1	190244729	190245216
								chr1	190733408	190733626
								chr1	190818286	190818589
								chr1	191080450	191080664
								chr1	191111392	191111853
								chr1	191122157	191122558
								chr1	191122682	191123176
								chr1	191132695	191133101
								chr1	191396788	191397153
								chr1	191545099	191545402
								chr1	191605703	191606125
								chr1	191643982	191644193
								chr1	191670841	191671710
								chr1	191678263	191678663
								chr1	191882451	191882758
								chr1	191973673	191974240
								chr1	192018297	192018620
								chr1	192454944	192455171
								chr1	192465343	192466034
								chr1	192480198	192480449
								chr1	192500099	192500439
								chr1	192542182	192542374
								chr1	192548180	192548684
								chr1	192671440	192671664
								chr1	192796106	192796330
								chr1	194202114	194202376
								chr1	194974504	194974797
								chr1	195214951	195215255
								chr1	195675698	195676148
								chr1	195971352	195971651
								chr1	195977350	195977687
								chr1	196266840	196267068
								chr1	196644204	196644474
								chr1	196647500	196647902
								chr1	196993642	196993892
								chr1	197138905	197139206
								chr1	197454899	197455359
								chr1	197730691	197731066
								chr1	197732542	197732737
								chr1	198624814	198625008
								chr1	198908560	198908770
								chr1	198930870	198931111
								chr1	199985999	199986242
								chr1	200076259	200076493
								chr1	200083837	200084085
								chr1	200087868	200088089
								chr1	200100743	200101070
								chr1	200119637	200120228
								chr1	200153363	200153663
								chr1	200234182	200234455
								chr1	200341092	200341474
								chr1	200341981	200342231
								chr1	200374396	200374853
								chr1	200379789	200380218
								chr1	200385266	200385482
								chr1	201251280	201251696
								chr1	201254998	201255310
								chr1	201276985	201277202
								chr1	201278508	201278958
								chr1	201350292	201350479
								chr1	201481444	201481660
								chr1	201486804	201487134
								chr1	201567114	201567345
								chr1	201979309	201979517
								chr1	201987569	201988292
								chr1	201992162	201992545
								chr1	201998381	201998669
								chr1	202004309	202004514
								chr1	202015314	202015745
								chr1	202016095	202016513
								chr1	202025981	202026578
								chr1	202027337	202028043
								chr1	202055409	202055606
								chr1	202056088	202056407
								chr1	202075506	202075746
								chr1	202077455	202077832
								chr1	202082019	202082299
								chr1	202124603	202124936
								chr1	202304498	202304694
								chr1	202349007	202349626
								chr1	202379810	202380077
								chr1	202492291	202492537
								chr1	202718525	202718930
								chr1	202804081	202804335
								chr1	202829874	202830065
								chr1	203058351	203058626
								chr1	203132071	203132354
								chr1	203138823	203139151
								chr1	203249940	203250382
								chr1	203251270	203251776
								chr1	203285649	203286263
								chr1	203298016	203298267
								chr1	203379438	203380015
								chr1	203398404	203398652
								chr1	203839287	203839681
								chr1	203883455	203883651
								chr1	203898973	203899190
								chr1	203970712	203970971
								chr1	204073389	204074096
								chr1	204256045	204256610
								chr1	204288720	204288952
								chr1	204349630	204349977
								chr1	204386268	204386547
								chr1	204386824	204387025
								chr1	204534764	204535005
								chr1	204542511	204542953
								chr1	204893770	204894036
								chr1	204972672	204972868
								chr1	205580379	205580574
								chr1	205727888	205728366
								chr1	205863386	205863603
								chr1	205864112	205864474
								chr1	205908847	205909125
								chr1	206218248	206218595
								chr1	206491243	206491593
								chr1	206493635	206493994
								chr1	206510243	206510866
								chr1	206511540	206511824
								chr1	207077029	207077253
								chr1	207198829	207199290
								chr1	207478125	207478362
								chr1	207489498	207489720
								chr1	207489850	207490296
								chr1	207494634	207494960
								chr1	207963244	207963467
								chr1	207963805	207964015
								chr1	207992357	207992564
								chr1	209761100	209761369
								chr1	210592819	210593060
								chr1	211190780	211190971
								chr1	212894897	212895142
								chr1	213369839	213370065
								chr1	214158216	214158468
								chr1	214390180	214390417
								chr1	214612976	214613186
								chr1	214680602	214680901
								chr1	214810539	214810839
								chr1	215006866	215007050
								chr1	215178495	215178696
								chr1	215287501	215287895
								chr1	215337985	215338265
								chr1	215339333	215339545
								chr1	215359979	215360261
								chr1	215440817	215441174
								chr1	215646019	215646467
								chr1	215649068	215650064
								chr1	215655437	215655748
								chr1	215662224	215662615
								chr1	215663333	215663734
								chr1	215673761	215674057
								chr1	215680902	215681161
								chr1	215713574	215713973
								chr1	215756768	215757044
								chr1	215830318	215830722
								chr1	215891196	215891442
								chr1	215958130	215958549
								chr1	215964583	215964876
								chr1	216637749	216638109
								chr1	216995870	216996255
								chr1	217292690	217293433
								chr1	217486300	217486486
								chr1	217489602	217489955
								chr1	217511869	217512196
								chr1	217545404	217545662
								chr1	217598293	217598658
								chr1	217644759	217645164
								chr1	217666671	217667016
								chr1	217691345	217691637
								chr1	217712984	217713167
								chr1	217730039	217730649
								chr1	217745755	217745971
								chr1	217746803	217747055
								chr1	217747972	217748370
								chr1	217778432	217778889
								chr1	217834334	217834566
								chr1	217881168	217881573
								chr1	217882173	217882490
								chr1	217884554	217885105
								chr1	217886422	217886856
								chr1	217918504	217918893
								chr1	217953246	217953571
								chr1	218094997	218095180
								chr1	218126761	218127084
								chr1	218198867	218199165
								chr1	218416123	218416475
								chr1	218527233	218527435
								chr1	218536665	218537259
								chr1	218540541	218540802
								chr1	218550492	218550943
								chr1	218553695	218554149
								chr1	218564062	218564267
								chr1	218605179	218605513
								chr1	218649730	218650014
								chr1	218653707	218654722
								chr1	218654794	218654977
								chr1	218663756	218664106
								chr1	218669995	218670251
								chr1	218765992	218766333
								chr1	218792330	218792694
								chr1	218794407	218794609
								chr1	219039887	219040086
								chr1	219452719	219453197
								chr1	219875979	219876259
								chr1	220537348	220537778
								chr1	220695200	220695422
								chr1	221316698	221316967
								chr1	222013303	222013493
								chr1	222019320	222019550
								chr1	222773731	222773938
								chr1	222958394	222958581
								chr1	223292865	223293053
								chr1	223492791	223492989
								chr1	223617953	223618177
								chr1	223692010	223692407
								chr1	223842936	223843159
								chr1	223853327	223853731
								chr1	224002731	224002914
								chr1	224048007	224048274
								chr1	224315976	224316200
								chr1	224374460	224374719
								chr1	224445759	224446027
								chr1	224447723	224447978
								chr1	224486666	224487168
								chr1	224488033	224488332
								chr1	224492410	224492745
								chr1	224493499	224493831
								chr1	224548083	224548511
								chr1	225641920	225642116
								chr1	226667099	226667543
								chr1	226885737	226885997
								chr1	227002814	227003179
								chr1	227560466	227560754
								chr1	227616594	227616793
								chr1	228081618	228081928
								chr1	228608845	228609150
								chr1	228857111	228857472
								chr1	228864101	228864390
								chr1	228875200	228875433
								chr1	228989415	228989950
								chr1	229277470	229277708
								chr1	229356895	229357643
								chr1	229364984	229365182
								chr1	229409610	229409924
								chr1	229621117	229621560
								chr1	229903955	229904486
								chr1	229979683	229980088
								chr1	229980413	229980878
								chr1	230115786	230116024
								chr1	230779679	230779899
								chr1	230816435	230816718
								chr1	230960842	230961068
								chr1	231275706	231275997
								chr1	232122730	232123163
								chr1	232299463	232299677
								chr1	232300168	232300516
								chr1	232458164	232458443
								chr1	232680330	232680609
								chr1	232690968	232691164
								chr1	232824193	232824514
								chr1	233839469	233839670
								chr1	233840636	233841268
								chr1	233871220	233871976
								chr1	234108697	234108880
								chr1	234587504	234587761
								chr1	234588329	234588704
								chr1	234680469	234680653
								chr1	234859883	234860212
								chr1	235011441	235011700
								chr1	235012027	235012530
								chr1	235096344	235096813
								chr1	235099803	235100038
								chr1	235110803	235111212
								chr1	235133041	235133389
								chr1	235171068	235171270
								chr1	235409965	235410205
								chr1	235459350	235459723
								chr1	236360695	236360878
								chr1	236552214	236552397
								chr1	236552635	236552906
								chr1	236562839	236563210
								chr1	236584337	236584566
								chr1	240042614	240042980
								chr1	240379578	240379761
								chr1	240599329	240599643
								chr1	240622569	240622752
								chr1	240639216	240639480
								chr1	240816339	240816522
								chr1	240851234	240851456
								chr1	241192874	241193467
								chr1	241428657	241428976
								chr1	241555322	241555552
								chr1	241697168	241697390
								chr1	241705589	241705872
								chr1	241870308	241870570
								chr1	241980485	241980881
								chr1	242402742	242403202
								chr1	242623259	242623470
								chr1	243961886	243962069
								chr1	244065524	244065763
								chr1	244532934	244533141
								chr1	244883045	244883349
								chr1	244903270	244903579
								chr1	246215558	246215741
								chr1	246666714	246666966
								chr1	246746887	246747221
								chr1	246772075	246772498
								chr1	246868749	246869027
								chr1	246873214	246873473
								chr1	246889682	246889898
								chr1	246912238	246912459
								chr10	136196	136422
								chr10	138837	139093
								chr10	179546	179875
								chr10	198952	199267
								chr10	199436	199634
								chr10	416450	416839
								chr10	419484	419810
								chr10	450415	450637
								chr10	451820	452216
								chr10	489696	489960
								chr10	592855	593241
								chr10	959251	959574
								chr10	1029989	1030691
								chr10	1311066	1311298
								chr10	1474411	1474647
								chr10	2485210	2485549
								chr10	2578466	2578708
								chr10	3137544	3137854
								chr10	3291574	3291856
								chr10	3303044	3303365
								chr10	3407749	3408263
								chr10	3511189	3511405
								chr10	3627146	3627598
								chr10	3790259	3790564
								chr10	3873112	3873495
								chr10	3894325	3895007
								chr10	3929260	3929539
								chr10	3978330	3978670
								chr10	4012497	4012761
								chr10	4101008	4101214
								chr10	4170112	4170545
								chr10	4173833	4174158
								chr10	4305368	4305559
								chr10	4321957	4322192
								chr10	4322647	4323661
								chr10	4479776	4480338
								chr10	4705271	4705514
								chr10	4768202	4768589
								chr10	4775353	4775598
								chr10	4778373	4778688
								chr10	5050926	5051165
								chr10	5051407	5051678
								chr10	5122173	5122380
								chr10	5189450	5189746
								chr10	5190484	5190828
								chr10	5459556	5459789
								chr10	5530199	5530572
								chr10	5530680	5530999
								chr10	5535600	5535976
								chr10	5545400	5545864
								chr10	5555352	5555657
								chr10	5560325	5560543
								chr10	5586465	5586665
								chr10	5588936	5589173
								chr10	5589979	5590401
								chr10	5596311	5596846
								chr10	5621583	5621880
								chr10	5710448	5710689
								chr10	5814009	5814251
								chr10	6297396	6297698
								chr10	6327480	6327718
								chr10	6329223	6329746
								chr10	6334736	6334988
								chr10	6338752	6339217
								chr10	6339496	6340276
								chr10	6402285	6402564
								chr10	6405000	6405220
								chr10	6405535	6405839
								chr10	6407265	6407738
								chr10	7136694	7136888
								chr10	7275332	7276119
								chr10	7353473	7353683
								chr10	7396583	7397081
								chr10	7742623	7742959
								chr10	7987135	7987360
								chr10	7998486	7998674
								chr10	8126862	8127426
								chr10	8169460	8169680
								chr10	8170312	8170976
								chr10	8392478	8392792
								chr10	8403466	8403700
								chr10	8408227	8408813
								chr10	8449466	8450093
								chr10	8586237	8586832
								chr10	8598814	8599153
								chr10	8623979	8624275
								chr10	8636937	8637195
								chr10	8656148	8656699
								chr10	8658236	8658514
								chr10	8670349	8670701
								chr10	8712188	8712782
								chr10	8713512	8713761
								chr10	8744542	8745068
								chr10	8767924	8768737
								chr10	8769478	8769693
								chr10	8806160	8806511
								chr10	8814421	8814731
								chr10	8832058	8832905
								chr10	8854059	8854369
								chr10	8871575	8871965
								chr10	8872680	8873419
								chr10	8879000	8879314
								chr10	8898830	8899231
								chr10	8899587	8899809
								chr10	8903676	8904067
								chr10	8909954	8910137
								chr10	8915108	8915576
								chr10	8915873	8916208
								chr10	8993198	8993988
								chr10	9013545	9013756
								chr10	9076354	9076724
								chr10	9079757	9079974
								chr10	9080108	9080628
								chr10	9103656	9103948
								chr10	9111059	9111694
								chr10	9114948	9115360
								chr10	9115771	9116132
								chr10	9154352	9154674
								chr10	9220434	9221129
								chr10	9228651	9229555
								chr10	9229662	9230915
								chr10	9247549	9247873
								chr10	9250886	9251458
								chr10	9344102	9344388
								chr10	11586875	11587150
								chr10	11588647	11588943
								chr10	11645021	11645204
								chr10	11729317	11729635
								chr10	11873229	11873433
								chr10	11873587	11873902
								chr10	11972731	11972994
								chr10	12647795	12648012
								chr10	12762428	12762778
								chr10	12887345	12887590
								chr10	12917245	12917435
								chr10	13533847	13534070
								chr10	14116559	14116742
								chr10	14449543	14449921
								chr10	14614069	14614372
								chr10	14647317	14647527
								chr10	14693982	14694198
								chr10	14695811	14696154
								chr10	15165745	15166000
								chr10	15568791	15569249
								chr10	15590436	15590783
								chr10	17157747	17158042
								chr10	17186124	17186363
								chr10	17430226	17430532
								chr10	17487579	17487977
								chr10	17492099	17492401
								chr10	18712023	18712220
								chr10	19508708	19508997
								chr10	19509778	19510068
								chr10	19517240	19517507
								chr10	19521350	19521766
								chr10	19534879	19535730
								chr10	19610419	19610692
								chr10	19790046	19790234
								chr10	20193039	20193294
								chr10	20277194	20277687
								chr10	20555619	20555936
								chr10	20560406	20560740
								chr10	20911717	20912160
								chr10	21291012	21291477
								chr10	21480440	21480872
								chr10	21483264	21484021
								chr10	21484331	21484624
								chr10	21559601	21559912
								chr10	21561514	21561830
								chr10	21623996	21624301
								chr10	21625803	21626103
								chr10	21653400	21653628
								chr10	22159720	22160136
								chr10	22215429	22215693
								chr10	22254357	22254622
								chr10	22347220	22347447
								chr10	22375674	22375913
								chr10	22403186	22403614
								chr10	22407110	22407328
								chr10	22457414	22457624
								chr10	22871667	22872112
								chr10	22922062	22922608
								chr10	22970743	22970927
								chr10	22972282	22972937
								chr10	23015960	23016201
								chr10	23136965	23137251
								chr10	23370429	23370666
								chr10	23542674	23542935
								chr10	23634829	23635054
								chr10	23706248	23706431
								chr10	24003822	24004092
								chr10	24123085	24123311
								chr10	24496632	24497505
								chr10	24540456	24540919
								chr10	24551980	24552174
								chr10	24758913	24759118
								chr10	24772616	24772842
								chr10	25175368	25175555
								chr10	25569159	25569401
								chr10	25673660	25673888
								chr10	25782579	25782975
								chr10	27023153	27023442
								chr10	27926316	27926840
								chr10	28009341	28009843
								chr10	28027494	28027899
								chr10	28197242	28197594
								chr10	28573028	28573430
								chr10	28623355	28623607
								chr10	28664555	28664799
								chr10	28785346	28786017
								chr10	28789180	28789403
								chr10	28974272	28974506
								chr10	29063041	29063299
								chr10	29172889	29173711
								chr10	29189162	29189572
								chr10	29192091	29192368
								chr10	29192676	29192859
								chr10	29228852	29229089
								chr10	29311543	29311773
								chr10	29321232	29321566
								chr10	29387811	29388173
								chr10	29391140	29391378
								chr10	29393616	29394505
								chr10	29394567	29394767
								chr10	29395361	29395560
								chr10	29396789	29397086
								chr10	29409189	29409564
								chr10	29413716	29414270
								chr10	29421543	29421862
								chr10	29430236	29430441
								chr10	29430710	29431080
								chr10	29452806	29453052
								chr10	29565408	29565735
								chr10	29592363	29592649
								chr10	29607151	29607485
								chr10	29908228	29908416
								chr10	29911320	29911778
								chr10	29919123	29919590
								chr10	29955195	29955450
								chr10	30080821	30081169
								chr10	30101065	30101421
								chr10	30151970	30152236
								chr10	30735981	30736550
								chr10	30799607	30799988
								chr10	30811678	30811941
								chr10	30894659	30895001
								chr10	30971382	30971678
								chr10	31129325	31129542
								chr10	31138474	31138660
								chr10	31642532	31642893
								chr10	31690332	31690617
								chr10	32225927	32226179
								chr10	32229804	32230207
								chr10	32231752	32232206
								chr10	32325937	32326261
								chr10	32384164	32384496
								chr10	32394796	32395156
								chr10	32444849	32445254
								chr10	32460194	32460514
								chr10	32486388	32486732
								chr10	32586998	32587307
								chr10	32587372	32587856
								chr10	32649214	32649561
								chr10	32940607	32940825
								chr10	33239751	33240005
								chr10	33299050	33299350
								chr10	33505487	33505993
								chr10	33553192	33553512
								chr10	33560853	33561318
								chr10	33579525	33579750
								chr10	33622302	33622514
								chr10	33624941	33625137
								chr10	33798146	33798507
								chr10	34088412	34088795
								chr10	34090721	34091080
								chr10	34091511	34091770
								chr10	34506537	34506898
								chr10	34608526	34608884
								chr10	34694764	34695133
								chr10	34716266	34716552
								chr10	34762183	34762465
								chr10	34988033	34988246
								chr10	35081647	35081947
								chr10	35243156	35243439
								chr10	35323350	35323660
								chr10	35901823	35902081
								chr10	35904966	35905166
								chr10	36424688	36424873
								chr10	36443368	36443623
								chr10	36470268	36470544
								chr10	36548510	36548788
								chr10	36554666	36554951
								chr10	36685504	36685793
								chr10	36831505	36831704
								chr10	37002214	37002506
								chr10	37044185	37044493
								chr10	37486060	37486286
								chr10	38680225	38680631
								chr10	43845630	43845975
								chr10	43849372	43849788
								chr10	43851305	43851822
								chr10	44349529	44349936
								chr10	44668798	44669303
								chr10	44732349	44732646
								chr10	44796480	44796813
								chr10	45137520	45137853
								chr10	45491397	45491660
								chr10	45497175	45497524
								chr10	45966125	45966356
								chr10	46410355	46410633
								chr10	47987101	47987459
								chr10	48332203	48332439
								chr10	49496103	49496288
								chr10	49996686	49996947
								chr10	50022975	50023297
								chr10	50627078	50627404
								chr10	50760247	50760446
								chr10	50942707	50942974
								chr10	51053070	51053513
								chr10	51060229	51060483
								chr10	51092109	51092351
								chr10	51313735	51314034
								chr10	51547335	51547586
								chr10	51555414	51555902
								chr10	51561958	51562214
								chr10	51680688	51681003
								chr10	51932436	51932705
								chr10	52230677	52230937
								chr10	52233711	52233979
								chr10	52261315	52261564
								chr10	52261690	52262086
								chr10	52271461	52271923
								chr10	52339783	52340137
								chr10	52360008	52360290
								chr10	52528823	52529141
								chr10	52811461	52811731
								chr10	52950005	52950234
								chr10	53091569	53091928
								chr10	53228331	53228540
								chr10	53871093	53871331
								chr10	53906811	53907058
								chr10	54078808	54079135
								chr10	54195315	54195655
								chr10	54203181	54203501
								chr10	54203553	54204066
								chr10	54220689	54220951
								chr10	54232081	54232361
								chr10	54246719	54246928
								chr10	54409197	54409429
								chr10	54442638	54442855
								chr10	54643681	54644055
								chr10	54789666	54790155
								chr10	57525880	57526142
								chr10	57991194	57991435
								chr10	57992982	57993177
								chr10	58106931	58107114
								chr10	58126632	58126831
								chr10	58143590	58144087
								chr10	58253339	58253563
								chr10	58310881	58311153
								chr10	58424890	58425110
								chr10	58978113	58978396
								chr10	59463531	59463788
								chr10	59608939	59609222
								chr10	59846619	59846848
								chr10	60197647	60197858
								chr10	60997390	60997795
								chr10	61448732	61448992
								chr10	61595265	61595492
								chr10	61599076	61599312
								chr10	61614465	61614664
								chr10	61718381	61718662
								chr10	61725172	61725441
								chr10	61726928	61727119
								chr10	61827039	61827394
								chr10	61877568	61877760
								chr10	61883029	61883231
								chr10	61931164	61931649
								chr10	61933094	61933342
								chr10	62042661	62042938
								chr10	62446760	62447077
								chr10	62715784	62716120
								chr10	62870453	62870656
								chr10	62939506	62939868
								chr10	63031372	63031555
								chr10	63054292	63054483
								chr10	63064865	63065150
								chr10	63158551	63158770
								chr10	63169694	63169924
								chr10	63198448	63198637
								chr10	63388617	63388904
								chr10	63492549	63492751
								chr10	63594340	63594581
								chr10	63596249	63596639
								chr10	63677964	63678192
								chr10	63683154	63683467
								chr10	63702846	63703087
								chr10	63703898	63704163
								chr10	63741377	63741560
								chr10	63841436	63841715
								chr10	63842134	63842718
								chr10	63866872	63867399
								chr10	63872025	63872549
								chr10	63896555	63897093
								chr10	63935411	63935767
								chr10	63936790	63937202
								chr10	63943628	63943931
								chr10	64141474	64141853
								chr10	64143936	64144222
								chr10	64209473	64209786
								chr10	64987361	64987594
								chr10	65389361	65389559
								chr10	65390458	65390642
								chr10	65393862	65394179
								chr10	65463547	65463803
								chr10	65467092	65467404
								chr10	65471845	65472326
								chr10	65473094	65473462
								chr10	67182018	67182204
								chr10	67586486	67586698
								chr10	67650820	67651365
								chr10	67758740	67759059
								chr10	68012866	68013058
								chr10	68017548	68017998
								chr10	68332541	68332820
								chr10	68333607	68333849
								chr10	68381673	68381958
								chr10	68385739	68386348
								chr10	68756898	68757192
								chr10	68874739	68875097
								chr10	68879553	68879867
								chr10	68913127	68913310
								chr10	68916140	68916718
								chr10	69252066	69252652
								chr10	69577974	69578340
								chr10	69846785	69847460
								chr10	69853775	69854035
								chr10	69856846	69857213
								chr10	69865590	69865912
								chr10	69885739	69885939
								chr10	69913355	69913740
								chr10	71093054	71093242
								chr10	71120551	71120935
								chr10	71121248	71121446
								chr10	71145405	71145595
								chr10	71218622	71218903
								chr10	71422018	71422469
								chr10	71483515	71483955
								chr10	71952133	71952331
								chr10	72626730	72627020
								chr10	72633801	72634087
								chr10	73099721	73100200
								chr10	73103053	73103267
								chr10	73272646	73272867
								chr10	73526579	73526792
								chr10	73857559	73857876
								chr10	73869747	73869930
								chr10	73930925	73931218
								chr10	74014898	74015164
								chr10	74091416	74091902
								chr10	74486912	74487271
								chr10	74576441	74576650
								chr10	74879101	74879408
								chr10	75346481	75346723
								chr10	75648337	75648581
								chr10	75815668	75815934
								chr10	75949759	75950034
								chr10	76042686	76042899
								chr10	76403325	76403711
								chr10	76581249	76581764
								chr10	76635577	76635991
								chr10	76659631	76659940
								chr10	76660956	76661509
								chr10	76682736	76683011
								chr10	76781960	76782255
								chr10	77005280	77005605
								chr10	78733635	78733998
								chr10	78802534	78803013
								chr10	79190899	79191157
								chr10	79366592	79366897
								chr10	79617048	79617515
								chr10	79629801	79630049
								chr10	79647393	79647588
								chr10	79649175	79649420
								chr10	79679524	79679758
								chr10	80218769	80219093
								chr10	80241663	80242195
								chr10	80999939	81000192
								chr10	81024685	81024983
								chr10	81486278	81486845
								chr10	82050758	82051034
								chr10	82196314	82196506
								chr10	82254845	82255104
								chr10	82266011	82266236
								chr10	82589251	82589667
								chr10	82726114	82726673
								chr10	82740850	82741178
								chr10	82800706	82800938
								chr10	82868567	82868877
								chr10	82875984	82876462
								chr10	83749858	83750168
								chr10	83953548	83953740
								chr10	84942923	84943133
								chr10	85488917	85489130
								chr10	85531450	85531762
								chr10	86105075	86105399
								chr10	86114388	86114925
								chr10	86121903	86122288
								chr10	86125215	86125437
								chr10	86287327	86287536
								chr10	87026609	87026858
								chr10	88316391	88316677
								chr10	88407435	88407909
								chr10	89008539	89009029
								chr10	89248487	89248945
								chr10	89407646	89408183
								chr10	89453735	89454315
								chr10	89461249	89461553
								chr10	89465086	89465384
								chr10	89523395	89523674
								chr10	89720620	89721293
								chr10	89938710	89938894
								chr10	90199598	90200018
								chr10	90217441	90217744
								chr10	90285361	90285702
								chr10	90467660	90467931
								chr10	91226454	91226649
								chr10	91681195	91681545
								chr10	91987064	91987402
								chr10	92167079	92167405
								chr10	92681098	92681289
								chr10	92923784	92923967
								chr10	93249919	93250151
								chr10	93315214	93315742
								chr10	93316489	93316909
								chr10	93387485	93387699
								chr10	93882811	93883176
								chr10	94559738	94560294
								chr10	94702068	94702520
								chr10	95129550	95129763
								chr10	95143927	95144137
								chr10	95194717	95195373
								chr10	95197710	95198024
								chr10	95205357	95205625
								chr10	95225618	95226330
								chr10	95501124	95501360
								chr10	95522955	95523143
								chr10	95786849	95787264
								chr10	95852614	95852896
								chr10	96175776	96176172
								chr10	96699146	96699387
								chr10	97060135	97060374
								chr10	97090079	97090263
								chr10	97234166	97234625
								chr10	97998724	97998969
								chr10	98049418	98049608
								chr10	98292251	98292549
								chr10	98332781	98333141
								chr10	98356443	98356715
								chr10	98623561	98624293
								chr10	99207898	99208100
								chr10	100155909	100156180
								chr10	100710465	100710901
								chr10	100723565	100723793
								chr10	100727397	100727645
								chr10	100767259	100767449
								chr10	100767845	100768241
								chr10	101726085	101726394
								chr10	101832322	101832506
								chr10	102124640	102124903
								chr10	102202360	102202639
								chr10	102643255	102643496
								chr10	103033637	103033834
								chr10	103139884	103140112
								chr10	103202003	103202186
								chr10	103653548	103653865
								chr10	103721556	103721757
								chr10	103724784	103725229
								chr10	103746465	103746840
								chr10	104383978	104384182
								chr10	104467039	104467334
								chr10	104470517	104470760
								chr10	104723028	104723429
								chr10	104740302	104740781
								chr10	104742073	104742439
								chr10	104748881	104749077
								chr10	104914783	104914976
								chr10	104928107	104929076
								chr10	104992076	104992374
								chr10	105001214	105001649
								chr10	105002283	105002486
								chr10	105308559	105309178
								chr10	105563760	105564013
								chr10	105649881	105650298
								chr10	105668160	105668392
								chr10	105708386	105708694
								chr10	105711742	105711925
								chr10	106229098	106229386
								chr10	106232281	106232519
								chr10	106240637	106240899
								chr10	108268842	108269097
								chr10	108412097	108412287
								chr10	109305990	109306529
								chr10	109370867	109371173
								chr10	109378153	109378520
								chr10	109383102	109383362
								chr10	109509115	109509379
								chr10	109726537	109726877
								chr10	109731761	109732094
								chr10	109801500	109801691
								chr10	110151109	110151577
								chr10	110212328	110212535
								chr10	110212871	110213346
								chr10	110347860	110348172
								chr10	110351203	110351403
								chr10	110358515	110359031
								chr10	110481720	110482076
								chr10	111407796	111407982
								chr10	111410076	111410366
								chr10	111662681	111663014
								chr10	111745508	111745848
								chr10	111762421	111762766
								chr10	112186047	112186378
								chr10	112188967	112189321
								chr10	112550955	112551197
								chr10	112676348	112676557
								chr10	114501572	114502114
								chr10	114520891	114521162
								chr10	114550860	114551125
								chr10	114553385	114553664
								chr10	114564179	114564497
								chr10	114570561	114570795
								chr10	114571664	114571970
								chr10	114875610	114875928
								chr10	115240605	115240921
								chr10	115311892	115312138
								chr10	115521777	115522220
								chr10	115681757	115682114
								chr10	115687099	115687555
								chr10	115925945	115926154
								chr10	116066503	116066686
								chr10	116109263	116109865
								chr10	116126825	116127018
								chr10	116311184	116311465
								chr10	116383503	116383896
								chr10	116407442	116407871
								chr10	116579208	116579586
								chr10	116790179	116790410
								chr10	117191931	117192342
								chr10	117192888	117193097
								chr10	117326503	117326717
								chr10	117413210	117413550
								chr10	117424186	117424650
								chr10	117425681	117425910
								chr10	117451742	117452060
								chr10	117467234	117467466
								chr10	117467940	117468681
								chr10	117469650	117470089
								chr10	117979960	117980173
								chr10	118187248	118187486
								chr10	119024257	119024674
								chr10	119072033	119072308
								chr10	119368647	119368830
								chr10	119376640	119376838
								chr10	119942747	119942968
								chr10	120766367	120766777
								chr10	121415448	121415631
								chr10	121423615	121424159
								chr10	122012686	122012971
								chr10	122656880	122657214
								chr10	123005379	123005626
								chr10	123084404	123084707
								chr10	123085529	123085729
								chr10	123269185	123269572
								chr10	123269627	123270202
								chr10	123271579	123272073
								chr10	123274066	123274390
								chr10	123302389	123302626
								chr10	123313057	123313683
								chr10	123314447	123314704
								chr10	124940043	124940577
								chr10	124963316	124963573
								chr10	124964648	124964863
								chr10	124987315	124987645
								chr10	125757071	125757264
								chr10	125823607	125823790
								chr10	126379522	126379921
								chr10	126416011	126416194
								chr10	126697284	126697576
								chr10	126753370	126753561
								chr10	126812200	126812631
								chr10	126817967	126818311
								chr10	127005130	127005342
								chr10	127313390	127313634
								chr10	127335018	127335331
								chr10	127525218	127525686
								chr10	127748127	127748414
								chr10	127807073	127807277
								chr10	129156948	129157201
								chr10	129706957	129707324
								chr10	129726373	129726689
								chr10	129805311	129805800
								chr10	131502195	131502446
								chr10	132883533	132883830
								chr10	132927808	132928030
								chr10	134498987	134499407
								chr10	135173516	135173923
								chr10	135177824	135178041
								chr11	1790426	1790800
								chr11	1817511	1818221
								chr11	1848482	1848814
								chr11	1855420	1855748
								chr11	2098821	2099099
								chr11	2214421	2214938
								chr11	3021778	3022074
								chr11	3627119	3627396
								chr11	3720772	3720955
								chr11	7560121	7560309
								chr11	9098240	9098501
								chr11	9125086	9125288
								chr11	9128821	9129004
								chr11	9131589	9131901
								chr11	9132432	9132680
								chr11	9712980	9713258
								chr11	9890247	9890460
								chr11	9927608	9927836
								chr11	9927979	9928600
								chr11	10072106	10072421
								chr11	10087945	10088346
								chr11	10108637	10109346
								chr11	10258418	10258632
								chr11	10416130	10416609
								chr11	10681294	10681594
								chr11	11854454	11854731
								chr11	12013949	12014309
								chr11	12091992	12092175
								chr11	12113656	12113862
								chr11	12254920	12255403
								chr11	12269994	12270373
								chr11	12408380	12408750
								chr11	12519192	12519375
								chr11	12705480	12705798
								chr11	12745317	12745565
								chr11	12749974	12750225
								chr11	14611119	14611510
								chr11	14786787	14787218
								chr11	15359543	15359820
								chr11	15515567	15515890
								chr11	15627610	15628060
								chr11	15634579	15635178
								chr11	15637031	15637312
								chr11	15637661	15637952
								chr11	15639909	15640646
								chr11	16881207	16881627
								chr11	16978330	16978734
								chr11	17008832	17009071
								chr11	17427292	17427545
								chr11	17835174	17835484
								chr11	18557628	18558287
								chr11	19629076	19629750
								chr11	19822414	19822736
								chr11	20000276	20000623
								chr11	20002953	20003253
								chr11	20016371	20017041
								chr11	20053278	20053803
								chr11	20057240	20057807
								chr11	20059620	20059917
								chr11	20063589	20063968
								chr11	20090381	20090572
								chr11	22478642	22478895
								chr11	22696381	22696588
								chr11	23515473	23515707
								chr11	23887267	23887472
								chr11	24412794	24413120
								chr11	24524809	24525131
								chr11	24656325	24656584
								chr11	24657587	24658231
								chr11	24659225	24659434
								chr11	25788340	25788550
								chr11	26699196	26699406
								chr11	27195571	27195768
								chr11	27438380	27438833
								chr11	27903910	27904204
								chr11	28070949	28071156
								chr11	28111702	28111894
								chr11	28324651	28325712
								chr11	28364715	28365033
								chr11	28441813	28441999
								chr11	28526813	28527004
								chr11	28540477	28540673
								chr11	28558273	28558698
								chr11	28559527	28559775
								chr11	28717192	28717495
								chr11	30382315	30382696
								chr11	30444384	30444774
								chr11	30457198	30457391
								chr11	30543294	30543542
								chr11	30750728	30750942
								chr11	30762963	30763360
								chr11	30890192	30890498
								chr11	30932827	30933116
								chr11	31005951	31006245
								chr11	31706021	31706341
								chr11	32116235	32116696
								chr11	32499989	32500282
								chr11	32728393	32728620
								chr11	33471517	33471739
								chr11	33737833	33738230
								chr11	33744717	33745076
								chr11	34023923	34024130
								chr11	34058048	34058337
								chr11	34190429	34190630
								chr11	34296363	34296596
								chr11	34544692	34544967
								chr11	34582065	34582450
								chr11	34591798	34591987
								chr11	34592150	34592519
								chr11	34653342	34653545
								chr11	34653680	34653924
								chr11	34655240	34655459
								chr11	34661510	34662255
								chr11	34666700	34666941
								chr11	34676452	34676996
								chr11	34686627	34687026
								chr11	34689727	34690098
								chr11	34778812	34779060
								chr11	34847173	34847474
								chr11	34932664	34932947
								chr11	35083121	35083614
								chr11	35317446	35317750
								chr11	35387487	35387743
								chr11	35411340	35411799
								chr11	35412505	35413002
								chr11	35425282	35425487
								chr11	35575433	35575702
								chr11	35915713	35915948
								chr11	35936439	35936709
								chr11	36056531	36056724
								chr11	36339552	36339959
								chr11	36660183	36660474
								chr11	36704268	36704888
								chr11	36975396	36975754
								chr11	37109771	37110462
								chr11	37111013	37111210
								chr11	37131990	37132238
								chr11	37157298	37157738
								chr11	37342483	37342680
								chr11	37390042	37390371
								chr11	37392437	37392652
								chr11	37424257	37424476
								chr11	37963491	37963809
								chr11	37972169	37972406
								chr11	38063496	38063817
								chr11	38190940	38191198
								chr11	38192430	38192722
								chr11	38572138	38572437
								chr11	38579748	38580156
								chr11	38812816	38813061
								chr11	38959156	38959458
								chr11	39016128	39016581
								chr11	39243346	39243597
								chr11	39269281	39269482
								chr11	43819538	43820147
								chr11	44165610	44165836
								chr11	44212959	44213145
								chr11	45000574	45000835
								chr11	45812552	45813354
								chr11	45843591	45844075
								chr11	45845011	45845258
								chr11	45869968	45870400
								chr11	46295479	46295687
								chr11	46385160	46385404
								chr11	46575796	46576110
								chr11	46670898	46671140
								chr11	46739692	46739929
								chr11	47376903	47377098
								chr11	47747465	47747665
								chr11	48063430	48063862
								chr11	48071524	48071748
								chr11	48073862	48074115
								chr11	48112540	48112966
								chr11	48118805	48119110
								chr11	57549117	57549340
								chr11	57568101	57568330
								chr11	59554451	59554680
								chr11	60138257	60138695
								chr11	60144174	60144417
								chr11	60612232	60612599
								chr11	60926187	60926412
								chr11	61097568	61097762
								chr11	61739106	61739303
								chr11	61740172	61740497
								chr11	61753467	61753836
								chr11	62275757	62276254
								chr11	62907893	62908157
								chr11	63008216	63008438
								chr11	63326289	63326512
								chr11	63389910	63390215
								chr11	63626195	63626387
								chr11	64967361	64967561
								chr11	65186039	65186489
								chr11	65187441	65187830
								chr11	65188750	65188937
								chr11	65239518	65240030
								chr11	65259126	65259530
								chr11	65266435	65266771
								chr11	65266984	65267440
								chr11	65780478	65780677
								chr11	65880539	65881121
								chr11	65881368	65881646
								chr11	65885266	65885678
								chr11	65887203	65887490
								chr11	65891347	65891530
								chr11	65892111	65892405
								chr11	65910307	65910539
								chr11	65913346	65913897
								chr11	65936601	65936920
								chr11	65956841	65957272
								chr11	65958982	65959293
								chr11	66477316	66477515
								chr11	66486168	66486380
								chr11	66550222	66550539
								chr11	66555398	66555650
								chr11	66557219	66557532
								chr11	66764416	66764744
								chr11	66795161	66795362
								chr11	66795415	66795710
								chr11	66935252	66935569
								chr11	67016098	67016440
								chr11	67113552	67113740
								chr11	67113923	67114138
								chr11	67316085	67316364
								chr11	67349941	67350317
								chr11	67425259	67425541
								chr11	67442184	67442402
								chr11	67444953	67445254
								chr11	67449544	67449823
								chr11	67780751	67781034
								chr11	68110183	68110414
								chr11	68111340	68111613
								chr11	68305517	68305850
								chr11	68530664	68530995
								chr11	68543224	68543789
								chr11	68625016	68625228
								chr11	68740278	68740461
								chr11	68873921	68874243
								chr11	68890155	68890831
[truncated: 10,754 more rows]

## Sheet: hPC-K562
hPC-K562-common				hPC-K562-hPC.specific				hPC-K562-K562.specific
chr1	3583104	3583427		chr1	5357287	5357538		chr1	940419	940564
chr1	26362905	26363354		chr1	5712403	5712738		chr1	993808	993936
chr1	27472418	27472671		chr1	7169593	7169820		chr1	1045227	1045390
chr1	27693463	27693704		chr1	8131034	8131402		chr1	1070804	1071025
chr1	39513250	39513600		chr1	9437010	9437341		chr1	1121034	1121164
chr1	41961893	41962335		chr1	9496268	9496819		chr1	1149046	1149170
chr1	53131251	53131781		chr1	9912467	9912744		chr1	1326115	1326292
chr1	61586683	61586911		chr1	11629699	11630020		chr1	1358456	1358586
chr1	61902561	61902813		chr1	13946387	13946788		chr1	1368502	1368868
chr1	109913283	109913546		chr1	14630816	14631233		chr1	1510205	1510389
chr1	145542696	145543104		chr1	16342495	16342840		chr1	1549667	1549816
chr1	150540535	150540916		chr1	16577059	16577364		chr1	1583342	1583537
chr1	154390736	154390996		chr1	17091762	17091983		chr1	1590726	1590880
chr1	156586352	156586559		chr1	25319422	25319787		chr1	1646552	1646756
chr1	162358303	162358750		chr1	27113806	27114044		chr1	1655782	1655910
chr1	169454881	169455653		chr1	32015767	32016261		chr1	1778572	1778754
chr1	172715525	172715895		chr1	32093071	32093319		chr1	1814947	1815193
chr1	173496266	173496557		chr1	33804475	33804706		chr1	1828691	1828827
chr1	198745722	198746223		chr1	44534225	44534451		chr1	2144201	2144340
chr1	207483095	207483497		chr1	47272381	47272654		chr1	2164466	2164605
chr1	208380703	208381015		chr1	47795947	47796269		chr1	2186767	2186986
chr1	213374758	213375225		chr1	50445089	50445457		chr1	2222225	2222410
chr1	222065017	222065492		chr1	53102800	53103075		chr1	2473125	2473268
chr2	10548034	10548265		chr1	54129286	54129597		chr1	2475678	2475991
chr2	20638369	20638770		chr1	64508273	64508789		chr1	2517238	2517478
chr2	67788736	67789024		chr1	68793109	68793563		chr1	2578394	2578541
chr2	85664651	85665043		chr1	78836488	78836953		chr1	3542250	3542438
chr2	102680471	102681024		chr1	86072901	86073215		chr1	3569935	3570069
chr2	113998493	113998839		chr1	92139075	92139551		chr1	3667330	3667602
chr2	149400440	149400652		chr1	92651756	92651975		chr1	3673025	3673188
chr2	201988686	201989127		chr1	93924645	93925031		chr1	3676404	3676656
chr2	201991536	201991797		chr1	94167347	94167772		chr1	3689914	3690078
chr2	219989938	219990154		chr1	102123408	102123624		chr1	3691308	3691755
chr2	241075590	241075841		chr1	103521970	103522343		chr1	3692017	3692210
chr2	241190727	241191195		chr1	110470572	110470926		chr1	3710080	3710212
chr3	93877836	93878192		chr1	113826618	113826952		chr1	3724435	3724590
chr3	105511144	105511609		chr1	119644249	119644701		chr1	4838252	4838423
chr3	125776148	125776460		chr1	144707616	144707930		chr1	5364789	5365058
chr3	130935770	130936140		chr1	144982930	144983317		chr1	5945910	5946177
chr3	137906839	137907379		chr1	152881695	152882026		chr1	5977780	5978089
chr3	138839246	138839534		chr1	168605961	168606221		chr1	6042961	6043224
chr3	153840668	153840942		chr1	192876660	192877170		chr1	6043602	6043726
chr3	156534736	156535250		chr1	201327784	201328032		chr1	6266034	6266241
chr3	177888441	177888815		chr1	204058130	204058414		chr1	6305223	6305354
chr3	183088516	183089026		chr1	206922096	206922444		chr1	6377097	6377306
chr3	183483174	183483629		chr1	209704334	209704608		chr1	6454055	6454221
chr3	185376420	185376773		chr1	210046791	210047208		chr1	6489805	6490079
chr3	188665579	188666196		chr1	210567665	210568013		chr1	6577668	6577893
chr3	194293194	194293445		chr1	211371585	211371917		chr1	6614553	6614695
chr4	40185511	40185945		chr1	214366520	214367086		chr1	6669955	6670081
chr4	53688599	53689030		chr1	216230416	216230679		chr1	6732761	6732931
chr4	53689555	53689871		chr1	224840572	224840869		chr1	6761826	6761990
chr4	57594818	57595025		chr1	230765288	230765687		chr1	6774698	6774861
chr4	73339299	73339568		chr1	231057578	231057884		chr1	6849092	6849256
chr4	75296824	75297225		chr1	243713563	243714024		chr1	7296276	7296410
chr4	75466660	75467003		chr1	245534433	245534799		chr1	7660675	7660834
chr4	123621414	123621621		chr2	3698841	3699101		chr1	7669089	7669238
chr4	129492923	129493244		chr2	8375166	8375560		chr1	8000995	8001201
chr4	175075691	175075983		chr2	10410862	10411191		chr1	8014169	8014337
chr5	31472044	31472254		chr2	12039677	12039965		chr1	8064781	8065278
chr5	38806938	38807245		chr2	20001164	20001424		chr1	8065337	8065526
chr5	66289330	66289586		chr2	21261696	21262009		chr1	8074597	8074794
chr5	72245312	72245560		chr2	23825185	23825411		chr1	8182584	8182708
chr5	81051075	81051313		chr2	26159969	26160219		chr1	8182845	8183040
chr5	81084968	81085196		chr2	28021757	28022155		chr1	8229910	8230058
chr5	94982330	94982715		chr2	28884436	28884781		chr1	8244512	8244651
chr5	114791034	114791359		chr2	32843656	32844091		chr1	8257855	8258201
chr5	125844623	125845104		chr2	33141342	33141626		chr1	8272018	8272433
chr5	131550939	131551345		chr2	37817366	37817573		chr1	8448959	8449338
chr5	133801984	133802502		chr2	48424274	48424500		chr1	8452666	8452962
chr5	149275455	149276010		chr2	57388149	57388382		chr1	8562817	8563038
chr5	150159740	150160223		chr2	73192959	73193336		chr1	8578409	8578545
chr5	172199329	172199782		chr2	74787587	74787992		chr1	8586042	8586179
chr5	172328137	172328557		chr2	85999390	85999638		chr1	8602204	8602527
chr6	25006654	25007020		chr2	86151580	86151846		chr1	8686576	8686780
chr6	35695524	35696253		chr2	86962206	86962492		chr1	8763533	8763684
chr6	35699557	35700065		chr2	95981791	95982221		chr1	8781897	8782060
chr6	42013309	42013865		chr2	101737092	101737379		chr1	8824031	8824294
chr6	43958781	43958988		chr2	102699523	102699731		chr1	8849405	8849723
chr6	107568374	107568851		chr2	106237244	106237511		chr1	8851184	8851349
chr6	138028746	138028994		chr2	109233392	109233669		chr1	8877667	8877836
chr6	151357386	151357594		chr2	111563129	111563362		chr1	8918214	8918528
chr6	159128190	159128491		chr2	111713067	111713513		chr1	8933779	8933928
chr7	6357569	6357948		chr2	121954987	121955381		chr1	8938084	8938266
chr7	12755408	12755739		chr2	122259796	122260147		chr1	8960082	8960252
chr7	23507871	23508150		chr2	122384810	122385078		chr1	8972545	8972750
chr7	38027370	38027743		chr2	127838503	127838852		chr1	9443058	9443200
chr7	47293986	47294271		chr2	135597219	135597561		chr1	9777430	9777626
chr7	50569827	50570465		chr2	150278833	150279077		chr1	9777706	9778013
chr7	72568301	72568622		chr2	161085076	161085583		chr1	9834882	9835120
chr7	72681077	72681356		chr2	166577112	166577521		chr1	9946220	9946397
chr7	74235013	74235220		chr2	169135090	169135419		chr1	9970678	9971040
chr7	74653848	74654200		chr2	174296884	174297097		chr1	9989542	9989729
chr7	74868041	74868303		chr2	180606098	180606441		chr1	10003399	10003578
chr7	77421401	77421690		chr2	190276719	190277048		chr1	10089509	10089689
chr7	100743397	100743940		chr2	197344018	197344225		chr1	10105837	10106018
chr7	105857637	105857933		chr2	197986752	197987084		chr1	10460693	10460933
chr7	107949221	107949786		chr2	204608353	204608605		chr1	10475542	10475666
chr7	139434209	139434739		chr2	207998604	207998922		chr1	10485573	10485700
chr7	139615884	139616124		chr2	208105504	208105751		chr1	10519251	10519508
chr7	156696227	156696593		chr2	211418201	211418425		chr1	10532561	10532724
chr8	18812345	18812685		chr2	216325551	216325834		chr1	10534928	10535052
chr8	26499253	26499540		chr2	216393258	216393647		chr1	10571020	10571222
chr8	38794270	38794505		chr2	221410883	221411141		chr1	10571420	10571547
chr8	48266086	48266578		chr2	223317115	223317560		chr1	10616529	10616664
chr8	48571862	48572303		chr2	228682880	228683368		chr1	10806119	10806269
chr8	49504133	49504567		chr2	230786368	230786610		chr1	11309598	11309803
chr8	91013821	91014149		chr2	235995337	235995609		chr1	11322786	11322947
chr8	100718086	100718349		chr2	237933657	237934004		chr1	11365226	11365430
chr8	108521131	108521545		chr3	11456572	11456963		chr1	11455058	11455183
chr9	33162993	33163243		chr3	11609639	11609846		chr1	11508542	11508666
chr9	73034750	73035305		chr3	12185667	12185928		chr1	11610811	11610954
chr9	73095635	73096065		chr3	14337318	14337668		chr1	11675255	11675491
chr9	96897509	96897967		chr3	15823459	15824044		chr1	11724127	11724264
chr9	110802958	110803363		chr3	23244728	23244952		chr1	11731544	11731796
chr9	111879987	111880346		chr3	24242904	24243139		chr1	11750452	11750643
chr9	125821025	125821439		chr3	36716409	36716685		chr1	11757266	11757516
chr9	137266875	137267202		chr3	37117472	37117690		chr1	11801003	11801174
chr10	3852323	3852773		chr3	45938753	45939122		chr1	11847584	11847773
chr10	3930229	3930587		chr3	55198180	55198589		chr1	11850948	11851121
chr10	11940238	11940611		chr3	55377757	55378193		chr1	11856516	11856816
chr10	21473251	21473548		chr3	55534495	55534745		chr1	11857771	11858161
chr10	45459601	45459924		chr3	56325127	56325367		chr1	11858439	11858804
chr10	47391302	47391686		chr3	58153730	58154012		chr1	11867275	11867440
chr10	74008514	74008985		chr3	61433947	61434446		chr1	11892363	11892497
chr10	74877718	74877981		chr3	62135655	62135949		chr1	11902221	11902585
chr10	121417921	121418196		chr3	62572983	62573274		chr1	11941244	11941402
chr11	819578	819916		chr3	62573532	62573836		chr1	11942906	11943220
chr11	9590545	9590832		chr3	64963200	64963577		chr1	11968116	11968779
chr11	12875121	12875452		chr3	65699858	65700089		chr1	11969649	11970033
chr11	34263707	34264082		chr3	72048027	72048474		chr1	12015352	12015498
chr11	35929652	35929961		chr3	98641712	98641972		chr1	12043545	12043905
chr11	57093176	57093423		chr3	99378830	99379194		chr1	12065625	12066116
chr11	66248104	66248320		chr3	99759442	99759705		chr1	12073637	12073903
chr11	114030683	114031180		chr3	101809729	101809936		chr1	12094695	12094826
chr11	114042129	114042469		chr3	101849160	101849422		chr1	12098740	12099097
chr11	114049847	114050445		chr3	105120066	105120392		chr1	12100606	12100754
chr11	118791385	118791810		chr3	108665174	108665449		chr1	12117574	12117772
chr12	13288709	13289237		chr3	127608256	127608624		chr1	12135865	12135996
chr12	15782012	15782393		chr3	138316236	138316673		chr1	12145787	12146002
chr12	52888247	52888605		chr3	140633416	140633787		chr1	12197060	12197220
chr12	53443332	53443715		chr3	140995247	140995461		chr1	12221945	12222213
chr12	56241637	56242171		chr3	141085349	141085651		chr1	12227956	12228109
chr12	56975404	56975664		chr3	142217334	142217709		chr1	12235303	12235509
chr12	92424391	92424745		chr3	143244250	143244659		chr1	12278495	12278940
chr12	93696679	93697072		chr3	143327849	143328283		chr1	12466575	12466700
chr12	95347999	95348284		chr3	146191494	146191890		chr1	12468740	12468935
chr12	120154417	120154716		chr3	156333607	156333849		chr1	12493926	12494067
chr12	124994306	124994650		chr3	157211671	157211895		chr1	12494342	12494592
chr13	75944091	75944420		chr3	178745055	178745315		chr1	12497164	12497290
chr13	87776296	87776555		chr3	179172695	179173004		chr1	12501631	12501802
chr14	32492282	32492655		chr3	187938743	187939251		chr1	12508838	12509265
chr14	35872973	35873561		chr3	187984720	187985138		chr1	12509416	12509585
chr14	37466055	37466448		chr3	192686653	192687044		chr1	12520973	12521171
chr14	50465862	50466204		chr3	193586624	193587002		chr1	12524057	12524288
chr14	69015774	69016152		chr4	1722638	1722935		chr1	12532890	12533260
chr14	75807563	75807988		chr4	13987029	13987293		chr1	12533976	12534105
chr14	76002171	76002582		chr4	17621491	17621716		chr1	12534142	12534349
chr14	95065516	95065922		chr4	24874279	24874982		chr1	12536081	12536240
chr14	104515451	104515863		chr4	31090568	31090921		chr1	12538167	12538599
chr15	31657914	31658349		chr4	39666572	39666862		chr1	12555786	12556076
chr15	35983106	35983396		chr4	52830248	52830632		chr1	12556514	12556883
chr15	41769429	41769720		chr4	54930912	54931216		chr1	12570822	12570955
chr15	65189576	65189851		chr4	62309688	62310038		chr1	12588618	12588959
chr15	66683099	66683405		chr4	69829238	69829499		chr1	12589450	12589695
chr15	68176974	68177269		chr4	74871764	74872214		chr1	12601722	12601865
chr15	75468804	75469016		chr4	78539701	78539991		chr1	12664427	12664729
chr15	75939243	75939466		chr4	89533335	89533765		chr1	12678370	12678520
chr15	80448292	80448525		chr4	99367888	99368271		chr1	12871147	12871332
chr15	89459103	89459494		chr4	100939272	100939556		chr1	12963215	12963433
chr16	15076364	15076816		chr4	103638774	103639033		chr1	13403908	13404039
chr16	31129163	31129573		chr4	111541844	111542182		chr1	13435339	13435542
chr16	56641003	56641454		chr4	139428743	139428950		chr1	13500047	13500193
chr16	56642038	56642460		chr4	148257544	148257830		chr1	13624633	13624834
chr16	70092045	70092342		chr4	154926030	154926244		chr1	13656164	13656377
chr16	85086083	85086418		chr4	169637895	169638197		chr1	13985349	13985483
chr16	86698079	86698286		chr4	169717924	169718204		chr1	14135239	14135420
chr17	1634268	1634631		chr4	187587453	187587741		chr1	14274267	14274396
chr17	8055011	8055452		chr5	10052	11745		chr1	14672810	14672997
chr17	8057452	8058106		chr5	959005	959269		chr1	14748689	14748977
chr17	28690907	28691353		chr5	2093915	2094235		chr1	14762127	14762489
chr17	47643483	47643751		chr5	16467591	16467909		chr1	14763468	14763889
chr17	48986715	48987006		chr5	28249852	28250204		chr1	14769709	14769937
chr17	57902905	57903288		chr5	32785657	32786041		chr1	14770014	14770252
chr17	65242805	65243087		chr5	32852567	32852841		chr1	14854887	14855018
chr17	80255069	80255752		chr5	34329712	34329986		chr1	15104111	15104279
chr18	43844201	43844570		chr5	36374491	36374887		chr1	15109320	15109497
chr18	55953018	55953346		chr5	50185640	50186177		chr1	15109814	15109941
chr19	3305114	3305591		chr5	66564007	66564461		chr1	15110583	15110849
chr19	3336748	3337192		chr5	71187778	71188170		chr1	15143791	15143942
chr19	3683651	3683935		chr5	71270118	71270331		chr1	15166904	15167185
chr19	8420510	8420962		chr5	71900249	71900618		chr1	15649635	15649787
chr19	18740569	18741136		chr5	81443991	81444306		chr1	15655311	15655491
chr19	46804128	46804493		chr5	94319440	94319850		chr1	15672422	15672668
chr19	47808647	47809047		chr5	106428387	106428596		chr1	15705971	15706298
chr19	52239300	52239568		chr5	106667059	106667329		chr1	15750686	15750886
chr20	1307798	1308132		chr5	109422616	109423036		chr1	15783177	15783313
chr20	5926718	5926925		chr5	111165375	111165724		chr1	15870107	15870487
chr20	8002158	8002484		chr5	114894252	114894695		chr1	16001365	16001583
chr20	25218451	25218681		chr5	124160565	124160876		chr1	16003447	16003834
chr20	30300264	30300806		chr5	125696080	125696367		chr1	16088298	16088444
chr20	30792046	30792255		chr5	126582972	126583205		chr1	16121621	16121938
chr20	37499692	37500054		chr5	135342927	135343213		chr1	16127004	16127166
chr20	43095808	43096298		chr5	136900249	136900552		chr1	16279252	16279567
chr20	43987479	43988046		chr5	139600334	139600609		chr1	16380663	16380949
chr20	45945959	45946430		chr5	142528412	142528684		chr1	16467487	16467638
chr20	45962820	45963265		chr5	144858941	144859218		chr1	16470394	16470625
chr20	49011812	49012282		chr5	147648041	147648297		chr1	16472622	16473023
chr20	49032159	49032503		chr5	148345916	148346338		chr1	16477960	16478132
chr20	49038978	49039461		chr5	148514846	148515444		chr1	16490844	16490994
chr20	49057362	49057747		chr5	149237033	149237501		chr1	16555178	16555394
chr20	49341301	49341646		chr5	159363743	159364100		chr1	16575325	16575555
chr20	50248191	50248472		chr5	167068477	167068687		chr1	16593099	16593345
chr21	44936847	44937152		chr5	167831454	167831762		chr1	16693481	16693628
chr22	30686983	30687412		chr5	172202591	172202979		chr1	16717956	16718129
chr22	30818957	30819217		chr5	172227065	172227289		chr1	16771696	16771820
chrX	48449751	48450164		chr5	172295843	172296493		chr1	17340464	17340611
chrX	53100809	53101121		chr5	173236117	173236393		chr1	17612483	17612678
chrX	71840490	71840726		chr5	176238133	176238495		chr1	17686802	17687006
chrX	106917194	106917720		chr5	178783656	178783960		chr1	17815577	17815724
chrX	106920162	106920689		chr6	11365121	11365668		chr1	18739389	18739678
chrX	149373307	149373572		chr6	11621320	11621616		chr1	18857559	18857781
chrUn_gl000220	105400	106645		chr6	12354625	12355346		chr1	18861005	18861142
chrUn_gl000220	118531	119308		chr6	18491422	18491797		chr1	19133857	19134069
chrUn_gl000220	149490	150085		chr6	30811999	30812260		chr1	19235510	19235904
chrUn_gl000220	150247	150523		chr6	30894489	30894966		chr1	19439911	19440084
chrUn_gl000220	150660	151076		chr6	33713832	33714349		chr1	19506490	19506661
chrUn_gl000226	1482	2441		chr6	35569678	35570084		chr1	19639236	19639414
chrUn_gl000226	3053	3654		chr6	42230203	42230412		chr1	19640110	19640291
chrUn_gl000226	4080	4641		chr6	44026365	44026700		chr1	19652147	19652326
chrUn_gl000226	6491	7732		chr6	44623075	44623417		chr1	19734307	19734525
chrUn_gl000226	9895	10443		chr6	45576841	45577151		chr1	19763294	19763504
chrUn_gl000226	11695	11993		chr6	47665758	47666008		chr1	19789389	19789603
				chr6	52685036	52685379		chr1	19796010	19796145
				chr6	85607887	85608180		chr1	19805885	19806170
				chr6	89077725	89078123		chr1	19835482	19835744
				chr6	97945611	97945831		chr1	19939879	19940145
				chr6	100250597	100250897		chr1	20078647	20078846
				chr6	113771290	113771901		chr1	20196519	20196819
				chr6	116636200	116636455		chr1	20511886	20512139
				chr6	123412088	123412447		chr1	20512967	20513119
				chr6	124524559	124525018		chr1	20514412	20514634
				chr6	124997202	124997582		chr1	20524079	20524278
				chr6	125064074	125064582		chr1	20525480	20525747
				chr6	125372861	125373108		chr1	21143420	21143696
				chr6	134136548	134136768		chr1	21348848	21349054
				chr6	134497011	134497271		chr1	21351080	21351271
				chr6	134997713	134998359		chr1	21354381	21354583
				chr6	135174588	135174844		chr1	21380663	21380882
				chr6	138132565	138132944		chr1	21384729	21384862
				chr6	139916338	139916595		chr1	21503215	21503356
				chr6	143726538	143726809		chr1	21588380	21588573
				chr6	150520438	150520684		chr1	21592737	21592932
				chr6	157952187	157952487		chr1	21596134	21596447
				chr6	158921032	158921386		chr1	21646587	21646872
				chr7	2349679	2350131		chr1	21650828	21650987
				chr7	3278910	3279198		chr1	21715956	21716123
				chr7	14246888	14247204		chr1	21716368	21716514
				chr7	19600010	19600492		chr1	21780492	21780738
				chr7	40261375	40261926		chr1	21828665	21828820
				chr7	41147746	41148032		chr1	21935355	21935546
				chr7	44733507	44733746		chr1	21939646	21939808
				chr7	47797434	47797906		chr1	21958696	21959035
				chr7	55087065	55087317		chr1	21985754	21985904
				chr7	65259852	65260059		chr1	22002486	22002833
				chr7	65613484	65613849		chr1	22013632	22013972
				chr7	73512509	73512931		chr1	22014209	22014550
				chr7	73892449	73892899		chr1	22076383	22076803
				chr7	75361979	75362271		chr1	22091218	22091358
				chr7	79408295	79408620		chr1	22094864	22095082
				chr7	100755438	100755963		chr1	22118082	22118463
				chr7	100761468	100761868		chr1	22192934	22193116
				chr7	116273662	116273922		chr1	22231415	22231829
				chr7	117697503	117697931		chr1	22233298	22233565
				chr7	122911174	122911644		chr1	22243413	22243633
				chr7	127857533	127857888		chr1	22269574	22269777
				chr7	130575460	130575758		chr1	22301263	22301491
				chr7	130773979	130774313		chr1	22345597	22345809
				chr7	131783892	131784427		chr1	22352373	22352644
				chr7	134855012	134855227		chr1	22369403	22369578
				chr7	139357619	139357879		chr1	22558915	22559045
				chr7	141156091	141156441		chr1	22612137	22612268
				chr7	143902450	143902690		chr1	22623250	22623454
				chr7	144042485	144042703		chr1	22689631	22689878
				chr7	148250991	148251485		chr1	22778301	22778509
				chr7	151333180	151333622		chr1	22814363	22814581
				chr7	154885354	154885682		chr1	23345746	23346020
				chr7	158224662	158225023		chr1	23429925	23430085
				chr8	1952641	1953000		chr1	23441713	23441841
				chr8	2172003	2172210		chr1	23584624	23584824
				chr8	9306200	9306567		chr1	23805604	23805859
				chr8	13200735	13201020		chr1	23866295	23866420
				chr8	17324451	17324713		chr1	23884925	23885163
				chr8	19226176	19226570		chr1	24018124	24018432
				chr8	24930974	24931509		chr1	24042734	24042892
				chr8	27139978	27140370		chr1	24069890	24070052
				chr8	28205686	28206065		chr1	24104376	24104692
				chr8	38171833	38172292		chr1	24143570	24143738
				chr8	40862405	40862694		chr1	24151774	24151997
				chr8	49540794	49541015		chr1	24156657	24156902
				chr8	56449974	56450277		chr1	24180277	24180403
				chr8	59370588	59371058		chr1	24199053	24199230
				chr8	67018840	67019190		chr1	24262673	24262863
				chr8	75089944	75090293		chr1	24285539	24285663
				chr8	86749629	86749933		chr1	24306705	24306900
				chr8	90973590	90974022		chr1	24319358	24319536
				chr8	96812600	96813123		chr1	24358038	24358240
				chr8	102290256	102290587		chr1	24430071	24430239
				chr8	102408976	102409241		chr1	24477160	24477306
				chr8	107937996	107938215		chr1	24648781	24648916
				chr8	118823451	118824068		chr1	24738654	24738814
				chr8	123149449	123149692		chr1	24765049	24765292
				chr8	128403264	128403722		chr1	24918386	24918584
				chr8	131157665	131157883		chr1	24982662	24982806
				chr8	131205841	131206247		chr1	25061963	25062159
				chr8	132855340	132855620		chr1	25092037	25092174
				chr8	135024662	135025093		chr1	25127246	25127444
				chr8	135525933	135526387		chr1	25158877	25159083
				chr8	144915236	144915804		chr1	25174607	25174764
				chr8	145215214	145215434		chr1	25278963	25279209
				chr9	2216144	2216351		chr1	25407937	25408138
				chr9	6968330	6968561		chr1	25559575	25559790
				chr9	12923754	12924138		chr1	25598781	25599072
				chr9	16628007	16628331		chr1	25606078	25606710
				chr9	22148254	22148519		chr1	25611667	25611854
				chr9	35511146	35511418		chr1	25628969	25629118
				chr9	42854348	42854555		chr1	25648596	25648828
				chr9	67292812	67293138		chr1	25649379	25649699
				chr9	69654759	69655032		chr1	25682362	25682634
				chr9	72611701	72612164		chr1	25694737	25695048
				chr9	74656709	74656942		chr1	25696509	25696830
				chr9	74980603	74980944		chr1	25734612	25734749
				chr9	75654161	75654545		chr1	25736648	25736784
				chr9	76395608	76395981		chr1	25739512	25740281
				chr9	79269381	79269781		chr1	25747273	25747550
				chr9	81181867	81182161		chr1	25803117	25803269
				chr9	84203090	84203462		chr1	25803955	25804133
				chr9	90691605	90692050		chr1	25808800	25809012
				chr9	95004738	95004989		chr1	25931124	25931281
				chr9	107732790	107733306		chr1	26087501	26087684
				chr9	110301698	110301958		chr1	26109348	26109599
				chr9	112878242	112878756		chr1	26111172	26111475
				chr9	114774884	114775255		chr1	26187872	26188127
				chr9	117626690	117627076		chr1	26207315	26207452
				chr9	118406593	118407077		chr1	26215162	26215412
				chr9	118412160	118412749		chr1	26216879	26217091
				chr9	119599782	119600274		chr1	26244600	26244726
				chr9	124726113	124726378		chr1	26259983	26260222
				chr9	124888340	124888573		chr1	26304962	26305134
				chr9	125010925	125011186		chr1	26305532	26305693
				chr9	128456870	128457159		chr1	26318851	26318985
				chr9	130332802	130333009		chr1	26319835	26319998
				chr9	135894943	135895268		chr1	26320181	26320364
				chr10	310669	311096		chr1	26324610	26324939
				chr10	500892	501269		chr1	26331339	26331547
				chr10	5615979	5616307		chr1	26332651	26332832
				chr10	9054321	9054690		chr1	26396912	26397306
				chr10	30235733	30236226		chr1	26405107	26405277
				chr10	30236527	30236911		chr1	26408523	26408802
				chr10	30344376	30344687		chr1	26421302	26421525
				chr10	44109012	44109393		chr1	26448975	26449112
				chr10	46909272	46909577		chr1	26452801	26453148
				chr10	47085688	47085985		chr1	26457388	26457527
				chr10	50170708	50171079		chr1	26527713	26527989
				chr10	63859264	63859471		chr1	26611273	26611496
				chr10	73426702	73426936		chr1	26613544	26613854
				chr10	81089357	81089691		chr1	26615016	26615233
				chr10	84026274	84026583		chr1	26634830	26635017
				chr10	88922733	88923015		chr1	26644195	26644346
				chr10	91264603	91264874		chr1	26704937	26705255
				chr10	91939404	91939721		chr1	26713978	26714184
				chr10	92720373	92720718		chr1	26735151	26735310
				chr10	93402691	93403032		chr1	26776455	26776657
				chr10	94880551	94880835		chr1	26814053	26814196
				chr10	99522660	99523094		chr1	26827723	26827946
				chr10	105010667	105010907		chr1	26923705	26923865
				chr10	106569250	106569852		chr1	26947056	26947721
				chr10	113987313	113987805		chr1	26947886	26948082
				chr10	119564286	119564512		chr1	26960370	26960599
				chr10	123880469	123880970		chr1	27018729	27018951
				chr10	124342175	124342452		chr1	27019505	27019790
				chr10	134295698	134296085		chr1	27022030	27022239
				chr11	3145614	3145868		chr1	27024723	27024943
				chr11	17034417	17034673		chr1	27043789	27043947
				chr11	18287351	18287884		chr1	27048379	27048629
				chr11	19649718	19649955		chr1	27049946	27050171
				chr11	23919074	23919334		chr1	27070509	27070931
				chr11	28882488	28882757		chr1	27098317	27098488
				chr11	33722852	33723271		chr1	27110641	27110804
				chr11	34340098	34340499		chr1	27113361	27113754
				chr11	34771734	34772241		chr1	27114254	27114481
				chr11	44586184	44586391		chr1	27118112	27118381
				chr11	48077370	48077630		chr1	27129516	27129703
				chr11	61462961	61463227		chr1	27226854	27227010
				chr11	65268733	65269279		chr1	27341857	27342002
				chr11	66536332	66536682		chr1	27353885	27354015
				chr11	70690605	70690892		chr1	27391724	27391944
				chr11	79126123	79126457		chr1	27400773	27401011
				chr11	79506078	79506398		chr1	27425794	27425956
				chr11	89987016	89987285		chr1	27442222	27442494
				chr11	91715130	91715432		chr1	27483758	27484054
				chr11	102177007	102177369		chr1	27547348	27547554
				chr11	108468457	108468775		chr1	27648549	27648681
				chr11	110055896	110056268		chr1	27754859	27755095
				chr11	111859436	111859716		chr1	27757493	27757665
				chr11	112628148	112628355		chr1	27865399	27865526
				chr11	113234202	113234478		chr1	27869033	27869603
				chr11	114025252	114025527		chr1	27890185	27890374
				chr11	114033452	114034062		chr1	27957663	27957860
				chr11	114034651	114035036		chr1	28052262	28052393
				chr11	117685421	117685847		chr1	28104654	28104810
				chr11	122032756	122033255		chr1	28116106	28116301
				chr12	1671752	1671959		chr1	28156003	28156165
				chr12	2279589	2279883		chr1	28157259	28157398
				chr12	6485189	6485800		chr1	28181300	28181424
				chr12	10537934	10538212		chr1	28183080	28183310
				chr12	15341103	15341422		chr1	28193766	28194055
				chr12	15427645	15427971		chr1	28269687	28269811
				chr12	15935562	15935902		chr1	28269876	28270237
				chr12	29894555	29894859		chr1	28305852	28306029
				chr12	33070091	33070519		chr1	28306163	28306332
				chr12	46782979	46783324		chr1	28445302	28445464
				chr12	46839234	46839795		chr1	28481377	28481641
				chr12	47167867	47168223		chr1	28499270	28499525
				chr12	51402880	51403209		chr1	28562638	28562775
				chr12	76660541	76660914		chr1	28563564	28563836
				chr12	81021455	81021970		chr1	28571514	28571653
				chr12	82349435	82349647		chr1	28585684	28585823
				chr12	89808121	89808521		chr1	28593540	28593842
				chr12	89891307	89891571		chr1	28605346	28605525
				chr12	91583356	91583792		chr1	28623221	28623382
				chr12	93594043	93594432		chr1	28628052	28628340
				chr12	94203711	94204188		chr1	28628387	28628656
				chr12	105879065	105879478		chr1	28655344	28655632
				chr12	108699884	108700215		chr1	28678168	28678295
				chr12	118240834	118241219		chr1	28743063	28743300
				chr12	120580077	120580302		chr1	28743965	28744110
				chr12	122158003	122158313		chr1	28768289	28768520
				chr12	122510540	122510769		chr1	28776543	28776728
				chr12	125412811	125413210		chr1	28827506	28827840
				chr12	127725688	127726124		chr1	28832192	28832332
				chr12	133841528	133841864		chr1	28837047	28837175
				chr13	25067580	25067909		chr1	28851597	28851814
				chr13	29171840	29172199		chr1	28908298	28908479
				chr13	29714552	29714943		chr1	28916559	28916801
				chr13	30699962	30700348		chr1	28974531	28974657
				chr13	40635781	40636123		chr1	28974709	28974891
				chr13	40795399	40795879		chr1	28975044	28975708
				chr13	41634207	41634484		chr1	29063170	29063300
				chr13	42137455	42137803		chr1	29208812	29209076
				chr13	45495934	45496346		chr1	29210231	29210728
				chr13	45683244	45683457		chr1	29211478	29211745
				chr13	48073378	48073773		chr1	29229298	29229510
				chr13	50432677	50433017		chr1	29253451	29253704
				chr13	67943864	67944462		chr1	29359512	29359760
				chr13	75399868	75400080		chr1	29463165	29463331
				chr13	77687564	77687927		chr1	29483382	29483811
				chr13	83639340	83639708		chr1	29483971	29484108
				chr13	87498874	87499081		chr1	29506419	29506667
				chr13	88149702	88150130		chr1	29508483	29508741
				chr13	94848000	94848260		chr1	29529360	29529635
				chr13	98781559	98781875		chr1	29585264	29585531
				chr13	109895972	109896327		chr1	29585909	29586077
				chr13	109926757	109927086		chr1	29752228	29752456
				chr13	110661248	110661496		chr1	30596891	30597041
				chr14	22136694	22137052		chr1	30601877	30602087
				chr14	23276689	23277145		chr1	30657558	30657825
				chr14	55136750	55137010		chr1	30664007	30664266
				chr14	56055259	56055466		chr1	30819564	30819694
				chr14	61932673	61933323		chr1	31204794	31204937
				chr14	64549605	64549970		chr1	31229625	31229754
				chr14	64763371	64763578		chr1	31241802	31242298
				chr14	69017106	69017521		chr1	31251258	31251475
				chr14	71839097	71839503		chr1	31261548	31261741
				chr14	78868323	78868566		chr1	31345121	31345304
				chr14	79511688	79511983		chr1	31392023	31392272
				chr14	92070816	92071194		chr1	31392348	31392512
				chr14	96671176	96671393		chr1	31538549	31538680
				chr14	107254484	107254771		chr1	31545425	31545559
				chr15	20212949	20213204		chr1	31558069	31558260
				chr15	38690261	38690656		chr1	31632718	31632889
				chr15	41079592	41079931		chr1	31643700	31643889
				chr15	41229540	41229810		chr1	31650203	31650378
				chr15	41836955	41837165		chr1	31944463	31944659
				chr15	48695093	48695403		chr1	31956273	31956561
				chr15	52998365	52998572		chr1	32039737	32039879
				chr15	54442441	54442705		chr1	32163353	32163560
				chr15	58427695	58428080		chr1	32246847	32247021
				chr15	58924971	58925267		chr1	32292594	32293078
				chr15	61342212	61342598		chr1	32332106	32332312
				chr15	74275059	74275355		chr1	32349283	32349438
				chr15	77362043	77362250		chr1	32389879	32390034
				chr15	79090829	79091185		chr1	32390607	32390767
				chr15	79700506	79700742		chr1	32393168	32393343
				chr15	81170579	81170884		chr1	32394409	32394691
				chr15	82592701	82592941		chr1	32404135	32404339
				chr15	82890034	82890275		chr1	32405497	32405734
				chr15	84366537	84366744		chr1	32409902	32410280
				chr15	84374922	84375339		chr1	32421671	32421831
				chr15	85874376	85874852		chr1	32423543	32423696
				chr15	86305965	86306178		chr1	32487374	32487554
				chr16	1147797	1148098		chr1	32488047	32488242
				chr16	11927888	11928214		chr1	32589057	32589281
				chr16	13401848	13402161		chr1	32593372	32593663
				chr16	20451290	20451622		chr1	32597913	32598050
				chr16	24712161	24712594		chr1	32599137	32599465
				chr16	30347252	30347492		chr1	32687947	32688091
				chr16	56659305	56659580		chr1	32701809	32701980
				chr16	58447145	58447468		chr1	32773023	32773206
				chr16	69098011	69098329		chr1	32811157	32811347
				chr16	84866059	84866542		chr1	32856661	32856935
				chr16	86985526	86985938		chr1	32857206	32857393
				chr16	87839736	87839973		chr1	32860202	32860429
				chr16	88337931	88338360		chr1	32865493	32865740
				chr16	89647431	89647884		chr1	32872146	32872307
				chr17	5906576	5906938		chr1	32879592	32879796
				chr17	6494851	6495139		chr1	32958101	32958226
				chr17	7862907	7863166		chr1	32961872	32962022
				chr17	7944615	7944840		chr1	33002466	33002611
				chr17	8964255	8964566		chr1	33115980	33116166
				chr17	12302012	12302219		chr1	33160812	33161000
				chr17	16939756	16940104		chr1	33187749	33187930
				chr17	17418870	17419155		chr1	33190850	33191013
				chr17	17677512	17677811		chr1	33221441	33221675
				chr17	25274851	25275100		chr1	33223008	33223367
				chr17	26763698	26763935		chr1	33269455	33269651
				chr17	27135849	27136213		chr1	33282845	33283038
				chr17	30823686	30824025		chr1	33369096	33369224
				chr17	38177688	38178053		chr1	33392281	33392425
				chr17	38666483	38666919		chr1	33405460	33405599
				chr17	46561131	46561646		chr1	33439201	33439407
				chr17	55666532	55666861		chr1	33446894	33447065
				chr17	57448897	57449166		chr1	33454922	33455101
				chr17	68046370	68046641		chr1	33475187	33475492
				chr17	70585163	70585465		chr1	33488379	33488525
				chr17	72990511	72990759		chr1	33502655	33502790
				chr17	74248196	74248408		chr1	33520860	33521136
				chr17	74513669	74514007		chr1	33529222	33529465
				chr17	74523921	74524292		chr1	33592872	33592996
				chr17	75598614	75598987		chr1	33822024	33822209
				chr17	78698462	78699034		chr1	33840078	33840226
				chr17	79017549	79017959		chr1	33862238	33862524
				chr18	3153271	3153701		chr1	33902559	33902741
				chr18	3367683	3368034		chr1	34548390	34548549
				chr18	7870975	7871256		chr1	34844590	34844766
				chr18	7921292	7921576		chr1	35128698	35128831
				chr18	9855192	9855459		chr1	35309153	35309594
				chr18	10041159	10041418		chr1	35309897	35310064
				chr18	21305901	21306166		chr1	35311107	35311436
				chr18	21418911	21419255		chr1	35414022	35414258
				chr18	26734223	26734940		chr1	35432800	35433011
				chr18	43218038	43218245		chr1	35602485	35602690
				chr18	44849662	44849972		chr1	35646338	35646507
				chr18	45979794	45980053		chr1	35658631	35658791
				chr18	48988476	48988746		chr1	35720934	35721187
				chr19	2032339	2032720		chr1	35744926	35745158
				chr19	2627474	2627767		chr1	35896866	35897030
				chr19	4229109	4229316		chr1	35965406	35965785
				chr19	6744940	6745185		chr1	36084965	36085123
				chr19	16719033	16719464		chr1	36107102	36107229
				chr19	18131106	18131495		chr1	36184777	36184990
				chr19	28956251	28956475		chr1	36235068	36235205
				chr19	39900134	39900616		chr1	36347439	36347746
				chr19	43954661	43955079		chr1	36395409	36395559
				chr19	45678986	45679259		chr1	36396712	36396901
				chr19	46313379	46313780		chr1	36500411	36500584
				chr19	49501153	49501440		chr1	36593883	36594068
				chr19	52253688	52253935		chr1	36708965	36709126
				chr20	191600	191809		chr1	36713943	36714248
				chr20	4927638	4928016		chr1	36738720	36738943
				chr20	7390856	7391318		chr1	36794406	36794554
				chr20	8836042	8836551		chr1	36839521	36839654
				chr20	9441363	9441648		chr1	36840171	36840374
				chr20	10198086	10198368		chr1	36852128	36852281
				chr20	11176833	11177315		chr1	36863532	36863658
				chr20	14269205	14269619		chr1	36954929	36955339
				chr20	18697868	18698133		chr1	36958221	36958505
				chr20	22756470	22756713		chr1	36979798	36979954
				chr20	23603382	23604070		chr1	36983101	36983319
				chr20	24129196	24129411		chr1	37061148	37061301
				chr20	25289618	25289913		chr1	37945323	37945492
				chr20	31500512	31500841		chr1	38025618	38025893
				chr20	31958059	31958335		chr1	38028654	38028903
				chr20	33431281	33431619		chr1	38156198	38156324
				chr20	33894944	33895333		chr1	38156407	38156574
				chr20	36618972	36619426		chr1	38363146	38363272
				chr20	36622993	36623304		chr1	38380448	38380610
				chr20	39122140	39122618		chr1	38388499	38388767
				chr20	39877206	39877755		chr1	38455691	38455886
				chr20	42557966	42558340		chr1	38465299	38465543
				chr20	48841570	48841829		chr1	38474862	38475229
				chr20	49148759	49149040		chr1	38542056	38542287
				chr20	49951864	49952319		chr1	38763625	38763775
				chr20	56592684	56593111		chr1	38775767	38776027
				chr20	59760980	59761328		chr1	38884263	38884469
				chr20	60024961	60025208		chr1	38989296	38989518
				chr20	62207162	62207490		chr1	39210190	39210449
				chr20	62783404	62783752		chr1	39243325	39243506
				chr21	15921160	15921463		chr1	39281584	39282051
				chr21	22984778	22985146		chr1	39297543	39297746
				chr21	26670793	26671219		chr1	39299177	39299505
				chr21	26703608	26703920		chr1	39326038	39326231
				chr21	36237852	36238160		chr1	39381089	39381436
				chr21	36902120	36902391		chr1	39383125	39383250
				chr21	39612832	39613238		chr1	39434908	39435051
				chr21	40147606	40147987		chr1	39633608	39633887
				chr21	44874028	44874270		chr1	39649564	39649695
				chr21	45005827	45006210		chr1	39662027	39662227
				chr21	45154663	45154900		chr1	39662670	39662815
				chr22	18717962	18718242		chr1	39670317	39670471
				chr22	18822803	18823067		chr1	39679721	39679944
				chr22	20129225	20129564		chr1	39699593	39699782
				chr22	23046169	23046429		chr1	39735611	39735736
				chr22	23743594	23743836		chr1	39783907	39784042
				chr22	40654450	40654741		chr1	39851180	39851508
				chr22	43386933	43387235		chr1	39856117	39856254
				chr22	46501329	46501659		chr1	39864389	39864634
				chrX	3615891	3616107		chr1	39940559	39940715
				chrX	17050472	17050721		chr1	40177192	40177439
				chrX	49822083	49822300		chr1	40335935	40336098
				chrX	95687711	95688049		chr1	40358389	40358623
				chrX	104727041	104727451		chr1	40378266	40378422
				chrX	106943644	106943851		chr1	40410571	40410709
				chrX	122798963	122799298		chr1	40465986	40466137
				chrX	152047530	152047758		chr1	40502417	40502635
				chrX	155260026	155260368		chr1	40511012	40511139
				chrY	25038578	25038957		chr1	40515063	40515219
				chrY	27289786	27290046		chr1	40523223	40523469
				chrY	59363029	59363365		chr1	40525049	40525176
				chrM	15941	16347		chr1	40525221	40525414
				chr9_gl000199_random	34330	34646		chr1	40650005	40650171
				chr9_gl000199_random	49700	49988		chr1	40687766	40687932
				chr9_gl000199_random	55622	55948		chr1	40723547	40723711
				chr9_gl000199_random	57022	57346		chr1	40723760	40723944
				chr9_gl000199_random	60673	60976		chr1	40805379	40805636
				chr9_gl000199_random	72628	73133		chr1	40805763	40805901
				chr9_gl000199_random	82861	83294		chr1	40847081	40847279
				chr9_gl000199_random	84190	84572		chr1	40849302	40849585
				chr9_gl000199_random	87903	88193		chr1	40849832	40849979
				chr9_gl000199_random	91452	92120		chr1	40851216	40851616
				chr9_gl000199_random	92313	92829		chr1	40851695	40851886
				chr9_gl000199_random	98808	99080		chr1	40857498	40857656
				chr9_gl000199_random	107114	107446		chr1	40866082	40866269
				chr9_gl000199_random	107980	108290		chr1	41099274	41099398
				chr9_gl000199_random	141362	141628		chr1	41099617	41099981
				chr9_gl000199_random	155820	156091		chr1	41157252	41157528
				chr9_gl000199_random	168143	168710		chr1	41170906	41171058
				chr19_gl000208_random	90053	90326		chr1	41201055	41201179
				chrUn_gl000212	40541	41267		chr1	41239978	41240187
				chrUn_gl000216	145107	145429		chr1	41274719	41274865
				chrUn_gl000220	158307	158572		chr1	41286612	41286848
				chrUn_gl000226	938	1293		chr1	41306618	41306961
				chrUn_gl000226	4943	6316		chr1	41329306	41329594
				chrUn_gl000226	8035	8431		chr1	41329686	41330009
				chrUn_gl000226	8963	9237		chr1	41334019	41334321
				chrUn_gl000226	10786	11070		chr1	41341479	41341605
				chrUn_gl000226	12390	12766		chr1	41342145	41342290
				chrUn_gl000226	13127	13564		chr1	41405141	41405345
				chrUn_gl000226	13744	14926		chr1	41440673	41440941
				chrUn_gl000228	117109	117750		chr1	41469379	41469681
				chrUn_gl000228	118227	118819		chr1	41514304	41514492
								chr1	41616669	41616983
								chr1	41621711	41621927
								chr1	41626225	41626471
								chr1	41704164	41704383
								chr1	41711423	41711715
								chr1	41970057	41970243
								chr1	42328554	42328815
								chr1	42335950	42336120
								chr1	42347739	42348096
								chr1	42356677	42356858
								chr1	42361331	42361464
								chr1	42363994	42364123
								chr1	42367870	42368044
								chr1	42800956	42801151
								chr1	43123677	43123895
								chr1	43152217	43152379
								chr1	43216928	43217134
								chr1	43290780	43291408
								chr1	43296925	43297190
								chr1	43325209	43325371
								chr1	43339526	43339671
								chr1	43388364	43388651
								chr1	43390152	43390297
								chr1	43390647	43390875
								chr1	43401963	43402532
								chr1	43415164	43415519
								chr1	43418250	43418465
								chr1	43428692	43429055
								chr1	43429273	43429642
								chr1	43448441	43448572
								chr1	43476747	43477031
								chr1	43510584	43510804
								chr1	43599876	43600026
								chr1	43809976	43810188
								chr1	43810980	43811155
								chr1	43833069	43833230
								chr1	43867803	43868024
								chr1	43871001	43871222
								chr1	43918830	43918972
								chr1	43960986	43961122
								chr1	43968365	43968510
								chr1	43988469	43988916
								chr1	44197895	44198070
								chr1	44249444	44249579
								chr1	44300837	44301012
								chr1	44329931	44330117
								chr1	44495848	44495983
								chr1	44501607	44502036
								chr1	44509875	44510123
								chr1	44513955	44514166
								chr1	44559411	44559573
								chr1	44678961	44679149
								chr1	44756251	44756802
								chr1	44951364	44951696
								chr1	44997851	44998052
								chr1	45075813	45076121
								chr1	45097539	45097673
								chr1	45098491	45098620
								chr1	45103664	45103916
								chr1	45104009	45104185
								chr1	45187221	45187618
								chr1	45187832	45187981
								chr1	45196383	45196942
								chr1	45241128	45241264
								chr1	45267631	45267755
								chr1	45273394	45273749
								chr1	45285220	45285502
								chr1	45342584	45342743
								chr1	45362104	45362318
								chr1	45452271	45452532
								chr1	45476954	45477086
								chr1	45477748	45477896
								chr1	45478329	45478698
								chr1	45501345	45501676
								chr1	45503285	45503488
								chr1	45504715	45504985
								chr1	45547756	45547911
								chr1	45572606	45572770
								chr1	45580447	45580627
								chr1	45689215	45689460
								chr1	45732064	45732289
								chr1	45789612	45789756
								chr1	45895314	45895478
								chr1	45913066	45913220
								chr1	45963797	45963938
								chr1	45987439	45987751
								chr1	45993927	45994073
								chr1	46040142	46040271
								chr1	46153862	46153986
								chr1	46188607	46188765
								chr1	46189080	46189227
								chr1	46191444	46191635
								chr1	46197489	46197728
								chr1	46205590	46205807
								chr1	46230862	46231053
								chr1	46379156	46379294
								chr1	46396541	46396701
								chr1	46622157	46622566
								chr1	46624102	46624551
								chr1	46753051	46753234
								chr1	46806354	46806558
								chr1	46835968	46836147
								chr1	46885914	46886213
								chr1	46908489	46908679
								chr1	46915233	46915430
								chr1	46950474	46950644
								chr1	46971537	46971726
								chr1	46972249	46972401
								chr1	46987969	46988560
								chr1	47010540	47010810
								chr1	47139487	47139652
								chr1	47254603	47254793
								chr1	47646217	47646429
								chr1	47646861	47647292
								chr1	47694986	47695142
								chr1	47697940	47698231
								chr1	47707297	47707513
								chr1	47707639	47707804
								chr1	47711083	47711214
								chr1	47845365	47845522
								chr1	47848170	47848339
								chr1	48387726	48387876
								chr1	48640443	48640708
								chr1	48642984	48643263
								chr1	48847426	48847696
								chr1	48945590	48945789
								chr1	50847958	50848109
								chr1	51186200	51186481
								chr1	51293016	51293165
								chr1	51418794	51418924
								chr1	51425952	51426086
								chr1	51471319	51471523
								chr1	51687962	51688149
								chr1	51746517	51746655
								chr1	51750208	51750525
								chr1	51773688	51773817
								chr1	51796980	51797202
								chr1	51883892	51884018
								chr1	51889199	51889422
								chr1	51895596	51895883
								chr1	51899414	51899578
								chr1	51935235	51935359
								chr1	51953367	51953585
								chr1	51983647	51984015
								chr1	51986042	51986377
								chr1	51986493	51986830
								chr1	52030838	52031059
								chr1	52063860	52063990
								chr1	52088217	52088414
								chr1	52097481	52097767
								chr1	52113918	52114218
								chr1	52114977	52115224
								chr1	52130581	52130776
								chr1	52216018	52216159
								chr1	52218320	52218649
								chr1	52219755	52219880
								chr1	52316234	52316616
								chr1	52333657	52333803
								chr1	52344241	52344736
								chr1	52541379	52541606
								chr1	52608470	52608607
								chr1	52648099	52648377
								chr1	52796067	52796336
								chr1	52865806	52865953
								chr1	52868014	52868291
								chr1	52870153	52870339
								chr1	52892932	52893112
								chr1	52996338	52996582
								chr1	53018342	53018514
								chr1	53079466	53079619
								chr1	53079823	53080019
								chr1	53335017	53335231
								chr1	53375829	53375963
								chr1	53476989	53477148
								chr1	53534158	53534351
								chr1	53833062	53833314
								chr1	53893881	53894005
								chr1	54045445	54045620
								chr1	54281216	54281349
								chr1	54304216	54304376
								chr1	54356797	54356977
								chr1	54423149	54423390
								chr1	54518788	54519010
								chr1	54520120	54520316
								chr1	54530642	54530792
								chr1	54573920	54574178
								chr1	54678550	54678754
								chr1	54699754	54699903
								chr1	54739596	54739755
								chr1	54750466	54750752
								chr1	54753076	54753206
								chr1	54841366	54841550
								chr1	54842900	54843083
								chr1	54849163	54849287
								chr1	54874125	54874324
								chr1	54875047	54875404
								chr1	54930268	54930663
								chr1	54954067	54954191
								chr1	55023726	55023911
								chr1	55026925	55027089
								chr1	55030959	55031173
								chr1	55102177	55102635
								chr1	55393274	55393413
								chr1	55644860	55645169
								chr1	55655912	55656094
								chr1	55662828	55663072
								chr1	55939946	55940131
								chr1	57376184	57376583
								chr1	57684229	57684731
								chr1	57693053	57693204
								chr1	59015046	59015185
								chr1	59062448	59062607
								chr1	59063552	59063697
								chr1	59220650	59220812
								chr1	59280958	59281191
								chr1	59281911	59282111
								chr1	59324111	59324310
								chr1	59347274	59347523
								chr1	59349075	59349389
								chr1	59349624	59349882
								chr1	59351097	59351284
								chr1	59362354	59362543
								chr1	59364695	59365311
								chr1	59395711	59395844
								chr1	59437480	59437711
								chr1	59441631	59441873
								chr1	59442035	59442280
								chr1	59445484	59445622
								chr1	59465498	59465656
								chr1	59509482	59509672
								chr1	59521713	59521946
								chr1	59562266	59562457
								chr1	59564343	59564577
								chr1	59689698	59690009
								chr1	59744525	59744788
								chr1	59753807	59754012
								chr1	59858942	59859184
								chr1	59971451	59971630
								chr1	60144652	60144802
								chr1	60209563	60209695
								chr1	60433083	60433320
								chr1	60955391	60955531
								chr1	61038849	61039058
								chr1	61364184	61364308
								chr1	61401990	61402116
								chr1	61423823	61423982
								chr1	61426503	61426658
								chr1	61478959	61479321
								chr1	61514592	61515061
								chr1	61515681	61515870
								chr1	61519615	61519793
								chr1	61542769	61542932
								chr1	61545632	61545827
								chr1	61547709	61547848
								chr1	61605754	61606000
								chr1	61628259	61628463
								chr1	61636392	61636565
								chr1	61640241	61640367
								chr1	61647834	61648004
								chr1	61670316	61670514
								chr1	61719152	61719307
								chr1	61736836	61737050
								chr1	61783951	61784171
								chr1	61858592	61858847
								chr1	61927408	61927579
								chr1	62190739	62190890
								chr1	62246848	62247127
								chr1	62248494	62248705
								chr1	62339367	62339492
								chr1	62504612	62504736
								chr1	63004919	63005093
								chr1	63087782	63087999
								chr1	63155951	63156366
								chr1	63240661	63240844
								chr1	63250117	63250253
								chr1	63587816	63588001
								chr1	63779853	63780016
								chr1	63940254	63940478
								chr1	63988868	63989041
								chr1	64667657	64667868
								chr1	64881902	64882034
								chr1	65223012	65223191
								chr1	65289810	65289943
								chr1	65329691	65330143
								chr1	65330932	65331092
								chr1	65359671	65359879
								chr1	65363825	65364129
								chr1	65420840	65421073
								chr1	65487534	65487818
								chr1	65549059	65549307
								chr1	65605621	65605808
								chr1	65631370	65631554
								chr1	65690559	65690768
								chr1	65696807	65697153
								chr1	65697484	65697727
								chr1	65733501	65733634
								chr1	65743389	65743658
								chr1	65744881	65745039
								chr1	65758693	65759060
								chr1	65783619	65783886
								chr1	65784037	65784282
								chr1	65878234	65878495
								chr1	65889724	65889872
								chr1	65933285	65933495
								chr1	65946700	65947015
								chr1	65963260	65963400
								chr1	66038864	66039009
								chr1	66414556	66414808
								chr1	66999490	66999614
								chr1	67223963	67224220
								chr1	67382024	67382333
								chr1	67384288	67384466
								chr1	67522060	67522196
								chr1	67607596	67607835
								chr1	67657864	67658120
								chr1	67821771	67822045
								chr1	67895938	67896190
								chr1	67944852	67945333
								chr1	68005118	68005299
								chr1	68036239	68036406
								chr1	68055358	68055594
								chr1	68112050	68112211
								chr1	68150817	68150988
								chr1	68152295	68152665
								chr1	68154335	68154769
								chr1	68155506	68155688
								chr1	68160673	68160856
								chr1	68166468	68166688
								chr1	68177235	68177785
								chr1	68199388	68200112
								chr1	68364171	68364374
								chr1	68387892	68388093
								chr1	68757753	68757920
								chr1	69963607	69963759
								chr1	69970596	69970738
								chr1	70005705	70006141
								chr1	70508141	70508331
								chr1	70671245	70671386
								chr1	70730545	70730793
								chr1	70800216	70800347
								chr1	70925614	70925738
								chr1	70926474	70926717
								chr1	71027529	71027724
								chr1	71098813	71098937
								chr1	71140738	71141079
								chr1	71141459	71141807
								chr1	71217430	71217807
								chr1	71343076	71343256
								chr1	71356167	71356423
								chr1	71504779	71504918
								chr1	71511390	71511527
								chr1	71547469	71547725
								chr1	71844758	71844943
								chr1	75195884	75196045
								chr1	75197186	75197429
								chr1	75198757	75199006
								chr1	75820070	75820205
								chr1	75889340	75889511
								chr1	75938182	75938364
								chr1	76156330	76156465
								chr1	76172944	76173278
								chr1	76250382	76250517
								chr1	76262497	76262623
								chr1	76577275	76577444
								chr1	77335835	77336002
								chr1	77684972	77685099
								chr1	77815757	77816132
								chr1	78195078	78195299
								chr1	78334785	78334954
								chr1	78449265	78449390
								chr1	78470464	78470661
								chr1	78556975	78557141
								chr1	79344778	79344914
								chr1	80168372	80168595
								chr1	81501403	81501589
								chr1	84384606	84384859
								chr1	84398033	84398297
								chr1	84474742	84474959
								chr1	84485982	84486180
								chr1	84569097	84569361
								chr1	84765145	84765296
								chr1	84947001	84947308
								chr1	84972241	84972425
								chr1	85085114	85085281
								chr1	85105561	85105739
								chr1	85154256	85154675
								chr1	85187689	85187813
								chr1	85575208	85575356
								chr1	85638421	85638665
								chr1	85685982	85686171
								chr1	85690482	85690640
								chr1	85690774	85691141
								chr1	85744517	85744811
								chr1	86094860	86095160
								chr1	86682692	86682892
								chr1	86914447	86914614
								chr1	86920846	86921034
								chr1	86926767	86926891
								chr1	86927322	86927561
								chr1	87166822	87167013
								chr1	87221563	87221706
								chr1	87221817	87222046
								chr1	87230749	87231084
								chr1	87240018	87240207
								chr1	87240295	87240428
								chr1	87241162	87241444
								chr1	87245185	87245401
								chr1	87254181	87254596
								chr1	87258034	87258199
								chr1	87258771	87258937
								chr1	87364599	87364770
								chr1	87457332	87457465
								chr1	87457599	87457794
								chr1	87459427	87459678
								chr1	87463339	87463554
								chr1	87596308	87596432
								chr1	87645916	87646130
								chr1	87901230	87901482
								chr1	88108562	88108736
								chr1	88219918	88220201
								chr1	88252590	88252861
								chr1	88319639	88319980
								chr1	88444857	88445072
								chr1	89148718	89148896
								chr1	89357245	89357383
								chr1	89458581	89458737
								chr1	89533164	89533319
								chr1	89685589	89685799
								chr1	89998888	89999041
								chr1	90003894	90004201
								chr1	90006085	90006225
								chr1	90011199	90011497
								chr1	90013390	90013587
								chr1	90158357	90158531
								chr1	90167622	90167842
								chr1	90169141	90169385
								chr1	90169748	90169894
								chr1	90171718	90171907
								chr1	90226127	90226315
								chr1	90252271	90252456
								chr1	90262896	90263076
								chr1	90289222	90289529
								chr1	90305195	90305357
								chr1	90337736	90337899
								chr1	90344556	90344788
								chr1	90354207	90354372
								chr1	90355794	90355930
								chr1	90361723	90362230
								chr1	90363410	90363651
								chr1	90366472	90366687
								chr1	90367895	90368087
								chr1	90441254	90441402
								chr1	91277180	91277476
								chr1	91292454	91292600
								chr1	91356848	91356995
								chr1	91368330	91368494
								chr1	91391626	91391764
								chr1	91754044	91754227
								chr1	91774216	91774393
								chr1	92021828	92021969
								chr1	92040653	92040781
								chr1	92056775	92056966
								chr1	92057284	92057415
								chr1	92058362	92058579
								chr1	92171834	92172091
								chr1	92180640	92180959
								chr1	92196993	92197129
								chr1	92197989	92198395
								chr1	92229000	92229158
								chr1	92230968	92231100
								chr1	92269474	92269692
								chr1	92270266	92270578
								chr1	92351683	92351828
								chr1	92491058	92491213
								chr1	92550302	92550459
								chr1	92783439	92783649
								chr1	92912113	92912493
								chr1	93010296	93010647
								chr1	93270397	93270662
								chr1	93317350	93317558
								chr1	93317872	93318047
								chr1	93388038	93388184
								chr1	93390185	93390419
								chr1	93408902	93409038
								chr1	93422658	93422897
								chr1	93456490	93456720
								chr1	93491244	93491370
								chr1	93498591	93498934
								chr1	93517708	93517843
								chr1	93544560	93544919
								chr1	93811205	93811362
								chr1	93907967	93908168
								chr1	93912554	93912808
								chr1	93970160	93970305
								chr1	94020488	94020689
								chr1	94033003	94033332
								chr1	94129879	94130124
								chr1	94130311	94130483
								chr1	94282624	94282762
								chr1	94313550	94313683
								chr1	94374937	94375089
								chr1	94883522	94883700
								chr1	95010718	95010882
								chr1	95100604	95100861
								chr1	95113835	95114028
								chr1	95273794	95273927
								chr1	95549936	95550142
								chr1	95550995	95551305
								chr1	95559003	95559191
								chr1	95560564	95560688
								chr1	95576683	95576843
								chr1	95581223	95581624
								chr1	95603896	95604070
								chr1	95633245	95633395
								chr1	95634710	95634860
								chr1	95635252	95635425
								chr1	95645236	95645462
								chr1	95723546	95723708
								chr1	95728567	95728784
								chr1	96934788	96934972
								chr1	97187079	97187226
								chr1	97227370	97227643
								chr1	97303392	97303725
								chr1	98977476	98977650
								chr1	99543606	99543789
								chr1	99974701	99974859
								chr1	100039095	100039235
								chr1	100065296	100065578
								chr1	100182732	100182915
								chr1	100211342	100211493
								chr1	100234088	100234444
								chr1	100237143	100237416
								chr1	100247531	100247716
								chr1	100259540	100259762
								chr1	100289673	100289842
								chr1	100301735	100302194
								chr1	100343248	100343434
								chr1	100409168	100409362
								chr1	100459148	100459303
								chr1	100813009	100813175
								chr1	100817199	100817323
								chr1	100821532	100821706
								chr1	100905726	100905950
								chr1	100945596	100945737
								chr1	101251413	101251560
								chr1	101252538	101252715
								chr1	101537044	101537413
								chr1	101584902	101585212
								chr1	101593991	101594276
								chr1	101708241	101708453
								chr1	101723503	101723820
								chr1	101749078	101749361
								chr1	104677767	104677952
								chr1	105934526	105934661
								chr1	106955649	106955876
								chr1	107639444	107639658
								chr1	108559063	108559381
								chr1	108622312	108622607
								chr1	108642872	108643078
								chr1	108702194	108702409
								chr1	108778095	108778226
								chr1	109001343	109001514
								chr1	109031105	109031268
								chr1	109060160	109060378
								chr1	109076511	109076730
								chr1	109078175	109078438
								chr1	109219022	109219204
								chr1	109234819	109235053
								chr1	109289024	109289195
								chr1	109323996	109324120
								chr1	109373205	109373376
								chr1	109455731	109455987
								chr1	109584608	109584756
								chr1	109633245	109633378
								chr1	109642625	109642769
								chr1	109677109	109677394
								chr1	109691967	109692173
								chr1	109723744	109724041
								chr1	109732929	109733065
								chr1	109740706	109740918
								chr1	109757509	109757714
								chr1	109817533	109817767
								chr1	109818470	109818613
								chr1	109841356	109841632
								chr1	109849922	109850462
								chr1	109933347	109933488
								chr1	109935584	109935818
								chr1	110017400	110017559
								chr1	110268180	110268504
								chr1	110309579	110309911
								chr1	110336866	110337133
								chr1	110361264	110361461
								chr1	110365129	110365313
								chr1	110366504	110366711
								chr1	110424134	110424355
								chr1	110424926	110425270
								chr1	110431919	110432073
								chr1	110438495	110438684
								chr1	110460765	110461090
								chr1	110473834	110473996
								chr1	110522316	110522529
								chr1	110600707	110600864
								chr1	110601721	110601872
								chr1	110805565	110805730
								chr1	110871486	110871610
								chr1	110946525	110946675
								chr1	110950292	110950490
								chr1	110955883	110956093
								chr1	110975978	110976160
								chr1	110981683	110981813
								chr1	111159317	111159481
								chr1	111314404	111314572
								chr1	111417361	111417544
								chr1	111418055	111418341
								chr1	111422615	111422827
								chr1	111423388	111423567
								chr1	111423686	111423914
								chr1	111433375	111433499
								chr1	111459602	111459730
								chr1	111505826	111505964
								chr1	111506452	111506594
								chr1	111567847	111568078
								chr1	111644648	111644856
								chr1	111682010	111682166
								chr1	111704570	111704825
								chr1	111715248	111715382
								chr1	111738033	111738213
								chr1	111743992	111744139
								chr1	111757259	111757406
								chr1	111776558	111776689
								chr1	111902737	111902938
								chr1	112005755	112005908
								chr1	112032332	112032583
								chr1	112072085	112072288
								chr1	112142475	112142648
								chr1	112149755	112149979
								chr1	112162789	112162977
								chr1	112203357	112203629
								chr1	112298095	112298224
								chr1	112342885	112343010
								chr1	112837311	112837529
								chr1	113005147	113005306
								chr1	113005530	113005826
								chr1	113118114	113118286
								chr1	113161617	113161758
								chr1	113168472	113168713
								chr1	113231648	113231827
								chr1	113241167	113241334
								chr1	113242935	113243254
								chr1	113243406	113243633
								chr1	113271696	113271978
								chr1	113317286	113317470
								chr1	113334013	113334172
								chr1	113334898	113335071
								chr1	113361792	113361942
								chr1	113368900	113369047
								chr1	113415363	113415533
								chr1	113431371	113431524
								chr1	113436435	113436718
								chr1	113440363	113440563
								chr1	113446854	113447042
								chr1	113448864	113449011
								chr1	113478489	113478729
								chr1	113582807	113583073
								chr1	113584280	113584462
								chr1	113614799	113615001
								chr1	113631581	113631970
								chr1	113684338	113684523
								chr1	113689506	113689647
								chr1	113735003	113735246
								chr1	113749619	113749762
								chr1	113752974	113753226
								chr1	113819126	113819482
								chr1	113931219	113931382
								chr1	114219238	114219502
								chr1	114219995	114220174
								chr1	114235744	114235902
								chr1	114322302	114322455
								chr1	114323527	114323678
								chr1	114326797	114326974
								chr1	114355168	114355313
								chr1	114417341	114417474
								chr1	114447812	114447966
								chr1	114456886	114457204
								chr1	114473577	114473711
								chr1	114600924	114601089
								chr1	114623316	114623476
								chr1	114786074	114786208
								chr1	114922648	114922971
								chr1	114929422	114929547
								chr1	114931067	114931309
								chr1	114940361	114940553
								chr1	114996120	114996397
								chr1	115022817	115023019
								chr1	115052940	115053077
								chr1	115064056	115064328
								chr1	115064851	115065101
								chr1	115332708	115332900
								chr1	115346558	115346735
								chr1	116193607	116193773
								chr1	116694781	116694913
								chr1	116820948	116821121
								chr1	116859151	116859282
								chr1	116878968	116879131
								chr1	116948547	116948674
								chr1	116951886	116952165
								chr1	116958282	116958751
								chr1	116959091	116959329
								chr1	116963045	116963356
								chr1	117014008	117014144
								chr1	117019017	117019313
								chr1	117026787	117026946
								chr1	117045428	117045552
								chr1	117045735	117045921
								chr1	117046678	117046932
								chr1	117047026	117047307
								chr1	117116120	117116283
								chr1	117160592	117160716
								chr1	117222567	117222732
								chr1	117229927	117230645
								chr1	117300835	117301025
								chr1	117334485	117334665
								chr1	117353056	117353351
								chr1	117368169	117368368
								chr1	117368547	117368745
								chr1	117369876	117370162
								chr1	117388746	117388982
								chr1	117421159	117421326
								chr1	117424596	117424755
								chr1	117437800	117437935
								chr1	117636609	117636764
								chr1	117659184	117659308
								chr1	117724398	117724549
								chr1	117842935	117843107
								chr1	117882712	117882837
								chr1	117929976	117930170
								chr1	117971568	117971741
								chr1	118015811	118015952
								chr1	118138859	118139001
								chr1	118153805	118154041
								chr1	118155277	118155640
								chr1	118155921	118156257
								chr1	118156643	118156849
								chr1	118180845	118181010
								chr1	118185694	118185860
								chr1	118187368	118187601
								chr1	118187729	118187935
								chr1	118202522	118202810
								chr1	118203343	118203473
								chr1	118727452	118727600
								chr1	118841099	118841334
								chr1	119490540	119490691
								chr1	119506294	119506507
								chr1	119611186	119611320
								chr1	119683704	119683970
								chr1	119939650	119939818
								chr1	120279892	120280142
								chr1	120402346	120402546
								chr1	120416908	120417071
								chr1	120436162	120436412
								chr1	120923125	120923276
								chr1	121225891	121226077
								chr1	121337004	121337233
								chr1	145396901	145397041
								chr1	145397738	145397979
								chr1	145399184	145399398
								chr1	145413142	145413328
								chr1	145427486	145427852
								chr1	145437543	145437890
								chr1	145438119	145438529
								chr1	145442951	145443127
								chr1	145455339	145455643
								chr1	145457187	145457497
								chr1	145470557	145470691
								chr1	145502041	145502606
								chr1	145507412	145507703
								chr1	145611302	145611493
								chr1	145611912	145612071
								chr1	145639343	145639483
								chr1	145669758	145669940
								chr1	145827449	145827591
								chr1	145827849	145828059
								chr1	145931777	145931939
								chr1	145969080	145969506
								chr1	146008766	146008939
								chr1	146009400	146009623
								chr1	146037334	146037565
								chr1	146068674	146068873
								chr1	146068935	146069123
								chr1	146086215	146086448
								chr1	146119475	146119610
								chr1	146218243	146218457
								chr1	146224537	146224781
								chr1	146230838	146231078
								chr1	146342855	146343336
								chr1	146369999	146370136
								chr1	146383580	146384128
								chr1	146421634	146421837
								chr1	146426400	146426595
								chr1	146431153	146431386
								chr1	146435939	146436122
								chr1	146440684	146440895
								chr1	146443766	146443968
								chr1	146448420	146448659
								chr1	146453190	146453428
								chr1	146457937	146458172
								chr1	146462725	146462939
								chr1	146534044	146534194
								chr1	146555926	146556116
								chr1	146556179	146556380
								chr1	146578060	146578303
								chr1	146628766	146628921
								chr1	146642638	146642873
								chr1	146644017	146644192
								chr1	146702773	146702918
								chr1	146705446	146705647
								chr1	146717490	146717621
								chr1	146849640	146849949
								chr1	146851769	146851940
								chr1	147012886	147013021
								chr1	147206604	147206789
								chr1	147399549	147399705
								chr1	147420943	147421166
								chr1	147735866	147736058
								chr1	147737173	147737384
								chr1	147806622	147806932
								chr1	149133954	149134174
								chr1	149194104	149194229
								chr1	149198487	149198686
								chr1	149204321	149204485
								chr1	149214850	149214995
								chr1	149223748	149224270
								chr1	149224490	149224621
								chr1	149291200	149291420
								chr1	149362215	149362708
								chr1	149374496	149374900
								chr1	149382027	149382177
								chr1	149441793	149441975
								chr1	149446740	149446884
								chr1	149513833	149514313
								chr1	149514438	149514612
								chr1	149603093	149603335
								chr1	149605826	149606103
								chr1	149614431	149614602
								chr1	149747138	149747565
								chr1	149759426	149759827
								chr1	149766924	149767107
								chr1	149804114	149804587
								chr1	149812533	149812733
								chr1	149812949	149813123
								chr1	149823813	149823990
								chr1	149824192	149824409
								chr1	149832360	149832881
								chr1	149856614	149856751
								chr1	149856916	149857040
								chr1	149858512	149858651
								chr1	149878293	149878482
								chr1	149887419	149887682
								chr1	149887851	149888027
								chr1	149899642	149899860
								chr1	149973430	149973584
								chr1	149989419	149989631
								chr1	150049199	150049323
								chr1	150116872	150117037
								chr1	150119149	150119282
								chr1	150135281	150135526
								chr1	150136539	150136728
								chr1	150336087	150336227
								chr1	150459653	150459959
								chr1	150478999	150479268
								chr1	150480335	150480541
								chr1	150517981	150518502
								chr1	150524856	150525053
								chr1	150533839	150534045
								chr1	150534565	150534738
								chr1	150535263	150535419
								chr1	150577281	150577503
								chr1	150584022	150584270
								chr1	150585966	150586312
								chr1	150591921	150592622
								chr1	150594802	150594971
								chr1	150607518	150607954
								chr1	150700554	150700732
								chr1	150719061	150719317
								chr1	150754715	150754860
								chr1	150849352	150849490
								chr1	150949726	150950006
								chr1	150971590	150971949
								chr1	151027439	151027897
								chr1	151029146	151029281
								chr1	151030319	151030448
								chr1	151042944	151043197
								chr1	151138404	151138607
								chr1	151162627	151162827
								chr1	151224259	151224403
								chr1	151284086	151284366
								chr1	151285671	151285826
								chr1	151342992	151343181
								chr1	151357099	151357407
								chr1	151464721	151464870
								chr1	151569031	151569271
								chr1	151573893	151574116
								chr1	151611377	151611562
								chr1	151623180	151623408
								chr1	151687886	151688158
								chr1	151712102	151712449
								chr1	151741266	151741452
								chr1	151747072	151747317
								chr1	151878243	151878501
								chr1	151881812	151882372
								chr1	151894327	151894484
								chr1	151945534	151945668
								chr1	151948590	151948832
								chr1	151961032	151961168
								chr1	152020458	152020631
								chr1	152020674	152020838
								chr1	152043667	152043892
								chr1	152116770	152116951
								chr1	152228191	152228376
								chr1	152428230	152428441
								chr1	152444070	152444194
								chr1	153031862	153032199
								chr1	153092025	153092227
								chr1	153314743	153314892
								chr1	153316178	153316659
								chr1	153405557	153406179
								chr1	153407494	153407888
								chr1	153498812	153498956
								chr1	153548171	153548357
								chr1	153556117	153556258
								chr1	153581909	153582033
								chr1	153599417	153599608
								chr1	153606289	153606615
								chr1	153621712	153621866
								chr1	153643659	153643817
								chr1	153669842	153669978
								chr1	153722907	153723222
								chr1	153751381	153751569
								chr1	153777921	153778103
								chr1	153855836	153855965
								chr1	153893033	153893241
								chr1	153895616	153895798
								chr1	153919189	153919331
								chr1	153939599	153939847
								chr1	153955099	153955270
								chr1	153963038	153963264
								chr1	154130013	154130138
								chr1	154130291	154130526
								chr1	154151675	154151801
								chr1	154159558	154159846
								chr1	154193003	154193169
								chr1	154260592	154260769
								chr1	154264174	154264405
								chr1	154285566	154285764
								chr1	154293407	154293711
								chr1	154325160	154325385
								chr1	154326011	154326247
								chr1	154326964	154327427
								chr1	154338602	154338735
								chr1	154344105	154344254
								chr1	154357252	154357443
								chr1	154433175	154433473
								chr1	154435545	154435825
								chr1	154462935	154463182
								chr1	154465874	154466042
								chr1	154469503	154469790
								chr1	154531316	154531456
								chr1	154566009	154566138
								chr1	154601756	154601920
								chr1	154839103	154839235
								chr1	154849976	154850163
								chr1	154856511	154856705
								chr1	154858721	154859123
								chr1	154909978	154910125
								chr1	154972288	154972417
								chr1	154985552	154985695
								chr1	154989816	154990037
								chr1	155049903	155050119
								chr1	155050420	155050626
								chr1	155078290	155078462
								chr1	155107625	155107782
								chr1	155110119	155110298
								chr1	155151418	155151634
								chr1	155154311	155154486
								chr1	155163136	155163281
								chr1	155194561	155194716
								chr1	155211006	155211134
								chr1	155212835	155212982
								chr1	155214536	155214777
								chr1	155271200	155271373
								chr1	155569989	155570163
								chr1	155661767	155662183
								chr1	155668941	155669289
								chr1	155671162	155671286
								chr1	155804402	155804566
								chr1	155804949	155805185
								chr1	155870033	155870248
								chr1	155940384	155940586
								chr1	155953464	155953747
								chr1	156023913	156024080
								chr1	156097061	156097205
								chr1	156148132	156148344
								chr1	156151365	156151637
								chr1	156163671	156163827
								chr1	156227012	156227261
								chr1	156252588	156252848
								chr1	156298329	156298569
								chr1	156393867	156393992
								chr1	156430335	156430653
								chr1	156462366	156462491
								chr1	156493963	156494134
								chr1	156528608	156528810
								chr1	156571172	156571317
								chr1	156631153	156631454
								chr1	156664083	156664232
								chr1	156695625	156695815
								chr1	156725524	156725674
								chr1	156742554	156742685
								chr1	156743047	156743235
								chr1	156832928	156833169
								chr1	156836194	156836366
								chr1	156839340	156839605
								chr1	156862065	156862243
								chr1	156864482	156864666
								chr1	156864928	156865167
								chr1	156882857	156883037
								chr1	156884335	156884611
								chr1	156928111	156928439
								chr1	156966681	156966808
								chr1	157007891	157008043
								chr1	157197391	157197871
								chr1	157204746	157204922
								chr1	157232298	157232521
								chr1	157243324	157243461
								chr1	157244444	157244783
								chr1	157248510	157248686
								chr1	157249372	157249658
								chr1	157253868	157254623
								chr1	157281555	157281798
								chr1	157295083	157295317
								chr1	157327001	157327206
								chr1	157339733	157339906
								chr1	157341799	157342041
								chr1	157389616	157390261
								chr1	158504454	158504578
								chr1	158656429	158656567
								chr1	158658986	158659178
								chr1	158661798	158661986
								chr1	158789398	158789630
								chr1	159046702	159046853
								chr1	159046943	159047134
								chr1	159147185	159147332
								chr1	159174615	159174769
								chr1	159198474	159198646
								chr1	159236677	159236950
								chr1	159258989	159259151
								chr1	159322405	159322529
								chr1	159787480	159787649
								chr1	159866403	159866568
								chr1	159880311	159880494
								chr1	159893557	159893778
								chr1	160016285	160016600
								chr1	160070939	160071097
								chr1	160313064	160313192
								chr1	160337739	160338020
								chr1	160391062	160391247
								chr1	160492729	160492855
								chr1	160502798	160502972
								chr1	160509900	160510356
								chr1	160596832	160597106
								chr1	160619174	160619319
								chr1	160622278	160622452
								chr1	160628045	160628188
								chr1	160635329	160635509
								chr1	160635592	160635941
								chr1	160649771	160649948
								chr1	160660712	160660846
								chr1	160662266	160662422
								chr1	160881337	160881516
								chr1	160903679	160903855
								chr1	160914896	160915072
								chr1	160917071	160917197
								chr1	160918879	160919481
								chr1	160959636	160959974
								chr1	160965102	160965311
								chr1	160979419	160979761
								chr1	160983611	160983965
								chr1	160990499	160990699
								chr1	161003632	161003840
								chr1	161067447	161067585
								chr1	161123688	161123822
								chr1	161131935	161132127
								chr1	161136189	161136525
								chr1	161172138	161172268
								chr1	161177038	161177205
								chr1	161250767	161250923
								chr1	161284148	161284299
								chr1	161286128	161286328
								chr1	161382833	161383091
								chr1	161464272	161464428
								chr1	161472853	161473104
								chr1	161475083	161475218
								chr1	161483364	161483605
								chr1	161500913	161501058
								chr1	161509946	161510094
								chr1	161511873	161512382
								chr1	161513026	161513251
								chr1	161526794	161527014
								chr1	161527849	161528033
								chr1	161556554	161556678
								chr1	161591974	161592149
								chr1	161593327	161593832
								chr1	161594402	161594706
								chr1	161609183	161609323
								chr1	161638324	161638492
								chr1	161676677	161676882
								chr1	161691866	161692033
								chr1	161719473	161719645
								chr1	161736011	161736147
								chr1	161923146	161923391
								chr1	162342589	162342874
								chr1	162352174	162352344
								chr1	162356072	162356486
								chr1	162359898	162360104
								chr1	162366944	162367090
								chr1	162367889	162368077
								chr1	162369407	162369531
								chr1	162388544	162388696
								chr1	162389269	162389511
								chr1	162391188	162391367
								chr1	162414278	162414469
								chr1	162427352	162427605
								chr1	162436289	162436475
								chr1	162678951	162679187
								chr1	162749940	162750113
								chr1	163291514	163291722
								chr1	163515401	163515618
								chr1	164681458	164681907
								chr1	164690014	164690279
								chr1	164717934	164718143
								chr1	164739519	164739718
								chr1	164741984	164742222
								chr1	164744116	164744295
								chr1	164750077	164750353
								chr1	165062225	165062418
								chr1	165599945	165600108
								chr1	165615300	165615496
								chr1	165716936	165717146
								chr1	165742705	165742921
								chr1	165786428	165786645
								chr1	165798272	165798396
								chr1	165811972	165812322
								chr1	165815727	165815872
								chr1	165816870	165817013
								chr1	166447641	166447806
								chr1	166459069	166459380
								chr1	166542552	166542784
								chr1	166549404	166549558
								chr1	166554146	166554716
								chr1	166574932	166575222
								chr1	166579740	166579871
								chr1	166644480	166644714
								chr1	166669938	166670184
								chr1	166674695	166675037
								chr1	166699694	166699826
								chr1	166809958	166810165
								chr1	166872625	166872773
								chr1	166999365	166999610
								chr1	167199095	167199238
								chr1	167206319	167206547
								chr1	167301879	167302048
								chr1	167356670	167356843
								chr1	167396135	167396282
								chr1	167511931	167512130
								chr1	167517324	167517568
								chr1	167517716	167517895
								chr1	167518384	167518575
								chr1	167569525	167569825
								chr1	167586457	167587287
								chr1	167596974	167597596
								chr1	167604669	167604832
								chr1	167611483	167611727
								chr1	167614605	167614729
								chr1	167641262	167641533
								chr1	167684753	167684897
								chr1	167726331	167726565
								chr1	167740368	167740537
								chr1	167772629	167772811
								chr1	167799244	167799381
								chr1	167832408	167832647
								chr1	167832723	167832894
								chr1	167836100	167836258
								chr1	167838771	167838976
								chr1	167839045	167839182
								chr1	167954304	167954486
								chr1	168130782	168130938
								chr1	168148106	168148258
								chr1	168176565	168176696
								chr1	168250923	168251163
								chr1	168257564	168257817
								chr1	168310416	168310569
								chr1	168335071	168335199
								chr1	168339024	168339186
								chr1	168342321	168342471
								chr1	168371794	168371944
								chr1	168414981	168415160
								chr1	168435450	168435790
								chr1	168439029	168439225
								chr1	168442512	168442674
								chr1	168807073	168807208
								chr1	169114690	169114814
								chr1	169162769	169162965
								chr1	169240408	169240549
								chr1	169278401	169278652
								chr1	169281462	169281711
								chr1	169297223	169297391
								chr1	169307965	169308130
								chr1	169340748	169340895
								chr1	169390676	169390817
								chr1	169477773	169478029
								chr1	169497385	169497587
								chr1	169686083	169686275
								chr1	169764011	169764139
								chr1	170036783	170036947
								chr1	170043617	170043800
								chr1	170388732	170388942
								chr1	170906053	170906240
								chr1	171365714	171365913
								chr1	171454514	171454683
								chr1	171584309	171584505
								chr1	171592390	171592569
								chr1	171653096	171653283
								chr1	171662388	171662595
								chr1	171722973	171723115
								chr1	171731457	171731677
								chr1	171954922	171955093
								chr1	172394591	172394755
								chr1	172411555	172411858
								chr1	172413149	172413286
								chr1	172425606	172425864
								chr1	172442548	172442787
								chr1	172499244	172499418
								chr1	172541565	172541712
								chr1	172688346	172688516
								chr1	172903139	172903283
								chr1	173272224	173272712
								chr1	173300390	173300593
								chr1	173324434	173324646
								chr1	173399154	173399306
								chr1	173405272	173405427
								chr1	173443981	173444147
								chr1	173466179	173466360
								chr1	173520099	173520367
								chr1	173572496	173572696
								chr1	173583133	173583296
								chr1	173632380	173632580
								chr1	173640332	173640457
								chr1	173793347	173793477
								chr1	173793996	173794122
								chr1	173836969	173837184
								chr1	173837505	173837630
								chr1	173837887	173838046
								chr1	173839423	173839651
								chr1	173886328	173886517
								chr1	173991382	173991506
								chr1	174122845	174122969
								chr1	174128325	174128490
								chr1	174136138	174136398
								chr1	174199597	174199896
								chr1	174201950	174202074
								chr1	174317713	174317857
								chr1	174715179	174715348
								chr1	174841900	174842218
								chr1	174882483	174882607
								chr1	174927719	174927856
								chr1	174933724	174933964
								chr1	174992434	174992651
								chr1	175115813	175115937
								chr1	175379109	175379371
								chr1	175560614	175560747
								chr1	175703012	175703245
								chr1	175863820	175863967
								chr1	176822635	176823035
								chr1	176824314	176824490
								chr1	176848980	176849601
								chr1	177151064	177151207
								chr1	178708859	178709067
								chr1	178984664	178984838
								chr1	178986195	178986490
								chr1	178987092	178987275
								chr1	178998623	178998805
								chr1	179008999	179009280
								chr1	179016087	179016714
								chr1	179050818	179050961
								chr1	179105566	179105728
								chr1	179178262	179178476
								chr1	179277570	179277718
								chr1	179387268	179387424
								chr1	179496435	179496559
								chr1	179787897	179788042
								chr1	179939211	179939386
								chr1	179941059	179941295
								chr1	180086407	180086743
								chr1	180125815	180126126
								chr1	180496438	180496664
								chr1	180550953	180551138
								chr1	180554696	180554917
								chr1	180562694	180562820
								chr1	180572508	180572699
								chr1	180579722	180580027
								chr1	180580512	180580751
								chr1	180609691	180610037
								chr1	180614053	180614261
								chr1	180679434	180679618
								chr1	180823709	180823895
								chr1	180902369	180902667
								chr1	180939712	180940183
								chr1	181056616	181056743
								chr1	181057847	181058053
								chr1	181098338	181098507
								chr1	181098979	181099262
								chr1	181110801	181110926
								chr1	181120772	181120946
								chr1	181122077	181122425
								chr1	181129572	181129741
								chr1	181687273	181687428
								chr1	181863151	181863342
								chr1	181863668	181864033
								chr1	181875160	181875413
								chr1	181924317	181924528
								chr1	182113315	182113473
								chr1	182169586	182169763
								chr1	182176003	182176314
								chr1	182205446	182205621
								chr1	182226593	182226785
								chr1	182231708	182231844
								chr1	182269142	182269469
								chr1	182269533	182269674
[truncated: 22,464 more rows]

## Sheet: hPC-A549
hPC-A549-common				hPC-A549-hPC.specific				hPC-A549-A549.specific
chr1	8131034	8131402		chr1	3583104	3583427		chr1	1672518	1672758
chr1	9496268	9496819		chr1	5357287	5357538		chr1	2139807	2140106
chr1	11629699	11630020		chr1	5712403	5712738		chr1	2144008	2144362
chr1	16342495	16342840		chr1	7169593	7169820		chr1	4440672	4441098
chr1	26362905	26363354		chr1	9437010	9437341		chr1	6217788	6218322
chr1	27472418	27472671		chr1	9912467	9912744		chr1	6319591	6320068
chr1	27693463	27693704		chr1	13946387	13946788		chr1	6445619	6446146
chr1	33804475	33804706		chr1	14630816	14631233		chr1	6472947	6473255
chr1	41961893	41962335		chr1	16577059	16577364		chr1	7228675	7228978
chr1	47272381	47272654		chr1	17091762	17091983		chr1	7325906	7326463
chr1	53102800	53103075		chr1	25319422	25319787		chr1	7359340	7359782
chr1	53131251	53131781		chr1	27113806	27114044		chr1	7363528	7363819
chr1	61586683	61586911		chr1	32015767	32016261		chr1	7709029	7709274
chr1	61902561	61902813		chr1	32093071	32093319		chr1	8064602	8065659
chr1	64508273	64508789		chr1	39513250	39513600		chr1	8087417	8087895
chr1	86072901	86073215		chr1	44534225	44534451		chr1	8107152	8108180
chr1	92651756	92651975		chr1	47795947	47796269		chr1	8109106	8109374
chr1	94167347	94167772		chr1	50445089	50445457		chr1	8116028	8116447
chr1	109913283	109913546		chr1	54129286	54129597		chr1	8121318	8121794
chr1	110470572	110470926		chr1	68793109	68793563		chr1	8137195	8137527
chr1	145542696	145543104		chr1	78836488	78836953		chr1	8138132	8138564
chr1	150540535	150540916		chr1	92139075	92139551		chr1	8143870	8144581
chr1	154390736	154390996		chr1	93924645	93925031		chr1	8150226	8150603
chr1	156586352	156586559		chr1	102123408	102123624		chr1	8154835	8155244
chr1	162358303	162358750		chr1	103521970	103522343		chr1	8157507	8157903
chr1	168605961	168606221		chr1	113826618	113826952		chr1	8180906	8181740
chr1	169454881	169455653		chr1	119644249	119644701		chr1	8197829	8198181
chr1	172715525	172715895		chr1	144707616	144707930		chr1	8214679	8215201
chr1	173496266	173496557		chr1	144982930	144983317		chr1	8215548	8215990
chr1	192876660	192877170		chr1	152881695	152882026		chr1	8229718	8230254
chr1	201327784	201328032		chr1	198745722	198746223		chr1	8234377	8235253
chr1	204058130	204058414		chr1	208380703	208381015		chr1	8242008	8242944
chr1	206922096	206922444		chr1	210567665	210568013		chr1	8244368	8244835
chr1	207483095	207483497		chr1	214366520	214367086		chr1	8249927	8250501
chr1	209704334	209704608		chr1	216230416	216230679		chr1	8254380	8255199
chr1	210046791	210047208		chr1	224840572	224840869		chr1	8257661	8258393
chr1	211371585	211371917		chr1	230765288	230765687		chr1	8262083	8262523
chr1	213374758	213375225		chr1	231057578	231057884		chr1	8264530	8264835
chr1	222065017	222065492		chr1	243713563	243714024		chr1	8271872	8272839
chr2	10410862	10411191		chr1	245534433	245534799		chr1	8278854	8279097
chr2	10548034	10548265		chr2	3698841	3699101		chr1	8298236	8298826
chr2	20001164	20001424		chr2	8375166	8375560		chr1	8318925	8320143
chr2	20638369	20638770		chr2	12039677	12039965		chr1	8403350	8404148
chr2	23825185	23825411		chr2	21261696	21262009		chr1	8408609	8409082
chr2	26159969	26160219		chr2	32843656	32844091		chr1	8456913	8457457
chr2	28021757	28022155		chr2	33141342	33141626		chr1	8472558	8472917
chr2	28884436	28884781		chr2	74787587	74787992		chr1	8772224	8772646
chr2	37817366	37817573		chr2	86962206	86962492		chr1	8772832	8773336
chr2	48424274	48424500		chr2	95981791	95982221		chr1	8940074	8940498
chr2	57388149	57388382		chr2	106237244	106237511		chr1	8950162	8950691
chr2	67788736	67789024		chr2	111563129	111563362		chr1	8964018	8964275
chr2	73192959	73193336		chr2	111713067	111713513		chr1	9062131	9062549
chr2	85664651	85665043		chr2	127838503	127838852		chr1	9098380	9098681
chr2	85999390	85999638		chr2	150278833	150279077		chr1	9138665	9138975
chr2	86151580	86151846		chr2	166577112	166577521		chr1	9224034	9224395
chr2	101737092	101737379		chr2	180606098	180606441		chr1	9363177	9363512
chr2	102680471	102681024		chr2	197344018	197344225		chr1	9374787	9375183
chr2	102699523	102699731		chr2	197986752	197987084		chr1	9391636	9392152
chr2	109233392	109233669		chr2	208105504	208105751		chr1	9444781	9445117
chr2	113998493	113998839		chr2	221410883	221411141		chr1	9461966	9462223
chr2	121954987	121955381		chr2	230786368	230786610		chr1	9498562	9499325
chr2	122259796	122260147		chr3	11456572	11456963		chr1	9760324	9760604
chr2	122384810	122385078		chr3	15823459	15824044		chr1	10440727	10441135
chr2	135597219	135597561		chr3	23244728	23244952		chr1	10441469	10441780
chr2	149400440	149400652		chr3	24242904	24243139		chr1	10447521	10448840
chr2	161085076	161085583		chr3	36716409	36716685		chr1	10475409	10475720
chr2	169135090	169135419		chr3	37117472	37117690		chr1	10659501	10659883
chr2	174296884	174297097		chr3	55198180	55198589		chr1	11219103	11219445
chr2	190276719	190277048		chr3	55377757	55378193		chr1	12248900	12249258
chr2	201988686	201989127		chr3	55534495	55534745		chr1	12441298	12441722
chr2	201991536	201991797		chr3	56325127	56325367		chr1	12497001	12497442
chr2	204608353	204608605		chr3	58153730	58154012		chr1	12536122	12536388
chr2	207998604	207998922		chr3	61433947	61434446		chr1	12538094	12538777
chr2	211418201	211418425		chr3	62135655	62135949		chr1	12588355	12588863
chr2	216325551	216325834		chr3	62572983	62573274		chr1	12599994	12600388
chr2	216393258	216393647		chr3	62573532	62573836		chr1	12633910	12634237
chr2	219989938	219990154		chr3	64963200	64963577		chr1	12653553	12653872
chr2	223317115	223317560		chr3	99378830	99379194		chr1	12655822	12656213
chr2	228682880	228683368		chr3	108665174	108665449		chr1	12664288	12664753
chr2	235995337	235995609		chr3	125776148	125776460		chr1	15068689	15069086
chr2	237933657	237934004		chr3	127608256	127608624		chr1	15485065	15485618
chr2	241075590	241075841		chr3	138839246	138839534		chr1	15682554	15683125
chr2	241190727	241191195		chr3	140633416	140633787		chr1	15683383	15683910
chr3	11609639	11609846		chr3	143244250	143244659		chr1	15749759	15750071
chr3	12185667	12185928		chr3	143327849	143328283		chr1	15753288	15753667
chr3	14337318	14337668		chr3	153840668	153840942		chr1	16121620	16121974
chr3	45938753	45939122		chr3	157211671	157211895		chr1	16123266	16123636
chr3	65699858	65700089		chr3	178745055	178745315		chr1	16125662	16127368
chr3	72048027	72048474		chr3	179172695	179173004		chr1	16393598	16394055
chr3	93877836	93878192		chr3	192686653	192687044		chr1	16399603	16399905
chr3	98641712	98641972		chr3	194293194	194293445		chr1	16402383	16402769
chr3	99759442	99759705		chr4	1722638	1722935		chr1	16447500	16447826
chr3	101809729	101809936		chr4	13987029	13987293		chr1	16470366	16470730
chr3	101849160	101849422		chr4	17621491	17621716		chr1	16490692	16491060
chr3	105120066	105120392		chr4	24874279	24874982		chr1	16499758	16500330
chr3	105511144	105511609		chr4	31090568	31090921		chr1	16515533	16515921
chr3	130935770	130936140		chr4	52830248	52830632		chr1	16522041	16522318
chr3	137906839	137907379		chr4	53688599	53689030		chr1	16575111	16575445
chr3	138316236	138316673		chr4	53689555	53689871		chr1	17454876	17455292
chr3	140995247	140995461		chr4	54930912	54931216		chr1	17559623	17559861
chr3	141085349	141085651		chr4	73339299	73339568		chr1	17560213	17560543
chr3	142217334	142217709		chr4	75296824	75297225		chr1	18995163	18995664
chr3	146191494	146191890		chr4	75466660	75467003		chr1	18996671	18997080
chr3	156333607	156333849		chr4	78539701	78539991		chr1	19271294	19271710
chr3	156534736	156535250		chr4	99367888	99368271		chr1	19337653	19337891
chr3	177888441	177888815		chr4	111541844	111542182		chr1	19392840	19393112
chr3	183088516	183089026		chr4	139428743	139428950		chr1	19831280	19831877
chr3	183483174	183483629		chr4	148257544	148257830		chr1	19841015	19841338
chr3	185376420	185376773		chr4	154926030	154926244		chr1	19939912	19940182
chr3	187938743	187939251		chr5	10052	11745		chr1	19966428	19966863
chr3	187984720	187985138		chr5	16467591	16467909		chr1	20518993	20519252
chr3	188665579	188666196		chr5	32785657	32786041		chr1	20537929	20538419
chr3	193586624	193587002		chr5	34329712	34329986		chr1	20628417	20628913
chr4	39666572	39666862		chr5	36374491	36374887		chr1	21024925	21025294
chr4	40185511	40185945		chr5	38806938	38807245		chr1	21174036	21174606
chr4	57594818	57595025		chr5	50185640	50186177		chr1	21223178	21223864
chr4	62309688	62310038		chr5	71900249	71900618		chr1	21319147	21319444
chr4	69829238	69829499		chr5	94319440	94319850		chr1	21348682	21349241
chr4	74871764	74872214		chr5	106428387	106428596		chr1	21588142	21588799
chr4	89533335	89533765		chr5	109422616	109423036		chr1	21588925	21589421
chr4	100939272	100939556		chr5	111165375	111165724		chr1	21591415	21591877
chr4	103638774	103639033		chr5	125696080	125696367		chr1	21602771	21603200
chr4	123621414	123621621		chr5	126582972	126583205		chr1	21646189	21646427
chr4	129492923	129493244		chr5	136900249	136900552		chr1	21651189	21651461
chr4	169637895	169638197		chr5	142528412	142528684		chr1	21900656	21900966
chr4	169717924	169718204		chr5	144858941	144859218		chr1	21950062	21950426
chr4	175075691	175075983		chr5	147648041	147648297		chr1	21965172	21965440
chr4	187587453	187587741		chr5	150159740	150160223		chr1	22091386	22091790
chr5	959005	959269		chr5	167068477	167068687		chr1	22102578	22102955
chr5	2093915	2094235		chr5	167831454	167831762		chr1	22221174	22221412
chr5	28249852	28250204		chr5	172227065	172227289		chr1	22253947	22254381
chr5	31472044	31472254		chr5	173236117	173236393		chr1	22257676	22257929
chr5	32852567	32852841		chr5	176238133	176238495		chr1	22674859	22675308
chr5	66289330	66289586		chr5	178783656	178783960		chr1	22740698	22741022
chr5	66564007	66564461		chr6	11621320	11621616		chr1	23072514	23072954
chr5	71187778	71188170		chr6	18491422	18491797		chr1	23076911	23077149
chr5	71270118	71270331		chr6	30811999	30812260		chr1	23295769	23296159
chr5	72245312	72245560		chr6	42230203	42230412		chr1	23337252	23337625
chr5	81051075	81051313		chr6	44026365	44026700		chr1	23426833	23427094
chr5	81084968	81085196		chr6	45576841	45577151		chr1	23514843	23515854
chr5	81443991	81444306		chr6	52685036	52685379		chr1	23521418	23521921
chr5	94982330	94982715		chr6	97945611	97945831		chr1	23609547	23609798
chr5	106667059	106667329		chr6	100250597	100250897		chr1	23630017	23630442
chr5	114791034	114791359		chr6	116636200	116636455		chr1	23703850	23704277
chr5	114894252	114894695		chr6	124524559	124525018		chr1	23882419	23882658
chr5	124160565	124160876		chr6	124997202	124997582		chr1	23888685	23889091
chr5	125844623	125845104		chr6	125064074	125064582		chr1	23903409	23904053
chr5	131550939	131551345		chr6	125372861	125373108		chr1	23911961	23912519
chr5	133801984	133802502		chr6	138028746	138028994		chr1	23920044	23920684
chr5	135342927	135343213		chr6	138132565	138132944		chr1	24310735	24311468
chr5	139600334	139600609		chr6	143726538	143726809		chr1	24345153	24345640
chr5	148345916	148346338		chr6	150520438	150520684		chr1	24610339	24610715
chr5	148514846	148515444		chr6	157952187	157952487		chr1	24616478	24616869
chr5	149237033	149237501		chr6	158921032	158921386		chr1	24620698	24621647
chr5	149275455	149276010		chr7	14246888	14247204		chr1	24689508	24689761
chr5	159363743	159364100		chr7	19600010	19600492		chr1	24691792	24692217
chr5	172199329	172199782		chr7	40261375	40261926		chr1	24701268	24701867
chr5	172202591	172202979		chr7	44733507	44733746		chr1	24867520	24867848
chr5	172295843	172296493		chr7	65259852	65260059		chr1	24885005	24885336
chr5	172328137	172328557		chr7	65613484	65613849		chr1	24885634	24885872
chr6	11365121	11365668		chr7	72568301	72568622		chr1	24889285	24889546
chr6	12354625	12355346		chr7	73512509	73512931		chr1	25010100	25010493
chr6	25006654	25007020		chr7	74653848	74654200		chr1	25120137	25120720
chr6	30894489	30894966		chr7	74868041	74868303		chr1	25141120	25141400
chr6	33713832	33714349		chr7	77421401	77421690		chr1	26008288	26008734
chr6	35569678	35570084		chr7	79408295	79408620		chr1	26100134	26100479
chr6	35695524	35696253		chr7	122911174	122911644		chr1	26216802	26217274
chr6	35699557	35700065		chr7	127857533	127857888		chr1	26218891	26219133
chr6	42013309	42013865		chr7	134855012	134855227		chr1	26946883	26947738
chr6	43958781	43958988		chr7	143902450	143902690		chr1	27032029	27032581
chr6	44623075	44623417		chr7	144042485	144042703		chr1	27139138	27139517
chr6	47665758	47666008		chr7	148250991	148251485		chr1	27175750	27176260
chr6	85607887	85608180		chr7	154885354	154885682		chr1	27288233	27288813
chr6	89077725	89078123		chr8	1952641	1953000		chr1	27317039	27317578
chr6	107568374	107568851		chr8	2172003	2172210		chr1	27325863	27326449
chr6	113771290	113771901		chr8	13200735	13201020		chr1	27625866	27626442
chr6	123412088	123412447		chr8	17324451	17324713		chr1	27866701	27867140
chr6	134136548	134136768		chr8	19226176	19226570		chr1	27868732	27869242
chr6	134497011	134497271		chr8	26499253	26499540		chr1	28763902	28764202
chr6	134997713	134998359		chr8	38171833	38172292		chr1	28764544	28765003
chr6	135174588	135174844		chr8	40862405	40862694		chr1	28827509	28827829
chr6	139916338	139916595		chr8	49540794	49541015		chr1	29598277	29598567
chr6	151357386	151357594		chr8	56449974	56450277		chr1	31261480	31261804
chr6	159128190	159128491		chr8	67018840	67019190		chr1	31917663	31918230
chr7	2349679	2350131		chr8	75089944	75090293		chr1	31956271	31956565
chr7	3278910	3279198		chr8	86749629	86749933		chr1	32376489	32376936
chr7	6357569	6357948		chr8	107937996	107938215		chr1	32405518	32405803
chr7	12755408	12755739		chr8	118823451	118824068		chr1	32409931	32410183
chr7	23507871	23508150		chr8	123149449	123149692		chr1	32420272	32420603
chr7	38027370	38027743		chr8	131157665	131157883		chr1	32967528	32967915
chr7	41147746	41148032		chr8	131205841	131206247		chr1	33168641	33169030
chr7	47293986	47294271		chr8	135024662	135025093		chr1	33807903	33808264
chr7	47797434	47797906		chr8	135525933	135526387		chr1	36021801	36022166
chr7	50569827	50570465		chr9	2216144	2216351		chr1	36615293	36615661
chr7	55087065	55087317		chr9	6968330	6968561		chr1	36653701	36654000
chr7	72681077	72681356		chr9	16628007	16628331		chr1	36665553	36666191
chr7	73892449	73892899		chr9	42854348	42854555		chr1	36669192	36670284
chr7	74235013	74235220		chr9	67292812	67293138		chr1	36705387	36705719
chr7	75361979	75362271		chr9	69654759	69655032		chr1	36714005	36714560
chr7	100743397	100743940		chr9	72611701	72612164		chr1	36952454	36952940
chr7	100755438	100755963		chr9	74656709	74656942		chr1	37920616	37921060
chr7	100761468	100761868		chr9	76395608	76395981		chr1	37927060	37927721
chr7	105857637	105857933		chr9	107732790	107733306		chr1	37937363	37937782
chr7	107949221	107949786		chr9	117626690	117627076		chr1	37945254	37945662
chr7	116273662	116273922		chr9	118412160	118412749		chr1	37964694	37965188
chr7	117697503	117697931		chr9	124726113	124726378		chr1	37973488	37973813
chr7	130575460	130575758		chr9	125821025	125821439		chr1	37999942	38000507
chr7	130773979	130774313		chr9	128456870	128457159		chr1	38276588	38276925
chr7	131783892	131784427		chr9	135894943	135895268		chr1	38327975	38328511
chr7	139357619	139357879		chr10	5615979	5616307		chr1	40399906	40400446
chr7	139434209	139434739		chr10	9054321	9054690		chr1	40410352	40410718
chr7	139615884	139616124		chr10	44109012	44109393		chr1	41332140	41332507
chr7	141156091	141156441		chr10	50170708	50171079		chr1	41333248	41333512
chr7	151333180	151333622		chr10	63859264	63859471		chr1	41334001	41334370
chr7	156696227	156696593		chr10	73426702	73426936		chr1	41341320	41341759
chr7	158224662	158225023		chr10	84026274	84026583		chr1	41376949	41377323
chr8	9306200	9306567		chr10	91264603	91264874		chr1	41410021	41410474
chr8	18812345	18812685		chr10	94880551	94880835		chr1	41410530	41411003
chr8	24930974	24931509		chr10	105010667	105010907		chr1	41433471	41433897
chr8	27139978	27140370		chr10	113987313	113987805		chr1	41442455	41443052
chr8	28205686	28206065		chr10	119564286	119564512		chr1	41453335	41453573
chr8	38794270	38794505		chr10	124342175	124342452		chr1	41469366	41469672
chr8	48266086	48266578		chr11	819578	819916		chr1	41574851	41575834
chr8	48571862	48572303		chr11	44586184	44586391		chr1	41616306	41617027
chr8	49504133	49504567		chr11	65268733	65269279		chr1	41618017	41618930
chr8	59370588	59371058		chr11	79126123	79126457		chr1	41621557	41621959
chr8	90973590	90974022		chr11	79506078	79506398		chr1	41952079	41952317
chr8	91013821	91014149		chr11	89987016	89987285		chr1	41953848	41954111
chr8	96812600	96813123		chr11	108468457	108468775		chr1	41958668	41959062
chr8	100718086	100718349		chr11	112628148	112628355		chr1	41964435	41964825
chr8	102290256	102290587		chr11	113234202	113234478		chr1	42631346	42631733
chr8	102408976	102409241		chr12	2279589	2279883		chr1	42680269	42680507
chr8	108521131	108521545		chr12	15935562	15935902		chr1	42778280	42778639
chr8	128403264	128403722		chr12	29894555	29894859		chr1	42805789	42806174
chr8	132855340	132855620		chr12	51402880	51403209		chr1	43402043	43402537
chr8	144915236	144915804		chr12	56975404	56975664		chr1	43402943	43403216
chr8	145215214	145215434		chr12	82349435	82349647		chr1	43412218	43412469
chr9	12923754	12924138		chr12	89808121	89808521		chr1	43412872	43413214
chr9	22148254	22148519		chr12	89891307	89891571		chr1	43505086	43505371
chr9	33162993	33163243		chr12	91583356	91583792		chr1	43672589	43672849
chr9	35511146	35511418		chr12	93696679	93697072		chr1	43707110	43707360
chr9	73034750	73035305		chr12	108699884	108700215		chr1	43938253	43938513
chr9	73095635	73096065		chr12	120580077	120580302		chr1	43941668	43941946
chr9	74980603	74980944		chr12	124994306	124994650		chr1	44223337	44223730
chr9	75654161	75654545		chr12	125412811	125413210		chr1	44249299	44249925
chr9	79269381	79269781		chr12	127725688	127726124		chr1	44515561	44515820
chr9	81181867	81182161		chr12	133841528	133841864		chr1	44567034	44567347
chr9	84203090	84203462		chr13	25067580	25067909		chr1	44620350	44620694
chr9	90691605	90692050		chr13	29171840	29172199		chr1	44793339	44794105
chr9	95004738	95004989		chr13	29714552	29714943		chr1	45018548	45018882
chr9	96897509	96897967		chr13	40635781	40636123		chr1	45023563	45023818
chr9	110301698	110301958		chr13	41634207	41634484		chr1	45285293	45285703
chr9	110802958	110803363		chr13	42137455	42137803		chr1	45637727	45637986
chr9	111879987	111880346		chr13	45683244	45683457		chr1	45645630	45645906
chr9	112878242	112878756		chr13	48073378	48073773		chr1	46337873	46338152
chr9	114774884	114775255		chr13	67943864	67944462		chr1	46350483	46350762
chr9	118406593	118407077		chr13	75944091	75944420		chr1	46357965	46358359
chr9	119599782	119600274		chr13	87498874	87499081		chr1	46550155	46550607
chr9	124888340	124888573		chr13	87776296	87776555		chr1	46649322	46649583
chr9	125010925	125011186		chr13	88149702	88150130		chr1	46988299	46988599
chr9	130332802	130333009		chr13	94848000	94848260		chr1	47496782	47497075
chr9	137266875	137267202		chr13	110661248	110661496		chr1	47640878	47641142
chr10	310669	311096		chr14	22136694	22137052		chr1	47943307	47943584
chr10	500892	501269		chr14	75807563	75807988		chr1	47943726	47944130
chr10	3852323	3852773		chr14	78868323	78868566		chr1	47991043	47991372
chr10	3930229	3930587		chr15	20212949	20213204		chr1	48360214	48360689
chr10	11940238	11940611		chr15	35983106	35983396		chr1	48371688	48372074
chr10	21473251	21473548		chr15	38690261	38690656		chr1	48512920	48513160
chr10	30235733	30236226		chr15	41079592	41079931		chr1	49344134	49344671
chr10	30236527	30236911		chr15	41229540	41229810		chr1	49383685	49384236
chr10	30344376	30344687		chr15	41769429	41769720		chr1	49397177	49398097
chr10	45459601	45459924		chr15	48695093	48695403		chr1	49404814	49405177
chr10	46909272	46909577		chr15	52998365	52998572		chr1	51772509	51772920
chr10	47085688	47085985		chr15	54442441	54442705		chr1	52088004	52088335
chr10	47391302	47391686		chr15	58427695	58428080		chr1	52119768	52120037
chr10	74008514	74008985		chr15	58924971	58925267		chr1	52126826	52127113
chr10	74877718	74877981		chr15	61342212	61342598		chr1	52155817	52156745
chr10	81089357	81089691		chr15	74275059	74275355		chr1	52203141	52203412
chr10	88922733	88923015		chr15	79700506	79700742		chr1	52948364	52948632
chr10	91939404	91939721		chr15	80448292	80448525		chr1	53124455	53124825
chr10	92720373	92720718		chr15	81170579	81170884		chr1	53125086	53125397
chr10	93402691	93403032		chr15	82592701	82592941		chr1	53128287	53128797
chr10	99522660	99523094		chr15	82890034	82890275		chr1	53135333	53135759
chr10	106569250	106569852		chr15	84366537	84366744		chr1	53136263	53136548
chr10	121417921	121418196		chr15	84374922	84375339		chr1	53391210	53391542
chr10	123880469	123880970		chr15	86305965	86306178		chr1	53573068	53573638
chr10	134295698	134296085		chr16	1147797	1148098		chr1	54007944	54008238
chr11	3145614	3145868		chr16	13401848	13402161		chr1	55322165	55322424
chr11	9590545	9590832		chr16	20451290	20451622		chr1	55331187	55331493
chr11	12875121	12875452		chr16	30347252	30347492		chr1	55334859	55335273
chr11	17034417	17034673		chr16	56659305	56659580		chr1	55340707	55341100
chr11	18287351	18287884		chr16	84866059	84866542		chr1	55348200	55348706
chr11	19649718	19649955		chr16	85086083	85086418		chr1	55349532	55349868
chr11	23919074	23919334		chr16	87839736	87839973		chr1	55453056	55453499
chr11	28882488	28882757		chr17	1634268	1634631		chr1	55530504	55530802
chr11	33722852	33723271		chr17	16939756	16940104		chr1	55776262	55776615
chr11	34263707	34264082		chr17	17418870	17419155		chr1	55787590	55787911
chr11	34340098	34340499		chr17	25274851	25275100		chr1	55894738	55895311
chr11	34771734	34772241		chr17	55666532	55666861		chr1	55909273	55909552
chr11	35929652	35929961		chr17	68046370	68046641		chr1	55913168	55913534
chr11	48077370	48077630		chr17	70585163	70585465		chr1	55972541	55973133
chr11	57093176	57093423		chr17	74513669	74514007		chr1	56041532	56041915
chr11	61462961	61463227		chr17	74523921	74524292		chr1	56046384	56046983
chr11	66248104	66248320		chr17	75598614	75598987		chr1	56097772	56098231
chr11	66536332	66536682		chr18	3153271	3153701		chr1	56184418	56184861
chr11	70690605	70690892		chr18	3367683	3368034		chr1	56185992	56186278
chr11	91715130	91715432		chr18	21418911	21419255		chr1	56863610	56863897
chr11	102177007	102177369		chr18	43218038	43218245		chr1	56880411	56880770
chr11	110055896	110056268		chr18	44849662	44849972		chr1	56912341	56912811
chr11	111859436	111859716		chr18	45979794	45980053		chr1	57154212	57154695
chr11	114025252	114025527		chr18	48988476	48988746		chr1	57253870	57254230
chr11	114030683	114031180		chr19	3683651	3683935		chr1	59395365	59395978
chr11	114033452	114034062		chr19	28956251	28956475		chr1	59398386	59398932
chr11	114034651	114035036		chr19	43954661	43955079		chr1	59616753	59617016
chr11	114042129	114042469		chr19	46313379	46313780		chr1	59638194	59638549
chr11	114049847	114050445		chr19	52239300	52239568		chr1	59910816	59911066
chr11	117685421	117685847		chr19	52253688	52253935		chr1	60216342	60216608
chr11	118791385	118791810		chr20	191600	191809		chr1	61520846	61521267
chr11	122032756	122033255		chr20	1307798	1308132		chr1	61547538	61548019
chr12	1671752	1671959		chr20	4927638	4928016		chr1	61584904	61585142
chr12	6485189	6485800		chr20	7390856	7391318		chr1	61598798	61599375
chr12	10537934	10538212		chr20	8002158	8002484		chr1	61607335	61607742
chr12	13288709	13289237		chr20	10198086	10198368		chr1	61647622	61648235
chr12	15341103	15341422		chr20	11176833	11177315		chr1	61758790	61759125
chr12	15427645	15427971		chr20	18697868	18698133		chr1	61765041	61765548
chr12	15782012	15782393		chr20	24129196	24129411		chr1	61767326	61767739
chr12	33070091	33070519		chr20	31500512	31500841		chr1	61788417	61788811
chr12	46782979	46783324		chr20	31958059	31958335		chr1	61803746	61804021
chr12	46839234	46839795		chr20	33431281	33431619		chr1	61907326	61907777
chr12	47167867	47168223		chr20	37499692	37500054		chr1	61916267	61916514
chr12	52888247	52888605		chr20	39122140	39122618		chr1	61918563	61919245
chr12	53443332	53443715		chr20	42557966	42558340		chr1	61946894	61947307
chr12	56241637	56242171		chr20	43987479	43988046		chr1	61962090	61962548
chr12	76660541	76660914		chr20	48841570	48841829		chr1	62104090	62104401
chr12	81021455	81021970		chr20	49148759	49149040		chr1	63087598	63087892
chr12	92424391	92424745		chr20	60024961	60025208		chr1	63735350	63735638
chr12	93594043	93594432		chr20	62783404	62783752		chr1	64140147	64140594
chr12	94203711	94204188		chr21	15921160	15921463		chr1	64157396	64158157
chr12	95347999	95348284		chr21	22984778	22985146		chr1	64166825	64167222
chr12	105879065	105879478		chr21	26670793	26671219		chr1	64197177	64197798
chr12	118240834	118241219		chr21	26703608	26703920		chr1	64364455	64364963
chr12	120154417	120154716		chr21	36237852	36238160		chr1	64378313	64378553
chr12	122158003	122158313		chr21	36902120	36902391		chr1	64382001	64382593
chr12	122510540	122510769		chr21	39612832	39613238		chr1	64394425	64394717
chr13	30699962	30700348		chr21	40147606	40147987		chr1	64397129	64397506
chr13	40795399	40795879		chr21	44874028	44874270		chr1	64449464	64449707
chr13	45495934	45496346		chr21	45154663	45154900		chr1	64472479	64472798
chr13	50432677	50433017		chr22	18717962	18718242		chr1	64638176	64638601
chr13	75399868	75400080		chr22	18822803	18823067		chr1	64809131	64809482
chr13	77687564	77687927		chr22	20129225	20129564		chr1	65363691	65364609
chr13	83639340	83639708		chr22	23743594	23743836		chr1	65376233	65376861
chr13	98781559	98781875		chr22	30686983	30687412		chr1	65381534	65381958
chr13	109895972	109896327		chrX	49822083	49822300		chr1	65383073	65383667
chr13	109926757	109927086		chrX	104727041	104727451		chr1	65420589	65421231
chr14	23276689	23277145		chrX	152047530	152047758		chr1	65421673	65422439
chr14	32492282	32492655		chrX	155260026	155260368		chr1	65453179	65453529
chr14	35872973	35873561		chrY	25038578	25038957		chr1	65619294	65619626
chr14	37466055	37466448		chrY	27289786	27290046		chr1	65624483	65624830
chr14	50465862	50466204		chrY	59363029	59363365		chr1	65891406	65891852
chr14	55136750	55137010		chr9_gl000199_random	34330	34646		chr1	65950045	65950423
chr14	56055259	56055466		chr9_gl000199_random	49700	49988		chr1	66444676	66445314
chr14	61932673	61933323		chr9_gl000199_random	55622	55948		chr1	66648239	66648807
chr14	64549605	64549970		chr9_gl000199_random	57022	57346		chr1	66672450	66672867
chr14	64763371	64763578		chr9_gl000199_random	60673	60976		chr1	66710134	66710523
chr14	69015774	69016152		chr9_gl000199_random	72628	73133		chr1	66716258	66716514
chr14	69017106	69017521		chr9_gl000199_random	82861	83294		chr1	66736814	66737559
chr14	71839097	71839503		chr9_gl000199_random	84190	84572		chr1	66752103	66752486
chr14	76002171	76002582		chr9_gl000199_random	87903	88193		chr1	66757190	66757479
chr14	79511688	79511983		chr9_gl000199_random	91452	92120		chr1	67170723	67170977
chr14	92070816	92071194		chr9_gl000199_random	92313	92829		chr1	68129531	68130015
chr14	95065516	95065922		chr9_gl000199_random	98808	99080		chr1	68134364	68134660
chr14	96671176	96671393		chr9_gl000199_random	107114	107446		chr1	68152263	68152605
chr14	104515451	104515863		chr9_gl000199_random	107980	108290		chr1	68166427	68166666
chr14	107254484	107254771		chr9_gl000199_random	141362	141628		chr1	68191009	68191315
chr15	31657914	31658349		chr9_gl000199_random	155820	156091		chr1	68201580	68202455
chr15	41836955	41837165		chr9_gl000199_random	168143	168710		chr1	68213436	68213995
chr15	65189576	65189851		chr19_gl000208_random	90053	90326		chr1	68215421	68216160
chr15	66683099	66683405		chrUn_gl000212	40541	41267		chr1	68316385	68316641
chr15	68176974	68177269		chrUn_gl000216	145107	145429		chr1	68345788	68346411
chr15	75468804	75469016		chrUn_gl000220	105400	106645		chr1	68348351	68348630
chr15	75939243	75939466		chrUn_gl000220	118531	119308		chr1	68444752	68445207
chr15	77362043	77362250		chrUn_gl000220	149490	150085		chr1	68850088	68850463
chr15	79090829	79091185		chrUn_gl000220	150247	150523		chr1	75195688	75196083
chr15	85874376	85874852		chrUn_gl000220	150660	151076		chr1	75196929	75197552
chr15	89459103	89459494		chrUn_gl000220	158307	158572		chr1	76430060	76430438
chr16	11927888	11928214		chrUn_gl000226	938	1293		chr1	76430692	76431047
chr16	15076364	15076816		chrUn_gl000226	1482	2441		chr1	76451646	76451967
chr16	24712161	24712594		chrUn_gl000226	3053	3654		chr1	76472034	76472315
chr16	31129163	31129573		chrUn_gl000226	4080	4641		chr1	76525121	76525506
chr16	56641003	56641454		chrUn_gl000226	4943	6316		chr1	77505325	77506101
chr16	56642038	56642460		chrUn_gl000226	6491	7732		chr1	77787738	77788227
chr16	58447145	58447468		chrUn_gl000226	8035	8431		chr1	77808492	77808880
chr16	69098011	69098329		chrUn_gl000226	8963	9237		chr1	78004612	78005052
chr16	70092045	70092342		chrUn_gl000226	9895	10443		chr1	78005488	78005886
chr16	86698079	86698286		chrUn_gl000226	10786	11070		chr1	78298681	78299153
chr16	86985526	86985938		chrUn_gl000226	11695	11993		chr1	79603923	79604198
chr16	88337931	88338360		chrUn_gl000226	12390	12766		chr1	79658744	79659564
chr16	89647431	89647884		chrUn_gl000226	13127	13564		chr1	80325175	80325553
chr17	5906576	5906938		chrUn_gl000226	13744	14926		chr1	80858195	80858593
chr17	6494851	6495139		chrUn_gl000228	117109	117750		chr1	84712990	84713439
chr17	7862907	7863166		chrUn_gl000228	118227	118819		chr1	84719576	84720110
chr17	7944615	7944840						chr1	84831315	84831953
chr17	8055011	8055452						chr1	84873616	84873885
chr17	8057452	8058106						chr1	85085051	85085395
chr17	8964255	8964566						chr1	85794719	85794999
chr17	12302012	12302219						chr1	86000229	86000681
chr17	17677512	17677811						chr1	86094572	86095774
chr17	26763698	26763935						chr1	86121867	86122204
chr17	27135849	27136213						chr1	86315853	86316191
chr17	28690907	28691353						chr1	87239166	87239559
chr17	30823686	30824025						chr1	87240150	87240653
chr17	38177688	38178053						chr1	87253935	87254774
chr17	38666483	38666919						chr1	87258575	87259128
chr17	46561131	46561646						chr1	87889402	87889675
chr17	47643483	47643751						chr1	88262245	88262843
chr17	48986715	48987006						chr1	88271580	88272020
chr17	57448897	57449166						chr1	88319680	88319937
chr17	57902905	57903288						chr1	88406242	88406589
chr17	65242805	65243087						chr1	88611464	88611760
chr17	72990511	72990759						chr1	90338543	90338795
chr17	74248196	74248408						chr1	90355691	90356116
chr17	78698462	78699034						chr1	90371666	90371994
chr17	79017549	79017959						chr1	90372298	90372618
chr17	80255069	80255752						chr1	90408467	90408898
chr18	7870975	7871256						chr1	91481687	91482122
chr18	7921292	7921576						chr1	91586022	91586261
chr18	9855192	9855459						chr1	92074414	92074891
chr18	10041159	10041418						chr1	92191471	92191855
chr18	21305901	21306166						chr1	92226987	92227228
chr18	26734223	26734940						chr1	92282751	92283132
chr18	43844201	43844570						chr1	92293450	92293722
chr18	55953018	55953346						chr1	92310470	92310980
chr19	2032339	2032720						chr1	92357034	92357429
chr19	2627474	2627767						chr1	92366159	92366449
chr19	3305114	3305591						chr1	93790169	93790678
chr19	3336748	3337192						chr1	93967492	93967839
chr19	4229109	4229316						chr1	94019619	94020137
chr19	6744940	6745185						chr1	94050675	94051146
chr19	8420510	8420962						chr1	94071428	94071749
chr19	16719033	16719464						chr1	94082940	94084130
chr19	18131106	18131495						chr1	94091193	94091472
chr19	18740569	18741136						chr1	94094678	94095042
chr19	39900134	39900616						chr1	94130158	94130549
chr19	45678986	45679259						chr1	94130933	94131206
chr19	46804128	46804493						chr1	94137726	94138045
chr19	47808647	47809047						chr1	94157887	94158277
chr19	49501153	49501440						chr1	94245029	94245729
chr20	5926718	5926925						chr1	94496735	94497091
chr20	8836042	8836551						chr1	94502348	94502586
chr20	9441363	9441648						chr1	94511179	94511485
chr20	14269205	14269619						chr1	94790927	94791771
chr20	22756470	22756713						chr1	94841171	94841422
chr20	23603382	23604070						chr1	94849522	94850042
chr20	25218451	25218681						chr1	95010637	95010986
chr20	25289618	25289913						chr1	95018925	95019163
chr20	30300264	30300806						chr1	95209467	95209936
chr20	30792046	30792255						chr1	95218781	95219329
chr20	33894944	33895333						chr1	95329562	95329857
chr20	36618972	36619426						chr1	95394588	95394952
chr20	36622993	36623304						chr1	95407662	95408190
chr20	39877206	39877755						chr1	95561710	95562252
chr20	43095808	43096298						chr1	95581287	95581758
chr20	45945959	45946430						chr1	97149528	97149884
chr20	45962820	45963265						chr1	97331408	97331766
chr20	49011812	49012282						chr1	97610112	97610378
chr20	49032159	49032503						chr1	97743428	97744093
chr20	49038978	49039461						chr1	98286160	98286406
chr20	49057362	49057747						chr1	98370154	98370516
chr20	49341301	49341646						chr1	98552380	98552633
chr20	49951864	49952319						chr1	98729490	98729797
chr20	50248191	50248472						chr1	98789588	98789981
chr20	56592684	56593111						chr1	98791717	98792033
chr20	59760980	59761328						chr1	99922908	99923191
chr20	62207162	62207490						chr1	100878595	100878874
chr21	44936847	44937152						chr1	100951381	100951755
chr21	45005827	45006210						chr1	101087680	101087960
chr22	23046169	23046429						chr1	101469565	101470076
chr22	30818957	30819217						chr1	101470299	101470554
chr22	40654450	40654741						chr1	103363172	103363410
chr22	43386933	43387235						chr1	104104710	104104974
chr22	46501329	46501659						chr1	108045282	108045578
chrX	3615891	3616107						chr1	109126262	109126757
chrX	17050472	17050721						chr1	109371001	109371543
chrX	48449751	48450164						chr1	109371867	109372228
chrX	53100809	53101121						chr1	109373767	109374069
chrX	71840490	71840726						chr1	109817412	109817903
chrX	95687711	95688049						chr1	110105928	110106176
chrX	106917194	106917720						chr1	110490643	110491278
chrX	106920162	106920689						chr1	110502504	110503610
chrX	106943644	106943851						chr1	110835108	110835483
chrX	122798963	122799298						chr1	111006937	111007249
chrX	149373307	149373572						chr1	112198735	112199068
chrM	15941	16347						chr1	113242883	113243130
								chr1	113999677	113999915
								chr1	114001948	114002254
								chr1	114524652	114524935
								chr1	115711445	115711731
								chr1	115973468	115973756
								chr1	116652157	116652573
								chr1	116918936	116919461
								chr1	116920515	116920942
								chr1	117133428	117133666
								chr1	117185368	117185822
								chr1	117185943	117186234
								chr1	117195483	117195796
								chr1	117443183	117443665
								chr1	117689555	117689817
								chr1	117690285	117690682
								chr1	118389474	118390096
								chr1	120085098	120085689
								chr1	145427435	145427907
								chr1	145429143	145429452
								chr1	145611896	145612134
								chr1	145652313	145652742
								chr1	145723455	145723800
								chr1	145728409	145728793
								chr1	146152907	146153169
								chr1	146702732	146702975
								chr1	149250573	149251104
								chr1	149636263	149636638
								chr1	150253989	150254581
								chr1	150333865	150334222
								chr1	150533694	150534371
								chr1	150534443	150534853
								chr1	150536321	150536995
								chr1	150577258	150577634
								chr1	150583969	150584459
								chr1	150585825	150586412
								chr1	151167724	151168044
								chr1	151207918	151208308
								chr1	151535890	151536166
								chr1	151569050	151569350
								chr1	151583757	151584133
								chr1	151907479	151907717
								chr1	151943215	151943550
								chr1	151945328	151945874
								chr1	151950108	151950455
								chr1	151960899	151961439
								chr1	151964839	151965261
								chr1	151966313	151966647
								chr1	151971448	151971769
								chr1	152020232	152020791
								chr1	152135344	152135680
								chr1	152140856	152141397
								chr1	152155350	152155588
								chr1	152474256	152474510
								chr1	152512360	152512664
								chr1	153508552	153508798
								chr1	153521722	153522234
								chr1	153539023	153539511
								chr1	153581213	153581629
								chr1	153606148	153606408
								chr1	153698506	153698753
								chr1	153978663	153978994
								chr1	154387028	154387279
								chr1	154392102	154392383
								chr1	154392718	154393072
								chr1	154849845	154850277
								chr1	154943618	154944374
								chr1	154944977	154945475
								chr1	154973279	154973823
								chr1	154976213	154976772
								chr1	154978101	154978450
								chr1	154989552	154990320
								chr1	154995357	154995653
								chr1	155010973	155011677
								chr1	155162898	155163344
								chr1	155953204	155953624
								chr1	156076156	156076394
								chr1	156082173	156082427
								chr1	156083901	156084139
								chr1	156427179	156427550
								chr1	156433701	156434460
								chr1	156474972	156475404
								chr1	156488518	156488827
								chr1	157253873	157254560
								chr1	157389702	157390171
								chr1	157980582	157980883
								chr1	158115084	158115336
								chr1	159249718	159249956
								chr1	159251913	159252538
								chr1	159264138	159264468
								chr1	159551282	159551578
								chr1	159567922	159568459
								chr1	159721882	159722241
								chr1	159894294	159894576
								chr1	160094407	160094945
								chr1	160101857	160102132
								chr1	160903423	160903739
								chr1	160904043	160904343
								chr1	160915466	160915861
								chr1	160919193	160919583
								chr1	160983642	160984071
								chr1	161735065	161735303
								chr1	161735662	161736231
								chr1	161854842	161855256
								chr1	162352080	162352387
								chr1	162575387	162575687
								chr1	163866689	163867016
								chr1	164717302	164718176
								chr1	164750195	164750489
								chr1	164763618	164763981
								chr1	165086021	165086412
								chr1	165615108	165615368
								chr1	165826278	165826796
								chr1	167105449	167105884
								chr1	167766215	167766585
								chr1	167895674	167896202
								chr1	167995085	167995388
								chr1	168270921	168271422
								chr1	168461129	168461444
								chr1	168520909	168521263
								chr1	168678225	168678612
								chr1	168679107	168679540
								chr1	168769183	168769526
								chr1	168803723	168804056
								chr1	168889627	168889965
								chr1	169029403	169029697
								chr1	169072803	169073076
								chr1	169078285	169078630
								chr1	169078981	169079544
								chr1	169079598	169079836
								chr1	169117780	169118139
								chr1	169130253	169130801
								chr1	169220101	169220339
								chr1	169480696	169481096
								chr1	169537693	169538023
								chr1	171607093	171607417
								chr1	171786833	171787148
								chr1	171882545	171882951
								chr1	172238191	172238547
								chr1	172255865	172256214
								chr1	172291667	172292003
								chr1	172320876	172321114
								chr1	172325709	172326239
								chr1	172327675	172328369
								chr1	172328650	172329084
								chr1	172420164	172420533
								chr1	172435723	172435980
								chr1	172513614	172513888
								chr1	172795130	172795748
								chr1	172864925	172865348
								chr1	172887127	172887414
								chr1	172898258	172898496
								chr1	172902100	172902474
								chr1	172902948	172903597
								chr1	172945046	172946482
								chr1	172949708	172949975
								chr1	173447209	173447451
								chr1	177178506	177179164
								chr1	177197614	177198055
								chr1	177938240	177938541
								chr1	177938786	177939150
								chr1	178207813	178208348
								chr1	178210242	178210591
								chr1	178506050	178506553
								chr1	178506676	178506946
								chr1	178708471	178709063
								chr1	179112523	179112761
								chr1	179279936	179280304
								chr1	179555214	179555494
								chr1	180136734	180137078
								chr1	180497896	180498297
								chr1	180529687	180530263
								chr1	180555832	180556244
								chr1	180562532	180562912
								chr1	180567525	180568103
								chr1	180568545	180569039
								chr1	180649869	180650189
								chr1	180796265	180796775
								chr1	181081619	181082051
								chr1	181220254	181220517
								chr1	181224617	181225054
								chr1	182143046	182143396
								chr1	182259286	182259565
								chr1	183029516	183030042
								chr1	183054342	183054661
								chr1	183058166	183058524
								chr1	183132517	183132916
								chr1	183149806	183150151
								chr1	183668721	183669234
								chr1	183688509	183688810
								chr1	183848711	183848982
								chr1	183861455	183861822
								chr1	183885245	183885610
								chr1	184332006	184332312
								chr1	184463218	184463579
								chr1	184562752	184563234
								chr1	184576004	184576307
								chr1	184581386	184581624
								chr1	184591467	184591838
								chr1	184601949	184602292
								chr1	184761588	184762094
								chr1	185453242	185453621
								chr1	185554927	185555360
								chr1	185615373	185615808
								chr1	185895831	185896139
								chr1	185938746	185938997
								chr1	186265031	186265439
								chr1	186461425	186462425
								chr1	186464217	186464559
								chr1	186467960	186468428
								chr1	186504756	186505315
								chr1	186649589	186649851
								chr1	186684973	186685824
								chr1	186817660	186818045
								chr1	186818286	186818838
								chr1	186849995	186850387
								chr1	187660606	187661024
								chr1	188206735	188207086
								chr1	191545135	191545389
								chr1	192410813	192411185
								chr1	192454784	192455341
								chr1	192460875	192461367
								chr1	192465386	192465958
								chr1	192499264	192499513
								chr1	192500041	192500766
								chr1	192671293	192671742
								chr1	192830864	192831482
								chr1	192873568	192874603
								chr1	193324334	193324607
								chr1	193400721	193401017
								chr1	193527587	193528168
								chr1	193676360	193676913
								chr1	195606677	195606988
								chr1	195633748	195634122
								chr1	196527013	196527251
								chr1	197012924	197013164
								chr1	197290108	197290685
								chr1	197964149	197964895
								chr1	199728566	199728876
								chr1	199743646	199744277
								chr1	199753303	199753724
								chr1	199763321	199764188
								chr1	199824805	199825058
								chr1	199826261	199826748
								chr1	199945574	199945993
								chr1	199991314	199991785
								chr1	200099371	200099782
								chr1	200100745	200101185
								chr1	200103240	200103613
								chr1	200119686	200120357
								chr1	200153320	200153605
								chr1	200283516	200283870
								chr1	200334874	200335530
								chr1	200340971	200341646
								chr1	200348415	200349036
								chr1	200374054	200374912
								chr1	200384792	200385650
								chr1	200452632	200452987
								chr1	200457620	200457875
								chr1	200862505	200863082
								chr1	200863366	200863791
								chr1	200865451	200866145
								chr1	201235934	201236184
								chr1	201269068	201269532
								chr1	201278565	201278854
								chr1	201352838	201353416
								chr1	201366150	201366445
								chr1	201562484	201562960
								chr1	201566879	201567463
								chr1	201682580	201682969
								chr1	201886643	201887063
								chr1	201987597	201988334
								chr1	202004005	202004531
								chr1	202016168	202016500
								chr1	202026042	202026453
								chr1	202027283	202027869
								chr1	202054502	202054753
								chr1	202191525	202191778
								chr1	202253071	202253431
								chr1	202261455	202261830
								chr1	202349103	202350079
								chr1	202434928	202435267
								chr1	202558368	202558793
								chr1	202682253	202682671
								chr1	203506065	203506462
								chr1	203507138	203507448
								chr1	203527424	203527873
								chr1	203593533	203593853
								chr1	203632219	203632655
								chr1	204049013	204049890
								chr1	204119224	204119717
								chr1	204263511	204263836
								chr1	204288430	204289070
								chr1	204300459	204300697
								chr1	204348113	204348403
								chr1	204386085	204386991
								chr1	204391994	204392308
								chr1	204394846	204395308
								chr1	204475951	204476291
								chr1	204542678	204542954
								chr1	205253949	205254213
								chr1	205263446	205264009
								chr1	205267476	205268226
								chr1	205270066	205270946
								chr1	205271195	205271534
								chr1	205335157	205335482
								chr1	205345947	205346239
								chr1	205447141	205447523
								chr1	205585794	205586098
								chr1	205902764	205903371
								chr1	205908702	205909227
								chr1	206493464	206493959
								chr1	206510421	206510757
								chr1	206873045	206873466
								chr1	206878000	206878564
								chr1	206881884	206882706
								chr1	206883003	206884013
								chr1	206888063	206888542
								chr1	206897166	206897797
								chr1	207016148	207016631
								chr1	207065915	207066429
								chr1	207069207	207069536
								chr1	207178109	207178564
								chr1	207180788	207181102
								chr1	207193406	207193792
								chr1	207198861	207199283
								chr1	207200610	207200895
								chr1	207413259	207413529
								chr1	207494247	207494493
								chr1	207911495	207911898
								chr1	207979158	207979421
								chr1	207992231	207992596
								chr1	208000094	208000423
								chr1	208351219	208351890
								chr1	208357486	208358103
								chr1	208358300	208358583
								chr1	208374587	208374905
								chr1	208376551	208377185
								chr1	209269249	209269687
								chr1	209700762	209701069
								chr1	209706248	209706538
								chr1	209862095	209862402
								chr1	210592675	210593139
								chr1	210771163	210771859
								chr1	211057114	211057352
								chr1	211083398	211083692
								chr1	211432390	211432648
								chr1	211908866	211909399
								chr1	212091307	212091990
								chr1	212093698	212094012
								chr1	212659405	212659737
								chr1	212769490	212769938
								chr1	212840800	212841235
								chr1	212898731	212898986
								chr1	212991370	212991632
								chr1	213088723	213089376
								chr1	214390132	214390415
								chr1	214739979	214740341
								chr1	214741593	214742080
								chr1	214755224	214755490
								chr1	214757210	214757670
								chr1	215741481	215741934
								chr1	218382757	218383047
								chr1	218492800	218493071
								chr1	218509854	218510249
								chr1	218540572	218540851
								chr1	218550588	218550884
								chr1	218553769	218554201
								chr1	218653787	218654360
								chr1	218669953	218670396
								chr1	218671927	218672254
								chr1	218710930	218711427
								chr1	218794287	218794733
								chr1	218823837	218824285
								chr1	218829677	218830128
								chr1	218847772	218848068
								chr1	218879133	218880007
								chr1	218885349	218885786
								chr1	218996554	218997207
								chr1	219001529	219001926
								chr1	219038881	219039265
								chr1	219039922	219040235
								chr1	219104350	219104588
								chr1	219104737	219104997
								chr1	219262339	219262648
								chr1	219334665	219335100
								chr1	219387104	219387416
								chr1	219452675	219453058
								chr1	219483452	219484105
								chr1	219486235	219486806
								chr1	219691996	219692234
								chr1	219694691	219695099
								chr1	219729195	219729504
								chr1	221135406	221135830
								chr1	221270992	221271348
								chr1	221290794	221291258
								chr1	221291920	221292346
								chr1	221489829	221490067
								chr1	221661016	221661503
								chr1	221794188	221794743
								chr1	221840966	221841279
								chr1	221891925	221892227
								chr1	222013129	222013613
								chr1	222019218	222019884
								chr1	222042335	222042880
								chr1	222695435	222695734
								chr1	222950771	222951235
								chr1	223283075	223283489
								chr1	223423591	223423951
								chr1	223432048	223432443
								chr1	223841738	223842326
								chr1	223842874	223843292
								chr1	223853291	223853602
								chr1	223888137	223889297
								chr1	223894830	223895352
								chr1	223908668	223908994
								chr1	223925196	223925747
								chr1	224019566	224020067
								chr1	224027944	224028231
								chr1	224128171	224128503
								chr1	224752921	224753190
								chr1	225641776	225642237
								chr1	225696147	225696419
								chr1	225797766	225798036
								chr1	225840857	225841157
								chr1	225843182	225843924
								chr1	225845266	225845529
								chr1	225881895	225882166
								chr1	225887874	225888577
								chr1	225923262	225924494
								chr1	225924855	225925200
								chr1	227002805	227003196
								chr1	227456683	227457004
								chr1	227470410	227471049
								chr1	227531669	227532389
								chr1	227544665	227545459
								chr1	227560374	227560785
								chr1	227619684	227619969
								chr1	228918713	228918973
								chr1	228966924	228967206
								chr1	228973761	228974585
								chr1	228996508	228997359
								chr1	229038854	229039180
								chr1	229099773	229100318
								chr1	229200128	229200366
								chr1	229205896	229206294
								chr1	229221097	229221408
								chr1	229234444	229234709
								chr1	229344330	229344949
								chr1	229356842	229357758
								chr1	229365510	229366056
								chr1	229367053	229367557
								chr1	229389024	229389377
								chr1	229409507	229409937
								chr1	229979678	229980076
								chr1	229980530	229981045
								chr1	230115721	230116145
								chr1	230237267	230237539
								chr1	230240400	230240975
								chr1	230241661	230241913
								chr1	230321567	230322303
								chr1	230960824	230961126
								chr1	231185219	231185510
								chr1	231275632	231276201
								chr1	231330455	231331054
								chr1	231331695	231332032
								chr1	231519082	231519354
								chr1	231529427	231529750
								chr1	231559456	231559812
								chr1	231647887	231648562
								chr1	231712842	231713253
								chr1	231820207	231820445
								chr1	231963854	231964337
								chr1	232062119	232062380
								chr1	232357572	232357900
								chr1	232421580	232421818
								chr1	232423685	232424341
								chr1	232674466	232674821
								chr1	232693482	232693762
								chr1	232840451	232840928
								chr1	232841652	232842321
								chr1	232842882	232843253
								chr1	233248523	233249013
								chr1	233249229	233249607
								chr1	233495265	233495551
								chr1	233804613	233804967
								chr1	233809237	233809486
								chr1	233809615	233810210
								chr1	233840498	233841004
								chr1	234005087	234005330
								chr1	234042982	234043309
								chr1	234045025	234045314
								chr1	234243358	234243707
								chr1	234275813	234276329
								chr1	234507752	234508072
								chr1	234659314	234659629
								chr1	234700512	234700824
								chr1	234738553	234738823
								chr1	234748327	234748981
								chr1	234767355	234767677
								chr1	234778826	234779380
								chr1	234855345	234855651
								chr1	234857187	234857548
								chr1	234859823	234860326
								chr1	234947650	234948030
								chr1	234951022	234951359
								chr1	234952661	234953592
								chr1	234999273	234999539
								chr1	235011469	235011710
								chr1	235061381	235061983
								chr1	235093145	235093522
								chr1	235095507	235095770
								chr1	235096351	235096781
								chr1	235099101	235099545
								chr1	235110759	235111364
								chr1	235114356	235114913
								chr1	235116259	235117129
								chr1	235122833	235123546
								chr1	235132859	235133546
								chr1	235170879	235171295
								chr1	235246911	235247275
								chr1	235565826	235566118
								chr1	235567626	235567980
								chr1	235572340	235572691
								chr1	236066328	236066606
								chr1	236080691	236081150
								chr1	236083302	236083721
								chr1	236562860	236563227
								chr1	237068446	237068815
								chr1	239410607	239410971
								chr1	239979466	239979827
								chr1	240046946	240047335
								chr1	240055930	240056303
								chr1	240056444	240057024
								chr1	240075919	240076182
								chr1	240163957	240164325
								chr1	240273505	240273923
								chr1	240354429	240354838
								chr1	240476169	240476528
								chr1	240549650	240549960
								chr1	240562844	240563119
								chr1	241773354	241773717
								chr1	241778535	241779069
								chr1	241800379	241800725
								chr1	241804427	241804848
								chr1	241805061	241805299
								chr1	241852154	241852482
								chr1	242389020	242389306
								chr1	242400363	242400717
								chr1	242402616	242403080
								chr1	242403431	242403738
								chr1	242693999	242694378
								chr1	243039272	243039602
								chr1	243206033	243206306
								chr1	243954989	243955512
								chr1	244327245	244327544
								chr1	244437040	244437870
								chr1	244486234	244486699
								chr1	246746854	246747383
								chr1	246772182	246772420
								chr1	246781009	246781496
								chr10	302185	302509
								chr10	313104	313342
								chr10	343179	343423
								chr10	384309	384728
								chr10	416490	416809
								chr10	419028	419879
								chr10	3087777	3088235
								chr10	3113676	3114021
								chr10	3133540	3134125
								chr10	3137534	3138268
								chr10	3149381	3150108
								chr10	3407817	3408209
								chr10	3495125	3495635
								chr10	3509740	3509993
								chr10	3510499	3510751
								chr10	3514916	3515244
								chr10	3542579	3543078
								chr10	3797059	3797420
								chr10	3825110	3825418
								chr10	3845375	3845718
								chr10	3847360	3847813
								chr10	3894172	3895128
								chr10	3903202	3903543
								chr10	3928787	3929705
								chr10	3931995	3932598
								chr10	3937258	3937746
								chr10	3941153	3941450
								chr10	4005135	4005395
								chr10	4100833	4101450
								chr10	4103443	4104692
								chr10	4173530	4173768
								chr10	4302783	4303035
								chr10	4308561	4308983
								chr10	4322783	4323133
								chr10	4326017	4326303
								chr10	4386583	4387120
								chr10	4562306	4562544
								chr10	4705156	4705798
								chr10	4705905	4706184
								chr10	4707424	4707766
								chr10	4719650	4720751
								chr10	4768090	4768731
								chr10	4777380	4777684
								chr10	4778947	4779261
								chr10	4812874	4813377
								chr10	4889750	4890156
								chr10	4944648	4944947
								chr10	4973939	4974342
								chr10	4989530	4989782
								chr10	4989847	4990259
								chr10	4999101	5000022
								chr10	5005052	5005567
								chr10	5024208	5024486
								chr10	5045957	5046477
								chr10	5050781	5051818
								chr10	5061107	5061415
								chr10	5062619	5062919
								chr10	5067442	5068116
								chr10	5075543	5075909
								chr10	5113238	5114478
								chr10	5122096	5122397
								chr10	5132900	5133158
								chr10	5135361	5135892
								chr10	5189466	5189798
								chr10	5190447	5190959
								chr10	5237929	5238341
								chr10	5325498	5325796
								chr10	5326501	5326768
								chr10	5333531	5334109
								chr10	5339462	5339741
								chr10	5587831	5588178
								chr10	5588894	5589217
								chr10	5589884	5590299
								chr10	5596555	5596842
								chr10	5673859	5674677
								chr10	6253551	6253799
								chr10	6297407	6297804
								chr10	6321351	6321840
								chr10	6329281	6329823
								chr10	6332973	6333523
								chr10	6339391	6340422
								chr10	6341219	6341610
								chr10	6395494	6395893
								chr10	6407376	6407617
								chr10	6441297	6441564
								chr10	6443482	6443869
								chr10	6821020	6821491
								chr10	6954428	6954702
								chr10	7275392	7275999
								chr10	7353259	7353557
								chr10	7396575	7396991
								chr10	7508100	7508498
								chr10	7738572	7738908
								chr10	7742514	7742996
								chr10	7934146	7934501
								chr10	8392357	8392663
								chr10	8408134	8408761
								chr10	8431369	8431693
								chr10	8681693	8681947
								chr10	8744528	8745032
								chr10	11789208	11789488
								chr10	11867773	11868158
								chr10	11917826	11918177
								chr10	12288681	12289696
								chr10	12307793	12308068
								chr10	12312854	12313358
								chr10	12375528	12376082
								chr10	12447565	12448031
								chr10	12573315	12573612
								chr10	12762363	12762777
								chr10	14613952	14614497
								chr10	14615620	14615868
								chr10	14620445	14620972
								chr10	14654121	14654618
								chr10	14695491	14696172
								chr10	14700224	14700707
								chr10	14712468	14712736
								chr10	14729248	14729676
								chr10	14784718	14785123
								chr10	14824629	14825080
								chr10	15062899	15063214
								chr10	15085669	15086103
								chr10	15150469	15150720
								chr10	16422911	16423470
								chr10	17117656	17117894
								chr10	17707187	17707425
								chr10	18899378	18899814
								chr10	20887711	20888024
								chr10	21290955	21291456
								chr10	21333289	21333637
								chr10	21386331	21386846
								chr10	21423526	21424469
								chr10	21455626	21455973
								chr10	21483207	21484038
								chr10	21530354	21530695
								chr10	21581618	21582564
								chr10	21618849	21619297
								chr10	21625495	21626206
								chr10	21652620	21653033
								chr10	21653238	21653922
								chr10	21654972	21655279
								chr10	22375644	22375978
								chr10	22535889	22536184
								chr10	22629123	22629366
								chr10	22909212	22909630
								chr10	25138484	25138927
								chr10	25348906	25349167
								chr10	25350887	25351774
								chr10	26654707	26655027
								chr10	26696383	26696737
								chr10	26776021	26776607
								chr10	26781665	26782034
								chr10	26844856	26845224
								chr10	28688998	28689345
								chr10	29006666	29006965
								chr10	29062961	29063324
								chr10	29173220	29173669
								chr10	29228451	29229661
								chr10	29238033	29238271
								chr10	29273353	29273664
								chr10	29280392	29280637
								chr10	29409190	29409554
								chr10	29430741	29431027
								chr10	29546124	29546532
								chr10	29593717	29594143
								chr10	29947844	29948240
								chr10	30003102	30003695
								chr10	30073299	30073650
								chr10	30086535	30086924
								chr10	30092638	30093508
								chr10	30100698	30101422
								chr10	30825417	30825929
								chr10	31390026	31390292
								chr10	32153963	32154453
								chr10	32229739	32230176
								chr10	32231845	32232111
								chr10	32236283	32236829
								chr10	32587048	32587384
								chr10	32661175	32661654
								chr10	33221366	33221680
								chr10	33241812	33242608
								chr10	33261761	33262142
								chr10	33271219	33271558
								chr10	33274616	33275127
								chr10	33289228	33289482
								chr10	33294101	33295077
								chr10	33298932	33299553
								chr10	33321529	33321767
								chr10	33422995	33423308
								chr10	33444813	33445656
								chr10	33482912	33483543
								chr10	33505588	33506050
								chr10	33526901	33527176
								chr10	33541804	33542075
								chr10	33546723	33547085
								chr10	33552413	33552845
								chr10	33553128	33553484
								chr10	33562284	33562661
								chr10	33580172	33580449
								chr10	33624671	33625461
								chr10	33654939	33655177
								chr10	33946132	33946421
								chr10	34035988	34036324
								chr10	34037998	34038355
								chr10	34165540	34165890
								chr10	34188492	34188887
								chr10	34543516	34543927
								chr10	34569449	34570014
								chr10	34579440	34579994
								chr10	34588819	34589236
								chr10	34608562	34608899
								chr10	34709142	34709657
								chr10	34711932	34712308
								chr10	34715225	34715795
								chr10	34716051	34716696
								chr10	34792638	34792901
								chr10	34827109	34827905
								chr10	34845469	34845796
								chr10	34869672	34869915
								chr10	34873144	34873756
								chr10	34915175	34915583
								chr10	35070625	35070931
								chr10	35143103	35143598
								chr10	35150383	35150938
								chr10	35153646	35153967
								chr10	35556437	35556918
								chr10	35620806	35621443
								chr10	35713566	35713968
								chr10	35714446	35714748
								chr10	35742650	35743069
								chr10	35784134	35784861
								chr10	36072373	36072637
								chr10	36569774	36570243
								chr10	36570666	36571118
								chr10	36966373	36966612
								chr10	37508009	37508274
								chr10	37778090	37778526
								chr10	37824441	37824883
								chr10	43832530	43832849
								chr10	45470274	45470513
								chr10	45480692	45480945
								chr10	45655807	45656091
								chr10	46193230	46193702
								chr10	46323538	46323803
								chr10	46990604	46990987
								chr10	47006005	47006353
								chr10	47007729	47008600
								chr10	47009227	47009736
								chr10	47018951	47019419
								chr10	47022606	47023029
								chr10	47056369	47058477
								chr10	47092092	47092695
								chr10	47092859	47093757
								chr10	47152382	47153077
								chr10	47171256	47171817
								chr10	47194114	47194600
								chr10	47371287	47371540
								chr10	47727395	47727893
								chr10	47767949	47768545
								chr10	48234773	48235282
								chr10	48257570	48257888
								chr10	48276332	48276923
								chr10	48332156	48332439
								chr10	48903443	48903833
								chr10	49195878	49196524
								chr10	49197012	49197792
								chr10	49220243	49220707
								chr10	50571051	50571306
								chr10	50760225	50760537
								chr10	51227039	51227427
								chr10	51466548	51466940
								chr10	52152867	52153317
								chr10	52153447	52153956
								chr10	52154984	52155527
								chr10	52162753	52163150
								chr10	52261305	52261543
								chr10	54078699	54079297
								chr10	54094402	54094708
								chr10	54203155	54203926
								chr10	54211575	54212074
								chr10	54212355	54212840
								chr10	54218891	54219157
								chr10	54232118	54232567
								chr10	54278423	54278726
								chr10	54300865	54301291
								chr10	54326468	54326990
								chr10	59456349	59456854
								chr10	59463311	59464000
								chr10	60004370	60004801
								chr10	60015705	60016178
								chr10	60172436	60172690
								chr10	60228339	60228761
								chr10	60275913	60276220
								chr10	60315140	60316018
								chr10	60381508	60381989
								chr10	60384839	60385117
								chr10	60397071	60397440
								chr10	60400954	60401227
								chr10	60422052	60422804
								chr10	60438519	60438882
								chr10	60535949	60536314
								chr10	60544203	60544492
								chr10	60616273	60616955
								chr10	60753967	60754216
								chr10	61731608	61732071
								chr10	61751403	61751860
								chr10	61768509	61768808
								chr10	61882794	61883428
								chr10	61899608	61900036
								chr10	61931124	61931584
								chr10	61946581	61946854
								chr10	62042646	62042895
								chr10	62043177	62043487
								chr10	62422578	62422954
								chr10	62576946	62577283
								chr10	62661627	62662079
								chr10	62703905	62704231
								chr10	62715638	62716307
								chr10	62727089	62727411
								chr10	62822695	62823186
								chr10	62826598	62827028
								chr10	63237117	63237438
								chr10	63387984	63388354
								chr10	63388508	63389081
								chr10	63395837	63396098
								chr10	63464841	63465224
								chr10	63592682	63592946
								chr10	63752522	63752914
								chr10	63807862	63808192
								chr10	63810839	63811194
								chr10	63823646	63824034
								chr10	63855135	63855808
								chr10	63856410	63856698
								chr10	64002972	64003343
								chr10	64192963	64193387
								chr10	64873813	64874068
								chr10	65389284	65389553
								chr10	65397576	65398063
								chr10	65442032	65442372
								chr10	65467083	65467482
								chr10	65471744	65472435
								chr10	65559035	65559302
								chr10	69563376	69563823
								chr10	69575244	69575737
								chr10	69577950	69578550
								chr10	69579543	69579935
								chr10	69843607	69843974
								chr10	69847097	69847443
								chr10	69865454	69865989
								chr10	69913313	69913765
								chr10	70407600	70408062
								chr10	70821086	70821735
								chr10	70847413	70848047
								chr10	71120466	71120831
								chr10	71204939	71205309
								chr10	71206385	71206719
								chr10	71234788	71235085
								chr10	71528934	71529485
								chr10	71987669	71988150
								chr10	72014011	72014260
								chr10	72124083	72124528
								chr10	72137813	72138169
								chr10	73003649	73003999
								chr10	73099909	73100168
								chr10	73102891	73103354
								chr10	73525231	73525548
								chr10	73526304	73527324
								chr10	73591794	73592057
								chr10	73620234	73620723
								chr10	73735161	73735537
								chr10	73744409	73744650
								chr10	73750434	73750901
								chr10	73790509	73790767
								chr10	73857436	73858035
								chr10	73930910	73931268
								chr10	73933059	73933986
								chr10	73982959	73983390
								chr10	74003393	74004318
								chr10	74014697	74015427
								chr10	74015722	74016208
								chr10	74020072	74020763
								chr10	74032207	74033009
								chr10	74056949	74057457
								chr10	74075443	74075750
								chr10	74079182	74079756
								chr10	74080519	74080853
								chr10	74446842	74447100
								chr10	74448034	74448321
								chr10	75336137	75336389
								chr10	75346342	75346827
								chr10	75436418	75436813
								chr10	75647413	75647833
								chr10	75652455	75652783
								chr10	75666329	75666782
								chr10	75809761	75810029
								chr10	75815710	75816840
								chr10	75832172	75832749
								chr10	75835328	75835732
								chr10	75878569	75878846
								chr10	76053525	76054022
								chr10	76246527	76246776
								chr10	76308463	76308744
								chr10	76353165	76353541
								chr10	76887104	76887792
								chr10	76951487	76952290
								chr10	76985130	76985601
								chr10	77005293	77005799
								chr10	77054528	77054850
								chr10	77161831	77162104
								chr10	77533172	77533684
								chr10	77793199	77793796
								chr10	77846872	77847193
								chr10	78096096	78096508
								chr10	78343346	78343819
								chr10	78939018	78939447
								chr10	79014716	79015214
								chr10	79047333	79047680
								chr10	79110482	79110743
								chr10	79152632	79152921
								chr10	79173432	79173723
								chr10	79176239	79176477
								chr10	79238092	79238424
								chr10	79257996	79258353
								chr10	79258655	79258999
								chr10	79267057	79267406
								chr10	79291025	79291548
								chr10	79315351	79315964
								chr10	79346581	79347170
								chr10	79374602	79374931
								chr10	79497349	79497702
								chr10	79629746	79630107
								chr10	79632040	79632365
								chr10	79633353	79633676
								chr10	79641436	79641842
								chr10	79668924	79669417
								chr10	79671394	79671840
								chr10	80015944	80016240
								chr10	80218713	80219178
								chr10	80280673	80281133
								chr10	80502495	80502852
								chr10	80733188	80733489
								chr10	80831789	80832034
								chr10	80843863	80844287
								chr10	80853560	80854084
								chr10	80886954	80887317
								chr10	80943994	80944263
								chr10	80945889	80946185
								chr10	80983440	80983877
								chr10	81808668	81809048
								chr10	82227666	82228132
								chr10	82232068	82232358
								chr10	82251381	82251828
								chr10	82254885	82255294
								chr10	82258491	82258999
								chr10	82265900	82266412
								chr10	82267397	82267647
								chr10	82269490	82269864
								chr10	84364605	84364917
								chr10	85524499	85524761
								chr10	86105159	86105414
								chr10	86125185	86125480
								chr10	87381254	87381677
								chr10	87402330	87402674
								chr10	87407976	87408226
								chr10	88200728	88201244
								chr10	88424607	88425120
								chr10	88767000	88767684
								chr10	89350834	89351080
								chr10	89378430	89378933
								chr10	89407731	89408090
								chr10	89719982	89720235
								chr10	89721156	89721401
								chr10	89870127	89870465
								chr10	89987197	89987435
								chr10	90188227	90188707
								chr10	90217423	90217747
								chr10	90599913	90600220
								chr10	90600711	90600990
								chr10	90642430	90642765
								chr10	91037896	91038232
								chr10	91133961	91134345
								chr10	91157823	91158194
								chr10	91235189	91235745
								chr10	91236490	91237071
								chr10	91241327	91241859
								chr10	91282351	91282616
								chr10	91312937	91313558
								chr10	92680928	92681498
								chr10	92690162	92690597
								chr10	92690972	92691232
								chr10	92729702	92730032
								chr10	92904548	92905106
								chr10	92923499	92924122
								chr10	93350087	93350571
								chr10	93356509	93356994
								chr10	93368596	93368883
								chr10	93661614	93661875
								chr10	93883848	93884127
								chr10	94093235	94093496
								chr10	94457363	94457982
								chr10	94518407	94518645
								chr10	94581903	94582195
								chr10	94586347	94586853
								chr10	94844834	94845111
								chr10	95218535	95218963
								chr10	95222534	95222923
								chr10	95225499	95226065
								chr10	95230694	95231364
								chr10	95235016	95235356
								chr10	95235454	95235902
								chr10	95714690	95714981
								chr10	95783635	95783923
								chr10	95786819	95787235
								chr10	95796417	95796659
								chr10	95797772	95798126
								chr10	95802109	95802708
								chr10	95822351	95822818
								chr10	95852596	95853070
								chr10	95875484	95875764
								chr10	95882555	95883453
								chr10	95934645	95934939
								chr10	95973044	95973304
								chr10	96440253	96440664
								chr10	96507682	96508165
								chr10	96662280	96662819
								chr10	97026545	97026828
								chr10	97033113	97033771
								chr10	97037500	97038320
								chr10	97039284	97039529
								chr10	97048860	97049286
								chr10	97049402	97049687
								chr10	97234077	97234526
								chr10	98600498	98601087
								chr10	98623611	98624415
								chr10	98829760	98830074
								chr10	99057307	99058281
								chr10	99087649	99087932
								chr10	99096702	99097138
								chr10	99334412	99334848
								chr10	99355885	99356157
								chr10	99356324	99356953
								chr10	99368771	99369047
								chr10	99408825	99409064
								chr10	99447053	99447452
								chr10	99478453	99478865
								chr10	99484136	99484538
								chr10	99486755	99486993
								chr10	99594387	99594733
								chr10	99642267	99642542
								chr10	99663105	99663388
								chr10	100220669	100220971
								chr10	101097195	101097574
								chr10	101117601	101117843
								chr10	101535511	101535985
								chr10	101539388	101539946
								chr10	101540048	101540374
								chr10	101542166	101542607
								chr10	101548331	101548735
								chr10	101569972	101570253
								chr10	101608953	101609348
								chr10	101632553	101632846
								chr10	101686726	101687759
								chr10	101691083	101691355
								chr10	101726212	101726450
								chr10	101765895	101766219
								chr10	102059961	102060248
								chr10	102133675	102134162
								chr10	102152174	102152513
								chr10	102456841	102457213
								chr10	102851664	102851927
								chr10	103145645	103146062
								chr10	103699041	103699313
								chr10	103721393	103721834
								chr10	104062483	104062824
								chr10	104429251	104429593
								chr10	104484609	104484859
								chr10	104529069	104529384
								chr10	104870883	104871322
								chr10	104990947	104991392
								chr10	104992895	104993210
								chr10	104998749	104999134
								chr10	105001124	105001607
								chr10	105264125	105264500
								chr10	105518059	105518439
								chr10	105518815	105519138
								chr10	105593457	105593844
								chr10	105649937	105650362
								chr10	105667936	105668581
								chr10	105869635	105870058
								chr10	105877614	105878194
								chr10	106020180	106020485
								chr10	106079017	106079312
								chr10	106088975	106089342
								chr10	106090229	106090478
								chr10	106091032	106091650
								chr10	108183856	108184141
								chr10	111756213	111756471
								chr10	112086450	112086777
								chr10	112098050	112098311
								chr10	112124402	112124732
								chr10	112155569	112155921
								chr10	112158321	112158720
								chr10	112159007	112159574
								chr10	112170189	112170528
								chr10	112174269	112174593
								chr10	112185715	112187025
								chr10	112188908	112189389
								chr10	112252170	112252479
								chr10	112389449	112389858
								chr10	112392433	112392805
								chr10	112400897	112401646
								chr10	112896926	112897452
								chr10	114092265	114092645
								chr10	114120453	114121027
								chr10	114154266	114154640
								chr10	114344803	114345437
								chr10	114391349	114392010
								chr10	114447448	114447763
								chr10	114571540	114572055
								chr10	114663808	114664088
								chr10	114666624	114667016
								chr10	114675199	114675607
								chr10	114719046	114719422
								chr10	114802363	114802728
								chr10	114816237	114816587
								chr10	114833457	114834361
								chr10	114847158	114847472
								chr10	114872258	114872659
								chr10	115718475	115718741
								chr10	115786364	115786716
								chr10	116127585	116127890
								chr10	116278378	116278663
								chr10	116367038	116367751
								chr10	116394454	116394781
								chr10	116408095	116408447
								chr10	116444383	116444682
								chr10	116539612	116539850
								chr10	116582630	116582934
								chr10	117532177	117532473
								chr10	117816332	117816916
								chr10	117987448	117987694
								chr10	119120368	119120982
								chr10	119125017	119125522
								chr10	119135999	119136271
								chr10	119164378	119164713
								chr10	119173453	119173735
								chr10	119198890	119199245
								chr10	119201581	119202101
								chr10	120380912	120381345
								chr10	120630008	120630535
								chr10	120760150	120760460
								chr10	120766313	120766714
								chr10	121030764	121031225
								chr10	121044392	121044707
								chr10	121065528	121065889
								chr10	121076539	121077067
								chr10	121415108	121415553
								chr10	121427346	121427658
								chr10	121440253	121440575
								chr10	121608961	121609333
								chr10	123670305	123670631
								chr10	123690086	123690491
								chr10	123695183	123695715
								chr10	123702222	123702668
								chr10	123822658	123823186
								chr10	123831781	123832019
								chr10	123861342	123862520
								chr10	123871999	123872251
								chr10	123900345	123901012
								chr10	124067362	124067701
								chr10	124070242	124070512
								chr10	124083866	124084213
								chr10	124228484	124228926
								chr10	126159394	126159672
								chr10	126812077	126812640
								chr10	127600602	127600927
								chr10	128148004	128148242
								chr10	128148661	128149116
								chr10	129026511	129026778
								chr10	133811034	133811670
								chr10	134231592	134232067
								chr10	134579201	134579481
								chr11	355963	356300
								chr11	568650	569087
								chr11	587932	588428
								chr11	689579	689866
								chr11	834214	834565
								chr11	844061	844350
								chr11	952343	952784
								chr11	1241077	1241431
								chr11	1243998	1244267
								chr11	1793263	1794208
								chr11	1848433	1848811
								chr11	1850368	1850610
								chr11	1884771	1885092
								chr11	2098402	2098995
								chr11	2234428	2234747
								chr11	2800256	2800857
								chr11	2934373	2934632
								chr11	3220533	3220824
								chr11	3916283	3916531
								chr11	3980689	3981053
								chr11	6409224	6409476
								chr11	7626782	7627034
								chr11	8625805	8626104
								chr11	8740852	8741202
								chr11	8760837	8761141
								chr11	9385866	9386178
								chr11	9532112	9532588
								chr11	9549034	9549640
								chr11	9587526	9587849
								chr11	9781215	9781584
								chr11	9927446	9928437
								chr11	9931748	9932055
								chr11	9975681	9976169
								chr11	10108743	10109091
								chr11	10140565	10140898
								chr11	10264344	10264736
								chr11	10306944	10307254
								chr11	10314862	10315239
								chr11	10329114	10329352
								chr11	10329521	10329821
								chr11	10330783	10331455
								chr11	10344544	10344832
								chr11	10348069	10348314
								chr11	10416148	10416729
								chr11	10428573	10429094
								chr11	10512018	10512439
								chr11	10548867	10549178
								chr11	10676882	10677206
								chr11	10681008	10681701
								chr11	10757718	10757971
								chr11	10921346	10921684
								chr11	11462743	11463072
								chr11	11605706	11606331
								chr11	11644361	11644881
								chr11	11834889	11835211
								chr11	12013836	12014382
								chr11	12015264	12015787
								chr11	12087723	12088161
								chr11	12088338	12088819
								chr11	12091794	12092368
								chr11	12097757	12098735
								chr11	12101440	12102172
								chr11	12107288	12108570
								chr11	12188634	12188986
								chr11	12197495	12197760
								chr11	12255058	12255387
								chr11	12255746	12256175
								chr11	12433971	12434353
								chr11	12524550	12524939
								chr11	12561145	12561439
								chr11	12695724	12696070
								chr11	12698718	12698995
								chr11	12705437	12705812
								chr11	12714206	12714870
								chr11	12722629	12722907
								chr11	12824138	12824814
								chr11	12867540	12867811
								chr11	12893485	12893761
								chr11	13148042	13148382
								chr11	13161908	13162295
								chr11	13357993	13358485
								chr11	13361315	13361645
								chr11	14340171	14340530
								chr11	14357267	14357578
								chr11	14395875	14396137
								chr11	15074935	15075214
								chr11	15683915	15684214
								chr11	15686962	15687408
								chr11	15924800	15925038
								chr11	16247708	16248193
								chr11	16813180	16813464
								chr11	16947265	16947604
								chr11	17042223	17042657
								chr11	17056186	17056544
								chr11	17230800	17231172
								chr11	17410913	17411213
								chr11	17427109	17427668
								chr11	17460886	17461305
								chr11	17489377	17490013
								chr11	18405178	18406461
								chr11	18415489	18416200
								chr11	19629197	19629485
								chr11	19701565	19701979
								chr11	19737032	19737363
								chr11	19741558	19741815
								chr11	19745038	19745448
								chr11	19747164	19747414
								chr11	19973100	19973427
								chr11	19973771	19974114
								chr11	19974959	19975210
								chr11	20000309	20000813
								chr11	20004629	20005074
								chr11	20016282	20017119
								chr11	20024155	20024675
								chr11	20032812	20033330
								chr11	20043348	20043654
								chr11	20057158	20058358
								chr11	20063123	20063365
								chr11	20132834	20133234
								chr11	20149700	20149938
								chr11	21586521	21586777
								chr11	26602563	26602957
								chr11	27333711	27334065
								chr11	27345765	27346018
								chr11	27402772	27403248
								chr11	27416169	27416655
								chr11	27416960	27417796
								chr11	27423021	27423821
								chr11	27477694	27478052
								chr11	27485961	27486301
								chr11	27490117	27490454
								chr11	27739745	27740514
								chr11	27994069	27994437
								chr11	28016660	28017020
								chr11	28167658	28167896
								chr11	28364258	28364616
								chr11	28364740	28365132
								chr11	28637085	28637830
								chr11	28723306	28723608
								chr11	28735389	28736069
								chr11	28764714	28765200
								chr11	28855270	28855631
								chr11	28857742	28858422
								chr11	28880847	28881229
								chr11	29114933	29115358
								chr11	29115953	29116635
								chr11	29141204	29141976
								chr11	29151344	29151734
								chr11	29303658	29304163
								chr11	31090843	31091281
								chr11	32134795	32135137
								chr11	32331800	32332303
								chr11	32333823	32334330
								chr11	32354937	32355302
								chr11	33065913	33066253
								chr11	33071512	33071802
								chr11	33082836	33083260
								chr11	33711837	33712395
								chr11	33713673	33714091
								chr11	33725286	33725647
								chr11	33729433	33729823
								chr11	33737906	33738163
								chr11	33744801	33745160
								chr11	34235401	34235657
								chr11	34241466	34241813
								chr11	34265013	34265543
								chr11	34288068	34288347
								chr11	34296358	34296609
								chr11	34338261	34338760
								chr11	34360850	34361099
								chr11	34366495	34367159
								chr11	34368166	34368404
								chr11	34448745	34449221
								chr11	34607912	34608242
								chr11	34621108	34621410
								chr11	34621851	34622590
								chr11	34661364	34662296
								chr11	34666638	34667218
								chr11	34675350	34676057
								chr11	34676312	34676912
								chr11	34686564	34686984
								chr11	34689334	34690091
								chr11	34706640	34707291
								chr11	34847147	34847516
								chr11	35025202	35025685
								chr11	35030864	35031923
								chr11	35083148	35083640
								chr11	35188244	35188552
								chr11	35190136	35190681
								chr11	35385539	35386030
								chr11	35412633	35412889
								chr11	35927405	35927809
								chr11	35949211	35949650
								chr11	36171186	36171613
								chr11	36376205	36376520
								chr11	36453257	36453677
								chr11	43942179	43942697
								chr11	44680941	44681494
								chr11	45289541	45289820
								chr11	45578881	45579265
								chr11	46575626	46576199
								chr11	46670825	46671211
								chr11	46739661	46739966
								chr11	46999326	47000059
								chr11	47210986	47211433
								chr11	47879570	47880149
								chr11	47883336	47883627
								chr11	47934475	47934773
								chr11	47940683	47941201
								chr11	47968519	47968943
								chr11	47995701	47996142
								chr11	48012132	48012565
								chr11	48012913	48013420
								chr11	48014911	48015714
								chr11	48020393	48020911
								chr11	48023009	48023283
								chr11	48063582	48064271
								chr11	56615580	56615858
								chr11	56674138	56674714
								chr11	56677518	56678082
								chr11	56700292	56700742
								chr11	56840154	56840595
								chr11	56851008	56851558
								chr11	57045222	57045697
								chr11	57202187	57202425
								chr11	57225712	57225988
								chr11	57270405	57270739
								chr11	57336817	57337177
								chr11	57559442	57559740
								chr11	58329208	58329503
								chr11	58648214	58648452
								chr11	59312803	59313055
								chr11	59323776	59324212
								chr11	59328401	59329008
								chr11	59474210	59474765
								chr11	61423118	61423384
								chr11	61588413	61588885
								chr11	61715244	61715605
								chr11	61722520	61722785
								chr11	61728736	61729628
								chr11	61737649	61737998
								chr11	61738765	61739905
								chr11	61740063	61740679
								chr11	61769380	61769629
								chr11	61780113	61780400
								chr11	61780540	61781049
								chr11	61792764	61793459
								chr11	61822054	61822304
								chr11	62275667	62276328
								chr11	62313165	62313461
								chr11	62320718	62321792
								chr11	62355254	62355707
								chr11	63332496	63332760
								chr11	63334612	63335312
								chr11	63612748	63613147
								chr11	63626051	63626467
								chr11	64622513	64622769
								chr11	64624300	64624599
								chr11	64918399	64918637
								chr11	65042780	65043018
								chr11	65078764	65079093
								chr11	65149196	65150627
								chr11	65185203	65185675
								chr11	65186024	65186774
[truncated: 9,680 more rows]

## Sheet: hPC-Hela
hPC-Hela-common				hPC-Hela-hPC.specific				hPC-Hela-Hela.specific
chr1	8131034	8131402		chr1	3583104	3583427		chr1	3269083	3269266
chr1	16342495	16342840		chr1	5357287	5357538		chr1	6319655	6319954
chr1	26362905	26363354		chr1	5712403	5712738		chr1	8064951	8065540
chr1	27693463	27693704		chr1	7169593	7169820		chr1	8138196	8138515
chr1	41961893	41962335		chr1	9437010	9437341		chr1	8234454	8234685
chr1	47272381	47272654		chr1	9496268	9496819		chr1	8234931	8235138
chr1	53131251	53131781		chr1	9912467	9912744		chr1	8242290	8242800
chr1	64508273	64508789		chr1	11629699	11630020		chr1	8244485	8244658
chr1	92139075	92139551		chr1	13946387	13946788		chr1	8250074	8250327
chr1	94167347	94167772		chr1	14630816	14631233		chr1	8257841	8257993
chr1	145542696	145543104		chr1	16577059	16577364		chr1	8262701	8262971
chr1	150540535	150540916		chr1	17091762	17091983		chr1	8272064	8272270
chr1	154390736	154390996		chr1	25319422	25319787		chr1	8278908	8279090
chr1	156586352	156586559		chr1	27113806	27114044		chr1	8319084	8319568
chr1	162358303	162358750		chr1	27472418	27472671		chr1	8403542	8403808
chr1	169454881	169455653		chr1	32015767	32016261		chr1	8408761	8408923
chr1	172715525	172715895		chr1	32093071	32093319		chr1	8964077	8964284
chr1	173496266	173496557		chr1	33804475	33804706		chr1	9098389	9098696
chr1	192876660	192877170		chr1	39513250	39513600		chr1	9299708	9299893
chr1	201327784	201328032		chr1	44534225	44534451		chr1	9543206	9543405
chr1	204058130	204058414		chr1	47795947	47796269		chr1	10806050	10806327
chr1	207483095	207483497		chr1	50445089	50445457		chr1	12193079	12193322
chr1	208380703	208381015		chr1	53102800	53103075		chr1	12249023	12249194
chr1	210046791	210047208		chr1	54129286	54129597		chr1	12599939	12600300
chr1	210567665	210568013		chr1	61586683	61586911		chr1	14666904	14667062
chr1	213374758	213375225		chr1	61902561	61902813		chr1	16125965	16126204
chr2	20001164	20001424		chr1	68793109	68793563		chr1	16126706	16126854
chr2	20638369	20638770		chr1	78836488	78836953		chr1	16126946	16127209
chr2	23825185	23825411		chr1	86072901	86073215		chr1	16333680	16333870
chr2	28021757	28022155		chr1	92651756	92651975		chr1	17802366	17802805
chr2	28884436	28884781		chr1	93924645	93925031		chr1	19966566	19966737
chr2	67788736	67789024		chr1	102123408	102123624		chr1	20538115	20538321
chr2	85664651	85665043		chr1	103521970	103522343		chr1	21174176	21174374
chr2	85999390	85999638		chr1	109913283	109913546		chr1	21223381	21223654
chr2	86151580	86151846		chr1	110470572	110470926		chr1	21643973	21644138
chr2	101737092	101737379		chr1	113826618	113826952		chr1	22091300	22091448
chr2	113998493	113998839		chr1	119644249	119644701		chr1	22091599	22091818
chr2	121954987	121955381		chr1	144707616	144707930		chr1	23337322	23337548
chr2	122259796	122260147		chr1	144982930	144983317		chr1	23888659	23888975
chr2	122384810	122385078		chr1	152881695	152882026		chr1	23912084	23912372
chr2	149400440	149400652		chr1	168605961	168606221		chr1	23920147	23920352
chr2	161085076	161085583		chr1	198745722	198746223		chr1	24311130	24311332
chr2	201991536	201991797		chr1	206922096	206922444		chr1	24620900	24621050
chr2	211418201	211418425		chr1	209704334	209704608		chr1	25120390	25120547
chr2	216325551	216325834		chr1	211371585	211371917		chr1	26216890	26217109
chr2	228682880	228683368		chr1	214366520	214367086		chr1	26331341	26331579
chr2	241190727	241191195		chr1	216230416	216230679		chr1	26332129	26332310
chr3	12185667	12185928		chr1	222065017	222065492		chr1	26947409	26947569
chr3	45938753	45939122		chr1	224840572	224840869		chr1	27325958	27326304
chr3	93877836	93878192		chr1	230765288	230765687		chr1	27625986	27626440
chr3	98641712	98641972		chr1	231057578	231057884		chr1	27755283	27755490
chr3	99759442	99759705		chr1	243713563	243714024		chr1	27920810	27921299
chr3	101849160	101849422		chr1	245534433	245534799		chr1	31261490	31261784
chr3	105511144	105511609		chr2	3698841	3699101		chr1	32967625	32967817
chr3	125776148	125776460		chr2	8375166	8375560		chr1	36665764	36666007
chr3	137906839	137907379		chr2	10410862	10411191		chr1	36669555	36669736
chr3	140995247	140995461		chr2	10548034	10548265		chr1	37920752	37920931
chr3	141085349	141085651		chr2	12039677	12039965		chr1	37964877	37965063
chr3	156534736	156535250		chr2	21261696	21262009		chr1	38474720	38475113
chr3	177888441	177888815		chr2	26159969	26160219		chr1	39593280	39593463
chr3	178745055	178745315		chr2	32843656	32844091		chr1	40423048	40423338
chr3	179172695	179173004		chr2	33141342	33141626		chr1	41332148	41332515
chr3	183088516	183089026		chr2	37817366	37817573		chr1	41334019	41334235
chr3	183483174	183483629		chr2	48424274	48424500		chr1	41377091	41377266
chr3	185376420	185376773		chr2	57388149	57388382		chr1	41410124	41410370
chr3	187984720	187985138		chr2	73192959	73193336		chr1	41410613	41410847
chr3	188665579	188666196		chr2	74787587	74787992		chr1	41442629	41442856
chr4	31090568	31090921		chr2	86962206	86962492		chr1	41574988	41575261
chr4	54930912	54931216		chr2	95981791	95982221		chr1	41575423	41575803
chr4	57594818	57595025		chr2	102680471	102681024		chr1	41940125	41940309
chr4	89533335	89533765		chr2	102699523	102699731		chr1	42778310	42778673
chr4	123621414	123621621		chr2	106237244	106237511		chr1	43672399	43672764
chr4	129492923	129493244		chr2	109233392	109233669		chr1	43673401	43673735
chr4	139428743	139428950		chr2	111563129	111563362		chr1	43701415	43701753
chr4	169637895	169638197		chr2	111713067	111713513		chr1	43703432	43703620
chr4	169717924	169718204		chr2	127838503	127838852		chr1	43707094	43707468
chr5	2093915	2094235		chr2	135597219	135597561		chr1	44249456	44249631
chr5	31472044	31472254		chr2	150278833	150279077		chr1	44567016	44567350
chr5	32785657	32786041		chr2	166577112	166577521		chr1	44793641	44793849
chr5	32852567	32852841		chr2	169135090	169135419		chr1	45018560	45018819
chr5	66564007	66564461		chr2	174296884	174297097		chr1	46420368	46420517
chr5	71187778	71188170		chr2	180606098	180606441		chr1	46806705	46806888
chr5	81051075	81051313		chr2	190276719	190277048		chr1	47088088	47088298
chr5	81443991	81444306		chr2	197344018	197344225		chr1	47496683	47497030
chr5	94982330	94982715		chr2	197986752	197987084		chr1	48371799	48371983
chr5	124160565	124160876		chr2	201988686	201989127		chr1	48512854	48513108
chr5	125844623	125845104		chr2	204608353	204608605		chr1	48515533	48515746
chr5	131550939	131551345		chr2	207998604	207998922		chr1	48535840	48536009
chr5	133801984	133802502		chr2	208105504	208105751		chr1	49344281	49344429
chr5	136900249	136900552		chr2	216393258	216393647		chr1	49397747	49398020
chr5	148345916	148346338		chr2	219989938	219990154		chr1	49404859	49405132
chr5	148514846	148515444		chr2	221410883	221411141		chr1	52623839	52624082
chr5	149237033	149237501		chr2	223317115	223317560		chr1	53124575	53124750
chr5	149275455	149276010		chr2	230786368	230786610		chr1	53128360	53128712
chr5	159363743	159364100		chr2	235995337	235995609		chr1	53661401	53661556
chr5	172199329	172199782		chr2	237933657	237934004		chr1	54739079	54739340
chr5	172202591	172202979		chr2	241075590	241075841		chr1	55089469	55089653
chr5	172295843	172296493		chr3	11456572	11456963		chr1	55370453	55370696
chr6	12354625	12355346		chr3	11609639	11609846		chr1	55894865	55895042
chr6	25006654	25007020		chr3	14337318	14337668		chr1	56046571	56046719
chr6	30811999	30812260		chr3	15823459	15824044		chr1	59388020	59388315
chr6	30894489	30894966		chr3	23244728	23244952		chr1	59388452	59388704
chr6	35569678	35570084		chr3	24242904	24243139		chr1	59395614	59395950
chr6	35695524	35696253		chr3	36716409	36716685		chr1	59449620	59449794
chr6	35699557	35700065		chr3	37117472	37117690		chr1	59910820	59911124
chr6	42013309	42013865		chr3	55198180	55198589		chr1	61647853	61648001
chr6	85607887	85608180		chr3	55377757	55378193		chr1	61784079	61784450
chr6	107568374	107568851		chr3	55534495	55534745		chr1	61787768	61787930
chr6	113771290	113771901		chr3	56325127	56325367		chr1	61946706	61947273
chr6	134497011	134497271		chr3	58153730	58154012		chr1	61962163	61962484
chr6	134997713	134998359		chr3	61433947	61434446		chr1	62104190	62104338
chr6	150520438	150520684		chr3	62135655	62135949		chr1	62353180	62353506
chr6	159128190	159128491		chr3	62572983	62573274		chr1	64157624	64157831
chr7	2349679	2350131		chr3	62573532	62573836		chr1	65363846	65364157
chr7	12755408	12755739		chr3	64963200	64963577		chr1	65381663	65381838
chr7	19600010	19600492		chr3	65699858	65700089		chr1	65383238	65383393
chr7	23507871	23508150		chr3	72048027	72048474		chr1	65420814	65421154
chr7	40261375	40261926		chr3	99378830	99379194		chr1	65449016	65449209
chr7	41147746	41148032		chr3	101809729	101809936		chr1	65453083	65453303
chr7	44733507	44733746		chr3	105120066	105120392		chr1	65455341	65455493
chr7	47797434	47797906		chr3	108665174	108665449		chr1	65713520	65713861
chr7	50569827	50570465		chr3	127608256	127608624		chr1	65891438	65891720
chr7	73892449	73892899		chr3	130935770	130936140		chr1	65959586	65959785
chr7	79408295	79408620		chr3	138316236	138316673		chr1	66414606	66414816
chr7	100743397	100743940		chr3	138839246	138839534		chr1	66648294	66648504
chr7	105857637	105857933		chr3	140633416	140633787		chr1	66737017	66737218
chr7	130575460	130575758		chr3	142217334	142217709		chr1	67170756	67171043
chr7	139434209	139434739		chr3	143244250	143244659		chr1	67905352	67905517
chr7	156696227	156696593		chr3	143327849	143328283		chr1	68215595	68215987
chr7	158224662	158225023		chr3	146191494	146191890		chr1	68346041	68346189
chr8	18812345	18812685		chr3	153840668	153840942		chr1	70232601	70232820
chr8	26499253	26499540		chr3	156333607	156333849		chr1	71330795	71331008
chr8	28205686	28206065		chr3	157211671	157211895		chr1	71339770	71340052
chr8	38794270	38794505		chr3	187938743	187939251		chr1	71340650	71340821
chr8	48266086	48266578		chr3	192686653	192687044		chr1	76172934	76173299
chr8	48571862	48572303		chr3	193586624	193587002		chr1	76174700	76174852
chr8	59370588	59371058		chr3	194293194	194293445		chr1	78298162	78298489
chr8	75089944	75090293		chr4	1722638	1722935		chr1	78298610	78299095
chr8	100718086	100718349		chr4	13987029	13987293		chr1	78300449	78300803
chr8	102290256	102290587		chr4	17621491	17621716		chr1	78340583	78340849
chr8	102408976	102409241		chr4	24874279	24874982		chr1	78471548	78471696
chr8	108521131	108521545		chr4	39666572	39666862		chr1	78695149	78695297
chr8	118823451	118824068		chr4	40185511	40185945		chr1	80858270	80858499
chr8	128403264	128403722		chr4	52830248	52830632		chr1	85154407	85154555
chr8	132855340	132855620		chr4	53688599	53689030		chr1	85779636	85779895
chr8	144915236	144915804		chr4	53689555	53689871		chr1	85796014	85796279
chr9	12923754	12924138		chr4	62309688	62310038		chr1	87898922	87899115
chr9	22148254	22148519		chr4	69829238	69829499		chr1	89078507	89078867
chr9	33162993	33163243		chr4	73339299	73339568		chr1	90071344	90071497
chr9	35511146	35511418		chr4	74871764	74872214		chr1	90331701	90331870
chr9	72611701	72612164		chr4	75296824	75297225		chr1	90355767	90356109
chr9	73034750	73035305		chr4	75466660	75467003		chr1	90408582	90408743
chr9	73095635	73096065		chr4	78539701	78539991		chr1	92022569	92022884
chr9	74656709	74656942		chr4	99367888	99368271		chr1	92074529	92074777
chr9	74980603	74980944		chr4	100939272	100939556		chr1	92202472	92202858
chr9	75654161	75654545		chr4	103638774	103639033		chr1	92215392	92215572
chr9	84203090	84203462		chr4	111541844	111542182		chr1	92357086	92357395
chr9	90691605	90692050		chr4	148257544	148257830		chr1	92362781	92362936
chr9	96897509	96897967		chr4	154926030	154926244		chr1	92366223	92366374
chr9	107732790	107733306		chr4	175075691	175075983		chr1	93907981	93908204
chr9	110802958	110803363		chr4	187587453	187587741		chr1	94019702	94020048
chr9	111879987	111880346		chr5	10052	11745		chr1	94050720	94051041
chr9	112878242	112878756		chr5	959005	959269		chr1	94091178	94091389
chr9	114774884	114775255		chr5	16467591	16467909		chr1	94130239	94130449
chr9	124726113	124726378		chr5	28249852	28250204		chr1	94130956	94131130
chr9	125010925	125011186		chr5	34329712	34329986		chr1	94132327	94132545
chr9	125821025	125821439		chr5	36374491	36374887		chr1	94135747	94135905
chr9	130332802	130333009		chr5	38806938	38807245		chr1	94138804	94138987
chr9	137266875	137267202		chr5	50185640	50186177		chr1	94157953	94158320
chr10	3852323	3852773		chr5	66289330	66289586		chr1	94245132	94245671
chr10	3930229	3930587		chr5	71270118	71270331		chr1	94790860	94791069
chr10	11940238	11940611		chr5	71900249	71900618		chr1	95209605	95209805
chr10	21473251	21473548		chr5	72245312	72245560		chr1	95248872	95249071
chr10	30235733	30236226		chr5	81084968	81085196		chr1	100110898	100111046
chr10	46909272	46909577		chr5	94319440	94319850		chr1	100138234	100138497
chr10	47391302	47391686		chr5	106428387	106428596		chr1	100147362	100147520
chr10	74008514	74008985		chr5	106667059	106667329		chr1	101689563	101689719
chr10	74877718	74877981		chr5	109422616	109423036		chr1	103363152	103363431
chr10	88922733	88923015		chr5	111165375	111165724		chr1	105174625	105174881
chr10	91939404	91939721		chr5	114791034	114791359		chr1	108191034	108191265
chr10	92720373	92720718		chr5	114894252	114894695		chr1	108225100	108225331
chr10	134295698	134296085		chr5	125696080	125696367		chr1	109371028	109371481
chr11	3145614	3145868		chr5	126582972	126583205		chr1	109372046	109372452
chr11	9590545	9590832		chr5	135342927	135343213		chr1	109815267	109815430
chr11	12875121	12875452		chr5	139600334	139600609		chr1	110490694	110490855
chr11	18287351	18287884		chr5	142528412	142528684		chr1	110540263	110540485
chr11	19649718	19649955		chr5	144858941	144859218		chr1	112162849	112162997
chr11	34340098	34340499		chr5	147648041	147648297		chr1	112264008	112264170
chr11	34771734	34772241		chr5	150159740	150160223		chr1	113480186	113480388
chr11	35929652	35929961		chr5	167068477	167068687		chr1	113744357	113744518
chr11	44586184	44586391		chr5	167831454	167831762		chr1	113749054	113749353
chr11	48077370	48077630		chr5	172227065	172227289		chr1	113785209	113785431
chr11	57093176	57093423		chr5	172328137	172328557		chr1	116872910	116873288
chr11	61462961	61463227		chr5	173236117	173236393		chr1	116919073	116919346
chr11	66248104	66248320		chr5	176238133	176238495		chr1	118082874	118083148
chr11	91715130	91715432		chr5	178783656	178783960		chr1	118083724	118084084
chr11	102177007	102177369		chr6	11365121	11365668		chr1	118105279	118105475
chr11	110055896	110056268		chr6	11621320	11621616		chr1	118133983	118134170
chr11	114025252	114025527		chr6	18491422	18491797		chr1	118665095	118665382
chr11	114030683	114031180		chr6	33713832	33714349		chr1	145427573	145427810
chr11	114033452	114034062		chr6	42230203	42230412		chr1	145611901	145612134
chr11	114034651	114035036		chr6	43958781	43958988		chr1	145728590	145728754
chr11	114049847	114050445		chr6	44026365	44026700		chr1	146008698	146008966
chr11	118791385	118791810		chr6	44623075	44623417		chr1	149250729	149250982
chr11	122032756	122033255		chr6	45576841	45577151		chr1	149636347	149636636
chr12	6485189	6485800		chr6	47665758	47666008		chr1	150533786	150534103
chr12	10537934	10538212		chr6	52685036	52685379		chr1	151809411	151809648
chr12	13288709	13289237		chr6	89077725	89078123		chr1	151964984	151965132
chr12	15341103	15341422		chr6	97945611	97945831		chr1	153606231	153606436
chr12	15427645	15427971		chr6	100250597	100250897		chr1	153978623	153979003
chr12	15782012	15782393		chr6	116636200	116636455		chr1	154392081	154392362
chr12	29894555	29894859		chr6	123412088	123412447		chr1	154400144	154400292
chr12	33070091	33070519		chr6	124524559	124525018		chr1	154405746	154406139
chr12	46782979	46783324		chr6	124997202	124997582		chr1	154849941	154850200
chr12	47167867	47168223		chr6	125064074	125064582		chr1	154989698	154990076
chr12	53443332	53443715		chr6	125372861	125373108		chr1	156056181	156056329
chr12	56241637	56242171		chr6	134136548	134136768		chr1	156093613	156093764
chr12	76660541	76660914		chr6	135174588	135174844		chr1	156433769	156434090
chr12	91583356	91583792		chr6	138028746	138028994		chr1	156434293	156434441
chr12	92424391	92424745		chr6	138132565	138132944		chr1	156480599	156480865
chr12	94203711	94204188		chr6	139916338	139916595		chr1	156609423	156609737
chr12	95347999	95348284		chr6	143726538	143726809		chr1	158115018	158115623
chr12	118240834	118241219		chr6	151357386	151357594		chr1	159918944	159919289
chr12	120154417	120154716		chr6	157952187	157952487		chr1	160101849	160102091
chr12	122510540	122510769		chr6	158921032	158921386		chr1	160278713	160278906
chr12	124994306	124994650		chr7	3278910	3279198		chr1	160915805	160916001
chr13	30699962	30700348		chr7	6357569	6357948		chr1	160978737	160978885
chr13	40795399	40795879		chr7	14246888	14247204		chr1	161735850	161736048
chr13	45495934	45496346		chr7	38027370	38027743		chr1	162253371	162253545
chr13	50432677	50433017		chr7	47293986	47294271		chr1	162351348	162351535
chr13	67943864	67944462		chr7	55087065	55087317		chr1	162352201	162352413
chr13	75944091	75944420		chr7	65259852	65260059		chr1	162375733	162375975
chr13	83639340	83639708		chr7	65613484	65613849		chr1	162518173	162518321
chr13	98781559	98781875		chr7	72568301	72568622		chr1	167766268	167766504
chr13	109895972	109896327		chr7	72681077	72681356		chr1	168271002	168271205
chr13	109926757	109927086		chr7	73512509	73512931		chr1	168375212	168375442
chr14	23276689	23277145		chr7	74235013	74235220		chr1	168461242	168461397
chr14	35872973	35873561		chr7	74653848	74654200		chr1	168578376	168578544
chr14	55136750	55137010		chr7	74868041	74868303		chr1	169029369	169029746
chr14	64549605	64549970		chr7	75361979	75362271		chr1	169039833	169040100
chr14	69015774	69016152		chr7	77421401	77421690		chr1	169219267	169219454
chr14	69017106	69017521		chr7	100755438	100755963		chr1	172325814	172326063
chr14	71839097	71839503		chr7	100761468	100761868		chr1	173421280	173421507
chr14	76002171	76002582		chr7	107949221	107949786		chr1	173447137	173447422
chr14	79511688	79511983		chr7	116273662	116273922		chr1	173836933	173837125
chr14	95065516	95065922		chr7	117697503	117697931		chr1	175201510	175201817
chr15	31657914	31658349		chr7	122911174	122911644		chr1	176348820	176349038
chr15	65189576	65189851		chr7	127857533	127857888		chr1	176463622	176463880
chr15	66683099	66683405		chr7	130773979	130774313		chr1	178207998	178208219
chr15	68176974	68177269		chr7	131783892	131784427		chr1	180498065	180498213
chr15	75468804	75469016		chr7	134855012	134855227		chr1	180827600	180827791
chr15	79090829	79091185		chr7	139357619	139357879		chr1	181088575	181088801
chr15	85874376	85874852		chr7	139615884	139616124		chr1	182061591	182061749
chr15	89459103	89459494		chr7	141156091	141156441		chr1	182070729	182070894
chr16	15076364	15076816		chr7	143902450	143902690		chr1	182113312	182113516
chr16	24712161	24712594		chr7	144042485	144042703		chr1	182143091	182143339
chr16	31129163	31129573		chr7	148250991	148251485		chr1	182259237	182259601
chr16	56641003	56641454		chr7	151333180	151333622		chr1	184590520	184590678
chr16	56642038	56642460		chr7	154885354	154885682		chr1	184591390	184591808
chr16	86698079	86698286		chr8	1952641	1953000		chr1	184593084	184593525
chr16	86985526	86985938		chr8	2172003	2172210		chr1	184602002	184602292
chr17	8055011	8055452		chr8	9306200	9306567		chr1	184603034	184603206
chr17	8057452	8058106		chr8	13200735	13201020		chr1	184792229	184792533
chr17	26763698	26763935		chr8	17324451	17324713		chr1	185318778	185318958
chr17	27135849	27136213		chr8	19226176	19226570		chr1	185319247	185319425
chr17	38177688	38178053		chr8	24930974	24931509		chr1	185504014	185504380
chr17	38666483	38666919		chr8	27139978	27140370		chr1	192465560	192465793
chr17	48986715	48987006		chr8	38171833	38172292		chr1	192873697	192874009
chr17	57902905	57903288		chr8	40862405	40862694		chr1	195863558	195863893
chr17	78698462	78699034		chr8	49504133	49504567		chr1	197290205	197290453
chr17	79017549	79017959		chr8	49540794	49541015		chr1	197409875	197410174
chr17	80255069	80255752		chr8	56449974	56450277		chr1	197411209	197411557
chr18	3153271	3153701		chr8	67018840	67019190		chr1	198202156	198202359
chr18	9855192	9855459		chr8	86749629	86749933		chr1	198431844	198432072
chr18	21305901	21306166		chr8	90973590	90974022		chr1	199743998	199744168
chr18	43218038	43218245		chr8	91013821	91014149		chr1	199747470	199747656
chr18	43844201	43844570		chr8	96812600	96813123		chr1	200045364	200045556
chr18	55953018	55953346		chr8	107937996	107938215		chr1	200119844	200120093
chr19	2032339	2032720		chr8	123149449	123149692		chr1	200153413	200153593
chr19	2627474	2627767		chr8	131157665	131157883		chr1	201140040	201140188
chr19	3305114	3305591		chr8	131205841	131206247		chr1	201269132	201269423
chr19	3336748	3337192		chr8	135024662	135025093		chr1	201278554	201278797
chr19	8420510	8420962		chr8	135525933	135526387		chr1	201477987	201478164
chr19	18131106	18131495		chr8	145215214	145215434		chr1	201567129	201567351
chr19	39900134	39900616		chr9	2216144	2216351		chr1	201682691	201682891
chr19	46804128	46804493		chr9	6968330	6968561		chr1	201720139	201720437
chr19	47808647	47809047		chr9	16628007	16628331		chr1	201886599	201887097
chr20	5926718	5926925		chr9	42854348	42854555		chr1	202027496	202027658
chr20	9441363	9441648		chr9	67292812	67293138		chr1	202077507	202077740
chr20	22756470	22756713		chr9	69654759	69655032		chr1	202253138	202253362
chr20	23603382	23604070		chr9	76395608	76395981		chr1	203285877	203286027
chr20	25218451	25218681		chr9	79269381	79269781		chr1	203298001	203298149
chr20	30300264	30300806		chr9	81181867	81182161		chr1	204049558	204049805
chr20	39122140	39122618		chr9	95004738	95004989		chr1	204119312	204119652
chr20	39877206	39877755		chr9	110301698	110301958		chr1	204263498	204263820
chr20	43987479	43988046		chr9	117626690	117627076		chr1	204288731	204288904
chr20	45945959	45946430		chr9	118406593	118407077		chr1	204375112	204375335
chr20	45962820	45963265		chr9	118412160	118412749		chr1	204386288	204386553
chr20	49011812	49012282		chr9	119599782	119600274		chr1	204392054	204392259
chr20	49032159	49032503		chr9	124888340	124888573		chr1	204404747	204404959
chr20	49038978	49039461		chr9	128456870	128457159		chr1	204465084	204465339
chr20	49057362	49057747		chr9	135894943	135895268		chr1	205267658	205267823
chr20	49341301	49341646		chr10	310669	311096		chr1	205447209	205447390
chr20	49951864	49952319		chr10	500892	501269		chr1	205908868	205909064
chr21	44936847	44937152		chr10	5615979	5616307		chr1	206133764	206134034
chr21	45005827	45006210		chr10	9054321	9054690		chr1	206507828	206508081
chr22	23046169	23046429		chr10	30236527	30236911		chr1	206509356	206509505
chr22	40654450	40654741		chr10	30344376	30344687		chr1	206510396	206510817
chr22	43386933	43387235		chr10	44109012	44109393		chr1	207066070	207066220
chr22	46501329	46501659		chr10	45459601	45459924		chr1	207178209	207178411
chrX	17050472	17050721		chr10	47085688	47085985		chr1	207180799	207180989
chrX	48449751	48450164		chr10	50170708	50171079		chr1	207414911	207415213
chrX	53100809	53101121		chr10	63859264	63859471		chr1	207494829	207495039
chrX	71840490	71840726		chr10	73426702	73426936		chr1	207997293	207997478
chrX	106917194	106917720		chr10	81089357	81089691		chr1	208281230	208281502
chrX	106920162	106920689		chr10	84026274	84026583		chr1	208351512	208351819
chrX	106943644	106943851		chr10	91264603	91264874		chr1	208357542	208358029
chrX	122798963	122799298		chr10	93402691	93403032		chr1	209269284	209269692
chrX	149373307	149373572		chr10	94880551	94880835		chr1	209433531	209433788
				chr10	99522660	99523094		chr1	209439894	209440524
				chr10	105010667	105010907		chr1	209862078	209862256
				chr10	106569250	106569852		chr1	211242391	211242698
				chr10	113987313	113987805		chr1	211647876	211648107
				chr10	119564286	119564512		chr1	211812040	211812425
				chr10	121417921	121418196		chr1	212048113	212048306
				chr10	123880469	123880970		chr1	212659252	212659491
				chr10	124342175	124342452		chr1	213405329	213405482
				chr11	819578	819916		chr1	213476815	213477029
				chr11	17034417	17034673		chr1	214534935	214535099
				chr11	23919074	23919334		chr1	214612900	214613196
				chr11	28882488	28882757		chr1	214669529	214669798
				chr11	33722852	33723271		chr1	214741573	214742127
				chr11	34263707	34264082		chr1	214746800	214747049
				chr11	65268733	65269279		chr1	216503702	216503885
				chr11	66536332	66536682		chr1	216630154	216630329
				chr11	70690605	70690892		chr1	220600290	220600726
				chr11	79126123	79126457		chr1	220907992	220908197
				chr11	79506078	79506398		chr1	222013306	222013454
				chr11	89987016	89987285		chr1	222019336	222019698
				chr11	108468457	108468775		chr1	225641803	225642066
				chr11	111859436	111859716		chr1	225651466	225651642
				chr11	112628148	112628355		chr1	225653142	225653399
				chr11	113234202	113234478		chr1	225843436	225843658
				chr11	114042129	114042469		chr1	225923436	225923600
				chr11	117685421	117685847		chr1	225924021	225924365
				chr12	1671752	1671959		chr1	225924904	225925252
				chr12	2279589	2279883		chr1	227002833	227003164
				chr12	15935562	15935902		chr1	227993476	227993670
				chr12	46839234	46839795		chr1	228996624	228996834
				chr12	51402880	51403209		chr1	228997088	228997259
				chr12	52888247	52888605		chr1	229038890	229039118
				chr12	56975404	56975664		chr1	229195498	229195673
				chr12	81021455	81021970		chr1	229356949	229357600
				chr12	82349435	82349647		chr1	229359218	229359514
				chr12	89808121	89808521		chr1	229364930	229365084
				chr12	89891307	89891571		chr1	229365595	229365952
				chr12	93594043	93594432		chr1	229389112	229389322
				chr12	93696679	93697072		chr1	229409615	229409862
				chr12	105879065	105879478		chr1	229979802	229979958
				chr12	108699884	108700215		chr1	230249595	230249846
				chr12	120580077	120580302		chr1	231964047	231964196
				chr12	122158003	122158313		chr1	232357652	232357813
				chr12	125412811	125413210		chr1	232674506	232674820
				chr12	127725688	127726124		chr1	232680278	232680609
				chr12	133841528	133841864		chr1	232710682	232710917
				chr13	25067580	25067909		chr1	233804662	233804887
				chr13	29171840	29172199		chr1	233813454	233813770
				chr13	29714552	29714943		chr1	233840720	233840878
				chr13	40635781	40636123		chr1	234659378	234659604
				chr13	41634207	41634484		chr1	234700554	234700710
				chr13	42137455	42137803		chr1	234859905	234860144
				chr13	45683244	45683457		chr1	235002248	235002400
				chr13	48073378	48073773		chr1	235012267	235012436
				chr13	75399868	75400080		chr1	235111010	235111158
				chr13	77687564	77687927		chr1	235123118	235123438
				chr13	87498874	87499081		chr1	235132980	235133405
				chr13	87776296	87776555		chr1	235170948	235171223
				chr13	88149702	88150130		chr1	236670689	236670898
				chr13	94848000	94848260		chr1	238839264	238839414
				chr13	110661248	110661496		chr1	240929134	240929305
				chr14	22136694	22137052		chr1	241804497	241804864
				chr14	32492282	32492655		chr1	241852108	241852494
				chr14	37466055	37466448		chr1	241879411	241879581
				chr14	50465862	50466204		chr1	241937374	241937603
				chr14	56055259	56055466		chr1	242001311	242001480
				chr14	61932673	61933323		chr1	246746954	246747210
				chr14	64763371	64763578		chr1	246932698	246932883
				chr14	75807563	75807988		chr1	246959831	246960002
				chr14	78868323	78868566		chr1	247110648	247110895
				chr14	92070816	92071194		chr10	1316486	1316741
				chr14	96671176	96671393		chr10	2010997	2011175
				chr14	104515451	104515863		chr10	2154139	2154398
				chr14	107254484	107254771		chr10	2161612	2161864
				chr15	20212949	20213204		chr10	3507009	3507176
				chr15	35983106	35983396		chr10	3542689	3543033
				chr15	38690261	38690656		chr10	3666570	3666967
				chr15	41079592	41079931		chr10	3853549	3853849
				chr15	41229540	41229810		chr10	3867532	3867755
				chr15	41769429	41769720		chr10	3977469	3977626
				chr15	41836955	41837165		chr10	4100992	4101267
				chr15	48695093	48695403		chr10	4386804	4386960
				chr15	52998365	52998572		chr10	4705359	4705554
				chr15	54442441	54442705		chr10	5588929	5589225
				chr15	58427695	58428080		chr10	5673923	5674255
				chr15	58924971	58925267		chr10	5674398	5674575
				chr15	61342212	61342598		chr10	6821049	6821236
				chr15	74275059	74275355		chr10	7344510	7344664
				chr15	75939243	75939466		chr10	7353409	7353589
				chr15	77362043	77362250		chr10	8117912	8118142
				chr15	79700506	79700742		chr10	11867797	11868091
				chr15	80448292	80448525		chr10	11958105	11958368
				chr15	81170579	81170884		chr10	12288949	12289604
				chr15	82592701	82592941		chr10	12312951	12313307
				chr15	82890034	82890275		chr10	12371460	12371615
				chr15	84366537	84366744		chr10	12762423	12762723
				chr15	84374922	84375339		chr10	13185856	13186204
				chr15	86305965	86306178		chr10	13656925	13657073
				chr16	1147797	1148098		chr10	14696027	14696175
				chr16	11927888	11928214		chr10	14696794	14696955
				chr16	13401848	13402161		chr10	14790649	14790838
				chr16	20451290	20451622		chr10	18446934	18447100
				chr16	30347252	30347492		chr10	18447680	18447933
				chr16	56659305	56659580		chr10	18448576	18448821
				chr16	58447145	58447468		chr10	18597207	18597438
				chr16	69098011	69098329		chr10	18597483	18597921
				chr16	70092045	70092342		chr10	18679789	18679980
				chr16	84866059	84866542		chr10	18689328	18689631
				chr16	85086083	85086418		chr10	19850792	19850944
				chr16	87839736	87839973		chr10	21291070	21291366
				chr16	88337931	88338360		chr10	21474017	21474272
				chr16	89647431	89647884		chr10	21624047	21624210
				chr17	1634268	1634631		chr10	21625876	21626130
				chr17	5906576	5906938		chr10	21652713	21652902
				chr17	6494851	6495139		chr10	22375710	22375864
				chr17	7862907	7863166		chr10	22792798	22792969
				chr17	7944615	7944840		chr10	22841849	22842144
				chr17	8964255	8964566		chr10	23370084	23370692
				chr17	12302012	12302219		chr10	25138508	25138885
				chr17	16939756	16940104		chr10	25203327	25203476
				chr17	17418870	17419155		chr10	28409013	28409237
				chr17	17677512	17677811		chr10	28970309	28970466
				chr17	25274851	25275100		chr10	29421627	29421873
				chr17	28690907	28691353		chr10	29430784	29431010
				chr17	30823686	30824025		chr10	30101017	30101260
				chr17	46561131	46561646		chr10	30799701	30799927
				chr17	47643483	47643751		chr10	32185807	32186003
				chr17	55666532	55666861		chr10	34910376	34910524
				chr17	57448897	57449166		chr10	35784428	35784838
				chr17	65242805	65243087		chr10	47057341	47057528
				chr17	68046370	68046641		chr10	47057763	47058070
				chr17	70585163	70585465		chr10	47768095	47768342
				chr17	72990511	72990759		chr10	48276426	48276615
				chr17	74248196	74248408		chr10	49196070	49196304
				chr17	74513669	74514007		chr10	50622660	50622847
				chr17	74523921	74524292		chr10	50760186	50760608
				chr17	75598614	75598987		chr10	50776373	50776587
				chr18	3367683	3368034		chr10	50777090	50777337
				chr18	7870975	7871256		chr10	50777455	50777636
				chr18	7921292	7921576		chr10	52153584	52153803
				chr18	10041159	10041418		chr10	52318247	52318428
				chr18	21418911	21419255		chr10	54078948	54079117
				chr18	26734223	26734940		chr10	54643695	54644078
				chr18	44849662	44849972		chr10	55646509	55646753
				chr18	45979794	45980053		chr10	60616435	60616630
				chr18	48988476	48988746		chr10	61664875	61665026
				chr19	3683651	3683935		chr10	61883119	61883276
				chr19	4229109	4229316		chr10	62661694	62662017
				chr19	6744940	6745185		chr10	62826786	62826960
				chr19	16719033	16719464		chr10	62835575	62835778
				chr19	18740569	18741136		chr10	63368125	63368289
				chr19	28956251	28956475		chr10	63388566	63388901
				chr19	43954661	43955079		chr10	63518220	63518477
				chr19	45678986	45679259		chr10	63752508	63752765
				chr19	46313379	46313780		chr10	63753647	63754014
				chr19	49501153	49501440		chr10	63807963	63808185
				chr19	52239300	52239568		chr10	63808691	63808974
				chr19	52253688	52253935		chr10	65442192	65442364
				chr20	191600	191809		chr10	65471819	65472312
				chr20	1307798	1308132		chr10	69252444	69252636
				chr20	4927638	4928016		chr10	69843786	69843976
				chr20	7390856	7391318		chr10	69847228	69847376
				chr20	8002158	8002484		chr10	69865591	69865907
				chr20	8836042	8836551		chr10	69913375	69913575
				chr20	10198086	10198368		chr10	70631874	70632109
				chr20	11176833	11177315		chr10	71120597	71120770
				chr20	14269205	14269619		chr10	73790570	73790734
				chr20	18697868	18698133		chr10	73828715	73828918
				chr20	24129196	24129411		chr10	73857602	73857772
				chr20	25289618	25289913		chr10	74003526	74003816
				chr20	30792046	30792255		chr10	74004000	74004311
				chr20	31500512	31500841		chr10	74014755	74015223
				chr20	31958059	31958335		chr10	74015777	74016110
				chr20	33431281	33431619		chr10	74020265	74020556
				chr20	33894944	33895333		chr10	74023450	74023606
				chr20	36618972	36619426		chr10	75313196	75313561
				chr20	36622993	36623304		chr10	75336055	75336264
				chr20	37499692	37500054		chr10	75816147	75816643
				chr20	42557966	42558340		chr10	76053854	76054023
				chr20	43095808	43096298		chr10	76349138	76349398
				chr20	48841570	48841829		chr10	76581468	76581694
				chr20	49148759	49149040		chr10	76887422	76887742
				chr20	50248191	50248472		chr10	76985323	76985571
				chr20	56592684	56593111		chr10	79617243	79617395
				chr20	59760980	59761328		chr10	79629815	79630113
				chr20	60024961	60025208		chr10	79632326	79632511
				chr20	62207162	62207490		chr10	80831827	80831983
				chr20	62783404	62783752		chr10	80853612	80853916
				chr21	15921160	15921463		chr10	82227690	82227983
				chr21	22984778	22985146		chr10	85524391	85524810
				chr21	26670793	26671219		chr10	88739953	88740126
				chr21	26703608	26703920		chr10	89461312	89461525
				chr21	36237852	36238160		chr10	89605708	89605994
				chr21	36902120	36902391		chr10	90003999	90004164
				chr21	39612832	39613238		chr10	90177315	90177588
				chr21	40147606	40147987		chr10	90188324	90188501
				chr21	44874028	44874270		chr10	90217471	90217702
				chr21	45154663	45154900		chr10	90234198	90234518
				chr22	18717962	18718242		chr10	90234999	90235220
				chr22	18822803	18823067		chr10	90237557	90237754
				chr22	20129225	20129564		chr10	90285535	90285732
				chr22	23743594	23743836		chr10	90301176	90301673
				chr22	30686983	30687412		chr10	91157897	91158097
				chr22	30818957	30819217		chr10	91235453	91235709
				chrX	3615891	3616107		chr10	91236622	91236871
				chrX	49822083	49822300		chr10	91241432	91241794
				chrX	95687711	95688049		chr10	92244456	92244770
				chrX	104727041	104727451		chr10	92671921	92672168
				chrX	152047530	152047758		chr10	92690083	92690357
				chrX	155260026	155260368		chr10	93350251	93350430
				chrY	25038578	25038957		chr10	93449779	93450022
				chrY	27289786	27290046		chr10	93884379	93884563
				chrY	59363029	59363365		chr10	93998694	93998842
				chrM	15941	16347		chr10	94232209	94232433
				chr9_gl000199_random	34330	34646		chr10	94298028	94298307
				chr9_gl000199_random	49700	49988		chr10	95143946	95144119
				chr9_gl000199_random	55622	55948		chr10	95235058	95235302
				chr9_gl000199_random	57022	57346		chr10	95235647	95235953
				chr9_gl000199_random	60673	60976		chr10	95513492	95513640
				chr9_gl000199_random	72628	73133		chr10	97234106	97234450
				chr9_gl000199_random	82861	83294		chr10	97239343	97239557
				chr9_gl000199_random	84190	84572		chr10	99096789	99096997
				chr9_gl000199_random	87903	88193		chr10	99334481	99334629
				chr9_gl000199_random	91452	92120		chr10	99356425	99356743
				chr9_gl000199_random	92313	92829		chr10	100847122	100847394
				chr9_gl000199_random	98808	99080		chr10	101107515	101107691
				chr9_gl000199_random	107114	107446		chr10	101542278	101542426
				chr9_gl000199_random	107980	108290		chr10	101753947	101754279
				chr9_gl000199_random	141362	141628		chr10	101757021	101757262
				chr9_gl000199_random	155820	156091		chr10	103145732	103145933
				chr9_gl000199_random	168143	168710		chr10	104429303	104429532
				chr19_gl000208_random	90053	90326		chr10	104524604	104524792
				chrUn_gl000212	40541	41267		chr10	104536850	104536998
				chrUn_gl000216	145107	145429		chr10	104559808	104560012
				chrUn_gl000220	105400	106645		chr10	104991061	104991284
				chrUn_gl000220	118531	119308		chr10	105308680	105308873
				chrUn_gl000220	149490	150085		chr10	105409138	105409286
				chrUn_gl000220	150247	150523		chr10	105409424	105409661
				chrUn_gl000220	150660	151076		chr10	106059791	106060232
				chrUn_gl000220	158307	158572		chr10	106069704	106070114
				chrUn_gl000226	938	1293		chr10	106078994	106079331
				chrUn_gl000226	1482	2441		chr10	106089041	106089221
				chrUn_gl000226	3053	3654		chr10	112186136	112186350
				chrUn_gl000226	4080	4641		chr10	112597145	112597506
				chrUn_gl000226	4943	6316		chr10	112600029	112600200
				chrUn_gl000226	6491	7732		chr10	112617468	112617616
				chrUn_gl000226	8035	8431		chr10	114092363	114092568
				chrUn_gl000226	8963	9237		chr10	114120314	114121014
				chrUn_gl000226	9895	10443		chr10	114121673	114121944
				chrUn_gl000226	10786	11070		chr10	114391342	114391711
				chrUn_gl000226	11695	11993		chr10	114391802	114392100
				chrUn_gl000226	12390	12766		chr10	114394307	114394457
				chrUn_gl000226	13127	13564		chr10	114447533	114447712
				chrUn_gl000226	13744	14926		chr10	114553320	114553478
				chrUn_gl000228	117109	117750		chr10	114564283	114564476
				chrUn_gl000228	118227	118819		chr10	116367132	116367606
								chr10	120719726	120720001
								chr10	121044422	121044648
								chr10	122836260	122836593
								chr10	122838308	122838483
								chr10	122851921	122852202
								chr10	123260464	123260761
								chr10	123269782	123270244
								chr10	123274086	123274234
								chr10	123425570	123425736
								chr10	124023636	124023867
								chr10	125865191	125865376
								chr10	126812294	126812526
								chr10	131348537	131348737
								chr10	132822589	132822778
								chr10	133811295	133811443
								chr11	2800290	2800770
								chr11	2846687	2846976
								chr11	3136543	3136798
								chr11	3666127	3666275
								chr11	8057146	8057356
								chr11	8183281	8183575
								chr11	8760951	8761106
								chr11	9927634	9927846
								chr11	10108707	10109043
								chr11	10331103	10331324
								chr11	10510869	10511181
								chr11	10681274	10681494
								chr11	11804134	11804296
								chr11	12011410	12011627
								chr11	12013880	12014237
								chr11	12015453	12015764
								chr11	12072122	12072311
								chr11	12088497	12088698
								chr11	12091945	12092242
								chr11	12221959	12222228
								chr11	12698802	12698993
								chr11	12705599	12705752
								chr11	12989801	12990131
								chr11	12990462	12990699
								chr11	13034661	13034956
								chr11	14561791	14562036
								chr11	14562771	14563213
								chr11	14604396	14605042
								chr11	14606253	14606411
								chr11	14611101	14611371
								chr11	19696072	19696225
								chr11	19747210	19747498
								chr11	20016686	20016986
								chr11	20032955	20033204
								chr11	20057307	20057589
								chr11	20057984	20058184
								chr11	20132962	20133110
								chr11	27406924	27407093
								chr11	27903688	27904283
								chr11	29141584	29141827
								chr11	29287369	29287590
								chr11	31925002	31925155
								chr11	32087906	32088117
								chr11	32134835	32135122
								chr11	33737917	33738184
								chr11	33744842	33745049
								chr11	34265070	34265252
								chr11	34661937	34662164
								chr11	34675516	34675684
								chr11	35031613	35031824
								chr11	35589327	35589489
								chr11	35915733	35915911
								chr11	35949353	35949603
								chr11	36056430	36056748
								chr11	36058693	36058868
								chr11	36168056	36168299
								chr11	36318892	36319139
								chr11	36376250	36376482
								chr11	36477394	36477550
								chr11	40466939	40467107
								chr11	43577458	43577644
								chr11	45119384	45119667
								chr11	46670802	46671178
								chr11	47879511	47880063
								chr11	48112588	48112748
								chr11	57671378	57671552
								chr11	59014528	59014736
								chr11	59015440	59015610
								chr11	59328564	59328727
								chr11	59645672	59646079
								chr11	59646139	59646333
								chr11	61045688	61045921
								chr11	61097451	61097797
								chr11	61140453	61140662
								chr11	61370609	61370813
								chr11	61728946	61729266
								chr11	61738976	61739474
								chr11	61780538	61780686
								chr11	61793055	61793416
								chr11	61812063	61812609
								chr11	61813248	61813492
								chr11	62275750	62276285
								chr11	62328315	62328516
								chr11	65078851	65079025
								chr11	65149919	65150075
								chr11	65187561	65187734
								chr11	65239521	65239929
								chr11	65252999	65253212
								chr11	65259689	65259880
								chr11	65501905	65502053
								chr11	65881461	65881620
								chr11	65887208	65887358
								chr11	66140740	66141041
								chr11	66654531	66654679
								chr11	66698962	66699206
								chr11	66703993	66704151
								chr11	66735157	66735409
								chr11	66738303	66738641
								chr11	66741489	66741809
								chr11	66753321	66753530
								chr11	67780760	67780931
								chr11	68890347	68890762
								chr11	72957466	72957650
								chr11	72960413	72960831
								chr11	73979527	73979749
								chr11	73980232	73980467
								chr11	73989776	73989940
								chr11	73991596	73991758
								chr11	75054010	75054287
								chr11	75210562	75210722
								chr11	75794776	75794981
								chr11	75977031	75977183
								chr11	76504616	76504862
								chr11	76741020	76741201
								chr11	78236874	78237041
								chr11	79874020	79874262
								chr11	82730952	82731163
								chr11	83400572	83400797
								chr11	85800813	85800967
								chr11	86178371	86178776
								chr11	86235164	86235468
								chr11	95058918	95059133
								chr11	95233879	95234053
								chr11	95254138	95254815
								chr11	95380624	95380792
								chr11	95421720	95421935
								chr11	95422017	95422196
								chr11	99564654	99565020
								chr11	101780437	101780892
								chr11	101878276	101878594
								chr11	102048859	102049110
								chr11	102171905	102172061
								chr11	102183526	102183725
								chr11	102188059	102188274
								chr11	102191500	102191699
								chr11	102431263	102431471
								chr11	102782613	102782859
								chr11	105338949	105339212
								chr11	110066956	110067362
								chr11	111565656	111565833
								chr11	111577859	111578271
								chr11	111601563	111601841
								chr11	111605896	111606104
								chr11	111606503	111606701
								chr11	111609082	111609417
								chr11	111685364	111685543
								chr11	113069860	113070019
								chr11	113942940	113943117
								chr11	114037803	114037983
								chr11	114065206	114065356
								chr11	114068725	114069158
								chr11	114165657	114165929
								chr11	116684541	116684753
								chr11	117092636	117092794
								chr11	118289522	118289711
								chr11	118296876	118297181
								chr11	118787504	118787752
								chr11	118790612	118790785
								chr11	119238407	119238694
								chr11	119239550	119239786
								chr11	119341188	119341369
								chr11	119995707	119996047
								chr11	119999549	119999772
								chr11	120151297	120151615
								chr11	122293539	122293778
								chr11	122655429	122655717
								chr11	123308850	123309058
								chr11	124104224	124104379
								chr11	125170801	125171006
								chr11	126243504	126243689
								chr11	126264639	126264940
								chr11	129194520	129194781
								chr11	130259387	130259623
								chr11	130260338	130260519
								chr11	130299919	130300172
								chr12	741516	741712
								chr12	746902	747205
								chr12	1326353	1326714
								chr12	1584092	1584319
								chr12	1715047	1715294
								chr12	6451189	6451337
								chr12	6482124	6482561
								chr12	7311508	7311693
								chr12	7311744	7312010
								chr12	8833919	8834186
								chr12	9292581	9292828
								chr12	9297406	9297578
								chr12	10322961	10323109
								chr12	10545088	10545325
								chr12	10574872	10575111
								chr12	10576979	10577149
								chr12	10590313	10590557
								chr12	12556903	12557119
								chr12	12602638	12602859
								chr12	12603157	12603425
								chr12	12735943	12736178
								chr12	13036321	13036586
								chr12	13255070	13255408
								chr12	14994821	14994987
								chr12	15317906	15318078
								chr12	15346998	15347162
								chr12	19770918	19771066
								chr12	19773148	19773407
								chr12	19807686	19807930
								chr12	19897666	19898074
								chr12	20037117	20037302
								chr12	20039535	20039773
								chr12	20123052	20123362
								chr12	20145344	20145513
								chr12	20618963	20619187
								chr12	20680481	20680654
								chr12	24649763	24649911
								chr12	24652710	24653016
								chr12	25738098	25738516
								chr12	25801537	25801727
								chr12	25844768	25844952
								chr12	26499791	26499980
								chr12	26646626	26646880
								chr12	26676714	26676936
								chr12	27229955	27230104
								chr12	27692120	27692370
								chr12	29714444	29714719
								chr12	29715183	29715397
								chr12	29731126	29731384
								chr12	29878898	29879186
								chr12	31671817	31672007
								chr12	31884898	31885046
								chr12	32588903	32589190
								chr12	32589999	32590288
								chr12	32606980	32607313
								chr12	33050071	33050576
								chr12	33059474	33059665
								chr12	38896304	38896452
								chr12	40166701	40167041
								chr12	42629306	42629454
								chr12	43119514	43119826
								chr12	43354177	43354339
								chr12	43355265	43355440
								chr12	46780298	46780662
								chr12	46862032	46862290
								chr12	46887647	46887993
								chr12	46888266	46888427
								chr12	47056977	47057235
								chr12	47068015	47068229
								chr12	47268520	47268721
								chr12	47479033	47479228
								chr12	48130829	48131228
								chr12	48131357	48131524
								chr12	48214455	48214696
								chr12	50595800	50596155
								chr12	50784161	50784396
								chr12	50795660	50795827
								chr12	51070606	51070774
								chr12	51180679	51180899
								chr12	51318342	51318849
								chr12	51471961	51472131
								chr12	52520331	52520538
								chr12	52541186	52541480
								chr12	52542479	52542640
								chr12	52586143	52586294
								chr12	52625601	52625877
								chr12	52674053	52674491
								chr12	52674571	52674981
								chr12	53319730	53320094
								chr12	53321063	53321323
								chr12	53363692	53364283
								chr12	54052759	54052944
								chr12	54164112	54164296
								chr12	54591236	54591602
								chr12	54814893	54815256
								chr12	54826315	54826492
								chr12	57443889	57444053
								chr12	58819362	58819574
								chr12	63112830	63113127
								chr12	64256021	64256204
								chr12	64295291	64295500
								chr12	64311817	64312070
								chr12	64349636	64349804
								chr12	66025483	66025762
								chr12	66285921	66286147
								chr12	68730751	68731029
								chr12	69418263	69418481
								chr12	69459636	69459824
								chr12	71387937	71388195
								chr12	74710963	74711447
								chr12	75630064	75630246
								chr12	76302717	76302988
								chr12	76814073	76814241
								chr12	77005391	77005733
								chr12	79941229	79941421
								chr12	80446937	80447227
								chr12	80515593	80515776
								chr12	80537303	80537625
								chr12	83139670	83139831
								chr12	86159313	86159467
								chr12	88214649	88214839
								chr12	89138181	89138329
								chr12	89143266	89143422
								chr12	89520499	89520734
								chr12	89901408	89901624
								chr12	90169290	90169454
								chr12	91721746	91722065
								chr12	92464921	92465128
								chr12	92474317	92474488
								chr12	93521259	93521897
								chr12	94136301	94136458
								chr12	94178289	94178627
								chr12	94337557	94337741
								chr12	102009923	102010208
								chr12	104252931	104253231
								chr12	104561386	104561572
								chr12	104613238	104613606
								chr12	106053614	106053778
								chr12	106070534	106070767
								chr12	106514325	106514525
								chr12	106517351	106517668
								chr12	106711639	106711822
								chr12	107160254	107160420
								chr12	109553748	109553964
								chr12	110981353	110981680
								chr12	111013193	111013376
								chr12	113354216	113354405
								chr12	115093945	115094188
								chr12	116549922	116550098
								chr12	116559527	116559698
								chr12	116695166	116695334
								chr12	116864113	116864368
								chr12	116893412	116893618
								chr12	117293894	117294170
								chr12	117567991	117568196
								chr12	117580945	117581201
								chr12	120130913	120131097
								chr12	120517274	120517446
								chr12	120675250	120675429
								chr12	122297272	122297445
								chr12	123315418	123315667
								chr12	125538357	125538535
								chr12	125564340	125565024
								chr12	127610607	127610852
								chr12	130621809	130621960
								chr12	130624568	130624760
								chr12	131596594	131596813
								chr12	131597322	131597470
								chr12	131600982	131601130
								chr12	131719484	131719647
								chr12	131886870	131887067
								chr12	131913929	131914113
								chr12	133101143	133101333
								chr13	24062726	24062901
								chr13	24133270	24133651
								chr13	25576538	25576780
								chr13	26742604	26742752
								chr13	31317510	31317988
								chr13	33694134	33694287
								chr13	33845136	33845285
								chr13	33853604	33853752
								chr13	36737938	36738232
								chr13	40690281	40690496
								chr13	40810295	40810772
								chr13	40811006	40811200
								chr13	40846709	40846871
								chr13	41701928	41702180
								chr13	43579021	43579456
								chr13	43727925	43728294
								chr13	43835053	43835368
								chr13	43843394	43843588
								chr13	44007775	44008122
								chr13	44733047	44733351
								chr13	44733814	44733985
								chr13	44883952	44884174
								chr13	44885124	44885454
								chr13	45428656	45429072
								chr13	45444708	45445000
								chr13	46014614	46014908
								chr13	47169784	47170005
								chr13	49142184	49142367
								chr13	49301516	49301664
								chr13	49357355	49357736
								chr13	49671666	49671901
								chr13	49672430	49672610
								chr13	52344023	52344172
								chr13	52480757	52481070
								chr13	58334409	58334704
								chr13	60348636	60348823
								chr13	64822865	64823069
								chr13	67983021	67983175
								chr13	73763494	73763808
								chr13	73995720	73995982
								chr13	76334490	76334714
								chr13	76336767	76336915
								chr13	76358212	76358390
								chr13	80706943	80707138
								chr13	81044037	81044248
								chr13	85667949	85668167
								chr13	91068857	91069191
								chr13	92239953	92240108
								chr13	92291695	92291936
								chr13	92787884	92788032
								chr13	95966738	95966946
								chr13	98978039	98978234
								chr13	98980347	98980519
								chr13	98982254	98982464
								chr13	102353101	102353249
								chr13	109609769	109609991
								chr13	109632786	109632943
								chr13	109909440	109909665
								chr13	109989216	109989376
								chr13	110063961	110064109
								chr13	110132429	110132601
								chr13	110147322	110147483
								chr13	110228576	110229182
								chr13	110456360	110456520
								chr13	110654192	110654519
								chr13	110664658	110664876
								chr13	110747100	110747271
								chr13	111173333	111173567
								chr13	111199286	111199510
								chr13	111408843	111408995
								chr13	113841634	113841902
								chr13	113842219	113842455
								chr13	114065239	114065490
								chr13	114781149	114781348
								chr14	23083115	23083531
								chr14	23615020	23615316
								chr14	28852101	28852308
								chr14	31698848	31699118
								chr14	34402288	34402436
								chr14	34848650	34848920
								chr14	34966210	34966442
								chr14	35805974	35806196
								chr14	35843633	35843890
								chr14	37413925	37414144
								chr14	37422016	37422206
								chr14	38042713	38042915
								chr14	38669066	38669241
								chr14	39186215	39186398
								chr14	39309015	39309191
								chr14	45722767	45723038
								chr14	50811673	50811906
								chr14	51125010	51125243
								chr14	51142395	51142610
								chr14	52578459	52578789
								chr14	53340464	53340632
								chr14	53367556	53367717
								chr14	53427781	53427994
								chr14	55544443	55544652
								chr14	55708474	55708682
								chr14	56009785	56010004
								chr14	56206802	56207052
								chr14	64144657	64145013
								chr14	64344047	64344227
								chr14	64389890	64390091
								chr14	65112194	65112497
								chr14	68431151	68431340
								chr14	68611029	68611251
								chr14	69014350	69014695
								chr14	70464951	70465099
								chr14	71354263	71354444
								chr14	75535963	75536124
								chr14	75670849	75671207
								chr14	75721214	75721431
								chr14	75765261	75765565
								chr14	76114763	76115076
								chr14	77371461	77371695
								chr14	77385416	77385612
								chr14	77542671	77542903
								chr14	80008540	80008837
								chr14	80063026	80063256
								chr14	81851337	81851500
								chr14	81867165	81867541
								chr14	93506806	93506963
								chr14	93509837	93510183
								chr14	96612524	96612672
								chr14	96661637	96661786
								chr14	100463620	100463830
								chr14	100570429	100570646
								chr14	100570864	100571020
								chr14	100874926	100875096
								chr14	100889935	100890119
								chr14	100905625	100905883
								chr14	103406700	103406859
								chr14	103533617	103533805
								chr14	103534090	103534238
								chr14	103537878	103538214
								chr14	105198941	105199089
								chr15	30226483	30226676
								chr15	31588862	31589080
								chr15	31664886	31665034
								chr15	31897796	31897981
								chr15	31898402	31898558
								chr15	34568053	34568206
								chr15	35008432	35008667
								chr15	35598579	35598831
								chr15	35601025	35601304
								chr15	39180876	39181201
								chr15	39276963	39277123
								chr15	39420553	39420708
								chr15	39575951	39576118
								chr15	40605793	40605941
								chr15	40606341	40606555
								chr15	41168700	41168875
								chr15	41548826	41548979
								chr15	41629907	41630097
								chr15	48149407	48149604
								chr15	48298350	48298688
								chr15	49548066	49548284
								chr15	49563151	49563441
								chr15	49563954	49564117
								chr15	49579227	49579515
								chr15	50456723	50456983
								chr15	50549541	50549877
								chr15	50550205	50550361
								chr15	51425041	51425221
								chr15	51717040	51717369
								chr15	56208182	56208428
								chr15	56210226	56210435
								chr15	56334815	56335055
								chr15	57290749	57290972
								chr15	58732502	58732657
								chr15	58762181	58762401
								chr15	59537846	59538091
								chr15	59548363	59548538
								chr15	59548951	59549099
								chr15	59605958	59606220
								chr15	59662704	59662858
								chr15	60666855	60667165
								chr15	62405183	62405498
								chr15	62757038	62757200
								chr15	62765115	62765320
								chr15	63191340	63191515
								chr15	63345359	63345818
								chr15	63624866	63625286
								chr15	63627120	63627301
								chr15	63633089	63633366
								chr15	64010981	64011162
								chr15	64151198	64151408
								chr15	64296946	64297133
								chr15	64864179	64864400
								chr15	65026883	65027189
								chr15	66299391	66299626
								chr15	68179254	68179426
								chr15	68207319	68207557
								chr15	68220188	68220350
								chr15	68236332	68236663
								chr15	68247158	68247436
								chr15	68291143	68291443
								chr15	68311699	68312015
								chr15	68480116	68480291
								chr15	68884994	68885184
								chr15	69880142	69880393
								chr15	69887734	69888093
								chr15	69908039	69908208
								chr15	70490284	70490655
								chr15	70563768	70564098
								chr15	71044600	71044754
								chr15	71287788	71288029
								chr15	71385832	71386017
								chr15	71544385	71544701
								chr15	71571500	71571847
								chr15	71587055	71587407
								chr15	71631255	71631554
								chr15	71737240	71737403
								chr15	71984130	71984624
								chr15	73926610	73926758
								chr15	74493353	74493636
								chr15	74507457	74507747
								chr15	75162928	75163112
								chr15	75824768	75825150
								chr15	76469792	76469990
								chr15	76660400	76660574
								chr15	78305049	78305292
								chr15	78509170	78509323
								chr15	78749377	78749525
								chr15	79090452	79090618
								chr15	81154135	81154287
								chr15	81198910	81199090
								chr15	85861584	85861918
								chr15	85887630	85887974
								chr15	85901301	85901449
								chr15	88191704	88191883
								chr15	88274826	88275094
								chr15	88492562	88492866
								chr15	88505734	88506051
								chr15	89661208	89661378
								chr15	90328696	90328967
								chr15	90355453	90355784
								chr15	90371700	90371972
								chr15	90559044	90559360
								chr15	90717914	90718152
								chr15	90955611	90955862
								chr15	90962951	90963330
								chr15	91103428	91103769
								chr15	91135611	91135838
								chr15	91210708	91210976
								chr15	91249662	91249987
								chr15	93347197	93347534
								chr15	93412619	93412830
								chr15	95377828	95378012
								chr15	95508880	95509125
								chr15	99416132	99416339
								chr15	99436680	99436959
								chr15	99440089	99440461
								chr15	101253565	101253787
								chr15	101262104	101262277
								chr15	101263525	101264154
								chr15	101837254	101837514
								chr16	757166	757474
								chr16	762818	762970
								chr16	787722	787972
								chr16	810650	810967
								chr16	1187740	1187992
								chr16	2586505	2586750
								chr16	2819766	2820062
								chr16	4000458	4000607
								chr16	4630337	4630557
								chr16	8688037	8688236
								chr16	10614475	10614662
								chr16	10695389	10696191
								chr16	10704561	10704820
								chr16	10716339	10716761
								chr16	11318150	11318367
								chr16	11712021	11712207
								chr16	11730243	11730413
								chr16	11886453	11886641
								chr16	11886791	11887033
								chr16	14476480	14476784
								chr16	14512729	14512995
								chr16	14599811	14600081
								chr16	14752021	14752349
								chr16	16060887	16061038
								chr16	16073750	16074010
								chr16	19009444	19009592
								chr16	19408035	19408292
								chr16	20862916	20863233
								chr16	22217303	22217525
								chr16	22223440	22223613
								chr16	22251744	22251926
								chr16	23269749	23269916
								chr16	23373814	23374310
								chr16	23434823	23435169
								chr16	24284961	24285139
								chr16	24310206	24310406
								chr16	28393804	28393952
								chr16	28597871	28598040
								chr16	29298740	29298888
								chr16	31129606	31129878
								chr16	46780994	46781142
								chr16	46782264	46782466
								chr16	53535240	53535534
								chr16	53766434	53766712
								chr16	53802566	53802918
								chr16	54114667	54114920
								chr16	54288191	54288344
								chr16	56279562	56279722
								chr16	56279876	56280403
								chr16	56379059	56379231
								chr16	56404659	56405056
								chr16	56406990	56407213
								chr16	56515697	56515988
								chr16	56716029	56716303
								chr16	56895137	56895402
								chr16	57299997	57300320
								chr16	57503906	57504085
								chr16	57656590	57656817
								chr16	57705544	57705695
								chr16	57842020	57842197
								chr16	57944712	57944927
								chr16	57972750	57973018
								chr16	59244861	59245167
								chr16	59420033	59420187
								chr16	66550814	66551030
								chr16	67005027	67005309
								chr16	67207787	67207998
								chr16	67495737	67495974
								chr16	67628786	67629112
								chr16	69213697	69213877
								chr16	69287758	69287944
								chr16	69430620	69430780
								chr16	69451736	69451884
								chr16	70365973	70366221
								chr16	70727974	70728241
								chr16	72325094	72325311
								chr16	72325428	72325744
								chr16	72669121	72669290
								chr16	72671112	72671459
								chr16	72911380	72911639
								chr16	73019191	73019411
								chr16	73023479	73023761
								chr16	73024003	73024426
								chr16	73034596	73034849
								chr16	73081114	73081297
								chr16	73176033	73176271
								chr16	75078927	75079148
								chr16	75339433	75339636
								chr16	77795135	77795340
								chr16	80870841	80871234
								chr16	80871593	80871883
								chr16	80934461	80934609
								chr16	80946630	80946940
								chr16	80972646	80972835
								chr16	83377706	83377899
								chr16	84336686	84336834
								chr16	84566542	84566830
								chr16	85181044	85181256
								chr16	85384630	85384870
								chr16	85395246	85395522
								chr16	85397505	85397892
								chr16	85401739	85402053
								chr16	86385583	86385747
								chr16	86858507	86858678
								chr16	86899539	86899836
								chr16	86935241	86935415
								chr16	86935678	86935833
								chr16	86980063	86980273
								chr16	87796235	87796522
								chr16	87802394	87802568
								chr16	87808650	87808946
								chr16	87812697	87813323
								chr16	87823225	87823441
								chr16	87823563	87823936
								chr16	87827855	87828154
								chr16	87840515	87840870
								chr16	87870475	87870684
								chr16	87881690	87881964
								chr16	88295025	88295229
								chr16	88827023	88827346
								chr16	88828254	88828574
								chr16	88877427	88877674
								chr16	89366939	89367273
								chr16	89368050	89368261
								chr16	89568788	89569036
								chr16	89571914	89572068
								chr16	89572572	89572722
								chr17	786530	786739
								chr17	814207	814503
								chr17	818798	818960
								chr17	2863450	2863846
								chr17	3793990	3794148
								chr17	3881941	3882095
								chr17	4064530	4064791
								chr17	4064932	4065118
								chr17	9574625	9574852
								chr17	9576023	9576233
								chr17	9607202	9607477
								chr17	9739375	9739592
								chr17	9741244	9741443
								chr17	9745673	9745942
								chr17	10113530	10113774
								chr17	17252830	17253078
								chr17	17309659	17309877
								chr17	17439488	17439667
								chr17	17886876	17887126
								chr17	19631327	19631560
								chr17	19840929	19841188
								chr17	20099703	20099851
								chr17	21427502	21427741
								chr17	25861250	25861398
								chr17	26697337	26697489
								chr17	30484304	30484538
								chr17	33795645	33795828
								chr17	34044195	34044385
								chr17	34107996	34108208
								chr17	37378394	37378697
								chr17	38231428	38231637
								chr17	38642403	38642848
								chr17	38666235	38666383
								chr17	38667502	38667696
								chr17	38984341	38984593
								chr17	38984741	38985273
								chr17	39010569	39010744
								chr17	39066818	39066975
								chr17	39662734	39662949
								chr17	39687125	39687331
								chr17	39811866	39812129
								chr17	40431850	40432049
								chr17	40562432	40562583
								chr17	41162379	41162541
								chr17	41266202	41266432
								chr17	42186079	42186237
								chr17	42209773	42210016
								chr17	42222384	42222681
								chr17	42516176	42516340
								chr17	42629776	42630056
								chr17	43170835	43171005
								chr17	46032918	46033194
								chr17	46129078	46129328
								chr17	46130928	46131146
								chr17	46918866	46919025
								chr17	47099920	47100129
								chr17	47467181	47467344
								chr17	47468476	47468791
								chr17	48506147	48506359
								chr17	48523852	48524049
								chr17	48530048	48530283
								chr17	48959985	48960204
								chr17	49010878	49011152
								chr17	49012787	49013020
								chr17	49026488	49026663
								chr17	49027359	49027641
								chr17	49340502	49340713
								chr17	54203772	54203946
								chr17	54483971	54484131
								chr17	54618293	54618473
								chr17	55098930	55099209
								chr17	55292731	55293082
								chr17	55447574	55447809
								chr17	55453323	55453542
								chr17	55931196	55931344
								chr17	57863939	57864094
								chr17	57864358	57864579
								chr17	57914959	57915119
								chr17	57946840	57947077
								chr17	58165700	58165880
								chr17	58166967	58167115
								chr17	59509036	59509279
								chr17	59509315	59509680
								chr17	60803289	60803514
								chr17	60837532	60837740
								chr17	60869372	60869753
								chr17	60897233	60897446
								chr17	60908093	60908346
								chr17	61915987	61916216
								chr17	62404006	62404306
								chr17	62404884	62405170
								chr17	64563391	64563539
								chr17	65386755	65387037
								chr17	65411391	65412013
								chr17	65418053	65418439
								chr17	65470165	65470564
								chr17	66374291	66374578
								chr17	66470489	66470720
								chr17	67339422	67339709
								chr17	67557139	67557497
								chr17	69434922	69435129
								chr17	70680246	70680469
								chr17	71010290	71010575
								chr17	71284988	71285233
								chr17	71304450	71304637
								chr17	71356093	71356315
								chr17	73092207	73092524
								chr17	73545496	73545673
								chr17	73675982	73676358
								chr17	73689657	73690183
								chr17	73695706	73695854
								chr17	75361977	75362302
								chr17	76677135	76677358
								chr17	78475877	78476078
								chr17	78492849	78493214
								chr17	79031320	79031599
								chr17	79938700	79938933
								chr17	80091978	80092301
								chr17	80093932	80094134
								chr17	80256108	80256296
								chr17	81148114	81148262
								chr18	770553	770708
								chr18	2981296	2981453
								chr18	3119960	3120171
								chr18	3593814	3594200
								chr18	3652632	3652959
								chr18	3966771	3966919
								chr18	6509793	6510164
								chr18	6746156	6746330
								chr18	7038128	7038478
								chr18	7038583	7038783
								chr18	7414566	7414784
								chr18	7417801	7418075
								chr18	8795118	8795280
								chr18	11118086	11118557
								chr18	11120012	11120280
								chr18	11850000	11850230
								chr18	11857066	11857308
								chr18	11948964	11949305
								chr18	11976650	11976876
								chr18	18895863	18896069
								chr18	18941190	18941551
								chr18	21552557	21552762
								chr18	21574436	21574597
								chr18	21656301	21656542
								chr18	24237935	24238186
								chr18	24326467	24326657
								chr18	24344692	24344937
								chr18	32228926	32229374
								chr18	32230208	32230357
								chr18	32353482	32353709
								chr18	43084076	43084231
								chr18	43097275	43097847
								chr18	45530225	45530573
								chr18	46107321	46107480
								chr18	47834576	47834807
								chr18	48137812	48138381
								chr18	48141237	48141489
								chr18	48158110	48158411
								chr18	51780750	51781133
								chr18	54877774	54877966
								chr18	55379662	55379825
								chr18	56722298	56722499
								chr18	57152108	57152332
								chr18	57183669	57183851
								chr18	57447306	57447454
								chr18	58560189	58560364
								chr18	60544774	60544969
								chr18	64933291	64933439
								chr18	67912481	67912629
								chr18	68040328	68040494
								chr19	556098	556366
								chr19	669083	669349
								chr19	1065788	1065969
								chr19	1402897	1403051
								chr19	1773283	1773567
								chr19	2529564	2529805
								chr19	2532844	2533122
								chr19	2543956	2544271
								chr19	2576188	2576504
								chr19	2893671	2893949
								chr19	2895771	2895997
								chr19	3306551	3306786
								chr19	3429689	3430010
								chr19	3451072	3451241
								chr19	3603358	3603646
								chr19	4131093	4131414
								chr19	4375539	4375700
								chr19	4870142	4870375
								chr19	5773795	5774029
								chr19	6273884	6274048
								chr19	6576971	6577131
								chr19	7257298	7257513
								chr19	7489900	7490239
								chr19	7548704	7548906
								chr19	8439099	8439409
								chr19	8453120	8453294
								chr19	10382310	10382560
								chr19	12861076	12861515
								chr19	13780702	13781004
								chr19	13781667	13781966
								chr19	14128772	14128934
								chr19	14621367	14621694
								chr19	15209331	15209574
								chr19	15606030	15606300
								chr19	16272714	16272916
								chr19	16997260	16997593
								chr19	17097202	17097396
								chr19	17469237	17469499
								chr19	18617909	18618218
								chr19	18874913	18875205
								chr19	18880120	18880517
								chr19	18920301	18920546
								chr19	30162237	30162603
								chr19	34761056	34761269
								chr19	35620729	35620877
								chr19	35879186	35879484
								chr19	41221519	41221700
								chr19	41337889	41338045
								chr19	41426802	41427201
								chr19	41468520	41468809
								chr19	41665064	41665411
								chr19	43509154	43509337
								chr19	44205612	44205790
								chr19	44290912	44291175
								chr19	45388982	45389223
								chr19	45657636	45657910
								chr19	46704724	46704982
								chr19	46709526	46709675
								chr19	46802241	46802443
								chr19	47367182	47367330
								chr19	47377426	47377697
								chr19	47753872	47754024
								chr19	47818676	47818938
								chr19	48167471	48167729
								chr19	48207334	48207482
								chr19	48465150	48465467
								chr19	49620002	49620214
								chr19	50670567	50670768
								chr19	50681750	50681946
								chr19	50687167	50687360
								chr19	54503411	54503688
								chr19	54523520	54523713
								chr19	55700862	55701050
								chr1_gl000191_random	54459	54675
								chr2	230807	231096
								chr2	567991	568144
								chr2	1126778	1126986
								chr2	1799646	1799814
								chr2	1828106	1828254
								chr2	3109319	3109471
								chr2	9141377	9141525
								chr2	9284415	9284984
								chr2	9319422	9319694
								chr2	9780814	9781032
								chr2	10526150	10526312
								chr2	10529782	10530062
								chr2	10545600	10545831
								chr2	10546278	10546484
								chr2	11820676	11820941
								chr2	11837659	11837810
								chr2	11890908	11891357
								chr2	12126376	12126644
								chr2	15310036	15310200
								chr2	19172946	19173322
								chr2	20111698	20111865
								chr2	20271370	20271703
								chr2	20650674	20650855
								chr2	20683322	20683501
								chr2	20739072	20739348
								chr2	23747398	23747546
								chr2	23968664	23968951
								chr2	25841539	25841847
								chr2	26995259	26995616
								chr2	27930825	27931067
								chr2	28492079	28492637
								chr2	28819622	28819821
								chr2	28836930	28837248
								chr2	28885040	28885367
								chr2	29397893	29398154
								chr2	30401652	30401833
								chr2	33636906	33637186
								chr2	35526469	35526661
								chr2	36599067	36599433
								chr2	37995509	37995680
								chr2	38030103	38030528
								chr2	38694081	38694289
								chr2	38947695	38947933
								chr2	39387020	39387168
								chr2	39606947	39607153
								chr2	39750876	39751073
								chr2	39751940	39752176
								chr2	39752348	39752572
								chr2	39951136	39951335
								chr2	39951993	39952142
								chr2	39952557	39952759
								chr2	40527068	40527276
								chr2	42153842	42154126
								chr2	42190851	42191004
								chr2	42311440	42311683
								chr2	42784514	42784725
								chr2	43259496	43259798
								chr2	43265540	43265769
								chr2	43313637	43313945
								chr2	43358091	43358876
								chr2	43496929	43497202
								chr2	45841584	45841750
								chr2	46043635	46043798
								chr2	46049090	46049391
								chr2	46165956	46166155
								chr2	46219675	46219852
								chr2	46542440	46542682
								chr2	47166772	47166934
								chr2	47194421	47194641
								chr2	47197888	47198180
								chr2	48966032	48966202
								chr2	53704086	53704377
								chr2	53733054	53733207
								chr2	54644800	54644996
								chr2	54787027	54787194
								chr2	55242727	55242931
								chr2	55988639	55989000
								chr2	56006860	56007116
								chr2	56112971	56113131
								chr2	56219644	56219865
								chr2	56222410	56222759
								chr2	56248255	56248523
								chr2	62652141	62652449
								chr2	63016354	63016770
								chr2	63236789	63236959
								chr2	64015324	64015497
								chr2	64631244	64631540
								chr2	65857822	65858154
								chr2	67691022	67691245
								chr2	67775804	67776111
								chr2	67839803	67840063
								chr2	67893545	67893893
								chr2	68073582	68073752
								chr2	69199020	69199247
								chr2	69365418	69365734
								chr2	69370883	69371263
								chr2	71443793	71443970
								chr2	71974092	71974322
								chr2	72006607	72006857
								chr2	72167396	72167668
								chr2	72167951	72168232
								chr2	85034302	85034567
								chr2	85131909	85132110
								chr2	85185459	85186009
								chr2	85660872	85661094
								chr2	85908610	85908801
								chr2	85932829	85933025
								chr2	85934589	85934756
								chr2	85935772	85936111
								chr2	85940327	85940581
								chr2	86245104	86245255
								chr2	88913454	88913833
								chr2	88927682	88927975
								chr2	88968385	88968667
								chr2	95982872	95983069
								chr2	95999726	95999953
								chr2	96050561	96050786
								chr2	97019008	97019356
								chr2	101369144	101369426
								chr2	101374117	101374359
								chr2	101402786	101403027
								chr2	101696840	101697130
								chr2	101741429	101741715
								chr2	101977980	101978128
								chr2	105442075	105442247
								chr2	105514351	105514572
								chr2	105991512	105991939
								chr2	105993303	105993499
								chr2	106005381	106005667
								chr2	109029396	109029717
								chr2	111111885	111112052
								chr2	111943251	111943433
								chr2	113551943	113552092
								chr2	113916801	113917007
								chr2	120865671	120865851
								chr2	121324279	121324593
								chr2	122121343	122121499
								chr2	128168764	128169081
								chr2	131577996	131578253
								chr2	132236684	132236876
								chr2	134192912	134193163
								chr2	136879640	136879930
								chr2	136893857	136894178
								chr2	138045540	138045984
								chr2	143631053	143631202
								chr2	145310885	145311361
								chr2	145382832	145383120
								chr2	145769817	145770183
								chr2	146509222	146509454
								chr2	146509715	146510110
								chr2	147020210	147020358
								chr2	149877017	149877220
								chr2	150245413	150245604
								chr2	150846177	150846400
								chr2	151022869	151023083
								chr2	151044935	151045083
								chr2	151184700	151184904
								chr2	151265778	151266051
								chr2	151476541	151476711
								chr2	158030358	158030616
								chr2	160802929	160803193
								chr2	161084613	161084881
								chr2	161222083	161222397
								chr2	161439816	161439968
								chr2	163436554	163436702
								chr2	169948796	169948973
								chr2	169950173	169950321
								chr2	175449867	175450019
								chr2	175471068	175471320
								chr2	175479121	175479272
								chr2	175482002	175482178
								chr2	175701342	175701628
								chr2	177989119	177989370
								chr2	178008356	178008539
								chr2	178131302	178131470
								chr2	180576138	180576397
								chr2	183165410	183165638
								chr2	183189337	183189766
								chr2	183231490	183231707
								chr2	183312629	183312833
								chr2	188406533	188406778
								chr2	189494728	189494917
								chr2	191281891	191282066
								chr2	192223054	192223288
								chr2	195903002	195903154
								chr2	196183903	196184137
								chr2	196385361	196385673
								chr2	196396259	196396422
								chr2	201165729	201165986
								chr2	201527574	201527779
								chr2	201629904	201630123
								chr2	201647130	201647297
								chr2	201652173	201652373
								chr2	201659993	201660166
								chr2	208008339	208008617
								chr2	208494235	208494537
								chr2	210360696	210360939
								chr2	210513558	210513747
								chr2	211413565	211414047
								chr2	211417244	211417453
								chr2	211424034	211424188
								chr2	213577734	213577936
								chr2	216363204	216363426
								chr2	217400221	217400457
								chr2	217415937	217416090
								chr2	218556882	218557154
								chr2	219176367	219176548
								chr2	219681336	219681484
								chr2	219991478	219991639
								chr2	220444018	220444207
								chr2	222807894	222808115
								chr2	223621788	223622001
								chr2	224564278	224564481
								chr2	224624947	224625114
								chr2	225007259	225007439
								chr2	226199284	226199455
								chr2	227448388	227448565
								chr2	227659181	227659332
								chr2	228132166	228132439
								chr2	228132565	228132861
								chr2	228723089	228723258
								chr2	228728853	228729026
								chr2	231505284	231505571
								chr2	231525158	231525311
								chr2	233476292	233476440
								chr2	234205682	234205995
								chr2	234259477	234259629
								chr2	234296016	234296172
								chr2	235897872	235898271
								chr2	236239884	236240038
								chr2	236241801	236242095
								chr2	238006615	238006868
								chr2	239198951	239199180
								chr2	239505845	239506058
								chr2	239636746	239636954
								chr2	240270386	240270569
								chr2	241931251	241931399
								chr2	242000787	242001022
								chr2	242875748	242875994
								chr20	3293787	3294066
								chr20	5638216	5638475
								chr20	5676787	5677088
								chr20	6142950	6143100
								chr20	6688799	6688983
								chr20	8075075	8075263
								chr20	8203862	8204024
								chr20	9012721	9012980
								chr20	9362060	9362299
								chr20	10842241	10842551
								chr20	11772139	11772806
								chr20	13127979	13128130
								chr20	13472883	13473055
								chr20	14826292	14826449
								chr20	17543484	17543635
								chr20	17660836	17661232
								chr20	21183996	21184180
								chr20	25158737	25158929
								chr20	30183624	30183869
								chr20	30183964	30184322
								chr20	30198575	30198776
								chr20	30307650	30307814
								chr20	30873558	30873797
								chr20	31688062	31688278
								chr20	31720491	31720721
								chr20	32312274	32312599
								chr20	32858086	32858325
								chr20	32923501	32923721
								chr20	33932290	33932780
								chr20	34359597	34359834
								chr20	34454614	34454886
								chr20	34463466	34463824
								chr20	34471648	34472205
								chr20	34685287	34685568
								chr20	36738242	36738497
								chr20	37671423	37671613
								chr20	39637045	39637215
								chr20	42478537	42478857
								chr20	42816047	42816368
								chr20	43321597	43321905
								chr20	43342870	43343181
								chr20	43357445	43357714
								chr20	43700045	43700233
								chr20	43883565	43883758
								chr20	44884114	44884281
								chr20	45574922	45575089
								chr20	45947480	45947731
								chr20	45988027	45988215
								chr20	46093196	46093477
								chr20	47458421	47458569
								chr20	47998186	47998376
								chr20	47998569	47998724
								chr20	48304678	48304977
								chr20	48384867	48385106
								chr20	48406985	48407185
								chr20	48647811	48648009
								chr20	48754399	48754701
								chr20	48895540	48895775
								chr20	48925427	48925650
								chr20	48949320	48949520
								chr20	49035468	49035700
								chr20	49039763	49040009
								chr20	49051297	49051612
								chr20	49079055	49079234
								chr20	49157489	49157694
								chr20	49277994	49278272
								chr20	49406937	49407145
								chr20	49465628	49465875
								chr20	50073475	50073635
								chr20	50210454	50210616
								chr20	50555575	50555768
								chr20	51590811	51591053
								chr20	51691528	51691728
								chr20	51717141	51717489
								chr20	52444505	52444778
								chr20	55384849	55385008
								chr20	57147301	57147498
								chr20	57623025	57623225
								chr20	57638922	57639117
								chr20	57732909	57733650
								chr20	57733850	57734118
								chr20	57745378	57745600
								chr20	57875092	57875251
								chr20	61199702	61199929
								chr20	61283465	61283671
								chr20	61334886	61335143
								chr20	61462407	61462558
								chr21	16577097	16577394
								chr21	16582645	16583022
								chr21	16813436	16813802
								chr21	16815719	16815936
								chr21	16816567	16816748
								chr21	16990465	16990630
								chr21	17011621	17011855
								chr21	17936169	17936325
								chr21	18895322	18895626
								chr21	28259676	28259973
								chr21	28264607	28264755
								chr21	29611722	29611939
								chr21	30631435	30631633
								chr21	33739580	33739731
								chr21	33744474	33744708
								chr21	33783878	33784179
								chr21	35134047	35134270
								chr21	35135797	35136115
								chr21	35708973	35709229
								chr21	36208914	36209219
								chr21	36590091	36590259
								chr21	39511867	39512115
								chr21	39512163	39512528
								chr21	39721301	39721483
								chr21	39830525	39830688
								chr21	40159549	40159758
								chr21	40211638	40211802
								chr21	40279077	40279333
								chr21	42608385	42608571
								chr21	43050673	43050876
								chr21	43054495	43054784
								chr21	43074103	43074321
								chr21	44617021	44617284
								chr21	44617387	44617667
								chr21	44762987	44763321
								chr21	44768918	44769169
								chr21	44853168	44853458
								chr21	44860689	44861260
								chr21	44863394	44863558
								chr21	44866247	44866664
								chr21	44922502	44922693
								chr21	44937469	44937753
								chr21	45011587	45011795
								chr21	46470240	46471257
								chr21	46570827	46571030
								chr21	47608439	47608606
								chr22	18050948	18051172
								chr22	18269511	18269659
								chr22	18916993	18917428
								chr22	19259410	19259667
								chr22	19843498	19843685
								chr22	20923627	20923830
								chr22	21392034	21392389
								chr22	23889450	23889724
								chr22	23889992	23890372
								chr22	23909760	23909920
								chr22	24085091	24085343
								chr22	24603999	24604278
								chr22	24641584	24641839
								chr22	26143575	26143724
								chr22	28114237	28114469
								chr22	28262174	28262537
								chr22	29345778	29346148
								chr22	29492923	29493180
								chr22	29959643	29959897
								chr22	29997509	29997824
								chr22	30858985	30859505
								chr22	31237422	31237620
								chr22	31239347	31239534
								chr22	31527759	31527985
								chr22	31981396	31981639
								chr22	31982085	31982692
								chr22	32975991	32976287
								chr22	32980695	32981041
								chr22	33017970	33018306
								chr22	33020012	33020160
								chr22	33027887	33028085
								chr22	33095757	33095974
								chr22	33392785	33393033
								chr22	35863706	35864041
								chr22	36425290	36425483
								chr22	36547308	36547608
								chr22	37269796	37270029
								chr22	37395652	37395813
								chr22	37592912	37593189
								chr22	37593671	37593969
								chr22	38396065	38396270
								chr22	38458974	38459146
								chr22	38618865	38619114
								chr22	38624774	38624924
								chr22	38694749	38694989
								chr22	39151245	39151484
								chr22	39680372	39680539
								chr22	39704885	39705033
								chr22	40363360	40363723
								chr22	40364592	40364919
								chr22	40380036	40380261
								chr22	40395448	40395748
								chr22	40436940	40437388
								chr22	40439034	40439210
								chr22	40895293	40895462
								chr22	40905779	40906032
								chr22	41042337	41042528
								chr22	41107640	41107834
								chr22	41128823	41129056
[truncated: 1,372 more rows]

## Sheet: hPC-BEAS.2B
hPC-BEAS.2B-common				hPC-BEAS.2B-hPC.specific				hPC-BEAS.2B-BEAS.2B.specific
chr1	3583104	3583427		chr1	5357287	5357538		chr1	845458	845744
chr1	7169593	7169820		chr1	5712403	5712738		chr1	856340	856765
chr1	8131034	8131402		chr1	14630816	14631233		chr1	870800	871676
chr1	9437010	9437341		chr1	17091762	17091983		chr1	873788	874144
chr1	9496268	9496819		chr1	27113806	27114044		chr1	875639	875980
chr1	9912467	9912744		chr1	32015767	32016261		chr1	876848	877696
chr1	11629699	11630020		chr1	50445089	50445457		chr1	960243	960464
chr1	13946387	13946788		chr1	54129286	54129597		chr1	1014715	1015210
chr1	16342495	16342840		chr1	61902561	61902813		chr1	1101407	1101782
chr1	16577059	16577364		chr1	102123408	102123624		chr1	1136810	1137034
chr1	25319422	25319787		chr1	113826618	113826952		chr1	1144137	1144667
chr1	26362905	26363354		chr1	144707616	144707930		chr1	1148952	1149321
chr1	27472418	27472671		chr1	144982930	144983317		chr1	1173525	1173983
chr1	27693463	27693704		chr1	152881695	152882026		chr1	1200201	1200561
chr1	32093071	32093319		chr1	214366520	214367086		chr1	1242767	1243080
chr1	33804475	33804706		chr1	216230416	216230679		chr1	1267523	1267939
chr1	39513250	39513600		chr1	231057578	231057884		chr1	1268154	1268712
chr1	41961893	41962335		chr1	245534433	245534799		chr1	1295974	1296219
chr1	44534225	44534451		chr2	3698841	3699101		chr1	1307561	1307858
chr1	47272381	47272654		chr2	8375166	8375560		chr1	1617632	1618134
chr1	47795947	47796269		chr2	33141342	33141626		chr1	1672431	1673361
chr1	53102800	53103075		chr2	57388149	57388382		chr1	1891354	1891589
chr1	53131251	53131781		chr2	109233392	109233669		chr1	2016612	2016833
chr1	61586683	61586911		chr2	111563129	111563362		chr1	2144156	2144382
chr1	64508273	64508789		chr2	111713067	111713513		chr1	2165929	2166277
chr1	68793109	68793563		chr2	135597219	135597561		chr1	2186615	2187829
chr1	78836488	78836953		chr2	166577112	166577521		chr1	2222163	2222444
chr1	86072901	86073215		chr2	197344018	197344225		chr1	2246152	2246786
chr1	92139075	92139551		chr2	197986752	197987084		chr1	2247829	2248349
chr1	92651756	92651975		chr2	221410883	221411141		chr1	2262369	2262637
chr1	93924645	93925031		chr3	36716409	36716685		chr1	2282230	2282544
chr1	94167347	94167772		chr3	56325127	56325367		chr1	2304053	2304601
chr1	103521970	103522343		chr3	62135655	62135949		chr1	2383199	2383461
chr1	109913283	109913546		chr3	101809729	101809936		chr1	2466293	2466750
chr1	110470572	110470926		chr3	108665174	108665449		chr1	2515394	2515713
chr1	119644249	119644701		chr3	140633416	140633787		chr1	3387958	3388543
chr1	145542696	145543104		chr3	143244250	143244659		chr1	3390005	3390552
chr1	150540535	150540916		chr3	143327849	143328283		chr1	3398833	3399144
chr1	154390736	154390996		chr3	157211671	157211895		chr1	3400367	3400607
chr1	156586352	156586559		chr4	17621491	17621716		chr1	3432724	3432997
chr1	162358303	162358750		chr4	31090568	31090921		chr1	3459439	3460280
chr1	168605961	168606221		chr4	52830248	52830632		chr1	3464535	3465216
chr1	169454881	169455653		chr4	69829238	69829499		chr1	3471575	3472029
chr1	172715525	172715895		chr4	111541844	111542182		chr1	3478305	3478660
chr1	173496266	173496557		chr4	139428743	139428950		chr1	3494675	3495062
chr1	192876660	192877170		chr4	148257544	148257830		chr1	3501735	3501992
chr1	198745722	198746223		chr5	10052	11745		chr1	3530045	3530279
chr1	201327784	201328032		chr5	28249852	28250204		chr1	3541610	3541975
chr1	204058130	204058414		chr5	31472044	31472254		chr1	5951848	5952100
chr1	206922096	206922444		chr5	66289330	66289586		chr1	6074859	6075171
chr1	207483095	207483497		chr5	106428387	106428596		chr1	6218000	6218303
chr1	208380703	208381015		chr5	126582972	126583205		chr1	6242921	6243236
chr1	209704334	209704608		chr5	173236117	173236393		chr1	6319555	6320400
chr1	210046791	210047208		chr6	11621320	11621616		chr1	6418114	6418339
chr1	210567665	210568013		chr6	42230203	42230412		chr1	6445712	6446172
chr1	211371585	211371917		chr6	44026365	44026700		chr1	6662998	6663319
chr1	213374758	213375225		chr6	85607887	85608180		chr1	6663997	6664292
chr1	222065017	222065492		chr6	100250597	100250897		chr1	6784706	6784949
chr1	224840572	224840869		chr6	123412088	123412447		chr1	6920153	6920903
chr1	230765288	230765687		chr6	124524559	124525018		chr1	7177831	7178421
chr1	243713563	243714024		chr6	138028746	138028994		chr1	7181678	7182020
chr2	10410862	10411191		chr6	138132565	138132944		chr1	7196284	7196560
chr2	10548034	10548265		chr6	143726538	143726809		chr1	7228598	7229004
chr2	12039677	12039965		chr6	150520438	150520684		chr1	7325878	7326450
chr2	20001164	20001424		chr6	157952187	157952487		chr1	7359384	7359741
chr2	20638369	20638770		chr7	14246888	14247204		chr1	7586535	7586875
chr2	21261696	21262009		chr7	38027370	38027743		chr1	7607145	7607366
chr2	23825185	23825411		chr7	117697503	117697931		chr1	7609423	7609867
chr2	26159969	26160219		chr7	131783892	131784427		chr1	7705588	7706074
chr2	28021757	28022155		chr8	1952641	1953000		chr1	7708961	7709389
chr2	28884436	28884781		chr8	2172003	2172210		chr1	8049562	8050025
chr2	32843656	32844091		chr8	19226176	19226570		chr1	8052997	8053395
chr2	37817366	37817573		chr8	56449974	56450277		chr1	8054165	8054456
chr2	48424274	48424500		chr8	67018840	67019190		chr1	8064728	8065711
chr2	67788736	67789024		chr8	75089944	75090293		chr1	8088331	8088589
chr2	73192959	73193336		chr8	86749629	86749933		chr1	8107257	8107574
chr2	74787587	74787992		chr8	102408976	102409241		chr1	8107757	8108233
chr2	85664651	85665043		chr8	107937996	107938215		chr1	8133538	8133880
chr2	85999390	85999638		chr8	108521131	108521545		chr1	8135393	8135989
chr2	86151580	86151846		chr8	135024662	135025093		chr1	8137195	8137642
chr2	86962206	86962492		chr8	135525933	135526387		chr1	8138135	8138828
chr2	95981791	95982221		chr9	6968330	6968561		chr1	8147728	8148035
chr2	101737092	101737379		chr9	42854348	42854555		chr1	8149644	8149865
chr2	102680471	102681024		chr9	67292812	67293138		chr1	8150091	8150620
chr2	102699523	102699731		chr9	69654759	69655032		chr1	8151164	8151440
chr2	106237244	106237511		chr9	110301698	110301958		chr1	8156733	8157014
chr2	113998493	113998839		chr9	117626690	117627076		chr1	8157552	8157801
chr2	121954987	121955381		chr9	118406593	118407077		chr1	8181311	8181776
chr2	122259796	122260147		chr9	118412160	118412749		chr1	8193598	8194688
chr2	122384810	122385078		chr9	135894943	135895268		chr1	8197481	8198314
chr2	127838503	127838852		chr10	9054321	9054690		chr1	8201894	8202207
chr2	149400440	149400652		chr10	73426702	73426936		chr1	8202827	8203332
chr2	150278833	150279077		chr10	84026274	84026583		chr1	8214650	8216082
chr2	161085076	161085583		chr10	91264603	91264874		chr1	8229787	8230087
chr2	169135090	169135419		chr10	94880551	94880835		chr1	8234432	8235257
chr2	174296884	174297097		chr10	105010667	105010907		chr1	8242077	8243021
chr2	180606098	180606441		chr10	119564286	119564512		chr1	8244377	8244783
chr2	190276719	190277048		chr11	12875121	12875452		chr1	8249915	8250610
chr2	201988686	201989127		chr11	65268733	65269279		chr1	8257630	8258490
chr2	201991536	201991797		chr11	70690605	70690892		chr1	8261349	8261706
chr2	204608353	204608605		chr11	79506078	79506398		chr1	8262229	8263287
chr2	207998604	207998922		chr11	89987016	89987285		chr1	8264299	8264805
chr2	208105504	208105751		chr11	111859436	111859716		chr1	8271877	8272815
chr2	211418201	211418425		chr11	112628148	112628355		chr1	8277191	8277636
chr2	216325551	216325834		chr11	117685421	117685847		chr1	8278721	8279195
chr2	216393258	216393647		chr12	2279589	2279883		chr1	8319068	8320057
chr2	219989938	219990154		chr12	15341103	15341422		chr1	8377924	8378250
chr2	223317115	223317560		chr12	15935562	15935902		chr1	8403458	8404278
chr2	228682880	228683368		chr12	51402880	51403209		chr1	8408474	8409204
chr2	230786368	230786610		chr12	82349435	82349647		chr1	8433707	8434280
chr2	235995337	235995609		chr12	89808121	89808521		chr1	8454964	8455461
chr2	237933657	237934004		chr12	89891307	89891571		chr1	8456715	8457806
chr2	241075590	241075841		chr12	91583356	91583792		chr1	8686522	8686787
chr2	241190727	241191195		chr12	93696679	93697072		chr1	8929314	8929593
chr3	11456572	11456963		chr12	118240834	118241219		chr1	8950033	8950682
chr3	11609639	11609846		chr12	120580077	120580302		chr1	8963982	8964337
chr3	12185667	12185928		chr12	125412811	125413210		chr1	9046185	9046561
chr3	14337318	14337668		chr12	133841528	133841864		chr1	9098337	9098658
chr3	15823459	15824044		chr13	25067580	25067909		chr1	9138611	9138984
chr3	23244728	23244952		chr13	29171840	29172199		chr1	9189554	9189857
chr3	24242904	24243139		chr13	41634207	41634484		chr1	9224087	9224364
chr3	37117472	37117690		chr13	45683244	45683457		chr1	9256264	9256571
chr3	45938753	45939122		chr13	87498874	87499081		chr1	9299570	9300073
chr3	55198180	55198589		chr13	88149702	88150130		chr1	9335596	9336025
chr3	55377757	55378193		chr14	64549605	64549970		chr1	9363226	9363481
chr3	55534495	55534745		chr15	20212949	20213204		chr1	9503996	9504346
chr3	58153730	58154012		chr15	41769429	41769720		chr1	9719461	9719686
chr3	61433947	61434446		chr15	48695093	48695403		chr1	9760187	9760733
chr3	62572983	62573274		chr15	52998365	52998572		chr1	9941728	9942168
chr3	62573532	62573836		chr15	54442441	54442705		chr1	9970644	9970994
chr3	64963200	64963577		chr15	58427695	58428080		chr1	10003481	10003702
chr3	65699858	65700089		chr15	80448292	80448525		chr1	10168469	10168690
chr3	72048027	72048474		chr15	81170579	81170884		chr1	10269984	10270216
chr3	93877836	93878192		chr15	82592701	82592941		chr1	10588461	10588799
chr3	98641712	98641972		chr15	82890034	82890275		chr1	10696099	10696384
chr3	99378830	99379194		chr15	86305965	86306178		chr1	10856721	10857138
chr3	99759442	99759705		chr16	58447145	58447468		chr1	10878737	10879004
chr3	101849160	101849422		chr17	12302012	12302219		chr1	10884780	10885263
chr3	105120066	105120392		chr17	17418870	17419155		chr1	11218888	11219527
chr3	105511144	105511609		chr17	25274851	25275100		chr1	11796832	11797286
chr3	125776148	125776460		chr17	26763698	26763935		chr1	11856456	11856734
chr3	127608256	127608624		chr17	48986715	48987006		chr1	11968117	11968407
chr3	130935770	130936140		chr17	55666532	55666861		chr1	11969821	11970042
chr3	137906839	137907379		chr18	43218038	43218245		chr1	11999064	11999517
chr3	138316236	138316673		chr19	28956251	28956475		chr1	12192135	12192619
chr3	138839246	138839534		chr20	191600	191809		chr1	12203741	12204216
chr3	140995247	140995461		chr20	4927638	4928016		chr1	12221938	12222250
chr3	141085349	141085651		chr20	7390856	7391318		chr1	12244223	12244536
chr3	142217334	142217709		chr20	14269205	14269619		chr1	12248932	12249246
chr3	146191494	146191890		chr20	18697868	18698133		chr1	12494246	12494597
chr3	153840668	153840942		chr20	31500512	31500841		chr1	12497021	12497295
chr3	156333607	156333849		chr20	31958059	31958335		chr1	12499248	12499545
chr3	156534736	156535250		chr20	49148759	49149040		chr1	12509313	12509595
chr3	177888441	177888815		chr20	60024961	60025208		chr1	12511028	12511770
chr3	178745055	178745315		chr21	15921160	15921463		chr1	12514691	12515174
chr3	179172695	179173004		chr21	26703608	26703920		chr1	12535867	12536407
chr3	183088516	183089026		chr21	36902120	36902391		chr1	12538021	12538787
chr3	183483174	183483629		chr22	18717962	18718242		chr1	12599983	12600537
chr3	185376420	185376773		chr22	18822803	18823067		chr1	12609701	12610239
chr3	187938743	187939251		chrX	3615891	3616107		chr1	12613577	12613893
chr3	187984720	187985138		chrX	49822083	49822300		chr1	12616498	12616850
chr3	188665579	188666196		chrX	95687711	95688049		chr1	12633792	12634132
chr3	192686653	192687044		chrX	152047530	152047758		chr1	12653613	12653854
chr3	193586624	193587002		chrX	155260026	155260368		chr1	12655889	12656936
chr3	194293194	194293445		chrY	25038578	25038957		chr1	12661949	12662277
chr4	1722638	1722935		chrY	27289786	27290046		chr1	12664400	12664815
chr4	13987029	13987293		chrY	59363029	59363365		chr1	12675287	12675540
chr4	24874279	24874982		chrM	15941	16347		chr1	12678879	12679344
chr4	39666572	39666862		chr9_gl000199_random	49700	49988		chr1	12680377	12680793
chr4	40185511	40185945		chr9_gl000199_random	55622	55948		chr1	12696490	12696803
chr4	53688599	53689030		chr9_gl000199_random	57022	57346		chr1	12696986	12697284
chr4	53689555	53689871		chr9_gl000199_random	60673	60976		chr1	15322565	15323123
chr4	54930912	54931216		chr9_gl000199_random	84190	84572		chr1	15672246	15672654
chr4	57594818	57595025		chr9_gl000199_random	87903	88193		chr1	15678946	15679213
chr4	62309688	62310038		chr9_gl000199_random	92313	92829		chr1	15682634	15683233
chr4	73339299	73339568		chr9_gl000199_random	107980	108290		chr1	15683460	15683707
chr4	74871764	74872214		chr9_gl000199_random	141362	141628		chr1	15742499	15742849
chr4	75296824	75297225		chr9_gl000199_random	155820	156091		chr1	16076090	16076426
chr4	75466660	75467003		chr19_gl000208_random	90053	90326		chr1	16086859	16087409
chr4	78539701	78539991		chrUn_gl000216	145107	145429		chr1	16118565	16118851
chr4	89533335	89533765		chrUn_gl000220	105400	106645		chr1	16121691	16121953
chr4	99367888	99368271		chrUn_gl000220	118531	119308		chr1	16122965	16123893
chr4	100939272	100939556		chrUn_gl000220	149490	150085		chr1	16125510	16127445
chr4	103638774	103639033		chrUn_gl000220	150247	150523		chr1	16249801	16250046
chr4	123621414	123621621		chrUn_gl000220	150660	151076		chr1	16277496	16277717
chr4	129492923	129493244		chrUn_gl000220	158307	158572		chr1	16279187	16279446
chr4	154926030	154926244		chrUn_gl000226	1482	2441		chr1	16339362	16340175
chr4	169637895	169638197		chrUn_gl000226	8963	9237		chr1	16466098	16466616
chr4	169717924	169718204		chrUn_gl000226	11695	11993		chr1	16470313	16470703
chr4	175075691	175075983		chrUn_gl000228	117109	117750		chr1	16471639	16471923
chr4	187587453	187587741		chrUn_gl000228	118227	118819		chr1	16472770	16473266
chr5	959005	959269						chr1	16477731	16478232
chr5	2093915	2094235						chr1	16478928	16479300
chr5	16467591	16467909						chr1	16481190	16481872
chr5	32785657	32786041						chr1	16499855	16500435
chr5	32852567	32852841						chr1	16502396	16502729
chr5	34329712	34329986						chr1	16515497	16515951
chr5	36374491	36374887						chr1	16522085	16522339
chr5	38806938	38807245						chr1	16575096	16575635
chr5	50185640	50186177						chr1	16702060	16702611
chr5	66564007	66564461						chr1	17304984	17305290
chr5	71187778	71188170						chr1	17307967	17308188
chr5	71270118	71270331						chr1	17330279	17330673
chr5	71900249	71900618						chr1	17339322	17340066
chr5	72245312	72245560						chr1	17454901	17455266
chr5	81051075	81051313						chr1	17516455	17516760
chr5	81084968	81085196						chr1	17539230	17539536
chr5	81443991	81444306						chr1	17560203	17560629
chr5	94319440	94319850						chr1	17641201	17641594
chr5	94982330	94982715						chr1	17666895	17667194
chr5	106667059	106667329						chr1	17678987	17679344
chr5	109422616	109423036						chr1	17866400	17867074
chr5	111165375	111165724						chr1	17914961	17915188
chr5	114791034	114791359						chr1	17943202	17943492
chr5	114894252	114894695						chr1	17951319	17951801
chr5	124160565	124160876						chr1	17957307	17957719
chr5	125696080	125696367						chr1	18094926	18095326
chr5	125844623	125845104						chr1	18199532	18200079
chr5	131550939	131551345						chr1	18200687	18201197
chr5	133801984	133802502						chr1	18218761	18219283
chr5	135342927	135343213						chr1	18367599	18367978
chr5	136900249	136900552						chr1	19217345	19217722
chr5	139600334	139600609						chr1	19252893	19253258
chr5	142528412	142528684						chr1	19271273	19271772
chr5	144858941	144859218						chr1	19274931	19275468
chr5	147648041	147648297						chr1	19305370	19305642
chr5	148345916	148346338						chr1	19336478	19336699
chr5	148514846	148515444						chr1	19337578	19337939
chr5	149237033	149237501						chr1	19355761	19356034
chr5	149275455	149276010						chr1	19359877	19361090
chr5	150159740	150160223						chr1	19392816	19393135
chr5	159363743	159364100						chr1	19761655	19761957
chr5	167068477	167068687						chr1	19762553	19762951
chr5	167831454	167831762						chr1	19763114	19763655
chr5	172199329	172199782						chr1	19767044	19767265
chr5	172202591	172202979						chr1	19772450	19772740
chr5	172227065	172227289						chr1	19775143	19775964
chr5	172295843	172296493						chr1	19777231	19777770
chr5	172328137	172328557						chr1	19831408	19832037
chr5	176238133	176238495						chr1	19939962	19940186
chr5	178783656	178783960						chr1	19966556	19966833
chr6	11365121	11365668						chr1	20139447	20139751
chr6	12354625	12355346						chr1	20190343	20190581
chr6	18491422	18491797						chr1	20364584	20364835
chr6	25006654	25007020						chr1	20537707	20538454
chr6	30811999	30812260						chr1	20628272	20629016
chr6	30894489	30894966						chr1	20648172	20648418
chr6	33713832	33714349						chr1	20649688	20650165
chr6	35569678	35570084						chr1	20674195	20674611
chr6	35695524	35696253						chr1	20685069	20685490
chr6	35699557	35700065						chr1	20692621	20692842
chr6	42013309	42013865						chr1	20706900	20707197
chr6	43958781	43958988						chr1	20726874	20727370
chr6	44623075	44623417						chr1	20762155	20762381
chr6	45576841	45577151						chr1	20772454	20772844
chr6	47665758	47666008						chr1	20820861	20822077
chr6	52685036	52685379						chr1	20822424	20823041
chr6	89077725	89078123						chr1	20834270	20834581
chr6	97945611	97945831						chr1	21024731	21025325
chr6	107568374	107568851						chr1	21223416	21223694
chr6	113771290	113771901						chr1	21348829	21349248
chr6	116636200	116636455						chr1	21578712	21578991
chr6	124997202	124997582						chr1	21637554	21637841
chr6	125064074	125064582						chr1	21649032	21649344
chr6	125372861	125373108						chr1	21650702	21651641
chr6	134136548	134136768						chr1	21900632	21901100
chr6	134497011	134497271						chr1	21913475	21914118
chr6	134997713	134998359						chr1	21919713	21920065
chr6	135174588	135174844						chr1	21920280	21920514
chr6	139916338	139916595						chr1	22091199	22091959
chr6	151357386	151357594						chr1	22114617	22114969
chr6	158921032	158921386						chr1	22183929	22184164
chr6	159128190	159128491						chr1	22188392	22188983
chr7	2349679	2350131						chr1	22190664	22190960
chr7	3278910	3279198						chr1	22196229	22196827
chr7	6357569	6357948						chr1	22221081	22221506
chr7	12755408	12755739						chr1	22257455	22258025
chr7	19600010	19600492						chr1	22258292	22259033
chr7	23507871	23508150						chr1	22266144	22266537
chr7	40261375	40261926						chr1	22283210	22283632
chr7	41147746	41148032						chr1	22299797	22300032
chr7	44733507	44733746						chr1	22623222	22623784
chr7	47293986	47294271						chr1	22979446	22979688
chr7	47797434	47797906						chr1	23072582	23072888
chr7	50569827	50570465						chr1	23073933	23074283
chr7	55087065	55087317						chr1	23077796	23078017
chr7	65259852	65260059						chr1	23158550	23158808
chr7	65613484	65613849						chr1	23174199	23174485
chr7	72568301	72568622						chr1	23197010	23197239
chr7	72681077	72681356						chr1	23203470	23203695
chr7	73512509	73512931						chr1	23295913	23296175
chr7	73892449	73892899						chr1	23337201	23337621
chr7	74235013	74235220						chr1	23426701	23427167
chr7	74653848	74654200						chr1	23504095	23504370
chr7	74868041	74868303						chr1	23520930	23521151
chr7	75361979	75362271						chr1	23523323	23523770
chr7	77421401	77421690						chr1	23698499	23698957
chr7	79408295	79408620						chr1	23703541	23704186
chr7	100743397	100743940						chr1	23720348	23720677
chr7	100755438	100755963						chr1	23799465	23799722
chr7	100761468	100761868						chr1	23799988	23800246
chr7	105857637	105857933						chr1	23803838	23804181
chr7	107949221	107949786						chr1	23880977	23881625
chr7	116273662	116273922						chr1	23882403	23882830
chr7	122911174	122911644						chr1	23883277	23883515
chr7	127857533	127857888						chr1	23884718	23885163
chr7	130575460	130575758						chr1	23885896	23886206
chr7	130773979	130774313						chr1	23888621	23889093
chr7	134855012	134855227						chr1	23911930	23912486
chr7	139357619	139357879						chr1	23935225	23935774
chr7	139434209	139434739						chr1	24191942	24192308
chr7	139615884	139616124						chr1	24310961	24311673
chr7	141156091	141156441						chr1	24321905	24322147
chr7	143902450	143902690						chr1	24345258	24345637
chr7	144042485	144042703						chr1	24469088	24469406
chr7	148250991	148251485						chr1	24592962	24593299
chr7	151333180	151333622						chr1	24616538	24616945
chr7	154885354	154885682						chr1	24617666	24617925
chr7	156696227	156696593						chr1	24620750	24621235
chr7	158224662	158225023						chr1	24648333	24649024
chr8	9306200	9306567						chr1	24689456	24689735
chr8	13200735	13201020						chr1	24701328	24701583
chr8	17324451	17324713						chr1	24743466	24743712
chr8	18812345	18812685						chr1	24744141	24744422
chr8	24930974	24931509						chr1	25009993	25010526
chr8	26499253	26499540						chr1	25039673	25039894
chr8	27139978	27140370						chr1	25041569	25041956
chr8	28205686	28206065						chr1	25045398	25045624
chr8	38171833	38172292						chr1	25046504	25046927
chr8	38794270	38794505						chr1	25051280	25051501
chr8	40862405	40862694						chr1	25068685	25068926
chr8	48266086	48266578						chr1	25070137	25070499
chr8	48571862	48572303						chr1	25096662	25097023
chr8	49504133	49504567						chr1	25097575	25097948
chr8	49540794	49541015						chr1	25120140	25120753
chr8	59370588	59371058						chr1	25296912	25297218
chr8	90973590	90974022						chr1	25349265	25349778
chr8	91013821	91014149						chr1	25407826	25408188
chr8	96812600	96813123						chr1	25408783	25409018
chr8	100718086	100718349						chr1	25876246	25876642
chr8	102290256	102290587						chr1	25894664	25895712
chr8	118823451	118824068						chr1	25911247	25911640
chr8	123149449	123149692						chr1	26008407	26008633
chr8	128403264	128403722						chr1	26132418	26132639
chr8	131157665	131157883						chr1	26145682	26146101
chr8	131205841	131206247						chr1	26207231	26207578
chr8	132855340	132855620						chr1	26216840	26217191
chr8	144915236	144915804						chr1	26218795	26219260
chr8	145215214	145215434						chr1	26457266	26457563
chr9	2216144	2216351						chr1	26565215	26565592
chr9	12923754	12924138						chr1	26609907	26610237
chr9	16628007	16628331						chr1	26611122	26611380
chr9	22148254	22148519						chr1	26662988	26663324
chr9	33162993	33163243						chr1	26677228	26677449
chr9	35511146	35511418						chr1	26704558	26705166
chr9	72611701	72612164						chr1	26713862	26714123
chr9	73034750	73035305						chr1	26857707	26857929
chr9	73095635	73096065						chr1	26946671	26948034
chr9	74656709	74656942						chr1	27030605	27030853
chr9	74980603	74980944						chr1	27032189	27032654
chr9	75654161	75654545						chr1	27060391	27061021
chr9	76395608	76395981						chr1	27070465	27070972
chr9	79269381	79269781						chr1	27075950	27076273
chr9	81181867	81182161						chr1	27126082	27126593
chr9	84203090	84203462						chr1	27139228	27139522
chr9	90691605	90692050						chr1	27175807	27176274
chr9	95004738	95004989						chr1	27274706	27274935
chr9	96897509	96897967						chr1	27283838	27284079
chr9	107732790	107733306						chr1	27288014	27288820
chr9	110802958	110803363						chr1	27325785	27326433
chr9	111879987	111880346						chr1	27334696	27334918
chr9	112878242	112878756						chr1	27337359	27337918
chr9	114774884	114775255						chr1	27438590	27438900
chr9	119599782	119600274						chr1	27625535	27626539
chr9	124726113	124726378						chr1	27757319	27757756
chr9	124888340	124888573						chr1	27848768	27849113
chr9	125010925	125011186						chr1	27854473	27854817
chr9	125821025	125821439						chr1	27865269	27865571
chr9	128456870	128457159						chr1	27866728	27867254
chr9	130332802	130333009						chr1	27868935	27869205
chr9	137266875	137267202						chr1	27883874	27884302
chr10	310669	311096						chr1	27896786	27897148
chr10	500892	501269						chr1	27908312	27908654
chr10	3852323	3852773						chr1	27916417	27916761
chr10	3930229	3930587						chr1	27920709	27921358
chr10	5615979	5616307						chr1	27928274	27928922
chr10	11940238	11940611						chr1	27935713	27935960
chr10	21473251	21473548						chr1	27957527	27958072
chr10	30235733	30236226						chr1	27986195	27986540
chr10	30236527	30236911						chr1	28116068	28116358
chr10	30344376	30344687						chr1	28184662	28185003
chr10	44109012	44109393						chr1	28298229	28298454
chr10	45459601	45459924						chr1	28628241	28628550
chr10	46909272	46909577						chr1	28763861	28764193
chr10	47085688	47085985						chr1	28764537	28764972
chr10	47391302	47391686						chr1	28770769	28771013
chr10	50170708	50171079						chr1	28921058	28921526
chr10	63859264	63859471						chr1	28974992	28975424
chr10	74008514	74008985						chr1	29585807	29586122
chr10	74877718	74877981						chr1	29743661	29744018
chr10	81089357	81089691						chr1	30161300	30161771
chr10	88922733	88923015						chr1	31229556	31229962
chr10	91939404	91939721						chr1	31261368	31261855
chr10	92720373	92720718						chr1	31289338	31289610
chr10	93402691	93403032						chr1	31296793	31297169
chr10	99522660	99523094						chr1	31396018	31396309
chr10	106569250	106569852						chr1	31396532	31396812
chr10	113987313	113987805						chr1	31575297	31575966
chr10	121417921	121418196						chr1	31779282	31779518
chr10	123880469	123880970						chr1	31873372	31873758
chr10	124342175	124342452						chr1	31883853	31884074
chr10	134295698	134296085						chr1	32039429	32040067
chr11	819578	819916						chr1	32041313	32041988
chr11	3145614	3145868						chr1	32045498	32045743
chr11	9590545	9590832						chr1	32054240	32054692
chr11	17034417	17034673						chr1	32155439	32155947
chr11	18287351	18287884						chr1	32166710	32167362
chr11	19649718	19649955						chr1	32178350	32178696
chr11	23919074	23919334						chr1	32180056	32180398
chr11	28882488	28882757						chr1	32235468	32235796
chr11	33722852	33723271						chr1	32264103	32264567
chr11	34263707	34264082						chr1	32532237	32532458
chr11	34340098	34340499						chr1	32599075	32599528
chr11	34771734	34772241						chr1	32644700	32644989
chr11	35929652	35929961						chr1	32645223	32645526
chr11	44586184	44586391						chr1	32728331	32728920
chr11	48077370	48077630						chr1	32913455	32914116
chr11	57093176	57093423						chr1	32961815	32962052
chr11	61462961	61463227						chr1	32967299	32967954
chr11	66248104	66248320						chr1	33166981	33167262
chr11	66536332	66536682						chr1	33168548	33169767
chr11	79126123	79126457						chr1	33227112	33227439
chr11	91715130	91715432						chr1	33240998	33241281
chr11	102177007	102177369						chr1	33247724	33248015
chr11	108468457	108468775						chr1	33255032	33255291
chr11	110055896	110056268						chr1	33385284	33385623
chr11	113234202	113234478						chr1	33419141	33419401
chr11	114025252	114025527						chr1	33429431	33429656
chr11	114030683	114031180						chr1	33463230	33463579
chr11	114033452	114034062						chr1	33509341	33509695
chr11	114034651	114035036						chr1	33564910	33565155
chr11	114042129	114042469						chr1	33629274	33629641
chr11	114049847	114050445						chr1	33686498	33687099
chr11	118791385	118791810						chr1	33807910	33808138
chr11	122032756	122033255						chr1	33812497	33812942
chr12	1671752	1671959						chr1	33899341	33899730
chr12	6485189	6485800						chr1	34224368	34224606
chr12	10537934	10538212						chr1	34409643	34409926
chr12	13288709	13289237						chr1	34845445	34845840
chr12	15427645	15427971						chr1	35246702	35247006
chr12	15782012	15782393						chr1	36071289	36071632
chr12	29894555	29894859						chr1	36184271	36184526
chr12	33070091	33070519						chr1	36184689	36184981
chr12	46782979	46783324						chr1	36615292	36615807
chr12	46839234	46839795						chr1	36653644	36654073
chr12	47167867	47168223						chr1	36665424	36666157
chr12	52888247	52888605						chr1	36668896	36670167
chr12	53443332	53443715						chr1	36817110	36817378
chr12	56241637	56242171						chr1	36874286	36874522
chr12	56975404	56975664						chr1	36902325	36902863
chr12	76660541	76660914						chr1	36952720	36952941
chr12	81021455	81021970						chr1	36962800	36963344
chr12	92424391	92424745						chr1	37927156	37927660
chr12	93594043	93594432						chr1	37937038	37937653
chr12	94203711	94204188						chr1	37945163	37945759
chr12	95347999	95348284						chr1	37964561	37965154
chr12	105879065	105879478						chr1	37973457	37973752
chr12	108699884	108700215						chr1	37999944	38000421
chr12	120154417	120154716						chr1	38276633	38276925
chr12	122158003	122158313						chr1	38461581	38462116
chr12	122510540	122510769						chr1	38466059	38466446
chr12	124994306	124994650						chr1	38474629	38475131
chr12	127725688	127726124						chr1	38593156	38593575
chr13	29714552	29714943						chr1	38604130	38604704
chr13	30699962	30700348						chr1	38605548	38606012
chr13	40635781	40636123						chr1	38686598	38687395
chr13	40795399	40795879						chr1	38688453	38689000
chr13	42137455	42137803						chr1	38699420	38699698
chr13	45495934	45496346						chr1	38701455	38701702
chr13	48073378	48073773						chr1	38740421	38740774
chr13	50432677	50433017						chr1	38763608	38763857
chr13	67943864	67944462						chr1	38917207	38917585
chr13	75399868	75400080						chr1	39054745	39055016
chr13	75944091	75944420						chr1	39082440	39082748
chr13	77687564	77687927						chr1	39595963	39596398
chr13	83639340	83639708						chr1	39644133	39644558
chr13	87776296	87776555						chr1	39649490	39649774
chr13	94848000	94848260						chr1	39657708	39658172
chr13	98781559	98781875						chr1	39727521	39727742
chr13	109895972	109896327						chr1	39864265	39864611
chr13	109926757	109927086						chr1	39872764	39872993
chr13	110661248	110661496						chr1	39975197	39975428
chr14	22136694	22137052						chr1	39980704	39981206
chr14	23276689	23277145						chr1	39981409	39981710
chr14	32492282	32492655						chr1	40041367	40041649
chr14	35872973	35873561						chr1	40166747	40167124
chr14	37466055	37466448						chr1	40235875	40236142
chr14	50465862	50466204						chr1	40236371	40236903
chr14	55136750	55137010						chr1	40265620	40265903
chr14	56055259	56055466						chr1	40400048	40400353
chr14	61932673	61933323						chr1	40400892	40401215
chr14	64763371	64763578						chr1	40410367	40410638
chr14	69015774	69016152						chr1	40423001	40423559
chr14	69017106	69017521						chr1	40442792	40443144
chr14	71839097	71839503						chr1	40496451	40496815
chr14	75807563	75807988						chr1	40502390	40502719
chr14	76002171	76002582						chr1	40505637	40505905
chr14	78868323	78868566						chr1	40510985	40511299
chr14	79511688	79511983						chr1	40515422	40515723
chr14	92070816	92071194						chr1	40652414	40652669
chr14	95065516	95065922						chr1	40782297	40782528
chr14	96671176	96671393						chr1	41248942	41249405
chr14	104515451	104515863						chr1	41332064	41332564
chr14	107254484	107254771						chr1	41367749	41368007
chr15	31657914	31658349						chr1	41377059	41377298
chr15	35983106	35983396						chr1	41410090	41410862
chr15	38690261	38690656						chr1	41433406	41433819
chr15	41079592	41079931						chr1	41469269	41469685
chr15	41229540	41229810						chr1	41574870	41575982
chr15	41836955	41837165						chr1	41616439	41617002
chr15	58924971	58925267						chr1	41618429	41618717
chr15	61342212	61342598						chr1	41898156	41898396
chr15	65189576	65189851						chr1	41901284	41901686
chr15	66683099	66683405						chr1	41931479	41931707
chr15	68176974	68177269						chr1	41948129	41948467
chr15	74275059	74275355						chr1	41950320	41950675
chr15	75468804	75469016						chr1	41951230	41951564
chr15	75939243	75939466						chr1	41953876	41954410
chr15	77362043	77362250						chr1	41958744	41959243
chr15	79090829	79091185						chr1	41960476	41961251
chr15	79700506	79700742						chr1	41964205	41965023
chr15	84366537	84366744						chr1	41966154	41966837
chr15	84374922	84375339						chr1	41969817	41970318
chr15	85874376	85874852						chr1	41980773	41981146
chr15	89459103	89459494						chr1	42127218	42127465
chr16	1147797	1148098						chr1	42130968	42131244
chr16	11927888	11928214						chr1	42136078	42136486
chr16	13401848	13402161						chr1	42137734	42138860
chr16	15076364	15076816						chr1	42204745	42205321
chr16	20451290	20451622						chr1	42217804	42218025
chr16	24712161	24712594						chr1	42237107	42237520
chr16	30347252	30347492						chr1	42248853	42249100
chr16	31129163	31129573						chr1	42367729	42368314
chr16	56641003	56641454						chr1	42420190	42420641
chr16	56642038	56642460						chr1	42421231	42421502
chr16	56659305	56659580						chr1	42441474	42441840
chr16	69098011	69098329						chr1	42473753	42474043
chr16	70092045	70092342						chr1	42631264	42631755
chr16	84866059	84866542						chr1	42778238	42778692
chr16	85086083	85086418						chr1	43388145	43388835
chr16	86698079	86698286						chr1	43402135	43402542
chr16	86985526	86985938						chr1	43402925	43403181
chr16	87839736	87839973						chr1	43406523	43407663
chr16	88337931	88338360						chr1	43408777	43409309
chr16	89647431	89647884						chr1	43412106	43412516
chr17	1634268	1634631						chr1	43412801	43413379
chr17	5906576	5906938						chr1	43415767	43416471
chr17	6494851	6495139						chr1	43672457	43673253
chr17	7862907	7863166						chr1	43706973	43707526
chr17	7944615	7944840						chr1	43775326	43775547
chr17	8055011	8055452						chr1	43919138	43919413
chr17	8057452	8058106						chr1	43938206	43938708
chr17	8964255	8964566						chr1	43941608	43942008
chr17	16939756	16940104						chr1	44043348	44043608
chr17	17677512	17677811						chr1	44242115	44242431
chr17	27135849	27136213						chr1	44249225	44250047
chr17	28690907	28691353						chr1	44267062	44267288
chr17	30823686	30824025						chr1	44287680	44288027
chr17	38177688	38178053						chr1	44300642	44301679
chr17	38666483	38666919						chr1	44302126	44302523
chr17	46561131	46561646						chr1	44324021	44324265
chr17	47643483	47643751						chr1	44350925	44351464
chr17	57448897	57449166						chr1	44353423	44353644
chr17	57902905	57903288						chr1	44445295	44445583
chr17	65242805	65243087						chr1	44472996	44473285
chr17	68046370	68046641						chr1	44515590	44515811
chr17	70585163	70585465						chr1	44578892	44579177
chr17	72990511	72990759						chr1	44705221	44705499
chr17	74248196	74248408						chr1	44705670	44706071
chr17	74513669	74514007						chr1	44793281	44794014
chr17	74523921	74524292						chr1	44855779	44856296
chr17	75598614	75598987						chr1	44951242	44951930
chr17	78698462	78699034						chr1	45018420	45018885
chr17	79017549	79017959						chr1	45023467	45023864
chr17	80255069	80255752						chr1	45097168	45097546
chr18	3153271	3153701						chr1	45187263	45187674
chr18	3367683	3368034						chr1	45272733	45273875
chr18	7870975	7871256						chr1	45285235	45285757
chr18	7921292	7921576						chr1	45286610	45286831
chr18	9855192	9855459						chr1	46330338	46330559
chr18	10041159	10041418						chr1	46357996	46358338
chr18	21305901	21306166						chr1	46383004	46383269
chr18	21418911	21419255						chr1	46420211	46420674
chr18	26734223	26734940						chr1	46550106	46550570
chr18	43844201	43844570						chr1	46615866	46616116
chr18	44849662	44849972						chr1	46637112	46637335
chr18	45979794	45980053						chr1	46648921	46649702
chr18	48988476	48988746						chr1	46986250	46986539
chr18	55953018	55953346						chr1	46988187	46988633
chr19	2032339	2032720						chr1	47022629	47022894
chr19	2627474	2627767						chr1	47078815	47079036
chr19	3305114	3305591						chr1	47215793	47216155
chr19	3336748	3337192						chr1	47222928	47223187
chr19	3683651	3683935						chr1	47270617	47270888
chr19	4229109	4229316						chr1	47273083	47273455
chr19	6744940	6745185						chr1	47285788	47286043
chr19	8420510	8420962						chr1	47496652	47496994
chr19	16719033	16719464						chr1	47707242	47707557
chr19	18131106	18131495						chr1	47719788	47720091
chr19	18740569	18741136						chr1	47874939	47875330
chr19	39900134	39900616						chr1	47897758	47898030
chr19	43954661	43955079						chr1	48512805	48513177
chr19	45678986	45679259						chr1	48515447	48515843
chr19	46313379	46313780						chr1	48667633	48668194
chr19	46804128	46804493						chr1	49344120	49344485
chr19	47808647	47809047						chr1	51272205	51272473
chr19	49501153	49501440						chr1	51772579	51772954
chr19	52239300	52239568						chr1	51972170	51972594
chr19	52253688	52253935						chr1	52024073	52024551
chr20	1307798	1308132						chr1	52033258	52033619
chr20	5926718	5926925						chr1	52088078	52088300
chr20	8002158	8002484						chr1	52102780	52103065
chr20	8836042	8836551						chr1	52108392	52108800
chr20	9441363	9441648						chr1	52119787	52120045
chr20	10198086	10198368						chr1	52126906	52127232
chr20	11176833	11177315						chr1	52156407	52156656
chr20	22756470	22756713						chr1	52165113	52165373
chr20	23603382	23604070						chr1	52355667	52355899
chr20	24129196	24129411						chr1	52361901	52362192
chr20	25218451	25218681						chr1	52363372	52363692
chr20	25289618	25289913						chr1	52364781	52365039
chr20	30300264	30300806						chr1	52371907	52372167
chr20	30792046	30792255						chr1	52605518	52605754
chr20	33431281	33431619						chr1	52948288	52948706
chr20	33894944	33895333						chr1	53128239	53128771
chr20	36618972	36619426						chr1	53135219	53135815
chr20	36622993	36623304						chr1	53136111	53136578
chr20	37499692	37500054						chr1	54422923	54423195
chr20	39122140	39122618						chr1	54587006	54587434
chr20	39877206	39877755						chr1	54623683	54624031
chr20	42557966	42558340						chr1	54778492	54778768
chr20	43095808	43096298						chr1	55008025	55008973
chr20	43987479	43988046						chr1	55340656	55340992
chr20	45945959	45946430						chr1	55349584	55349810
chr20	45962820	45963265						chr1	55352468	55352759
chr20	48841570	48841829						chr1	55393137	55393473
chr20	49011812	49012282						chr1	55400633	55400914
chr20	49032159	49032503						chr1	55453141	55453472
chr20	49038978	49039461						chr1	55530566	55531005
chr20	49057362	49057747						chr1	55728610	55728866
chr20	49341301	49341646						chr1	55894732	55895261
chr20	49951864	49952319						chr1	55956186	55956611
chr20	50248191	50248472						chr1	56030600	56030962
chr20	56592684	56593111						chr1	56041442	56041905
chr20	59760980	59761328						chr1	56046367	56047005
chr20	62207162	62207490						chr1	56049717	56049963
chr20	62783404	62783752						chr1	56092061	56092327
chr21	22984778	22985146						chr1	56097669	56098144
chr21	26670793	26671219						chr1	56166100	56166321
chr21	36237852	36238160						chr1	56184392	56185013
chr21	39612832	39613238						chr1	56185840	56186335
chr21	40147606	40147987						chr1	56192689	56193140
chr21	44874028	44874270						chr1	56431591	56432178
chr21	44936847	44937152						chr1	56440428	56440741
chr21	45005827	45006210						chr1	56443108	56443435
chr21	45154663	45154900						chr1	56912251	56912836
chr22	20129225	20129564						chr1	57873677	57873930
chr22	23046169	23046429						chr1	59049658	59050604
chr22	23743594	23743836						chr1	59058221	59058514
chr22	30686983	30687412						chr1	59063454	59063859
chr22	30818957	30819217						chr1	59073087	59073486
chr22	40654450	40654741						chr1	59193122	59193405
chr22	43386933	43387235						chr1	59247383	59247621
chr22	46501329	46501659						chr1	59251222	59251687
chrX	17050472	17050721						chr1	59280404	59281252
chrX	48449751	48450164						chr1	59281837	59282236
chrX	53100809	53101121						chr1	59290696	59291020
chrX	71840490	71840726						chr1	59314396	59314899
chrX	104727041	104727451						chr1	59347228	59347546
chrX	106917194	106917720						chr1	59348939	59349229
chrX	106920162	106920689						chr1	59387856	59388666
chrX	106943644	106943851						chr1	59395414	59396024
chrX	122798963	122799298						chr1	59398332	59398807
chrX	149373307	149373572						chr1	59442049	59442306
chr9_gl000199_random	34330	34646						chr1	59454441	59454743
chr9_gl000199_random	72628	73133						chr1	59509319	59510005
chr9_gl000199_random	82861	83294						chr1	59527787	59528020
chr9_gl000199_random	91452	92120						chr1	59602985	59603222
chr9_gl000199_random	98808	99080						chr1	59608888	59609109
chr9_gl000199_random	107114	107446						chr1	59616774	59617079
chr9_gl000199_random	168143	168710						chr1	59764658	59765080
chrUn_gl000212	40541	41267						chr1	59833179	59833710
chrUn_gl000226	938	1293						chr1	59834132	59834366
chrUn_gl000226	3053	3654						chr1	59910770	59911148
chrUn_gl000226	4080	4641						chr1	59982505	59982860
chrUn_gl000226	4943	6316						chr1	60136370	60136977
chrUn_gl000226	6491	7732						chr1	60143790	60144202
chrUn_gl000226	8035	8431						chr1	60144357	60144935
chrUn_gl000226	9895	10443						chr1	60148430	60148728
chrUn_gl000226	10786	11070						chr1	60151927	60152396
chrUn_gl000226	12390	12766						chr1	60204420	60204767
chrUn_gl000226	13127	13564						chr1	60216027	60216794
chrUn_gl000226	13744	14926						chr1	61038690	61039056
								chr1	61547580	61547857
								chr1	61647662	61648224
								chr1	61753402	61753746
								chr1	61803594	61804571
								chr1	61962054	61962540
								chr1	62458998	62459310
								chr1	62587556	62588215
								chr1	62664426	62664823
								chr1	62696207	62696860
								chr1	62706793	62707240
								chr1	62787230	62787538
								chr1	62790773	62791089
								chr1	64125154	64125531
								chr1	64127637	64128111
								chr1	64157535	64157801
								chr1	64197269	64197674
								chr1	64211762	64212197
								chr1	64382095	64382478
								chr1	64386076	64386670
								chr1	64397029	64397367
								chr1	64496865	64497401
								chr1	64505191	64505726
								chr1	64509647	64509992
								chr1	64546801	64547319
								chr1	64598626	64599119
								chr1	64637770	64638525
								chr1	64788841	64789148
								chr1	64980271	64980619
								chr1	65363689	65364282
								chr1	65376395	65376739
								chr1	65383039	65383501
								chr1	65420750	65421167
								chr1	65619330	65619629
								chr1	65640245	65640587
								chr1	65713490	65713965
								chr1	65891208	65891844
								chr1	65930789	65931130
								chr1	65976514	65976979
								chr1	66277718	66278073
								chr1	66286584	66286993
								chr1	66414471	66414843
								chr1	67029972	67030244
								chr1	67275237	67276149
								chr1	67395991	67396468
								chr1	67398900	67399134
								chr1	67526534	67526789
								chr1	68036214	68036658
								chr1	68149053	68149318
								chr1	68152374	68152626
								chr1	68166380	68166837
								chr1	68190583	68191413
								chr1	68191780	68192362
								chr1	68201537	68202640
								chr1	68213338	68214051
								chr1	68214426	68215012
								chr1	68215263	68216206
								chr1	68218006	68218383
								chr1	68219829	68220195
								chr1	68270772	68270998
								chr1	68282300	68282551
								chr1	68298445	68299817
								chr1	68306224	68306588
								chr1	68345746	68346459
								chr1	68348233	68349219
								chr1	68355653	68355945
								chr1	68357421	68357688
								chr1	68417819	68418244
								chr1	68418875	68419439
								chr1	68453065	68453345
								chr1	68850018	68850995
								chr1	70893630	70893966
								chr1	72750508	72750871
								chr1	72832134	72832388
								chr1	72863504	72864273
								chr1	75197075	75197359
								chr1	77405047	77405268
								chr1	77442984	77443438
								chr1	77464290	77464619
								chr1	77503774	77504027
								chr1	77505106	77506234
								chr1	78297757	78299182
								chr1	78340535	78341056
								chr1	78353986	78354467
								chr1	78536492	78536751
								chr1	78561264	78561748
								chr1	78567227	78568198
								chr1	78622655	78623218
								chr1	78695075	78695422
								chr1	78769402	78769697
								chr1	78770432	78770685
								chr1	78814661	78814890
								chr1	78992073	78992500
								chr1	79085981	79086332
								chr1	79181973	79182208
								chr1	81577527	81577822
								chr1	81617043	81617389
								chr1	81636416	81636746
								chr1	81645032	81645279
								chr1	82155152	82155555
								chr1	82403733	82404069
								chr1	84367342	84367641
								chr1	84639957	84640183
								chr1	84713215	84713594
								chr1	84719553	84720026
								chr1	84831301	84831981
								chr1	85085017	85085453
								chr1	85154125	85154710
								chr1	85666660	85667868
								chr1	85744524	85744795
								chr1	85755184	85755530
								chr1	85763480	85764594
								chr1	85779403	85780234
								chr1	85785782	85786708
								chr1	85787150	85787587
								chr1	85794599	85795097
								chr1	85795756	85796446
								chr1	85796674	85797051
								chr1	85825788	85826046
								chr1	85838400	85838784
								chr1	85910213	85910785
								chr1	85914162	85914432
								chr1	85930284	85930508
								chr1	85992886	85993173
								chr1	86000163	86000776
								chr1	86038977	86039402
								chr1	86041976	86042890
								chr1	86043979	86044570
								chr1	86046034	86046452
								chr1	86049920	86050539
								chr1	86077428	86078028
								chr1	86088646	86089104
								chr1	86094559	86095253
								chr1	87230722	87231101
								chr1	87239430	87239783
								chr1	87240025	87240465
								chr1	87245124	87245441
								chr1	87253910	87254911
								chr1	87258738	87259092
								chr1	87306783	87307043
								chr1	87463256	87463727
								chr1	88262333	88262622
								chr1	89777547	89777844
								chr1	90071227	90071769
								chr1	90321030	90321563
								chr1	90331378	90331979
								chr1	90338550	90338878
								chr1	90355698	90356157
								chr1	90359724	90360531
								chr1	90376435	90376778
								chr1	90440230	90440856
								chr1	90740047	90740268
								chr1	91481692	91482065
								chr1	91967676	91968040
								chr1	92002969	92003659
								chr1	92022403	92023068
								chr1	92074269	92074955
								chr1	92088524	92088815
								chr1	92116302	92116631
								chr1	92191369	92191903
								chr1	92197389	92197723
								chr1	92202463	92202785
								chr1	92267328	92267668
								chr1	92270242	92270476
								chr1	92282648	92283169
								chr1	92310324	92310974
								chr1	92351240	92351853
								chr1	92356970	92357739
								chr1	92366063	92366475
								chr1	93270304	93270756
								chr1	93297607	93297828
								chr1	93359717	93360147
								chr1	93374866	93375232
								chr1	93967559	93967838
								chr1	94019648	94020129
								chr1	94053773	94054153
								chr1	94071463	94071686
								chr1	94080733	94081085
								chr1	94083634	94084013
								chr1	94089511	94089806
								chr1	94091080	94091575
								chr1	94094705	94095042
								chr1	94129741	94131228
								chr1	94135691	94136014
								chr1	94157871	94158527
								chr1	94203691	94204544
								chr1	94219774	94220293
								chr1	94240880	94241101
								chr1	94245054	94245818
								chr1	94263539	94264338
								chr1	94269999	94270308
								chr1	94277201	94277507
								chr1	94496740	94496963
								chr1	94505248	94505722
								chr1	94511009	94511496
								chr1	94724428	94725143
								chr1	94736355	94736634
								chr1	94750999	94751244
								chr1	94755999	94756265
								chr1	94788210	94788629
								chr1	94790813	94792159
								chr1	94880970	94881322
								chr1	94888582	94888803
								chr1	94993606	94993995
								chr1	95006462	95007515
								chr1	95009459	95010221
								chr1	95010511	95011092
								chr1	95017760	95018349
								chr1	95018607	95019366
								chr1	95055813	95056240
								chr1	95083036	95083307
								chr1	95084707	95085504
								chr1	95086886	95087606
								chr1	95088069	95088657
								chr1	95089236	95089619
								chr1	95102188	95102455
								chr1	95111530	95112226
								chr1	95113692	95114536
								chr1	95145142	95145503
								chr1	95168062	95168382
								chr1	95179249	95179485
								chr1	95193428	95193880
								chr1	95200723	95201643
								chr1	95202773	95203496
								chr1	95205002	95205732
								chr1	95209275	95210075
								chr1	95212527	95212775
								chr1	95218646	95219363
								chr1	95237833	95238186
								chr1	95258356	95258698
								chr1	95320203	95320843
								chr1	95329444	95329859
								chr1	95336544	95336897
								chr1	95341253	95341834
								chr1	95391228	95391620
								chr1	95392749	95393126
								chr1	95436271	95437393
								chr1	95489325	95489679
								chr1	95501098	95501528
								chr1	95552655	95553098
								chr1	95581360	95581676
								chr1	95632923	95633257
								chr1	95672850	95673249
								chr1	95798403	95798624
								chr1	96775466	96775687
								chr1	96822867	96823088
								chr1	96825621	96826112
								chr1	96828118	96828447
								chr1	96836381	96836694
								chr1	96881617	96882020
								chr1	97003881	97004283
								chr1	97149561	97150116
								chr1	97186945	97187243
								chr1	97331344	97331844
								chr1	97471610	97471934
								chr1	97479507	97480113
								chr1	97516232	97516531
								chr1	97609781	97610434
								chr1	97743568	97744226
								chr1	98552291	98552723
								chr1	98781876	98782475
								chr1	98788904	98789252
								chr1	98789421	98790097
								chr1	98791595	98791889
								chr1	98800360	98800581
								chr1	99922912	99923200
								chr1	101087525	101088108
								chr1	101092824	101093266
								chr1	101096424	101097253
								chr1	101326099	101326514
								chr1	101327024	101327328
								chr1	101328129	101328414
								chr1	101412609	101413169
								chr1	101594443	101594777
								chr1	101596275	101596557
								chr1	101627149	101627433
								chr1	103357735	103358071
								chr1	103363118	103363437
								chr1	103749985	103750312
								chr1	104039019	104039253
								chr1	104104793	104105014
								chr1	108190819	108191242
								chr1	108559144	108559457
								chr1	108733296	108733654
								chr1	109045743	109046078
								chr1	109126398	109126626
								chr1	109370945	109372171
								chr1	109373051	109373434
								chr1	109373708	109374182
								chr1	109676512	109676771
								chr1	109728017	109728238
								chr1	109739952	109740324
								chr1	109783269	109783640
								chr1	109809547	109809917
								chr1	109815102	109815650
								chr1	109841206	109842005
								chr1	109855619	109855840
								chr1	109918364	109918614
								chr1	109928054	109928518
								chr1	109935572	109935955
								chr1	109941818	109942128
								chr1	110326078	110326610
								chr1	110334836	110335163
								chr1	110339485	110339863
								chr1	110371850	110372102
								chr1	110392127	110392410
								chr1	110402272	110402698
								chr1	110453245	110453541
								chr1	110490524	110491036
								chr1	110502621	110503015
								chr1	110516960	110517224
								chr1	110518183	110518880
								chr1	110522316	110522549
								chr1	110540204	110540582
								chr1	110546493	110546941
								chr1	110967369	110967605
								chr1	111006394	111006615
								chr1	112032275	112032722
								chr1	112058433	112058698
								chr1	112135552	112135856
								chr1	112162475	112163033
								chr1	112198786	112199031
								chr1	112286288	112286652
								chr1	112288258	112288489
								chr1	112569885	112570206
								chr1	112902764	112903578
								chr1	113065132	113065476
								chr1	113066869	113067309
								chr1	113083967	113084224
								chr1	113086666	113086979
								chr1	113087330	113087829
								chr1	113118064	113118435
								chr1	113168253	113168866
								chr1	113242824	113243194
								chr1	113243420	113243665
								chr1	113278475	113278787
								chr1	113408769	113409102
								chr1	113999609	113999974
								chr1	114001924	114002372
								chr1	114084815	114085128
								chr1	114482690	114483005
								chr1	114524619	114524960
								chr1	115711290	115711686
								chr1	115721955	115722578
								chr1	115845206	115845645
								chr1	115857470	115857695
								chr1	115973477	115973869
								chr1	116088473	116088914
								chr1	116100849	116101209
								chr1	116325665	116325916
								chr1	116652329	116652550
								chr1	116872867	116873221
								chr1	116915365	116915875
								chr1	116918907	116919583
								chr1	116920585	116921084
								chr1	116935738	116936115
								chr1	116976115	116976336
								chr1	117026521	117027056
								chr1	117029038	117029476
								chr1	117031824	117032268
								chr1	117051644	117052019
								chr1	117078542	117078812
								chr1	117533246	117533730
								chr1	117554605	117554902
								chr1	117560436	117560898
								chr1	117569041	117569342
								chr1	117689606	117689827
								chr1	117714450	117714789
								chr1	118664890	118665470
								chr1	119204537	119204883
								chr1	119490501	119490745
								chr1	119543885	119544325
								chr1	119544631	119545100
								chr1	119595316	119595817
								chr1	119623166	119623619
								chr1	119907559	119907836
								chr1	120095918	120096482
								chr1	120096657	120097174
								chr1	120173978	120174622
								chr1	120189368	120190048
								chr1	120529778	120530058
								chr1	121266184	121266412
								chr1	145427459	145427938
								chr1	145428991	145429508
								chr1	145437383	145437979
								chr1	145438234	145438513
								chr1	145455350	145455696
								chr1	145541911	145542360
								chr1	145611109	145611464
								chr1	145611804	145612205
								chr1	145616581	145616909
								chr1	145652324	145652828
								chr1	145683204	145683426
								chr1	145728523	145728875
								chr1	146008589	146009124
								chr1	146581432	146581740
								chr1	146702627	146703076
								chr1	146717430	146717651
								chr1	147010177	147010508
								chr1	147010968	147011207
								chr1	147016886	147017191
								chr1	147369029	147369301
								chr1	149223761	149224353
								chr1	149250707	149251052
								chr1	149513994	149514305
								chr1	149636278	149636606
								chr1	149804089	149804374
								chr1	149812496	149812836
								chr1	149973369	149973852
								chr1	149978908	149979167
								chr1	149982425	149982966
								chr1	150254064	150254502
								chr1	150533590	150534442
								chr1	150577319	150577681
								chr1	150584005	150584403
								chr1	150585815	150586311
								chr1	151127477	151127763
								chr1	151167576	151168211
								chr1	151284052	151284928
								chr1	151467284	151467732
								chr1	151476859	151477102
								chr1	151519594	151519889
								chr1	151693434	151693656
								chr1	151810754	151810997
								chr1	151882125	151882396
								chr1	151943210	151943514
								chr1	151945501	151945813
								chr1	151949950	151950474
								chr1	151960867	151961571
								chr1	151964677	151965417
								chr1	151966136	151966866
								chr1	151967459	151967744
								chr1	152020194	152021131
								chr1	152135333	152135744
								chr1	152140350	152141534
								chr1	152155200	152155766
								chr1	152301049	152301761
								chr1	152877588	152877809
								chr1	152885533	152885757
								chr1	153233477	153234069
								chr1	153348013	153348348
								chr1	153479245	153479701
								chr1	153506203	153506772
								chr1	153508599	153508887
								chr1	153521615	153522066
								chr1	153537882	153538599
								chr1	153538840	153540514
								chr1	153581145	153582048
								chr1	153583429	153583699
								chr1	153599447	153599816
								chr1	153606101	153606490
								chr1	153698482	153698855
								chr1	153722836	153723325
								chr1	153750106	153750467
								chr1	153777905	153778187
								chr1	153939357	153939742
								chr1	153978564	153979038
								chr1	154163215	154163480
								chr1	154300977	154301407
								chr1	154403994	154404536
								chr1	154414528	154414870
								chr1	154447409	154447630
								chr1	154456893	154457263
								chr1	154474158	154474514
								chr1	154474692	154474971
								chr1	154849937	154850272
								chr1	154943192	154943452
								chr1	154943728	154944526
								chr1	154945089	154945452
								chr1	154973301	154973708
								chr1	154976162	154976690
								chr1	154977967	154978400
								chr1	154989495	154990304
								chr1	155007033	155007389
								chr1	155011100	155011558
								chr1	155057256	155057851
								chr1	155078247	155078569
								chr1	155102083	155102571
								chr1	155103823	155104044
								chr1	155107488	155107804
								chr1	155162544	155163908
								chr1	155197520	155197842
								chr1	155206276	155206540
								chr1	155214308	155214744
								chr1	155717928	155718217
								chr1	155770715	155771111
								chr1	155947983	155948316
								chr1	156076175	156076429
								chr1	156082039	156082510
								chr1	156083768	156084290
								chr1	156093345	156093744
								chr1	156096124	156096482
								chr1	156096775	156097333
								chr1	156271513	156271734
								chr1	156433778	156434487
								chr1	156460287	156460651
								chr1	156478216	156478578
								chr1	156480543	156480919
								chr1	156585394	156585616
								chr1	156608396	156608906
								chr1	156609264	156609997
								chr1	156695622	156695843
								chr1	156864352	156864819
								chr1	156866395	156866988
								chr1	156896020	156896335
								chr1	157253740	157254659
								chr1	157389506	157390364
								chr1	157973308	157973560
								chr1	158114736	158115485
								chr1	158115978	158116232
								chr1	159174007	159174297
								chr1	159443104	159443867
								chr1	159462655	159463038
								chr1	159567671	159568590
								chr1	159583379	159583935
								chr1	159721905	159722207
								chr1	159749164	159750003
								chr1	159750228	159750449
								chr1	159750763	159751229
								chr1	159849510	159850071
								chr1	159886036	159886368
								chr1	159894208	159895092
								chr1	160072560	160072942
								chr1	160092922	160093152
								chr1	160094461	160095061
								chr1	160095518	160095908
								chr1	160101720	160102300
								chr1	160496836	160497057
								chr1	160978608	160978967
								chr1	161085189	161085540
								chr1	161352296	161352734
								chr1	161735779	161736073
								chr1	161891908	161892234
								chr1	162289671	162289911
								chr1	162352076	162352421
								chr1	162359290	162359511
								chr1	162375778	162376013
								chr1	162508695	162508944
								chr1	162575210	162575758
								chr1	162825976	162826395
								chr1	162843229	162844235
								chr1	162863208	162863461
								chr1	163005371	163005946
								chr1	163006487	163006764
								chr1	163133862	163134183
								chr1	163137938	163138161
								chr1	164581079	164581304
								chr1	164582489	164583010
								chr1	164717705	164718173
								chr1	164736731	164736962
								chr1	164750075	164750601
								chr1	164763635	164764143
								chr1	165086122	165086412
								chr1	165811927	165812376
								chr1	165820358	165820629
								chr1	165867002	165867223
								chr1	165868077	165868428
								chr1	166806072	166806374
								chr1	166875269	166875490
								chr1	166913447	166914053
								chr1	167064602	167065071
								chr1	167105228	167105938
								chr1	167135628	167135933
								chr1	167586608	167587208
								chr1	167589575	167589811
								chr1	167632092	167632914
								chr1	167766103	167766578
								chr1	167777845	167778205
								chr1	167789285	167789533
								chr1	167880528	167880839
								chr1	168229675	168230009
								chr1	168270848	168271499
								chr1	168435449	168435813
								chr1	168452743	168453154
								chr1	168461168	168461453
								chr1	168466650	168466933
								chr1	168592270	168592685
								chr1	168678325	168679058
								chr1	169074819	169075104
								chr1	169082944	169083165
								chr1	169332375	169332909
								chr1	169478112	169478479
								chr1	169480714	169481196
								chr1	171188414	171188725
								chr1	171758017	171758401
								chr1	171763155	171763728
								chr1	172220618	172220919
								chr1	172255774	172256287
								chr1	172291489	172292188
								chr1	172312836	172313225
								chr1	172320670	172321360
								chr1	172325549	172326217
								chr1	172328008	172328552
								chr1	172343014	172343362
								chr1	172513551	172513922
								chr1	172606767	172607068
								chr1	172607963	172608306
								chr1	172608780	172609001
								chr1	172744793	172745031
								chr1	172795255	172795811
								chr1	172887074	172887582
								chr1	172887800	172888063
								chr1	172897634	172898626
								chr1	172902062	172902283
								chr1	172902881	172903689
								chr1	172945346	172945738
								chr1	172959824	172960135
								chr1	172978588	172978809
								chr1	173159299	173159564
								chr1	173159716	173160107
								chr1	173174525	173174787
								chr1	173218531	173219181
								chr1	173238662	173239017
								chr1	173396800	173397051
								chr1	173399042	173399394
								chr1	173446950	173447630
								chr1	174589545	174589766
								chr1	176826770	176827178
								chr1	177178520	177178833
								chr1	177180457	177180784
								chr1	177243821	177244263
								chr1	177945464	177945699
								chr1	178027259	178027711
								chr1	178067444	178067758
								chr1	178095926	178096176
								chr1	178207820	178208575
								chr1	178210294	178210581
								chr1	178387048	178387318
								chr1	178506195	178506514
								chr1	178506729	178506952
								chr1	178507646	178507942
								chr1	178653647	178654166
								chr1	178708461	178709019
								chr1	178900996	178901722
								chr1	179111027	179111310
								chr1	179112128	179112801
								chr1	179150042	179150561
								chr1	179203655	179203942
								chr1	179280016	179280310
								chr1	179895073	179895346
								chr1	179939215	179939454
								chr1	180086415	180086708
								chr1	180136800	180137122
								chr1	180198419	180198807
								chr1	180350388	180350629
								chr1	180497954	180498250
								chr1	180529984	180530248
								chr1	180796323	180796658
								chr1	180827481	180827877
								chr1	181013661	181013886
								chr1	181042709	181043214
								chr1	181056162	181056508
								chr1	181065619	181065929
								chr1	181074659	181075041
								chr1	181081548	181082003
								chr1	181088632	181089118
								chr1	181122025	181122461
								chr1	181220210	181220542
								chr1	181221727	181222144
								chr1	181224805	181225042
								chr1	182259120	182259650
								chr1	182358716	182359111
								chr1	182959494	182960019
								chr1	183029584	183029894
								chr1	183117605	183117888
								chr1	183132484	183133042
								chr1	183133564	183133844
								chr1	183134138	183134359
								chr1	183163791	183164073
								chr1	183203660	183203901
								chr1	183207349	183207592
								chr1	183218591	183218886
								chr1	183241531	183241786
								chr1	183367740	183368069
								chr1	183441109	183441336
								chr1	183811673	183811933
								chr1	183865470	183866210
								chr1	183885175	183885600
								chr1	183928787	183929173
								chr1	184125517	184125971
								chr1	184463204	184463454
								chr1	184836238	184836622
								chr1	185410766	185411089
								chr1	185423003	185423301
								chr1	185818227	185818557
								chr1	185938736	185938957
								chr1	185940765	185941169
								chr1	185942859	185943176
								chr1	187660455	187661212
								chr1	187996840	187997383
								chr1	188059573	188059907
								chr1	188206647	188207122
								chr1	192454949	192455249
								chr1	192465394	192465868
								chr1	192499349	192499570
								chr1	192500148	192500638
								chr1	192528674	192529146
								chr1	193074252	193074521
								chr1	193090884	193091139
								chr1	193291439	193291786
								chr1	193304832	193305166
								chr1	196647541	196647957
								chr1	197924683	197925079
								chr1	198136845	198137126
								chr1	198189620	198189938
								chr1	198202106	198202428
								chr1	198221038	198221412
								chr1	198234116	198234446
								chr1	198241669	198242032
								chr1	198248095	198248316
								chr1	198431662	198432113
								chr1	198546543	198547017
								chr1	198638153	198638569
								chr1	198850422	198850643
								chr1	198904678	198905001
								chr1	199193287	199193508
								chr1	199241194	199242200
								chr1	199763844	199764093
								chr1	199826340	199826646
								chr1	200119762	200120258
								chr1	200153288	200153601
								chr1	200348361	200348917
								chr1	200382968	200383189
								chr1	200384870	200385598
								chr1	200398383	200398838
								chr1	200411915	200412286
								chr1	200412962	200413332
								chr1	201139640	201140333
								chr1	201153900	201154127
								chr1	201269025	201269515
								chr1	201345599	201345949
								chr1	201352861	201353870
								chr1	201417159	201417754
								chr1	201418189	201418495
								chr1	201420055	201420516
[truncated: 18,667 more rows]
