# Supplementary material for: Glucocorticoid receptor wields chromatin interactions to tune transcription for cytoskeleton stabilization in podocytes
Source: Commun Biol. 2021 Jun 3;4:675. doi: 10.1038/s42003-021-02209-8 (PMC8175753; doi:10.1038/s42003-021-02209-8)
Supplement: Supplementary file 5 — Supplementary Data 2 [file 42003_2021_2209_MOESM5_ESM.xlsx]

## Sheet: Sheet1
6cell-com				hPC-specific				MCF7-specific				K562-specific				A549-specific				Hela-specific				BEAS-2B-specific
chr1	26363017	26363244		chr1	5357287	5357538		chr1	781064	781320		chr1	940419	940564		chr1	2139807	2140106		chr1	3269083	3269266		chr1	845458	845744
chr1	145542688	145543023		chr1	5712403	5712738		chr1	1009070	1009376		chr1	993808	993936		chr1	4440672	4441098		chr1	9543206	9543405		chr1	856340	856765
chr1	150540566	150540961		chr1	14630816	14631233		chr1	1690341	1690554		chr1	1045227	1045390		chr1	6472947	6473255		chr1	12193079	12193322		chr1	870800	871676
chr1	154390667	154391093		chr1	17091762	17091983		chr1	1790747	1791064		chr1	1070804	1071025		chr1	7363528	7363819		chr1	14666904	14667062		chr1	873788	874144
chr1	156586292	156586606		chr1	27113806	27114044		chr1	3043875	3044102		chr1	1121034	1121164		chr1	8087417	8087895		chr1	21643973	21644138		chr1	875639	875980
chr1	162358383	162358626		chr1	32015767	32016261		chr1	3130302	3130555		chr1	1326115	1326292		chr1	8109106	8109374		chr1	26332129	26332310		chr1	876848	877696
chr1	169455008	169455290		chr1	50445089	50445457		chr1	6019746	6020028		chr1	1358456	1358586		chr1	8116028	8116447		chr1	27755283	27755490		chr1	960243	960464
chr1	172715595	172715743		chr1	54129286	54129597		chr1	7019580	7019905		chr1	1368502	1368868		chr1	8143870	8144581		chr1	39593280	39593463		chr1	1101407	1101782
chr10	3852349	3852691		chr1	102123408	102123624		chr1	7020555	7020765		chr1	1510205	1510389		chr1	8154835	8155244		chr1	41940125	41940309		chr1	1136810	1137034
chr10	3930231	3930576		chr1	113826618	113826952		chr1	7079608	7079924		chr1	1549667	1549816		chr1	8298236	8298826		chr1	43673401	43673735		chr1	1144137	1144667
chr10	11940283	11940652		chr1	144707616	144707930		chr1	7166855	7167082		chr1	1583342	1583537		chr1	8940074	8940498		chr1	43701415	43701753		chr1	1173525	1173983
chr10	21473212	21473588		chr1	144982930	144983317		chr1	7777175	7777497		chr1	1590726	1590880		chr1	9062131	9062549		chr1	43703432	43703620		chr1	1200201	1200561
chr10	74008394	74008948		chr1	152881695	152882026		chr1	8077548	8077926		chr1	1646552	1646756		chr1	9374787	9375183		chr1	46806705	46806888		chr1	1242767	1243080
chr10	74877677	74878000		chr1	214366520	214367086		chr1	8130475	8130681		chr1	1655782	1655910		chr1	9391636	9392152		chr1	47088088	47088298		chr1	1267523	1267939
chr11	9590485	9590955		chr1	216230416	216230679		chr1	8372224	8372497		chr1	1778572	1778754		chr1	9444781	9445117		chr1	48535840	48536009		chr1	1268154	1268712
chr11	35929580	35929984		chr1	231057578	231057884		chr1	8730367	8730550		chr1	1814947	1815193		chr1	9461966	9462223		chr1	52623839	52624082		chr1	1295974	1296219
chr11	66248128	66248283		chr1	245534433	245534799		chr1	8762354	8762572		chr1	1828691	1828827		chr1	9498562	9499325		chr1	53661401	53661556		chr1	1307561	1307858
chr11	114030764	114031101		chr2	3698841	3699101		chr1	8975510	8975837		chr1	2164466	2164605		chr1	10440727	10441135		chr1	54739079	54739340		chr1	1617632	1618134
chr11	114049865	114050451		chr2	8375166	8375560		chr1	9173052	9173455		chr1	2473125	2473268		chr1	10441469	10441780		chr1	55089469	55089653		chr1	1891354	1891589
chr12	13288880	13289107		chr2	33141342	33141626		chr1	9536934	9537276		chr1	2475678	2475991		chr1	10447521	10448840		chr1	55370453	55370696		chr1	2016612	2016833
chr12	92424499	92424746		chr2	111563129	111563362		chr1	10542840	10543183		chr1	2517238	2517478		chr1	10659501	10659883		chr1	59449620	59449794		chr1	2165929	2166277
chr12	95348081	95348304		chr2	166577112	166577521		chr1	10645930	10646197		chr1	2578394	2578541		chr1	12441298	12441722		chr1	62353180	62353506		chr1	2246152	2246786
chr12	120154435	120154755		chr2	197344018	197344225		chr1	11140089	11140757		chr1	3542250	3542438		chr1	15068689	15069086		chr1	65959586	65959785		chr1	2247829	2248349
chr14	35873197	35873368		chr2	197986752	197987084		chr1	12436402	12436647		chr1	3569935	3570069		chr1	15485065	15485618		chr1	67905352	67905517		chr1	2262369	2262637
chr14	76002237	76002565		chr2	221410883	221411141		chr1	12545422	12546005		chr1	3667330	3667602		chr1	15749759	15750071		chr1	70232601	70232820		chr1	2282230	2282544
chr14	95065591	95065832		chr3	36716409	36716685		chr1	12546557	12546795		chr1	3673025	3673188		chr1	15753288	15753667		chr1	71330795	71331008		chr1	2304053	2304601
chr15	75468766	75469069		chr3	56325127	56325367		chr1	12676001	12676211		chr1	3676404	3676656		chr1	16393598	16394055		chr1	71339770	71340052		chr1	2383199	2383461
chr16	15076512	15076660		chr3	62135655	62135949		chr1	15343738	15343980		chr1	3689914	3690078		chr1	16399603	16399905		chr1	71340650	71340821		chr1	2466293	2466750
chr17	8057577	8057994		chr3	108665174	108665449		chr1	15556390	15556574		chr1	3691308	3691755		chr1	16402383	16402769		chr1	76174700	76174852		chr1	2515394	2515713
chr17	57902946	57903256		chr3	140633416	140633787		chr1	15885745	15885984		chr1	3692017	3692210		chr1	16447500	16447826		chr1	78300449	78300803		chr1	3387958	3388543
chr17	80255273	80255600		chr3	143244250	143244659		chr1	16238446	16238677		chr1	3710080	3710212		chr1	17559623	17559861		chr1	78471548	78471696		chr1	3390005	3390552
chr18	55953067	55953258		chr3	143327849	143328283		chr1	17738718	17738991		chr1	3724435	3724590		chr1	19841015	19841338		chr1	87898922	87899115		chr1	3398833	3399144
chr19	3336659	3337071		chr3	157211671	157211895		chr1	17800874	17801066		chr1	4838252	4838423		chr1	20518993	20519252		chr1	89078507	89078867		chr1	3400367	3400607
chr19	8420542	8420855		chr4	17621491	17621716		chr1	17825592	17825794		chr1	5364789	5365058		chr1	21319147	21319444		chr1	92215392	92215572		chr1	3432724	3432997
chr19	46804159	46804499		chr4	52830248	52830632		chr1	17886348	17886679		chr1	5945910	5946177		chr1	21588925	21589421		chr1	92362781	92362936		chr1	3459439	3460280
chr2	20638418	20638676		chr4	111541844	111542182		chr1	17908726	17909094		chr1	5977780	5978089		chr1	21591415	21591877		chr1	94132327	94132545		chr1	3464535	3465216
chr2	241190587	241191233		chr4	148257544	148257830		chr1	18528457	18528750		chr1	6042961	6043224		chr1	21646189	21646427		chr1	95248872	95249071		chr1	3471575	3472029
chr20	25218390	25218813		chr5	10052	11745		chr1	18625359	18625630		chr1	6043602	6043726		chr1	21950062	21950426		chr1	100110898	100111046		chr1	3478305	3478660
chr20	45946035	45946352		chr5	106428387	106428596		chr1	18791207	18791514		chr1	6266034	6266241		chr1	21965172	21965440		chr1	100138234	100138497		chr1	3494675	3495062
chr20	45962857	45963239		chr5	126582972	126583205		chr1	19753746	19754091		chr1	6305223	6305354		chr1	22102578	22102955		chr1	100147362	100147520		chr1	3501735	3501992
chr20	49011845	49012204		chr5	173236117	173236393		chr1	20559057	20559384		chr1	6377097	6377306		chr1	22253947	22254381		chr1	101689563	101689719		chr1	3530045	3530279
chr20	49032180	49032601		chr6	11621320	11621616		chr1	20683394	20683629		chr1	6454055	6454221		chr1	23076911	23077149		chr1	105174625	105174881		chr1	3541610	3541975
chr20	49039086	49039334		chr6	42230203	42230412		chr1	20857506	20857839		chr1	6489805	6490079		chr1	23514843	23515854		chr1	108225100	108225331		chr1	5951848	5952100
chr20	49057413	49057642		chr6	44026365	44026700		chr1	20860174	20860401		chr1	6577668	6577893		chr1	23521418	23521921		chr1	112264008	112264170		chr1	6074859	6075171
chr20	49341405	49341622		chr6	100250597	100250897		chr1	20865287	20865474		chr1	6614553	6614695		chr1	23630017	23630442		chr1	113480186	113480388		chr1	6242921	6243236
chr21	44936781	44937247		chr6	124524559	124525018		chr1	20940156	20940346		chr1	6669955	6670081		chr1	23903409	23904053		chr1	113744357	113744518		chr1	6418114	6418339
chr3	105511070	105511597		chr6	138132565	138132944		chr1	21211598	21211815		chr1	6732761	6732931		chr1	24691792	24692217		chr1	113749054	113749353		chr1	6662998	6663319
chr3	177888496	177888796		chr6	143726538	143726809		chr1	21390659	21390919		chr1	6761826	6761990		chr1	24867520	24867848		chr1	113785209	113785431		chr1	6663997	6664292
chr3	183088619	183088893		chr6	157952187	157952487		chr1	21568188	21568480		chr1	6774698	6774861		chr1	24885005	24885336		chr1	118082874	118083148		chr1	6784706	6784949
chr3	183483220	183483554		chr7	14246888	14247204		chr1	21611666	21611900		chr1	6849092	6849256		chr1	24889285	24889546		chr1	118083724	118084084		chr1	6920153	6920903
chr3	185376438	185376818		chr8	1952641	1953000		chr1	21960736	21961007		chr1	7296276	7296410		chr1	25141120	25141400		chr1	154400144	154400292		chr1	7177831	7178421
chr3	188665735	188666114		chr8	2172003	2172210		chr1	22369661	22369923		chr1	7660675	7660834		chr1	26100134	26100479		chr1	154405746	154406139		chr1	7181678	7182020
chr4	57594780	57595023		chr8	19226176	19226570		chr1	22739033	22739444		chr1	7669089	7669238		chr1	27317039	27317578		chr1	156056181	156056329		chr1	7196284	7196560
chr4	129492957	129493237		chr8	56449974	56450277		chr1	22799130	22799395		chr1	8000995	8001201		chr1	29598277	29598567		chr1	159918944	159919289		chr1	7586535	7586875
chr5	94982451	94982690		chr8	67018840	67019190		chr1	22955731	22955952		chr1	8014169	8014337		chr1	31917663	31918230		chr1	160278713	160278906		chr1	7607145	7607366
chr5	133802067	133802435		chr8	86749629	86749933		chr1	23656388	23656805		chr1	8074597	8074794		chr1	32376489	32376936		chr1	162253371	162253545		chr1	7609423	7609867
chr5	172199407	172199654		chr8	107937996	107938215		chr1	23778482	23778860		chr1	8182584	8182708		chr1	32420272	32420603		chr1	162351348	162351535		chr1	7705588	7706074
chr6	25006627	25007125		chr8	135024662	135025093		chr1	23801561	23801777		chr1	8182845	8183040		chr1	36021801	36022166		chr1	162518173	162518321		chr1	8049562	8050025
chr6	35699667	35699961		chr8	135525933	135526387		chr1	23900980	23901174		chr1	8448959	8449338		chr1	36705387	36705719		chr1	168375212	168375442		chr1	8052997	8053395
chr6	42013414	42013761		chr9	6968330	6968561		chr1	24054107	24054355		chr1	8452666	8452962		chr1	38327975	38328511		chr1	168578376	168578544		chr1	8054165	8054456
chr7	12755398	12755707		chr9	42854348	42854555		chr1	24661737	24661935		chr1	8562817	8563038		chr1	41333248	41333512		chr1	169039833	169040100		chr1	8088331	8088589
chr7	100743562	100743769		chr9	67292812	67293138		chr1	24894537	24894818		chr1	8578409	8578545		chr1	41453335	41453573		chr1	169219267	169219454		chr1	8133538	8133880
chr7	105857648	105858128		chr9	69654759	69655032		chr1	24924251	24924536		chr1	8586042	8586179		chr1	41952079	41952317		chr1	173421280	173421507		chr1	8135393	8135989
chr8	18812334	18812664		chr9	117626690	117627076		chr1	25222984	25223188		chr1	8602204	8602527		chr1	42680269	42680507		chr1	175201510	175201817		chr1	8147728	8148035
chr8	48265910	48266496		chr9	118412160	118412749		chr1	25802742	25802987		chr1	8763533	8763684		chr1	43505086	43505371		chr1	176348820	176349038		chr1	8149644	8149865
chr8	48571906	48572174		chr9	135894943	135895268		chr1	26391226	26391465		chr1	8781897	8782060		chr1	44223337	44223730		chr1	176463622	176463880		chr1	8151164	8151440
chr8	100718047	100718337		chr10	9054321	9054690		chr1	26683956	26684139		chr1	8824031	8824294		chr1	44620350	44620694		chr1	182061591	182061749		chr1	8156733	8157014
chr9	33162786	33163270		chr10	73426702	73426936		chr1	26731110	26731387		chr1	8849405	8849723		chr1	45645630	45645906		chr1	182070729	182070894		chr1	8193598	8194688
chr9	73034881	73035199		chr10	84026274	84026583		chr1	27234070	27234270		chr1	8851184	8851349		chr1	46337873	46338152		chr1	184590520	184590678		chr1	8201894	8202207
chr9	73095734	73095893		chr10	91264603	91264874		chr1	27468251	27468498		chr1	8877667	8877836		chr1	46350483	46350762		chr1	184593084	184593525		chr1	8202827	8203332
chr9	110803049	110803355		chr10	94880551	94880835		chr1	27470991	27471231		chr1	8918214	8918528		chr1	47640878	47641142		chr1	184603034	184603206		chr1	8261349	8261706
chrX	53100840	53101150		chr10	105010667	105010907		chr1	27489704	27489902		chr1	8933779	8933928		chr1	47943307	47943584		chr1	184792229	184792533		chr1	8277191	8277636
chrX	71840432	71840770		chr10	119564286	119564512		chr1	27492899	27493202		chr1	8938084	8938266		chr1	47991043	47991372		chr1	185318778	185318958		chr1	8377924	8378250
chrX	106917235	106917613		chr11	79506078	79506398		chr1	28640482	28640785		chr1	8960082	8960252		chr1	49383685	49384236		chr1	185319247	185319425		chr1	8433707	8434280
chrX	149373306	149373574		chr11	89987016	89987285		chr1	30818367	30818888		chr1	8972545	8972750		chr1	52203141	52203412		chr1	185504014	185504380		chr1	8454964	8455461
				chr11	112628148	112628355		chr1	30855680	30855875		chr1	9443058	9443200		chr1	53125086	53125397		chr1	197409875	197410174		chr1	8929314	8929593
				chr12	2279589	2279883		chr1	30934598	30934781		chr1	9777430	9777626		chr1	53391210	53391542		chr1	197411209	197411557		chr1	9046185	9046561
				chr12	15935562	15935902		chr1	31474942	31475184		chr1	9777706	9778013		chr1	54007944	54008238		chr1	199747470	199747656		chr1	9189554	9189857
				chr12	51402880	51403209		chr1	31645172	31645415		chr1	9834882	9835120		chr1	55322165	55322424		chr1	200045364	200045556		chr1	9256264	9256571
				chr12	82349435	82349647		chr1	31949772	31949987		chr1	9946220	9946397		chr1	55331187	55331493		chr1	201477987	201478164		chr1	9335596	9336025
				chr12	89808121	89808521		chr1	31976728	31976990		chr1	9989542	9989729		chr1	55334859	55335273		chr1	201720139	201720437		chr1	9503996	9504346
				chr12	89891307	89891571		chr1	32308501	32308796		chr1	10089509	10089689		chr1	55348200	55348706		chr1	204404747	204404959		chr1	9719461	9719686
				chr12	120580077	120580302		chr1	32346556	32346739		chr1	10105837	10106018		chr1	55776262	55776615		chr1	204465084	204465339		chr1	9941728	9942168
				chr12	125412811	125413210		chr1	32398006	32398334		chr1	10460693	10460933		chr1	55787590	55787911		chr1	206133764	206134034		chr1	10168469	10168690
				chr12	133841528	133841864		chr1	34872788	34873059		chr1	10485573	10485700		chr1	55909273	55909552		chr1	206507828	206508081		chr1	10269984	10270216
				chr13	25067580	25067909		chr1	35971616	35971873		chr1	10519251	10519508		chr1	55913168	55913534		chr1	206509356	206509505		chr1	10588461	10588799
				chr13	29171840	29172199		chr1	36724336	36724567		chr1	10532561	10532724		chr1	55972541	55973133		chr1	207997293	207997478		chr1	10696099	10696384
				chr13	41634207	41634484		chr1	36734619	36734950		chr1	10534928	10535052		chr1	56863610	56863897		chr1	209433531	209433788		chr1	10856721	10857138
				chr13	45683244	45683457		chr1	36735008	36735226		chr1	10571420	10571547		chr1	57154212	57154695		chr1	209439894	209440524		chr1	10884780	10885263
				chr13	87498874	87499081		chr1	36881316	36881556		chr1	10616529	10616664		chr1	59638194	59638549		chr1	211812040	211812425		chr1	11796832	11797286
				chr13	88149702	88150130		chr1	37217132	37217475		chr1	11309598	11309803		chr1	61520846	61521267		chr1	212048113	212048306		chr1	11999064	11999517
				chr15	20212949	20213204		chr1	37950255	37950467		chr1	11322786	11322947		chr1	61584904	61585142		chr1	213405329	213405482		chr1	12192135	12192619
				chr15	48695093	48695403		chr1	37961197	37961858		chr1	11365226	11365430		chr1	61598798	61599375		chr1	220600290	220600726		chr1	12203741	12204216
				chr15	52998365	52998572		chr1	38320146	38320403		chr1	11455058	11455183		chr1	61607335	61607742		chr1	220907992	220908197		chr1	12244223	12244536
				chr15	54442441	54442705		chr1	39560445	39560663		chr1	11508542	11508666		chr1	61758790	61759125		chr1	225651466	225651642		chr1	12499248	12499545
				chr15	58427695	58428080		chr1	39608545	39608730		chr1	11610811	11610954		chr1	61765041	61765548		chr1	225653142	225653399		chr1	12511028	12511770
				chr15	81170579	81170884		chr1	39714800	39715195		chr1	11675255	11675491		chr1	61767326	61767739		chr1	229195498	229195673		chr1	12514691	12515174
				chr15	82592701	82592941		chr1	40010176	40010366		chr1	11724127	11724264		chr1	61788417	61788811		chr1	229359218	229359514		chr1	12613577	12613893
				chr15	82890034	82890275		chr1	40317813	40318487		chr1	11731544	11731796		chr1	61907326	61907777		chr1	232710682	232710917		chr1	12616498	12616850
				chr15	86305965	86306178		chr1	40446173	40446652		chr1	11750452	11750643		chr1	61916267	61916514		chr1	233813454	233813770		chr1	12661949	12662277
				chr17	17418870	17419155		chr1	40454414	40454686		chr1	11757266	11757516		chr1	61918563	61919245		chr1	236670689	236670898		chr1	12675287	12675540
				chr17	25274851	25275100		chr1	40495366	40495549		chr1	11801003	11801174		chr1	64140147	64140594		chr1	242001311	242001480		chr1	12678879	12679344
				chr17	55666532	55666861		chr1	40573375	40573558		chr1	11847584	11847773		chr1	64166825	64167222		chr1	246932698	246932883		chr1	12680377	12680793
				chr19	28956251	28956475		chr1	40605987	40606206		chr1	11850948	11851121		chr1	64364455	64364963		chr1	246959831	246960002		chr1	12696490	12696803
				chr20	191600	191809		chr1	41365269	41365452		chr1	11857771	11858161		chr1	64378313	64378553		chr10	1316486	1316741		chr1	12696986	12697284
				chr20	4927638	4928016		chr1	41819372	41819624		chr1	11858439	11858804		chr1	64394425	64394717		chr10	2010997	2011175		chr1	15322565	15323123
				chr20	7390856	7391318		chr1	41902518	41902750		chr1	11867275	11867440		chr1	64449464	64449707		chr10	3507009	3507176		chr1	15678946	15679213
				chr20	18697868	18698133		chr1	42255570	42255766		chr1	11892363	11892497		chr1	64472479	64472798		chr10	3666570	3666967		chr1	15742499	15742849
				chr20	31500512	31500841		chr1	42327497	42327685		chr1	11902221	11902585		chr1	65421673	65422439		chr10	3977469	3977626		chr1	16076090	16076426
				chr20	31958059	31958335		chr1	42333891	42334244		chr1	11941244	11941402		chr1	65950045	65950423		chr10	7344510	7344664		chr1	16086859	16087409
				chr20	49148759	49149040		chr1	42671956	42672185		chr1	11942906	11943220		chr1	66444676	66445314		chr10	8117912	8118142		chr1	16118565	16118851
				chr20	60024961	60025208		chr1	42675404	42675602		chr1	12015352	12015498		chr1	66672450	66672867		chr10	11958105	11958368		chr1	16249801	16250046
				chr21	15921160	15921463		chr1	42801689	42802041		chr1	12043545	12043905		chr1	66710134	66710523		chr10	12371460	12371615		chr1	16277496	16277717
				chr21	26703608	26703920		chr1	43458009	43458429		chr1	12065625	12066116		chr1	66716258	66716514		chr10	13185856	13186204		chr1	16339362	16340175
				chr21	36902120	36902391		chr1	43478315	43478545		chr1	12073637	12073903		chr1	66752103	66752486		chr10	13656925	13657073		chr1	16466098	16466616
				chr22	18717962	18718242		chr1	43958501	43958743		chr1	12094695	12094826		chr1	66757190	66757479		chr10	14790649	14790838		chr1	16471639	16471923
				chr22	18822803	18823067		chr1	44002223	44002443		chr1	12098740	12099097		chr1	68129531	68130015		chr10	18448576	18448821		chr1	16478928	16479300
				chrX	49822083	49822300		chr1	44296489	44296866		chr1	12100606	12100754		chr1	68134364	68134660		chr10	18597207	18597438		chr1	16481190	16481872
				chrX	152047530	152047758		chr1	45095007	45095233		chr1	12117574	12117772		chr1	68316385	68316641		chr10	18597483	18597921		chr1	16702060	16702611
				chrX	155260026	155260368		chr1	45910574	45910797		chr1	12135865	12135996		chr1	68444752	68445207		chr10	18679789	18679980		chr1	17304984	17305290
				chrY	25038578	25038957		chr1	45912165	45912505		chr1	12145787	12146002		chr1	76430060	76430438		chr10	18689328	18689631		chr1	17307967	17308188
				chrY	27289786	27290046		chr1	46196192	46196451		chr1	12197060	12197220		chr1	76430692	76431047		chr10	22792798	22792969		chr1	17330279	17330673
				chrY	59363029	59363365		chr1	46444760	46445071		chr1	12227956	12228109		chr1	76451646	76451967		chr10	25203327	25203476		chr1	17339322	17340066
				chr9_gl000199_random	49700	49988		chr1	46445554	46445780		chr1	12235303	12235509		chr1	76472034	76472315		chr10	32185807	32186003		chr1	17516455	17516760
				chr9_gl000199_random	55622	55948		chr1	47118429	47118834		chr1	12278495	12278940		chr1	77787738	77788227		chr10	50622660	50622847		chr1	17539230	17539536
				chr9_gl000199_random	57022	57346		chr1	47185512	47185714		chr1	12466575	12466700		chr1	77808492	77808880		chr10	50777090	50777337		chr1	17641201	17641594
				chr9_gl000199_random	60673	60976		chr1	47215192	47215487		chr1	12468740	12468935		chr1	78004612	78005052		chr10	50777455	50777636		chr1	17666895	17667194
				chr9_gl000199_random	84190	84572		chr1	47222506	47222837		chr1	12493926	12494067		chr1	78005488	78005886		chr10	52318247	52318428		chr1	17678987	17679344
				chr9_gl000199_random	87903	88193		chr1	47479193	47479423		chr1	12501631	12501802		chr1	79603923	79604198		chr10	55646509	55646753		chr1	17866400	17867074
				chr9_gl000199_random	92313	92829		chr1	51790041	51790229		chr1	12508838	12509265		chr1	79658744	79659564		chr10	62835575	62835778		chr1	17914961	17915188
				chr9_gl000199_random	107980	108290		chr1	52035524	52035759		chr1	12520973	12521171		chr1	80325175	80325553		chr10	63368125	63368289		chr1	17943202	17943492
				chr9_gl000199_random	141362	141628		chr1	52094883	52095213		chr1	12524057	12524288		chr1	86121867	86122204		chr10	63518220	63518477		chr1	17951319	17951801
				chr9_gl000199_random	155820	156091		chr1	52116482	52116733		chr1	12532890	12533260		chr1	86315853	86316191		chr10	73828715	73828918		chr1	17957307	17957719
				chr19_gl000208_random	90053	90326		chr1	54264878	54265071		chr1	12533976	12534105		chr1	87889402	87889675		chr10	74023450	74023606		chr1	18094926	18095326
				chrUn_gl000216	145107	145429		chr1	54408117	54408434		chr1	12534142	12534349		chr1	88271580	88272020		chr10	75313196	75313561		chr1	18199532	18200079
				chrUn_gl000220	158307	158572		chr1	54481979	54482316		chr1	12555786	12556076		chr1	88406242	88406589		chr10	76349138	76349398		chr1	18200687	18201197
				chrUn_gl000226	8963	9237		chr1	56059153	56059374		chr1	12570822	12570955		chr1	88611464	88611760		chr10	88739953	88740126		chr1	18367599	18367978
				chrUn_gl000228	117109	117750		chr1	56957123	56957526		chr1	12589450	12589695		chr1	90371666	90371994		chr10	89605708	89605994		chr1	19217345	19217722
				chrUn_gl000228	118227	118819		chr1	57035358	57035643		chr1	12601722	12601865		chr1	90372298	90372618		chr10	90177315	90177588		chr1	19252893	19253258
								chr1	57038969	57039255		chr1	12678370	12678520		chr1	91586022	91586261		chr10	90234198	90234518		chr1	19274931	19275468
								chr1	57253003	57253324		chr1	12871147	12871332		chr1	92226987	92227228		chr10	90234999	90235220		chr1	19305370	19305642
								chr1	58753727	58754100		chr1	12963215	12963433		chr1	92293450	92293722		chr10	90237557	90237754		chr1	19336478	19336699
								chr1	60234565	60234933		chr1	13403908	13404039		chr1	93790169	93790678		chr10	90301176	90301673		chr1	19355761	19356034
								chr1	60322531	60322809		chr1	13435339	13435542		chr1	94137726	94138045		chr10	92244456	92244770		chr1	19359877	19361090
								chr1	60387310	60387551		chr1	13500047	13500193		chr1	94841171	94841422		chr10	93998694	93998842		chr1	19761655	19761957
								chr1	61605210	61605412		chr1	13624633	13624834		chr1	94849522	94850042		chr10	94232209	94232433		chr1	19762553	19762951
								chr1	61615087	61615355		chr1	13656164	13656377		chr1	95394588	95394952		chr10	94298028	94298307		chr1	19767044	19767265
								chr1	61890204	61890436		chr1	13985349	13985483		chr1	95407662	95408190		chr10	95513492	95513640		chr1	19772450	19772740
								chr1	62108133	62108827		chr1	14135239	14135420		chr1	95561710	95562252		chr10	97239343	97239557		chr1	19775143	19775964
								chr1	62209918	62210188		chr1	14274267	14274396		chr1	98286160	98286406		chr10	100847122	100847394		chr1	19777231	19777770
								chr1	62332031	62332214		chr1	14672810	14672997		chr1	98370154	98370516		chr10	101107515	101107691		chr1	20139447	20139751
								chr1	63869152	63869340		chr1	14748689	14748977		chr1	98729490	98729797		chr10	101757021	101757262		chr1	20364584	20364835
								chr1	65344766	65345027		chr1	14762127	14762489		chr1	100878595	100878874		chr10	104524604	104524792		chr1	20648172	20648418
								chr1	65462621	65462885		chr1	14763468	14763889		chr1	101469565	101470076		chr10	104559808	104560012		chr1	20649688	20650165
								chr1	65472586	65472805		chr1	14769709	14769937		chr1	101470299	101470554		chr10	105409138	105409286		chr1	20674195	20674611
								chr1	65510158	65510397		chr1	14770014	14770252		chr1	108045282	108045578		chr10	105409424	105409661		chr1	20685069	20685490
								chr1	65636204	65636517		chr1	14854887	14855018		chr1	110105928	110106176		chr10	106069704	106070114		chr1	20692621	20692842
								chr1	65763373	65763790		chr1	15104111	15104279		chr1	110835108	110835483		chr10	112600029	112600200		chr1	20706900	20707197
								chr1	67842078	67842431		chr1	15109320	15109497		chr1	117133428	117133666		chr10	114394307	114394457		chr1	20726874	20727370
								chr1	68735753	68735991		chr1	15109814	15109941		chr1	117185368	117185822		chr10	122836260	122836593		chr1	20762155	20762381
								chr1	77153051	77153234		chr1	15110583	15110849		chr1	117185943	117186234		chr10	122838308	122838483		chr1	20772454	20772844
								chr1	77229360	77229573		chr1	15143791	15143942		chr1	117195483	117195796		chr10	123260464	123260761		chr1	20820861	20822077
								chr1	79616725	79617053		chr1	15166904	15167185		chr1	117443183	117443665		chr10	125865191	125865376		chr1	20822424	20823041
								chr1	79698595	79698853		chr1	15649635	15649787		chr1	117690285	117690682		chr10	132822589	132822778		chr1	20834270	20834581
								chr1	79721148	79721429		chr1	15655311	15655491		chr1	118389474	118390096		chr11	3666127	3666275		chr1	21637554	21637841
								chr1	79756662	79757068		chr1	15705971	15706298		chr1	120085098	120085689		chr11	8183281	8183575		chr1	21649032	21649344
								chr1	79829296	79829500		chr1	15750686	15750886		chr1	146152907	146153169		chr11	10510869	10511181		chr1	21913475	21914118
								chr1	80211699	80211934		chr1	15783177	15783313		chr1	150333865	150334222		chr11	11804134	11804296		chr1	21919713	21920065
								chr1	80549675	80549953		chr1	15870107	15870487		chr1	150536321	150536995		chr11	12011410	12011627		chr1	21920280	21920514
								chr1	80596393	80596820		chr1	16001365	16001583		chr1	151207918	151208308		chr11	12989801	12990131		chr1	22183929	22184164
								chr1	80625900	80626213		chr1	16003447	16003834		chr1	151583757	151584133		chr11	12990462	12990699		chr1	22188392	22188983
								chr1	80648385	80648751		chr1	16088298	16088444		chr1	151907479	151907717		chr11	13034661	13034956		chr1	22190664	22190960
								chr1	80666459	80666666		chr1	16380663	16380949		chr1	152474256	152474510		chr11	14561791	14562036		chr1	22196229	22196827
								chr1	80716437	80716872		chr1	16467487	16467638		chr1	152512360	152512664		chr11	14562771	14563213		chr1	22258292	22259033
								chr1	80910721	80911048		chr1	16555178	16555394		chr1	154387028	154387279		chr11	14604396	14605042		chr1	22266144	22266537
								chr1	80913345	80913536		chr1	16593099	16593345		chr1	154392718	154393072		chr11	14606253	14606411		chr1	22299797	22300032
								chr1	81059693	81059965		chr1	16693481	16693628		chr1	154995357	154995653		chr11	27406924	27407093		chr1	22979446	22979688
								chr1	81105700	81106185		chr1	16717956	16718129		chr1	156427179	156427550		chr11	29287369	29287590		chr1	23073933	23074283
								chr1	81218827	81219010		chr1	16771696	16771820		chr1	156474972	156475404		chr11	31925002	31925155		chr1	23158550	23158808
								chr1	81233598	81233832		chr1	17340464	17340611		chr1	156488518	156488827		chr11	32087906	32088117		chr1	23174199	23174485
								chr1	82125924	82126283		chr1	17612483	17612678		chr1	157980582	157980883		chr11	35589327	35589489		chr1	23197010	23197239
								chr1	82150118	82150314		chr1	17686802	17687006		chr1	159249718	159249956		chr11	36318892	36319139		chr1	23203470	23203695
								chr1	82193746	82193947		chr1	17815577	17815724		chr1	159251913	159252538		chr11	40466939	40467107		chr1	23504095	23504370
								chr1	82415170	82415449		chr1	18739389	18739678		chr1	159264138	159264468		chr11	43577458	43577644		chr1	23520930	23521151
								chr1	82576098	82576321		chr1	18857559	18857781		chr1	159551282	159551578		chr11	59014528	59014736		chr1	23523323	23523770
								chr1	82628884	82629247		chr1	18861005	18861142		chr1	160904043	160904343		chr11	59015440	59015610		chr1	23698499	23698957
								chr1	82735245	82735458		chr1	19133857	19134069		chr1	161735065	161735303		chr11	59645672	59646079		chr1	23720348	23720677
								chr1	82930194	82930598		chr1	19235510	19235904		chr1	161854842	161855256		chr11	59646139	59646333		chr1	23799465	23799722
								chr1	83280812	83281190		chr1	19439911	19440084		chr1	163866689	163867016		chr11	61045688	61045921		chr1	23880977	23881625
								chr1	83521153	83521756		chr1	19506490	19506661		chr1	165826278	165826796		chr11	61140453	61140662		chr1	23883277	23883515
								chr1	83997759	83997952		chr1	19639236	19639414		chr1	167895674	167896202		chr11	61812063	61812609		chr1	23885896	23886206
								chr1	84338206	84338391		chr1	19640110	19640291		chr1	167995085	167995388		chr11	61813248	61813492		chr1	23935225	23935774
								chr1	84875592	84875911		chr1	19652147	19652326		chr1	168520909	168521263		chr11	66698962	66699206		chr1	24191942	24192308
								chr1	85005694	85005914		chr1	19734307	19734525		chr1	168769183	168769526		chr11	66703993	66704151		chr1	24321905	24322147
								chr1	85009878	85010139		chr1	19789389	19789603		chr1	168803723	168804056		chr11	66741489	66741809		chr1	24469088	24469406
								chr1	85098800	85099017		chr1	19796010	19796145		chr1	168889627	168889965		chr11	72957466	72957650		chr1	24592962	24593299
								chr1	85100426	85100733		chr1	19805885	19806170		chr1	169072803	169073076		chr11	72960413	72960831		chr1	24617666	24617925
								chr1	85300058	85300394		chr1	19835482	19835744		chr1	169078285	169078630		chr11	73991596	73991758		chr1	24743466	24743712
								chr1	85340069	85340406		chr1	20078647	20078846		chr1	169078981	169079544		chr11	75210562	75210722		chr1	24744141	24744422
								chr1	85422412	85422664		chr1	20196519	20196819		chr1	169079598	169079836		chr11	76741020	76741201		chr1	25039673	25039894
								chr1	85680380	85680785		chr1	20511886	20512139		chr1	169117780	169118139		chr11	78236874	78237041		chr1	25041569	25041956
								chr1	85681535	85681868		chr1	20512967	20513119		chr1	169130253	169130801		chr11	82730952	82731163		chr1	25045398	25045624
								chr1	87246523	87246771		chr1	20514412	20514634		chr1	169537693	169538023		chr11	83400572	83400797		chr1	25046504	25046927
								chr1	87458518	87458928		chr1	20524079	20524278		chr1	171607093	171607417		chr11	95058918	95059133		chr1	25051280	25051501
								chr1	87459068	87459257		chr1	20525480	20525747		chr1	171786833	171787148		chr11	95233879	95234053		chr1	25068685	25068926
								chr1	89347998	89348202		chr1	21143420	21143696		chr1	171882545	171882951		chr11	95254138	95254815		chr1	25070137	25070499
								chr1	92469720	92470007		chr1	21351080	21351271		chr1	172238191	172238547		chr11	95380624	95380792		chr1	25096662	25097023
								chr1	93715986	93716213		chr1	21354381	21354583		chr1	172435723	172435980		chr11	95421720	95421935		chr1	25097575	25097948
								chr1	94103879	94104274		chr1	21380663	21380882		chr1	172864925	172865348		chr11	95422017	95422196		chr1	25296912	25297218
								chr1	94583668	94583946		chr1	21384729	21384862		chr1	172949708	172949975		chr11	111606503	111606701		chr1	25349265	25349778
								chr1	94787310	94787728		chr1	21503215	21503356		chr1	177197614	177198055		chr11	111609082	111609417		chr1	25408783	25409018
								chr1	94911347	94911542		chr1	21592737	21592932		chr1	177938240	177938541		chr11	111685364	111685543		chr1	25876246	25876642
								chr1	94914415	94914639		chr1	21596134	21596447		chr1	177938786	177939150		chr11	113069860	113070019		chr1	25911247	25911640
								chr1	95459524	95459743		chr1	21646587	21646872		chr1	179555214	179555494		chr11	113942940	113943117		chr1	26132418	26132639
								chr1	96419357	96419666		chr1	21715956	21716123		chr1	180555832	180556244		chr11	118296876	118297181		chr1	26145682	26146101
								chr1	96504347	96504583		chr1	21716368	21716514		chr1	180567525	180568103		chr11	120151297	120151615		chr1	26565215	26565592
								chr1	96525338	96525659		chr1	21780492	21780738		chr1	180568545	180569039		chr11	123308850	123309058		chr1	26609907	26610237
								chr1	96538476	96538698		chr1	21828665	21828820		chr1	180649869	180650189		chr11	124104224	124104379		chr1	26662988	26663324
								chr1	96541242	96541742		chr1	21935355	21935546		chr1	183054342	183054661		chr11	130259387	130259623		chr1	26677228	26677449
								chr1	96629784	96630679		chr1	21939646	21939808		chr1	183058166	183058524		chr11	130260338	130260519		chr1	26857707	26857929
								chr1	96803747	96804010		chr1	21958696	21959035		chr1	183149806	183150151		chr12	7311508	7311693		chr1	27030605	27030853
								chr1	97428494	97428822		chr1	21985754	21985904		chr1	183668721	183669234		chr12	7311744	7312010		chr1	27060391	27061021
								chr1	97658365	97658724		chr1	22002486	22002833		chr1	183848711	183848982		chr12	8833919	8834186		chr1	27075950	27076273
								chr1	98403580	98403859		chr1	22013632	22013972		chr1	183861455	183861822		chr12	9292581	9292828		chr1	27126082	27126593
								chr1	98553971	98554477		chr1	22014209	22014550		chr1	184562752	184563234		chr12	9297406	9297578		chr1	27283838	27284079
								chr1	99368810	99369139		chr1	22076383	22076803		chr1	184576004	184576307		chr12	10322961	10323109		chr1	27334696	27334918
								chr1	99372466	99372809		chr1	22094864	22095082		chr1	184581386	184581624		chr12	15346998	15347162		chr1	27337359	27337918
								chr1	99381803	99382079		chr1	22118082	22118463		chr1	184761588	184762094		chr12	19770918	19771066		chr1	27438590	27438900
								chr1	100100572	100100805		chr1	22192934	22193116		chr1	185453242	185453621		chr12	19807686	19807930		chr1	27848768	27849113
								chr1	100125175	100125498		chr1	22231415	22231829		chr1	185895831	185896139		chr12	20037117	20037302		chr1	27854473	27854817
								chr1	100431119	100431843		chr1	22233298	22233565		chr1	186265031	186265439		chr12	20039535	20039773		chr1	27883874	27884302
								chr1	100895912	100896336		chr1	22243413	22243633		chr1	186464217	186464559		chr12	20145344	20145513		chr1	27896786	27897148
								chr1	100918289	100918542		chr1	22269574	22269777		chr1	186467960	186468428		chr12	24649763	24649911		chr1	27908312	27908654
								chr1	100968007	100968256		chr1	22301263	22301491		chr1	186504756	186505315		chr12	24652710	24653016		chr1	27916417	27916761
								chr1	100981424	100981618		chr1	22345597	22345809		chr1	186649589	186649851		chr12	25801537	25801727		chr1	27928274	27928922
								chr1	102263406	102263619		chr1	22352373	22352644		chr1	186684973	186685824		chr12	25844768	25844952		chr1	27935713	27935960
								chr1	103291517	103291849		chr1	22369403	22369578		chr1	186817660	186818045		chr12	26499791	26499980		chr1	27986195	27986540
								chr1	103298862	103299118		chr1	22558915	22559045		chr1	186818286	186818838		chr12	26646626	26646880		chr1	28184662	28185003
								chr1	103303143	103303485		chr1	22612137	22612268		chr1	186849995	186850387		chr12	26676714	26676936		chr1	28298229	28298454
								chr1	106793006	106793345		chr1	22689631	22689878		chr1	192460875	192461367		chr12	29715183	29715397		chr1	28770769	28771013
								chr1	106802130	106802430		chr1	22778301	22778509		chr1	192830864	192831482		chr12	29731126	29731384		chr1	28921058	28921526
								chr1	106810757	106811020		chr1	22814363	22814581		chr1	193324334	193324607		chr12	29878898	29879186		chr1	29743661	29744018
								chr1	106851673	106851960		chr1	23345746	23346020		chr1	193400721	193401017		chr12	33059474	33059665		chr1	30161300	30161771
								chr1	106878344	106878539		chr1	23429925	23430085		chr1	193527587	193528168		chr12	38896304	38896452		chr1	31289338	31289610
								chr1	107137933	107138234		chr1	23441713	23441841		chr1	193676360	193676913		chr12	40166701	40167041		chr1	31296793	31297169
								chr1	107215983	107216220		chr1	23584624	23584824		chr1	195606677	195606988		chr12	43119514	43119826		chr1	31396018	31396309
								chr1	107705407	107705786		chr1	23805604	23805859		chr1	195633748	195634122		chr12	43354177	43354339		chr1	31396532	31396812
								chr1	107963003	107963425		chr1	23866295	23866420		chr1	196527013	196527251		chr12	47268520	47268721		chr1	31575297	31575966
								chr1	108068540	108068844		chr1	24018124	24018432		chr1	197012924	197013164		chr12	48131357	48131524		chr1	31779282	31779518
								chr1	108086948	108087189		chr1	24042734	24042892		chr1	197964149	197964895		chr12	50795660	50795827		chr1	31873372	31873758
								chr1	108115187	108115578		chr1	24069890	24070052		chr1	199728566	199728876		chr12	51070606	51070774		chr1	31883853	31884074
								chr1	108136120	108136307		chr1	24104376	24104692		chr1	199753303	199753724		chr12	54826315	54826492		chr1	32041313	32041988
								chr1	108136454	108136885		chr1	24143570	24143738		chr1	199824805	199825058		chr12	57443889	57444053		chr1	32045498	32045743
								chr1	108169215	108169569		chr1	24151774	24151997		chr1	199945574	199945993		chr12	69418263	69418481		chr1	32054240	32054692
								chr1	108245600	108245953		chr1	24156657	24156902		chr1	199991314	199991785		chr12	69459636	69459824		chr1	32155439	32155947
								chr1	108281272	108281508		chr1	24180277	24180403		chr1	200099371	200099782		chr12	80446937	80447227		chr1	32166710	32167362
								chr1	108299066	108299286		chr1	24199053	24199230		chr1	200103240	200103613		chr12	80515593	80515776		chr1	32178350	32178696
								chr1	108372266	108372564		chr1	24262673	24262863		chr1	200283516	200283870		chr12	80537303	80537625		chr1	32180056	32180398
								chr1	108479261	108479517		chr1	24285539	24285663		chr1	200334874	200335530		chr12	83139670	83139831		chr1	32235468	32235796
								chr1	108731938	108732139		chr1	24306705	24306900		chr1	200452632	200452987		chr12	89138181	89138329		chr1	32264103	32264567
								chr1	108741851	108742104		chr1	24319358	24319536		chr1	200457620	200457875		chr12	89143266	89143422		chr1	32532237	32532458
								chr1	108759658	108760070		chr1	24358038	24358240		chr1	200862505	200863082		chr12	89520499	89520734		chr1	32644700	32644989
								chr1	108779762	108780756		chr1	24430071	24430239		chr1	200863366	200863791		chr12	90169290	90169454		chr1	32645223	32645526
								chr1	108809816	108810197		chr1	24477160	24477306		chr1	200865451	200866145		chr12	91721746	91722065		chr1	32728331	32728920
								chr1	108828362	108828651		chr1	24738654	24738814		chr1	201235934	201236184		chr12	94337557	94337741		chr1	32913455	32914116
								chr1	108888755	108888951		chr1	24765049	24765292		chr1	201366150	201366445		chr12	106070534	106070767		chr1	33166981	33167262
								chr1	108924414	108925362		chr1	24918386	24918584		chr1	202054502	202054753		chr12	106514325	106514525		chr1	33227112	33227439
								chr1	108951016	108951269		chr1	24982662	24982806		chr1	202434928	202435267		chr12	106517351	106517668		chr1	33240998	33241281
								chr1	108969405	108969756		chr1	25061963	25062159		chr1	202682253	202682671		chr12	106711639	106711822		chr1	33247724	33248015
								chr1	108998800	108999834		chr1	25092037	25092174		chr1	203507138	203507448		chr12	111013193	111013376		chr1	33255032	33255291
								chr1	109076097	109076433		chr1	25127246	25127444		chr1	204300459	204300697		chr12	113354216	113354405		chr1	33385284	33385623
								chr1	109090925	109091451		chr1	25158877	25159083		chr1	204348113	204348403		chr12	116695166	116695334		chr1	33419141	33419401
								chr1	109096603	109097050		chr1	25174607	25174764		chr1	204394846	204395308		chr12	120130913	120131097		chr1	33429431	33429656
								chr1	109354384	109354657		chr1	25278963	25279209		chr1	204475951	204476291		chr12	122297272	122297445		chr1	33463230	33463579
								chr1	109356023	109356317		chr1	25559575	25559790		chr1	205253949	205254213		chr12	125538357	125538535		chr1	33509341	33509695
								chr1	109366795	109367013		chr1	25598781	25599072		chr1	205271195	205271534		chr12	130621809	130621960		chr1	33564910	33565155
								chr1	109592787	109593135		chr1	25606078	25606710		chr1	205585794	205586098		chr12	130624568	130624760		chr1	33629274	33629641
								chr1	109608781	109609231		chr1	25611667	25611854		chr1	205902764	205903371		chr12	131597322	131597470		chr1	33686498	33687099
								chr1	109693883	109694103		chr1	25628969	25629118		chr1	206878000	206878564		chr12	131600982	131601130		chr1	33812497	33812942
								chr1	109694850	109695154		chr1	25648596	25648828		chr1	206881884	206882706		chr13	33845136	33845285		chr1	33899341	33899730
								chr1	109711017	109711395		chr1	25649379	25649699		chr1	206883003	206884013		chr13	41701928	41702180		chr1	34224368	34224606
								chr1	109782666	109783029		chr1	25682362	25682634		chr1	206888063	206888542		chr13	43835053	43835368		chr1	34409643	34409926
								chr1	110239868	110240058		chr1	25694737	25695048		chr1	206897166	206897797		chr13	44007775	44008122		chr1	34845445	34845840
								chr1	110592039	110592226		chr1	25696509	25696830		chr1	207069207	207069536		chr13	44733047	44733351		chr1	35246702	35247006
								chr1	110745815	110745998		chr1	25734612	25734749		chr1	207193406	207193792		chr13	44883952	44884174		chr1	36071289	36071632
								chr1	111359655	111359916		chr1	25736648	25736784		chr1	207413259	207413529		chr13	49142184	49142367		chr1	36184271	36184526
								chr1	111779525	111779762		chr1	25739512	25740281		chr1	207494247	207494493		chr13	49301516	49301664		chr1	36817110	36817378
								chr1	112055923	112056398		chr1	25747273	25747550		chr1	207911495	207911898		chr13	58334409	58334704		chr1	36962800	36963344
								chr1	112119222	112119508		chr1	25803117	25803269		chr1	208376551	208377185		chr13	64822865	64823069		chr1	38461581	38462116
								chr1	112457104	112457324		chr1	25803955	25804133		chr1	210771163	210771859		chr13	76358212	76358390		chr1	38466059	38466446
								chr1	112518943	112519894		chr1	25808800	25809012		chr1	211057114	211057352		chr13	92239953	92240108		chr1	38593156	38593575
								chr1	113007121	113007342		chr1	25931124	25931281		chr1	211083398	211083692		chr13	92291695	92291936		chr1	38604130	38604704
								chr1	113137130	113137477		chr1	26087501	26087684		chr1	211908866	211909399		chr13	92787884	92788032		chr1	38605548	38606012
								chr1	114058109	114058397		chr1	26109348	26109599		chr1	212091307	212091990		chr13	98978039	98978234		chr1	38686598	38687395
								chr1	114217283	114217500		chr1	26111172	26111475		chr1	212093698	212094012		chr13	98980347	98980519		chr1	38688453	38689000
								chr1	114352572	114352780		chr1	26187872	26188127		chr1	212898731	212898986		chr13	98982254	98982464		chr1	38699420	38699698
								chr1	114378346	114378549		chr1	26215162	26215412		chr1	212991370	212991632		chr13	102353101	102353249		chr1	38701455	38701702
								chr1	114576666	114577025		chr1	26244600	26244726		chr1	213088723	213089376		chr13	109632786	109632943		chr1	38740421	38740774
								chr1	114759194	114759612		chr1	26259983	26260222		chr1	218382757	218383047		chr13	109989216	109989376		chr1	38917207	38917585
								chr1	115023161	115023612		chr1	26304962	26305134		chr1	218492800	218493071		chr13	110063961	110064109		chr1	39054745	39055016
								chr1	115047788	115048052		chr1	26305532	26305693		chr1	218509854	218510249		chr13	110132429	110132601		chr1	39082440	39082748
								chr1	115082883	115083141		chr1	26318851	26318985		chr1	218829677	218830128		chr13	110147322	110147483		chr1	39595963	39596398
								chr1	115298244	115298513		chr1	26319835	26319998		chr1	218996554	218997207		chr13	110456360	110456520		chr1	39644133	39644558
								chr1	115403289	115403510		chr1	26320181	26320364		chr1	219001529	219001926		chr13	110654192	110654519		chr1	39657708	39658172
								chr1	115427056	115427421		chr1	26324610	26324939		chr1	219334665	219335100		chr13	111408843	111408995		chr1	39727521	39727742
								chr1	115998122	115998562		chr1	26332651	26332832		chr1	219387104	219387416		chr13	113841634	113841902		chr1	39872764	39872993
								chr1	116073110	116073568		chr1	26396912	26397306		chr1	219483452	219484105		chr13	113842219	113842455		chr1	39975197	39975428
								chr1	116253959	116254206		chr1	26408523	26408802		chr1	219486235	219486806		chr13	114781149	114781348		chr1	39980704	39981206
								chr1	116255776	116256193		chr1	26421302	26421525		chr1	219691996	219692234		chr14	34402288	34402436		chr1	39981409	39981710
								chr1	116257119	116257768		chr1	26448975	26449112		chr1	219694691	219695099		chr14	37413925	37414144		chr1	40041367	40041649
								chr1	116318431	116318656		chr1	26452801	26453148		chr1	219729195	219729504		chr14	38042713	38042915		chr1	40166747	40167124
								chr1	116353796	116354077		chr1	26527713	26527989		chr1	221270992	221271348		chr14	38669066	38669241		chr1	40235875	40236142
								chr1	116424057	116424327		chr1	26613544	26613854		chr1	221291920	221292346		chr14	39186215	39186398		chr1	40236371	40236903
								chr1	116495263	116495849		chr1	26615016	26615233		chr1	221489829	221490067		chr14	39309015	39309191		chr1	40265620	40265903
								chr1	116558174	116558463		chr1	26634830	26635017		chr1	221661016	221661503		chr14	50811673	50811906		chr1	40400892	40401215
								chr1	116582358	116582554		chr1	26644195	26644346		chr1	221891925	221892227		chr14	51142395	51142610		chr1	40442792	40443144
								chr1	116732087	116732469		chr1	26735151	26735310		chr1	222695435	222695734		chr14	55544443	55544652		chr1	40505637	40505905
								chr1	116785419	116785614		chr1	26776455	26776657		chr1	223423591	223423951		chr14	56206802	56207052		chr1	40515422	40515723
								chr1	116854724	116855173		chr1	26814053	26814196		chr1	223432048	223432443		chr14	81851337	81851500		chr1	40652414	40652669
								chr1	116996242	116996452		chr1	26827723	26827946		chr1	223841738	223842326		chr14	96612524	96612672		chr1	40782297	40782528
								chr1	117217465	117217743		chr1	26923705	26923865		chr1	223908668	223908994		chr14	100463620	100463830		chr1	41248942	41249405
								chr1	117396326	117396667		chr1	26960370	26960599		chr1	224019566	224020067		chr14	100570864	100571020		chr1	41367749	41368007
								chr1	117401590	117401853		chr1	27018729	27018951		chr1	225696147	225696419		chr14	100874926	100875096		chr1	41898156	41898396
								chr1	117420637	117420882		chr1	27019505	27019790		chr1	225797766	225798036		chr14	100905625	100905883		chr1	41901284	41901686
								chr1	117768569	117768900		chr1	27022030	27022239		chr1	225881895	225882166		chr14	103406700	103406859		chr1	41931479	41931707
								chr1	117811408	117812006		chr1	27024723	27024943		chr1	227456683	227457004		chr15	31664886	31665034		chr1	41948129	41948467
								chr1	117820097	117820335		chr1	27043789	27043947		chr1	228918713	228918973		chr15	31897796	31897981		chr1	41950320	41950675
								chr1	117976686	117976889		chr1	27048379	27048629		chr1	228966924	228967206		chr15	34568053	34568206		chr1	41951230	41951564
								chr1	118132916	118133149		chr1	27049946	27050171		chr1	229200128	229200366		chr15	39180876	39181201		chr1	41960476	41961251
								chr1	118170492	118170731		chr1	27098317	27098488		chr1	229205896	229206294		chr15	39276963	39277123		chr1	41966154	41966837
								chr1	118624003	118624364		chr1	27110641	27110804		chr1	229344330	229344949		chr15	40605793	40605941		chr1	41980773	41981146
								chr1	118640719	118640930		chr1	27113361	27113754		chr1	229367053	229367557		chr15	41168700	41168875		chr1	42127218	42127465
								chr1	119023848	119024106		chr1	27114254	27114481		chr1	230237267	230237539		chr15	41629907	41630097		chr1	42130968	42131244
								chr1	119099625	119099825		chr1	27118112	27118381		chr1	231331695	231332032		chr15	48149407	48149604		chr1	42136078	42136486
								chr1	119582370	119582567		chr1	27129516	27129703		chr1	231519082	231519354		chr15	48298350	48298688		chr1	42204745	42205321
								chr1	119931213	119931461		chr1	27226854	27227010		chr1	231529427	231529750		chr15	49563151	49563441		chr1	42217804	42218025
								chr1	120316938	120317131		chr1	27341857	27342002		chr1	231559456	231559812		chr15	49563954	49564117		chr1	42237107	42237520
								chr1	145421683	145422078		chr1	27353885	27354015		chr1	231647887	231648562		chr15	49579227	49579515		chr1	42248853	42249100
								chr1	145543558	145543925		chr1	27391724	27391944		chr1	231712842	231713253		chr15	50549541	50549877		chr1	42420190	42420641
								chr1	145547037	145547347		chr1	27400773	27401011		chr1	232062119	232062380		chr15	50550205	50550361		chr1	42421231	42421502
								chr1	145556801	145557071		chr1	27425794	27425956		chr1	232421580	232421818		chr15	57290749	57290972		chr1	42441474	42441840
								chr1	145669121	145669658		chr1	27442222	27442494		chr1	233495265	233495551		chr15	59537846	59538091		chr1	42473753	42474043
								chr1	145694379	145694876		chr1	27483758	27484054		chr1	233809237	233809486		chr15	59548951	59549099		chr1	43406523	43407663
								chr1	146039951	146040413		chr1	27547348	27547554		chr1	234005087	234005330		chr15	62757038	62757200		chr1	43408777	43409309
								chr1	146233348	146233889		chr1	27648549	27648681		chr1	234045025	234045314		chr15	63627120	63627301		chr1	43415767	43416471
								chr1	146418864	146419339		chr1	27754859	27755095		chr1	234243358	234243707		chr15	64151198	64151408		chr1	43775326	43775547
								chr1	146585987	146586281		chr1	27890185	27890374		chr1	234275813	234276329		chr15	65026883	65027189		chr1	43919138	43919413
								chr1	146687208	146687418		chr1	28052262	28052393		chr1	234507752	234508072		chr15	66299391	66299626		chr1	44043348	44043608
								chr1	146713766	146714003		chr1	28104654	28104810		chr1	234778826	234779380		chr15	70490284	70490655		chr1	44242115	44242431
								chr1	147084233	147084493		chr1	28156003	28156165		chr1	234947650	234948030		chr15	71287788	71288029		chr1	44267062	44267288
								chr1	147148000	147148228		chr1	28157259	28157398		chr1	234951022	234951359		chr15	75162928	75163112		chr1	44287680	44288027
								chr1	147148368	147148737		chr1	28181300	28181424		chr1	234952661	234953592		chr15	76660400	76660574		chr1	44302126	44302523
								chr1	147188937	147189458		chr1	28183080	28183310		chr1	235095507	235095770		chr15	81154135	81154287		chr1	44350925	44351464
								chr1	147322955	147323601		chr1	28193766	28194055		chr1	235099101	235099545		chr15	85861584	85861918		chr1	44353423	44353644
								chr1	147757939	147758307		chr1	28269687	28269811		chr1	235565826	235566118		chr15	88191704	88191883		chr1	44445295	44445583
								chr1	147770097	147770423		chr1	28269876	28270237		chr1	235567626	235567980		chr15	88505734	88506051		chr1	44472996	44473285
								chr1	149519932	149520115		chr1	28305852	28306029		chr1	235572340	235572691		chr15	90371700	90371972		chr1	44578892	44579177
								chr1	149572650	149572969		chr1	28306163	28306332		chr1	236066328	236066606		chr15	90955611	90955862		chr1	44705221	44705499
								chr1	149592626	149592939		chr1	28445302	28445464		chr1	236083302	236083721		chr15	91103428	91103769		chr1	44705670	44706071
								chr1	149814209	149814405		chr1	28481377	28481641		chr1	239410607	239410971		chr15	91135611	91135838		chr1	44855779	44856296
								chr1	149950563	149950899		chr1	28499270	28499525		chr1	239979466	239979827		chr15	91249662	91249987		chr1	45286610	45286831
								chr1	150380071	150380383		chr1	28562638	28562775		chr1	240046946	240047335		chr15	95377828	95378012		chr1	46383004	46383269
								chr1	150395432	150395636		chr1	28563564	28563836		chr1	240055930	240056303		chr15	99436680	99436959		chr1	46615866	46616116
								chr1	150596730	150596915		chr1	28571514	28571653		chr1	240056444	240057024		chr16	1187740	1187992		chr1	46637112	46637335
								chr1	150622870	150623086		chr1	28585684	28585823		chr1	240075919	240076182		chr16	2586505	2586750		chr1	46986250	46986539
								chr1	150641262	150641560		chr1	28593540	28593842		chr1	240163957	240164325		chr16	10704561	10704820		chr1	47022629	47022894
								chr1	150808491	150808789		chr1	28605346	28605525		chr1	240273505	240273923		chr16	10716339	10716761		chr1	47078815	47079036
								chr1	150847394	150847598		chr1	28623221	28623382		chr1	240354429	240354838		chr16	11730243	11730413		chr1	47215793	47216155
								chr1	150878940	150879186		chr1	28655344	28655632		chr1	241773354	241773717		chr16	11886453	11886641		chr1	47222928	47223187
								chr1	150943816	150944183		chr1	28678168	28678295		chr1	241778535	241779069		chr16	11886791	11887033		chr1	47270617	47270888
								chr1	150954250	150954516		chr1	28743063	28743300		chr1	241800379	241800725		chr16	14512729	14512995		chr1	47273083	47273455
								chr1	151484212	151484433		chr1	28743965	28744110		chr1	241805061	241805299		chr16	22223440	22223613		chr1	47285788	47286043
								chr1	151485623	151485846		chr1	28768289	28768520		chr1	242389020	242389306		chr16	24310206	24310406		chr1	47719788	47720091
								chr1	151521305	151521579		chr1	28776543	28776728		chr1	242400363	242400717		chr16	28393804	28393952		chr1	47874939	47875330
								chr1	151554479	151554815		chr1	28832192	28832332		chr1	242403431	242403738		chr16	28597871	28598040		chr1	47897758	47898030
								chr1	151597236	151597665		chr1	28837047	28837175		chr1	242693999	242694378		chr16	29298740	29298888		chr1	48667633	48668194
								chr1	151696298	151696538		chr1	28851597	28851814		chr1	243039272	243039602		chr16	53535240	53535534		chr1	51272205	51272473
								chr1	151896000	151896215		chr1	28908298	28908479		chr1	243206033	243206306		chr16	54288191	54288344		chr1	51972170	51972594
								chr1	151897266	151897463		chr1	28916559	28916801		chr1	244486234	244486699		chr16	56279562	56279722		chr1	52024073	52024551
								chr1	151962603	151962879		chr1	28974531	28974657		chr1	246781009	246781496		chr16	57944712	57944927		chr1	52102780	52103065
								chr1	152007412	152007810		chr1	28974709	28974891		chr10	302185	302509		chr16	59420033	59420187		chr1	52108392	52108800
								chr1	152365354	152365800		chr1	29063170	29063300		chr10	313104	313342		chr16	67495737	67495974		chr1	52165113	52165373
								chr1	153095387	153095628		chr1	29208812	29209076		chr10	343179	343423		chr16	73034596	73034849		chr1	52355667	52355899
								chr1	153336703	153336952		chr1	29210231	29210728		chr10	384309	384728		chr16	73176033	73176271		chr1	52361901	52362192
								chr1	156441373	156441802		chr1	29211478	29211745		chr10	3514916	3515244		chr16	77795135	77795340		chr1	52363372	52363692
								chr1	156662400	156662761		chr1	29229298	29229510		chr10	3825110	3825418		chr16	80934461	80934609		chr1	52364781	52365039
								chr1	157101859	157102896		chr1	29253451	29253704		chr10	3845375	3845718		chr16	80946630	80946940		chr1	52371907	52372167
								chr1	162122014	162122692		chr1	29359512	29359760		chr10	3903202	3903543		chr16	80972646	80972835		chr1	52605518	52605754
								chr1	162129235	162129648		chr1	29463165	29463331		chr10	3937258	3937746		chr16	84336686	84336834		chr1	54587006	54587434
								chr1	162133370	162133568		chr1	29483382	29483811		chr10	3941153	3941450		chr16	85395246	85395522		chr1	54623683	54624031
								chr1	162135332	162135779		chr1	29483971	29484108		chr10	4103443	4104692		chr16	85397505	85397892		chr1	54778492	54778768
								chr1	162138156	162138354		chr1	29506419	29506667		chr10	4707424	4707766		chr16	86385583	86385747		chr1	55008025	55008973
								chr1	162159213	162159448		chr1	29508483	29508741		chr10	4777380	4777684		chr16	86858507	86858678		chr1	55352468	55352759
								chr1	162255163	162255347		chr1	29529360	29529635		chr10	4778947	4779261		chr16	86899539	86899836		chr1	55956186	55956611
								chr1	163227902	163228347		chr1	29585264	29585531		chr10	4812874	4813377		chr16	86935241	86935415		chr1	56030600	56030962
								chr1	163736271	163736736		chr1	29752228	29752456		chr10	4889750	4890156		chr16	86935678	86935833		chr1	56049717	56049963
								chr1	163765565	163766167		chr1	30596891	30597041		chr10	4944648	4944947		chr16	87802394	87802568		chr1	56092061	56092327
								chr1	163776424	163777057		chr1	30601877	30602087		chr10	4989530	4989782		chr16	87827855	87828154		chr1	56166100	56166321
								chr1	164559962	164560171		chr1	30657558	30657825		chr10	4989847	4990259		chr16	87870475	87870684		chr1	56192689	56193140
								chr1	164568018	164568419		chr1	30664007	30664266		chr10	4999101	5000022		chr16	87881690	87881964		chr1	56431591	56432178
								chr1	164599734	164599962		chr1	30819564	30819694		chr10	5005052	5005567		chr16	88295025	88295229		chr1	56440428	56440741
								chr1	165425549	165425766		chr1	31204794	31204937		chr10	5045957	5046477		chr16	89568788	89569036		chr1	56443108	56443435
								chr1	166572393	166572874		chr1	31241802	31242298		chr10	5061107	5061415		chr17	3881941	3882095		chr1	57873677	57873930
								chr1	166578803	166579082		chr1	31251258	31251475		chr10	5062619	5062919		chr17	9574625	9574852		chr1	59049658	59050604
								chr1	168205328	168205615		chr1	31345121	31345304		chr10	5067442	5068116		chr17	9607202	9607477		chr1	59058221	59058514
								chr1	168538720	168538914		chr1	31392023	31392272		chr10	5132900	5133158		chr17	17252830	17253078		chr1	59073087	59073486
								chr1	168596664	168596951		chr1	31392348	31392512		chr10	5135361	5135892		chr17	17309659	17309877		chr1	59193122	59193405
								chr1	168600837	168601264		chr1	31538549	31538680		chr10	5237929	5238341		chr17	20099703	20099851		chr1	59247383	59247621
								chr1	168721392	168721575		chr1	31545425	31545559		chr10	5325498	5325796		chr17	21427502	21427741		chr1	59251222	59251687
								chr1	168735836	168736139		chr1	31558069	31558260		chr10	5333531	5334109		chr17	33795645	33795828		chr1	59290696	59291020
								chr1	168740787	168741049		chr1	31632718	31632889		chr10	5587831	5588178		chr17	34044195	34044385		chr1	59314396	59314899
								chr1	168830829	168831297		chr1	31643700	31643889		chr10	6253551	6253799		chr17	34107996	34108208		chr1	59454441	59454743
								chr1	168832977	168833333		chr1	31650203	31650378		chr10	6321351	6321840		chr17	38667502	38667696		chr1	59527787	59528020
								chr1	168849307	168849528		chr1	32163353	32163560		chr10	6332973	6333523		chr17	38984741	38985273		chr1	59602985	59603222
								chr1	168876150	168876710		chr1	32246847	32247021		chr10	6341219	6341610		chr17	40562432	40562583		chr1	59608888	59609109
								chr1	168908829	168909338		chr1	32292594	32293078		chr10	6395494	6395893		chr17	41162379	41162541		chr1	59764658	59765080
								chr1	168913322	168913535		chr1	32332106	32332312		chr10	6441297	6441564		chr17	42186079	42186237		chr1	59833179	59833710
								chr1	168960878	168961072		chr1	32349283	32349438		chr10	6443482	6443869		chr17	47467181	47467344		chr1	59834132	59834366
								chr1	169041947	169042170		chr1	32389879	32390034		chr10	6954428	6954702		chr17	48506147	48506359		chr1	59982505	59982860
								chr1	169042765	169042997		chr1	32390607	32390767		chr10	7738572	7738908		chr17	48523852	48524049		chr1	60136370	60136977
								chr1	169214993	169215213		chr1	32393168	32393343		chr10	7934146	7934501		chr17	48530048	48530283		chr1	60143790	60144202
								chr1	169278098	169278323		chr1	32394409	32394691		chr10	8431369	8431693		chr17	49026488	49026663		chr1	60148430	60148728
								chr1	169486931	169487140		chr1	32404135	32404339		chr10	12447565	12448031		chr17	49340502	49340713		chr1	60151927	60152396
								chr1	169498600	169498956		chr1	32421671	32421831		chr10	12573315	12573612		chr17	54483971	54484131		chr1	60204420	60204767
								chr1	169696607	169696866		chr1	32423543	32423696		chr10	14615620	14615868		chr17	54618293	54618473		chr1	61753402	61753746
								chr1	169710304	169710652		chr1	32487374	32487554		chr10	14620445	14620972		chr17	58165700	58165880		chr1	62458998	62459310
								chr1	169710999	169711222		chr1	32488047	32488242		chr10	14654121	14654618		chr17	58166967	58167115		chr1	62587556	62588215
								chr1	169748496	169749174		chr1	32589057	32589281		chr10	14700224	14700707		chr17	60908093	60908346		chr1	62664426	62664823
								chr1	169750418	169750886		chr1	32593372	32593663		chr10	14712468	14712736		chr17	64563391	64563539		chr1	62696207	62696860
								chr1	169842827	169843016		chr1	32597913	32598050		chr10	14729248	14729676		chr17	65411391	65412013		chr1	62706793	62707240
								chr1	169854530	169854807		chr1	32687947	32688091		chr10	14784718	14785123		chr17	65470165	65470564		chr1	62787230	62787538
								chr1	169860596	169860846		chr1	32701809	32701980		chr10	15062899	15063214		chr17	66470489	66470720		chr1	62790773	62791089
								chr1	169903750	169903986		chr1	32773023	32773206		chr10	15150469	15150720		chr17	67339422	67339709		chr1	64125154	64125531
								chr1	169911535	169911813		chr1	32811157	32811347		chr10	16422911	16423470		chr17	67557139	67557497		chr1	64127637	64128111
								chr1	171341642	171342014		chr1	32856661	32856935		chr10	17117656	17117894		chr17	69434922	69435129		chr1	64211762	64212197
								chr1	172074392	172074894		chr1	32857206	32857393		chr10	17707187	17707425		chr17	71010290	71010575		chr1	64386076	64386670
								chr1	172076556	172077035		chr1	32860202	32860429		chr10	20887711	20888024		chr17	71356093	71356315		chr1	64496865	64497401
								chr1	172082130	172082339		chr1	32865493	32865740		chr10	21455626	21455973		chr17	78492849	78493214		chr1	64509647	64509992
								chr1	172147002	172147358		chr1	32879592	32879796		chr10	21618849	21619297		chr17	80093932	80094134		chr1	64546801	64547319
								chr1	172150298	172150718		chr1	32958101	32958226		chr10	21654972	21655279		chr17	81148114	81148262		chr1	64598626	64599119
								chr1	172153208	172153436		chr1	33002466	33002611		chr10	26654707	26655027		chr18	3966771	3966919		chr1	64788841	64789148
								chr1	172329706	172330120		chr1	33115980	33116166		chr10	26696383	26696737		chr18	6746156	6746330		chr1	64980271	64980619
								chr1	172418167	172418355		chr1	33160812	33161000		chr10	26781665	26782034		chr18	7417801	7418075		chr1	65930789	65931130
								chr1	172439326	172439607		chr1	33187749	33187930		chr10	26844856	26845224		chr18	8795118	8795280		chr1	65976514	65976979
								chr1	172453370	172453682		chr1	33190850	33191013		chr10	29006666	29006965		chr18	11976650	11976876		chr1	66277718	66278073
								chr1	174389448	174389735		chr1	33221441	33221675		chr10	29238033	29238271		chr18	18895863	18896069		chr1	66286584	66286993
								chr1	174553266	174553554		chr1	33223008	33223367		chr10	29280392	29280637		chr18	21552557	21552762		chr1	67029972	67030244
								chr1	174935081	174935543		chr1	33269455	33269651		chr10	30073299	30073650		chr18	21574436	21574597		chr1	67275237	67276149
								chr1	174940755	174940947		chr1	33282845	33283038		chr10	30086535	30086924		chr18	24237935	24238186		chr1	67395991	67396468
								chr1	175238431	175238631		chr1	33392281	33392425		chr10	30825417	30825929		chr18	32228926	32229374		chr1	67398900	67399134
								chr1	175269967	175270171		chr1	33405460	33405599		chr10	32153963	32154453		chr18	32230208	32230357		chr1	67526534	67526789
								chr1	176792300	176792567		chr1	33439201	33439407		chr10	32661175	32661654		chr18	43084076	43084231		chr1	68149053	68149318
								chr1	177225475	177225846		chr1	33446894	33447065		chr10	33221366	33221680		chr18	43097275	43097847		chr1	68191780	68192362
								chr1	177388951	177389652		chr1	33454922	33455101		chr10	33261761	33262142		chr18	46107321	46107480		chr1	68214426	68215012
								chr1	177410089	177410302		chr1	33475187	33475492		chr10	33271219	33271558		chr18	48141237	48141489		chr1	68218006	68218383
								chr1	177417977	177418285		chr1	33488379	33488525		chr10	33321529	33321767		chr18	48158110	48158411		chr1	68219829	68220195
								chr1	177420261	177420487		chr1	33502655	33502790		chr10	33444813	33445656		chr18	55379662	55379825		chr1	68270772	68270998
								chr1	177540920	177541226		chr1	33520860	33521136		chr10	33541804	33542075		chr18	57152108	57152332		chr1	68282300	68282551
								chr1	177554673	177555213		chr1	33529222	33529465		chr10	33546723	33547085		chr19	1402897	1403051		chr1	68298445	68299817
								chr1	177558373	177558999		chr1	33592872	33592996		chr10	33562284	33562661		chr19	2895771	2895997		chr1	68306224	68306588
								chr1	177576234	177576454		chr1	33822024	33822209		chr10	33580172	33580449		chr19	7548704	7548906		chr1	68355653	68355945
								chr1	177841732	177841999		chr1	33840078	33840226		chr10	33654939	33655177		chr19	10382310	10382560		chr1	68357421	68357688
								chr1	178624836	178625235		chr1	33862238	33862524		chr10	33946132	33946421		chr19	13780702	13781004		chr1	68417819	68418244
								chr1	179265873	179266193		chr1	33902559	33902741		chr10	34165540	34165890		chr19	15209331	15209574		chr1	68418875	68419439
								chr1	179301242	179301531		chr1	34548390	34548549		chr10	34579440	34579994		chr19	17469237	17469499		chr1	68453065	68453345
								chr1	179368468	179369140		chr1	34844590	34844766		chr10	34588819	34589236		chr19	41665064	41665411		chr1	70893630	70893966
								chr1	179900177	179900440		chr1	35128698	35128831		chr10	34709142	34709657		chr19	45388982	45389223		chr1	72750508	72750871
								chr1	180083953	180084238		chr1	35309153	35309594		chr10	34711932	34712308		chr19	46704724	46704982		chr1	72832134	72832388
								chr1	180126753	180127058		chr1	35309897	35310064		chr10	34715225	34715795		chr19	48207334	48207482		chr1	72863504	72864273
								chr1	180660490	180660716		chr1	35311107	35311436		chr10	34792638	34792901		chr19	48465150	48465467		chr1	77405047	77405268
								chr1	181086796	181087133		chr1	35414022	35414258		chr10	34827109	34827905		chr19	50670567	50670768		chr1	77442984	77443438
								chr1	181096211	181096498		chr1	35432800	35433011		chr10	34845469	34845796		chr19	50687167	50687360		chr1	77464290	77464619
								chr1	181421899	181422162		chr1	35602485	35602690		chr10	35143103	35143598		chr19	54503411	54503688		chr1	77503774	77504027
								chr1	182150325	182150716		chr1	35646338	35646507		chr10	35150383	35150938		chr2	567991	568144		chr1	78353986	78354467
								chr1	182213658	182213925		chr1	35658631	35658791		chr10	35556437	35556918		chr2	1126778	1126986		chr1	78536492	78536751
								chr1	182309816	182310011		chr1	35720934	35721187		chr10	35620806	35621443		chr2	1799646	1799814		chr1	78561264	78561748
								chr1	182602788	182603346		chr1	35744926	35745158		chr10	35714446	35714748		chr2	1828106	1828254		chr1	78567227	78568198
								chr1	182672771	182673025		chr1	35896866	35897030		chr10	36072373	36072637		chr2	3109319	3109471		chr1	78622655	78623218
								chr1	182938154	182938863		chr1	35965406	35965785		chr10	36569774	36570243		chr2	20650674	20650855		chr1	78769402	78769697
								chr1	183021975	183022338		chr1	36084965	36085123		chr10	36570666	36571118		chr2	35526469	35526661		chr1	78770432	78770685
								chr1	183056042	183056413		chr1	36107102	36107229		chr10	36966373	36966612		chr2	38694081	38694289		chr1	78814661	78814890
								chr1	183129170	183129428		chr1	36235068	36235205		chr10	37508009	37508274		chr2	39387020	39387168		chr1	78992073	78992500
								chr1	184377723	184377930		chr1	36347439	36347746		chr10	37778090	37778526		chr2	39951136	39951335		chr1	79085981	79086332
								chr1	184415537	184415757		chr1	36395409	36395559		chr10	37824441	37824883		chr2	39951993	39952142		chr1	79181973	79182208
								chr1	184422691	184422983		chr1	36396712	36396901		chr10	43832530	43832849		chr2	40527068	40527276		chr1	81577527	81577822
								chr1	184452263	184452456		chr1	36500411	36500584		chr10	45470274	45470513		chr2	42190851	42191004		chr1	81617043	81617389
								chr1	184473694	184473907		chr1	36593883	36594068		chr10	46193230	46193702		chr2	42784514	42784725		chr1	81636416	81636746
								chr1	184486231	184486743		chr1	36708965	36709126		chr10	46323538	46323803		chr2	43259496	43259798		chr1	81645032	81645279
								chr1	184559544	184559853		chr1	36738720	36738943		chr10	46990604	46990987		chr2	53704086	53704377		chr1	82155152	82155555
								chr1	184598983	184599306		chr1	36794406	36794554		chr10	47006005	47006353		chr2	53733054	53733207		chr1	82403733	82404069
								chr1	184685285	184685484		chr1	36839521	36839654		chr10	47007729	47008600		chr2	54644800	54644996		chr1	84367342	84367641
								chr1	184772179	184772550		chr1	36840171	36840374		chr10	47009227	47009736		chr2	56248255	56248523		chr1	84639957	84640183
								chr1	184807889	184808088		chr1	36852128	36852281		chr10	47018951	47019419		chr2	67775804	67776111		chr1	85666660	85667868
								chr1	184874761	184875090		chr1	36863532	36863658		chr10	47022606	47023029		chr2	68073582	68073752		chr1	85755184	85755530
								chr1	184899102	184899407		chr1	36954929	36955339		chr10	47092092	47092695		chr2	71443793	71443970		chr1	85785782	85786708
								chr1	185070563	185070875		chr1	36958221	36958505		chr10	47092859	47093757		chr2	85034302	85034567		chr1	85787150	85787587
								chr1	185362946	185363281		chr1	36979798	36979954		chr10	47194114	47194600		chr2	88968385	88968667		chr1	85796674	85797051
								chr1	185364949	185365271		chr1	36983101	36983319		chr10	47371287	47371540		chr2	97019008	97019356		chr1	85825788	85826046
								chr1	185474727	185475080		chr1	37061148	37061301		chr10	47727395	47727893		chr2	101374117	101374359		chr1	85838400	85838784
								chr1	185665922	185666299		chr1	38025618	38025893		chr10	48234773	48235282		chr2	101977980	101978128		chr1	85910213	85910785
								chr1	185998208	185998470		chr1	38028654	38028903		chr10	48903443	48903833		chr2	105442075	105442247		chr1	85914162	85914432
								chr1	186077505	186077927		chr1	38156198	38156324		chr10	49220243	49220707		chr2	105514351	105514572		chr1	85930284	85930508
								chr1	186098212	186098431		chr1	38156407	38156574		chr10	50571051	50571306		chr2	106005381	106005667		chr1	85992886	85993173
								chr1	186121695	186122682		chr1	38363146	38363272		chr10	51227039	51227427		chr2	121324279	121324593		chr1	86038977	86039402
								chr1	186966993	186967398		chr1	38380448	38380610		chr10	51466548	51466940		chr2	136879640	136879930		chr1	86041976	86042890
								chr1	187005609	187005845		chr1	38388499	38388767		chr10	52154984	52155527		chr2	138045540	138045984		chr1	86043979	86044570
								chr1	187007962	187008402		chr1	38455691	38455886		chr10	52162753	52163150		chr2	145382832	145383120		chr1	86046034	86046452
								chr1	187023983	187024349		chr1	38465299	38465543		chr10	54212355	54212840		chr2	149877017	149877220		chr1	86049920	86050539
								chr1	187046082	187046289		chr1	38542056	38542287		chr10	54218891	54219157		chr2	150245413	150245604		chr1	86077428	86078028
								chr1	187067502	187067713		chr1	38775767	38776027		chr10	54300865	54301291		chr2	163436554	163436702		chr1	86088646	86089104
								chr1	187126025	187126234		chr1	38884263	38884469		chr10	54326468	54326990		chr2	177989119	177989370		chr1	87306783	87307043
								chr1	187178791	187179102		chr1	38989296	38989518		chr10	60015705	60016178		chr2	178008356	178008539		chr1	89777547	89777844
								chr1	187328654	187329158		chr1	39210190	39210449		chr10	60172436	60172690		chr2	180576138	180576397		chr1	90321030	90321563
								chr1	187350559	187351000		chr1	39243325	39243506		chr10	60275913	60276220		chr2	183165410	183165638		chr1	90359724	90360531
								chr1	187362588	187362963		chr1	39281584	39282051		chr10	60315140	60316018		chr2	183312629	183312833		chr1	90376435	90376778
								chr1	187460470	187460822		chr1	39297543	39297746		chr10	60384839	60385117		chr2	189494728	189494917		chr1	90440230	90440856
								chr1	188030952	188031374		chr1	39299177	39299505		chr10	60544203	60544492		chr2	196396259	196396422		chr1	90740047	90740268
								chr1	188139121	188139370		chr1	39326038	39326231		chr10	60753967	60754216		chr2	201647130	201647297		chr1	91967676	91968040
								chr1	188191775	188191978		chr1	39381089	39381436		chr10	61731608	61732071		chr2	208008339	208008617		chr1	92002969	92003659
								chr1	188340462	188340833		chr1	39383125	39383250		chr10	61768509	61768808		chr2	208494235	208494537		chr1	92088524	92088815
								chr1	188401547	188402291		chr1	39434908	39435051		chr10	61899608	61900036		chr2	211424034	211424188		chr1	92116302	92116631
								chr1	188458414	188458866		chr1	39633608	39633887		chr10	61946581	61946854		chr2	213577734	213577936		chr1	92197389	92197723
								chr1	188464016	188464257		chr1	39662027	39662227		chr10	62043177	62043487		chr2	219176367	219176548		chr1	92267328	92267668
								chr1	188561331	188561731		chr1	39662670	39662815		chr10	62422578	62422954		chr2	220444018	220444207		chr1	93297607	93297828
								chr1	188562594	188562809		chr1	39670317	39670471		chr10	62576946	62577283		chr2	225007259	225007439		chr1	93359717	93360147
								chr1	188616875	188617451		chr1	39679721	39679944		chr10	62703905	62704231		chr2	226199284	226199455		chr1	93374866	93375232
								chr1	188651525	188652115		chr1	39699593	39699782		chr10	62727089	62727411		chr2	231505284	231505571		chr1	94053773	94054153
								chr1	188676016	188676259		chr1	39735611	39735736		chr10	62822695	62823186		chr2	234296016	234296172		chr1	94080733	94081085
								chr1	188682410	188682824		chr1	39783907	39784042		chr10	63237117	63237438		chr2	240270386	240270569		chr1	94089511	94089806
								chr1	188739077	188739507		chr1	39851180	39851508		chr10	63395837	63396098		chr2	242000787	242001022		chr1	94203691	94204544
								chr1	188862604	188862965		chr1	39856117	39856254		chr10	63464841	63465224		chr2	242875748	242875994		chr1	94219774	94220293
								chr1	189121835	189122129		chr1	39940559	39940715		chr10	63856410	63856698		chr20	6142950	6143100		chr1	94240880	94241101
								chr1	189543413	189544185		chr1	40177192	40177439		chr10	64873813	64874068		chr20	6688799	6688983		chr1	94263539	94264338
								chr1	189596518	189596973		chr1	40335935	40336098		chr10	65397576	65398063		chr20	8075075	8075263		chr1	94269999	94270308
								chr1	189625880	189626069		chr1	40358389	40358623		chr10	69563376	69563823		chr20	8203862	8204024		chr1	94277201	94277507
								chr1	189650774	189651115		chr1	40378266	40378422		chr10	69575244	69575737		chr20	9012721	9012980		chr1	94505248	94505722
								chr1	189709952	189710262		chr1	40465986	40466137		chr10	69579543	69579935		chr20	9362060	9362299		chr1	94724428	94725143
								chr1	189743803	189744318		chr1	40515063	40515219		chr10	70847413	70848047		chr20	11772139	11772806		chr1	94736355	94736634
								chr1	189789014	189789255		chr1	40523223	40523469		chr10	71206385	71206719		chr20	13127979	13128130		chr1	94750999	94751244
								chr1	190078228	190078475		chr1	40525049	40525176		chr10	72124083	72124528		chr20	21183996	21184180		chr1	94755999	94756265
								chr1	190138520	190138712		chr1	40525221	40525414		chr10	73933059	73933986		chr20	31688062	31688278		chr1	94788210	94788629
								chr1	190220911	190221366		chr1	40650005	40650171		chr10	74075443	74075750		chr20	31720491	31720721		chr1	94880970	94881322
								chr1	190244729	190245216		chr1	40687766	40687932		chr10	74446842	74447100		chr20	32312274	32312599		chr1	94888582	94888803
								chr1	190733408	190733626		chr1	40723547	40723711		chr10	74448034	74448321		chr20	34463466	34463824		chr1	94993606	94993995
								chr1	190818286	190818589		chr1	40723760	40723944		chr10	75436418	75436813		chr20	34685287	34685568		chr1	95006462	95007515
								chr1	191080450	191080664		chr1	40805379	40805636		chr10	75809761	75810029		chr20	37671423	37671613		chr1	95009459	95010221
								chr1	191111392	191111853		chr1	40805763	40805901		chr10	75832172	75832749		chr20	43883565	43883758		chr1	95017760	95018349
								chr1	191122157	191122558		chr1	40847081	40847279		chr10	75878569	75878846		chr20	45574922	45575089		chr1	95055813	95056240
								chr1	191122682	191123176		chr1	40849302	40849585		chr10	76246527	76246776		chr20	49465628	49465875		chr1	95083036	95083307
								chr1	191132695	191133101		chr1	40849832	40849979		chr10	76308463	76308744		chr20	50555575	50555768		chr1	95084707	95085504
								chr1	191396788	191397153		chr1	40851216	40851616		chr10	76353165	76353541		chr20	51590811	51591053		chr1	95086886	95087606
								chr1	191605703	191606125		chr1	40851695	40851886		chr10	77161831	77162104		chr20	51691528	51691728		chr1	95088069	95088657
								chr1	191643982	191644193		chr1	40857498	40857656		chr10	77793199	77793796		chr20	51717141	51717489		chr1	95089236	95089619
								chr1	191670841	191671710		chr1	40866082	40866269		chr10	78096096	78096508		chr20	55384849	55385008		chr1	95102188	95102455
								chr1	191678263	191678663		chr1	41099274	41099398		chr10	79047333	79047680		chr20	57147301	57147498		chr1	95111530	95112226
								chr1	191882451	191882758		chr1	41099617	41099981		chr10	79173432	79173723		chr20	57638922	57639117		chr1	95145142	95145503
								chr1	191973673	191974240		chr1	41157252	41157528		chr10	79238092	79238424		chr20	57732909	57733650		chr1	95168062	95168382
								chr1	192018297	192018620		chr1	41170906	41171058		chr10	79257996	79258353		chr20	57733850	57734118		chr1	95179249	95179485
								chr1	192480198	192480449		chr1	41201055	41201179		chr10	79258655	79258999		chr20	61199702	61199929		chr1	95193428	95193880
								chr1	192542182	192542374		chr1	41239978	41240187		chr10	79267057	79267406		chr20	61334886	61335143		chr1	95200723	95201643
								chr1	192548180	192548684		chr1	41274719	41274865		chr10	79315351	79315964		chr20	61462407	61462558		chr1	95202773	95203496
								chr1	192796106	192796330		chr1	41286612	41286848		chr10	79668924	79669417		chr21	16813436	16813802		chr1	95205002	95205732
								chr1	194202114	194202376		chr1	41306618	41306961		chr10	79671394	79671840		chr21	17011621	17011855		chr1	95212527	95212775
								chr1	194974504	194974797		chr1	41329306	41329594		chr10	80280673	80281133		chr21	28259676	28259973		chr1	95237833	95238186
								chr1	195214951	195215255		chr1	41329686	41330009		chr10	80502495	80502852		chr21	28264607	28264755		chr1	95258356	95258698
								chr1	195675698	195676148		chr1	41342145	41342290		chr10	80945889	80946185		chr21	29611722	29611939		chr1	95320203	95320843
								chr1	195971352	195971651		chr1	41405141	41405345		chr10	80983440	80983877		chr21	33739580	33739731		chr1	95336544	95336897
								chr1	195977350	195977687		chr1	41440673	41440941		chr10	82251381	82251828		chr21	33744474	33744708		chr1	95341253	95341834
								chr1	196266840	196267068		chr1	41514304	41514492		chr10	82267397	82267647		chr21	35708973	35709229		chr1	95391228	95391620
								chr1	196644204	196644474		chr1	41626225	41626471		chr10	84364605	84364917		chr21	39721301	39721483		chr1	95392749	95393126
								chr1	196993642	196993892		chr1	41711423	41711715		chr10	87381254	87381677		chr21	42608385	42608571		chr1	95436271	95437393
								chr1	197138905	197139206		chr1	42335950	42336120		chr10	87402330	87402674		chr21	44768918	44769169		chr1	95489325	95489679
								chr1	197454899	197455359		chr1	42347739	42348096		chr10	88200728	88201244		chr21	44853168	44853458		chr1	95501098	95501528
								chr1	197730691	197731066		chr1	42356677	42356858		chr10	88767000	88767684		chr21	44863394	44863558		chr1	95552655	95553098
								chr1	197732542	197732737		chr1	42361331	42361464		chr10	89350834	89351080		chr22	23889450	23889724		chr1	95672850	95673249
								chr1	198624814	198625008		chr1	42363994	42364123		chr10	89378430	89378933		chr22	23909760	23909920		chr1	95798403	95798624
								chr1	198908560	198908770		chr1	42800956	42801151		chr10	89719982	89720235		chr22	28114237	28114469		chr1	96775466	96775687
								chr1	198930870	198931111		chr1	43123677	43123895		chr10	89870127	89870465		chr22	29997509	29997824		chr1	96822867	96823088
								chr1	199985999	199986242		chr1	43152217	43152379		chr10	89987197	89987435		chr22	30858985	30859505		chr1	96825621	96826112
								chr1	200076259	200076493		chr1	43216928	43217134		chr10	90599913	90600220		chr22	32980695	32981041		chr1	96828118	96828447
								chr1	200083837	200084085		chr1	43290780	43291408		chr10	90600711	90600990		chr22	33017970	33018306		chr1	96836381	96836694
								chr1	200087868	200088089		chr1	43296925	43297190		chr10	91037896	91038232		chr22	33020012	33020160		chr1	96881617	96882020
								chr1	200234182	200234455		chr1	43325209	43325371		chr10	93356509	93356994		chr22	33027887	33028085		chr1	97003881	97004283
								chr1	200341981	200342231		chr1	43339526	43339671		chr10	94093235	94093496		chr22	33095757	33095974		chr1	97471610	97471934
								chr1	200379789	200380218		chr1	43390152	43390297		chr10	94457363	94457982		chr22	36425290	36425483		chr1	97479507	97480113
								chr1	201251280	201251696		chr1	43390647	43390875		chr10	94518407	94518645		chr22	37269796	37270029		chr1	97516232	97516531
								chr1	201254998	201255310		chr1	43415164	43415519		chr10	94581903	94582195		chr22	39680372	39680539		chr1	98781876	98782475
								chr1	201276985	201277202		chr1	43418250	43418465		chr10	94844834	94845111		chr22	40439034	40439210		chr1	98788904	98789252
								chr1	201350292	201350479		chr1	43428692	43429055		chr10	95222534	95222923		chr22	45254728	45254982		chr1	98800360	98800581
								chr1	201481444	201481660		chr1	43429273	43429642		chr10	95802109	95802708		chr22	45554576	45554794		chr1	101092824	101093266
								chr1	201486804	201487134		chr1	43448441	43448572		chr10	95875484	95875764		chr22	45981270	45981539		chr1	101096424	101097253
								chr1	201979309	201979517		chr1	43476747	43477031		chr10	96440253	96440664		chr22	46153172	46153368		chr1	101326099	101326514
								chr1	201992162	201992545		chr1	43510584	43510804		chr10	96507682	96508165		chr3	8645100	8645407		chr1	101327024	101327328
								chr1	202015314	202015745		chr1	43599876	43600026		chr10	96662280	96662819		chr3	11537953	11538119		chr1	101328129	101328414
								chr1	202055409	202055606		chr1	43809976	43810188		chr10	97039284	97039529		chr3	12712387	12712558		chr1	101594443	101594777
								chr1	202056088	202056407		chr1	43810980	43811155		chr10	97048860	97049286		chr3	20098277	20098439		chr1	101596275	101596557
								chr1	202075506	202075746		chr1	43833069	43833230		chr10	98829760	98830074		chr3	25301477	25301683		chr1	101627149	101627433
								chr1	202124603	202124936		chr1	43867803	43868024		chr10	99087649	99087932		chr3	27366328	27366512		chr1	103357735	103358071
								chr1	202304498	202304694		chr1	43871001	43871222		chr10	99355885	99356157		chr3	34248646	34248845		chr1	103749985	103750312
								chr1	202379810	202380077		chr1	43918830	43918972		chr10	99478453	99478865		chr3	36755910	36756165		chr1	104039019	104039253
								chr1	202492291	202492537		chr1	43960986	43961122		chr10	99484136	99484538		chr3	42956221	42956503		chr1	109045743	109046078
								chr1	202718525	202718930		chr1	43968365	43968510		chr10	99486755	99486993		chr3	54354538	54354777		chr1	109676512	109676771
								chr1	202804081	202804335		chr1	43988469	43988916		chr10	99663105	99663388		chr3	57952835	57952984		chr1	109728017	109728238
								chr1	202829874	202830065		chr1	44197895	44198070		chr10	101097195	101097574		chr3	58456826	58456996		chr1	109739952	109740324
								chr1	203058351	203058626		chr1	44329931	44330117		chr10	101117601	101117843		chr3	67651922	67652075		chr1	109783269	109783640
								chr1	203132071	203132354		chr1	44495848	44495983		chr10	101535511	101535985		chr3	77461696	77462050		chr1	109809547	109809917
								chr1	203138823	203139151		chr1	44501607	44502036		chr10	101539388	101539946		chr3	98988848	98989106		chr1	109855619	109855840
								chr1	203249940	203250382		chr1	44509875	44510123		chr10	101540048	101540374		chr3	106098262	106098417		chr1	109918364	109918614
								chr1	203251270	203251776		chr1	44513955	44514166		chr10	101569972	101570253		chr3	106147526	106147691		chr1	109928054	109928518
								chr1	203379438	203380015		chr1	44559411	44559573		chr10	101608953	101609348		chr3	106691332	106691503		chr1	109941818	109942128
								chr1	203398404	203398652		chr1	44678961	44679149		chr10	101632553	101632846		chr3	106955916	106956074		chr1	110326078	110326610
								chr1	203839287	203839681		chr1	44756251	44756802		chr10	101686726	101687759		chr3	107002867	107003175		chr1	110334836	110335163
								chr1	203883455	203883651		chr1	44997851	44998052		chr10	101691083	101691355		chr3	111304199	111304362		chr1	110339485	110339863
								chr1	203898973	203899190		chr1	45075813	45076121		chr10	101765895	101766219		chr3	111313198	111313351		chr1	110371850	110372102
								chr1	203970712	203970971		chr1	45098491	45098620		chr10	102059961	102060248		chr3	111317494	111317682		chr1	110392127	110392410
								chr1	204256045	204256610		chr1	45103664	45103916		chr10	102152174	102152513		chr3	114737618	114737770		chr1	110402272	110402698
								chr1	204349630	204349977		chr1	45104009	45104185		chr10	102851664	102851927		chr3	120412722	120412889		chr1	110453245	110453541
								chr1	204893770	204894036		chr1	45187832	45187981		chr10	104062483	104062824		chr3	120613211	120613397		chr1	110516960	110517224
								chr1	204972672	204972868		chr1	45241128	45241264		chr10	104484609	104484859		chr3	123985387	123985689		chr1	110518183	110518880
								chr1	205580379	205580574		chr1	45267631	45267755		chr10	104529069	104529384		chr3	124505266	124505463		chr1	110546493	110546941
								chr1	205727888	205728366		chr1	45342584	45342743		chr10	104870883	104871322		chr3	126256602	126256751		chr1	110967369	110967605
								chr1	205863386	205863603		chr1	45362104	45362318		chr10	104992895	104993210		chr3	126762362	126762513		chr1	111006394	111006615
								chr1	205864112	205864474		chr1	45452271	45452532		chr10	104998749	104999134		chr3	130512228	130512421		chr1	112058433	112058698
								chr1	206218248	206218595		chr1	45476954	45477086		chr10	105518059	105518439		chr3	133696489	133696681		chr1	112135552	112135856
								chr1	206491243	206491593		chr1	45477748	45477896		chr10	105518815	105519138		chr3	133813437	133813587		chr1	112286288	112286652
								chr1	206511540	206511824		chr1	45478329	45478698		chr10	105593457	105593844		chr3	136677878	136678078		chr1	112288258	112288489
								chr1	207077029	207077253		chr1	45501345	45501676		chr10	105869635	105870058		chr3	136703800	136704222		chr1	112569885	112570206
								chr1	207478125	207478362		chr1	45503285	45503488		chr10	105877614	105878194		chr3	140999673	140999843		chr1	112902764	112903578
								chr1	207489498	207489720		chr1	45504715	45504985		chr10	106090229	106090478		chr3	141021281	141021520		chr1	113065132	113065476
								chr1	207963244	207963467		chr1	45547756	45547911		chr10	106091032	106091650		chr3	145275317	145275487		chr1	113066869	113067309
								chr1	207963805	207964015		chr1	45572606	45572770		chr10	111756213	111756471		chr3	149105890	149106093		chr1	113083967	113084224
								chr1	209761100	209761369		chr1	45580447	45580627		chr10	112124402	112124732		chr3	149336639	149336830		chr1	113086666	113086979
								chr1	211190780	211190971		chr1	45689215	45689460		chr10	112158321	112158720		chr3	150026517	150026691		chr1	113087330	113087829
								chr1	212894897	212895142		chr1	45732064	45732289		chr10	112174269	112174593		chr3	151765367	151765555		chr1	113278475	113278787
								chr1	213369839	213370065		chr1	45789612	45789756		chr10	112252170	112252479		chr3	156852562	156852767		chr1	113408769	113409102
								chr1	214158216	214158468		chr1	45895314	45895478		chr10	112389449	112389858		chr3	158164512	158164699		chr1	114084815	114085128
								chr1	214680602	214680901		chr1	45913066	45913220		chr10	112392433	112392805		chr3	158436404	158436552		chr1	114482690	114483005
								chr1	214810539	214810839		chr1	45963797	45963938		chr10	112896926	112897452		chr3	160413773	160413921		chr1	115721955	115722578
								chr1	215006866	215007050		chr1	45987439	45987751		chr10	114154266	114154640		chr3	160456952	160457112		chr1	115845206	115845645
								chr1	215178495	215178696		chr1	45993927	45994073		chr10	114663808	114664088		chr3	160514300	160514448		chr1	115857470	115857695
								chr1	215287501	215287895		chr1	46040142	46040271		chr10	114675199	114675607		chr3	160514660	160514971		chr1	116088473	116088914
								chr1	215337985	215338265		chr1	46153862	46153986		chr10	114719046	114719422		chr3	164401463	164401618		chr1	116100849	116101209
								chr1	215339333	215339545		chr1	46188607	46188765		chr10	114872258	114872659		chr3	171555899	171556218		chr1	116325665	116325916
								chr1	215359979	215360261		chr1	46189080	46189227		chr10	115718475	115718741		chr3	174493565	174493732		chr1	116915365	116915875
								chr1	215440817	215441174		chr1	46191444	46191635		chr10	115786364	115786716		chr3	178781793	178781945		chr1	116935738	116936115
								chr1	215646019	215646467		chr1	46197489	46197728		chr10	116127585	116127890		chr3	183698329	183698506		chr1	116976115	116976336
								chr1	215655437	215655748		chr1	46205590	46205807		chr10	116278378	116278663		chr3	184406494	184406672		chr1	117029038	117029476
								chr1	215662224	215662615		chr1	46230862	46231053		chr10	116539612	116539850		chr3	185475800	185476026		chr1	117031824	117032268
								chr1	215663333	215663734		chr1	46379156	46379294		chr10	116582630	116582934		chr3	185501173	185501369		chr1	117078542	117078812
								chr1	215673761	215674057		chr1	46396541	46396701		chr10	117816332	117816916		chr3	187693616	187693826		chr1	117533246	117533730
								chr1	215680902	215681161		chr1	46622157	46622566		chr10	119125017	119125522		chr3	190313217	190313502		chr1	117554605	117554902
								chr1	215713574	215713973		chr1	46624102	46624551		chr10	119164378	119164713		chr3	191187913	191188209		chr1	117560436	117560898
								chr1	215756768	215757044		chr1	46753051	46753234		chr10	119173453	119173735		chr3	191492505	191492662		chr1	117569041	117569342
								chr1	215830318	215830722		chr1	46806354	46806558		chr10	120760150	120760460		chr4	1942008	1942167		chr1	117714450	117714789
								chr1	215891196	215891442		chr1	46835968	46836147		chr10	121030764	121031225		chr4	12968424	12968574		chr1	119204537	119204883
								chr1	215958130	215958549		chr1	46885914	46886213		chr10	121076539	121077067		chr4	15709018	15709287		chr1	119543885	119544325
								chr1	215964583	215964876		chr1	46908489	46908679		chr10	123670305	123670631		chr4	24220841	24221150		chr1	119544631	119545100
								chr1	216637749	216638109		chr1	46915233	46915430		chr10	123695183	123695715		chr4	24246912	24247164		chr1	119595316	119595817
								chr1	216995870	216996255		chr1	46950474	46950644		chr10	123702222	123702668		chr4	24428223	24428650		chr1	119623166	119623619
								chr1	217292690	217293433		chr1	46971537	46971726		chr10	123831781	123832019		chr4	24430413	24430704		chr1	119907559	119907836
								chr1	217486300	217486486		chr1	46972249	46972401		chr10	123861342	123862520		chr4	26531913	26532066		chr1	120095918	120096482
								chr1	217489602	217489955		chr1	47010540	47010810		chr10	124070242	124070512		chr4	30952318	30952679		chr1	120096657	120097174
								chr1	217511869	217512196		chr1	47139487	47139652		chr10	124083866	124084213		chr4	31171471	31171887		chr1	120173978	120174622
								chr1	217545404	217545662		chr1	47254603	47254793		chr10	126159394	126159672		chr4	60246818	60247030		chr1	120189368	120190048
								chr1	217598293	217598658		chr1	47646217	47646429		chr10	127600602	127600927		chr4	73309764	73310053		chr1	120529778	120530058
								chr1	217644759	217645164		chr1	47646861	47647292		chr10	128148004	128148242		chr4	73315735	73315948		chr1	121266184	121266412
								chr1	217666671	217667016		chr1	47694986	47695142		chr10	128148661	128149116		chr4	75173793	75174188		chr1	145541911	145542360
								chr1	217691345	217691637		chr1	47697940	47698231		chr10	129026511	129026778		chr4	89117869	89118172		chr1	145616581	145616909
								chr1	217712984	217713167		chr1	47707639	47707804		chr10	134231592	134232067		chr4	93793761	93794047		chr1	145683204	145683426
								chr1	217730039	217730649		chr1	47711083	47711214		chr10	134579201	134579481		chr4	106823774	106824022		chr1	147010177	147010508
								chr1	217745755	217745971		chr1	47845365	47845522		chr11	952343	952784		chr4	108809292	108809469		chr1	147010968	147011207
								chr1	217746803	217747055		chr1	47848170	47848339		chr11	2234428	2234747		chr4	110154893	110155044		chr1	147016886	147017191
								chr1	217747972	217748370		chr1	48387726	48387876		chr11	3980689	3981053		chr4	120257626	120257774		chr1	147369029	147369301
								chr1	217778432	217778889		chr1	48640443	48640708		chr11	7626782	7627034		chr4	148038629	148038816		chr1	149978908	149979167
								chr1	217834334	217834566		chr1	48642984	48643263		chr11	8625805	8626104		chr4	151133218	151133412		chr1	149982425	149982966
								chr1	217881168	217881573		chr1	48847426	48847696		chr11	9532112	9532588		chr4	152718169	152718592		chr1	151127477	151127763
								chr1	217882173	217882490		chr1	48945590	48945789		chr11	9931748	9932055		chr4	153910661	153910858		chr1	151467284	151467732
								chr1	217884554	217885105		chr1	50847958	50848109		chr11	9975681	9976169		chr4	166891974	166892122		chr1	151476859	151477102
								chr1	217886422	217886856		chr1	51186200	51186481		chr11	10140565	10140898		chr4	166893080	166893330		chr1	151693434	151693656
								chr1	217918504	217918893		chr1	51293016	51293165		chr11	10306944	10307254		chr4	169522339	169522493		chr1	151810754	151810997
								chr1	217953246	217953571		chr1	51418794	51418924		chr11	10329114	10329352		chr4	169536579	169536733		chr1	151967459	151967744
								chr1	218094997	218095180		chr1	51425952	51426086		chr11	10329521	10329821		chr4	186166032	186166264		chr1	152301049	152301761
								chr1	218126761	218127084		chr1	51471319	51471523		chr11	10344544	10344832		chr4	186694756	186694929		chr1	152877588	152877809
								chr1	218198867	218199165		chr1	51687962	51688149		chr11	10348069	10348314		chr4	186925048	186925277		chr1	152885533	152885757
								chr1	218416123	218416475		chr1	51746517	51746655		chr11	10548867	10549178		chr4	187686291	187686439		chr1	153233477	153234069
								chr1	218527233	218527435		chr1	51750208	51750525		chr11	10676882	10677206		chr5	1962791	1962988		chr1	153348013	153348348
								chr1	218536665	218537259		chr1	51773688	51773817		chr11	10757718	10757971		chr5	10288686	10288849		chr1	153479245	153479701
								chr1	218564062	218564267		chr1	51796980	51797202		chr11	11462743	11463072		chr5	10704052	10704213		chr1	153506203	153506772
								chr1	218605179	218605513		chr1	51883892	51884018		chr11	11605706	11606331		chr5	13072757	13073040		chr1	153537882	153538599
								chr1	218649730	218650014		chr1	51889199	51889422		chr11	11644361	11644881		chr5	13378295	13378474		chr1	153583429	153583699
								chr1	218654794	218654977		chr1	51895596	51895883		chr11	11834889	11835211		chr5	14580448	14580911		chr1	153750106	153750467
								chr1	218663756	218664106		chr1	51899414	51899578		chr11	12695724	12696070		chr5	14806677	14806866		chr1	154163215	154163480
								chr1	218765992	218766333		chr1	51935235	51935359		chr11	12722629	12722907		chr5	14908427	14908637		chr1	154300977	154301407
								chr1	218792330	218792694		chr1	51953367	51953585		chr11	12893485	12893761		chr5	15117105	15117413		chr1	154403994	154404536
								chr1	219875979	219876259		chr1	51983647	51984015		chr11	13161908	13162295		chr5	15139533	15139718		chr1	154414528	154414870
								chr1	220537348	220537778		chr1	51986042	51986377		chr11	13357993	13358485		chr5	17216149	17216355		chr1	154447409	154447630
								chr1	220695200	220695422		chr1	51986493	51986830		chr11	13361315	13361645		chr5	24832226	24832421		chr1	154456893	154457263
								chr1	221316698	221316967		chr1	52030838	52031059		chr11	15074935	15075214		chr5	27511285	27511510		chr1	154474158	154474514
								chr1	222773731	222773938		chr1	52063860	52063990		chr11	15683915	15684214		chr5	27815156	27815378		chr1	154474692	154474971
								chr1	222958394	222958581		chr1	52097481	52097767		chr11	15686962	15687408		chr5	32628318	32628469		chr1	154943192	154943452
								chr1	223292865	223293053		chr1	52113918	52114218		chr11	16247708	16248193		chr5	32640198	32640346		chr1	155007033	155007389
								chr1	223492791	223492989		chr1	52114977	52115224		chr11	17042223	17042657		chr5	32780629	32780815		chr1	155057256	155057851
								chr1	223617953	223618177		chr1	52130581	52130776		chr11	17410913	17411213		chr5	40518641	40518979		chr1	155102083	155102571
								chr1	223692010	223692407		chr1	52216018	52216159		chr11	17460886	17461305		chr5	58193844	58194044		chr1	155103823	155104044
								chr1	224002731	224002914		chr1	52218320	52218649		chr11	19973100	19973427		chr5	58218286	58218461		chr1	155197520	155197842
								chr1	224048007	224048274		chr1	52219755	52219880		chr11	19973771	19974114		chr5	64623424	64623720		chr1	155206276	155206540
								chr1	224315976	224316200		chr1	52316234	52316616		chr11	19974959	19975210		chr5	64625193	64625461		chr1	155717928	155718217
								chr1	224374460	224374719		chr1	52333657	52333803		chr11	20024155	20024675		chr5	67702634	67702793		chr1	155770715	155771111
								chr1	224445759	224446027		chr1	52344241	52344736		chr11	20043348	20043654		chr5	76694923	76695101		chr1	155947983	155948316
								chr1	224447723	224447978		chr1	52541379	52541606		chr11	20063123	20063365		chr5	90168842	90169264		chr1	156096124	156096482
								chr1	224486666	224487168		chr1	52608470	52608607		chr11	20149700	20149938		chr5	93805602	93806130		chr1	156271513	156271734
								chr1	224488033	224488332		chr1	52648099	52648377		chr11	21586521	21586777		chr5	94033978	94034272		chr1	156460287	156460651
								chr1	224492410	224492745		chr1	52796067	52796336		chr11	26602563	26602957		chr5	95806522	95806842		chr1	156478216	156478578
								chr1	224493499	224493831		chr1	52865806	52865953		chr11	27333711	27334065		chr5	121829917	121830092		chr1	156585394	156585616
								chr1	224548083	224548511		chr1	52868014	52868291		chr11	27402772	27403248		chr5	122087159	122087394		chr1	156608396	156608906
								chr1	226667099	226667543		chr1	52870153	52870339		chr11	27416169	27416655		chr5	122269768	122269969		chr1	156866395	156866988
								chr1	226885737	226885997		chr1	52892932	52893112		chr11	27416960	27417796		chr5	124242534	124242761		chr1	156896020	156896335
								chr1	228081618	228081928		chr1	52996338	52996582		chr11	27423021	27423821		chr5	124285547	124285870		chr1	157973308	157973560
								chr1	228857111	228857472		chr1	53018342	53018514		chr11	27477694	27478052		chr5	124395019	124395197		chr1	158115978	158116232
								chr1	228864101	228864390		chr1	53079466	53079619		chr11	27485961	27486301		chr5	125851958	125852117		chr1	159174007	159174297
								chr1	228875200	228875433		chr1	53079823	53080019		chr11	27490117	27490454		chr5	127203146	127203294		chr1	159443104	159443867
								chr1	228989415	228989950		chr1	53335017	53335231		chr11	27739745	27740514		chr5	133598382	133598640		chr1	159462655	159463038
								chr1	229277470	229277708		chr1	53375829	53375963		chr11	28016660	28017020		chr5	133781929	133782122		chr1	159583379	159583935
								chr1	229621117	229621560		chr1	53476989	53477148		chr11	28167658	28167896		chr5	134176626	134176865		chr1	159749164	159750003
								chr1	229903955	229904486		chr1	53534158	53534351		chr11	28364258	28364616		chr5	138060644	138060814		chr1	159750228	159750449
								chr1	230779679	230779899		chr1	53833062	53833314		chr11	28637085	28637830		chr5	139248682	139248912		chr1	159750763	159751229
								chr1	230816435	230816718		chr1	53893881	53894005		chr11	28735389	28736069		chr5	139249028	139249222		chr1	159849510	159850071
								chr1	232122730	232123163		chr1	54045445	54045620		chr11	28764714	28765200		chr5	139251283	139251515		chr1	159886036	159886368
								chr1	232299463	232299677		chr1	54281216	54281349		chr11	28880847	28881229		chr5	139349370	139349522		chr1	160072560	160072942
								chr1	232300168	232300516		chr1	54304216	54304376		chr11	31090843	31091281		chr5	141201777	141201966		chr1	160092922	160093152
								chr1	232458164	232458443		chr1	54356797	54356977		chr11	32331800	32332303		chr5	149140175	149140478		chr1	160095518	160095908
								chr1	232690968	232691164		chr1	54518788	54519010		chr11	32333823	32334330		chr5	150452298	150452489		chr1	160496836	160497057
								chr1	232824193	232824514		chr1	54520120	54520316		chr11	32354937	32355302		chr5	159335667	159335839		chr1	161085189	161085540
								chr1	233839469	233839670		chr1	54530642	54530792		chr11	33065913	33066253		chr5	167372583	167372736		chr1	161352296	161352734
								chr1	233871220	233871976		chr1	54573920	54574178		chr11	33071512	33071802		chr5	168035454	168035604		chr1	161891908	161892234
								chr1	234587504	234587761		chr1	54678550	54678754		chr11	33082836	33083260		chr5	170919716	170919944		chr1	162289671	162289911
								chr1	234588329	234588704		chr1	54699754	54699903		chr11	33729433	33729823		chr5	170919981	170920158		chr1	162359290	162359511
								chr1	235099803	235100038		chr1	54739596	54739755		chr11	34235401	34235657		chr5	172314028	172314186		chr1	162508695	162508944
								chr1	235409965	235410205		chr1	54750466	54750752		chr11	34360850	34361099		chr5	173073346	173073511		chr1	162825976	162826395
								chr1	236360695	236360878		chr1	54753076	54753206		chr11	34448745	34449221		chr5	173073846	173074002		chr1	162863208	162863461
								chr1	236552214	236552397		chr1	54841366	54841550		chr11	34607912	34608242		chr5	177758618	177758920		chr1	163005371	163005946
								chr1	236552635	236552906		chr1	54842900	54843083		chr11	35927405	35927809		chr6	1031990	1032177		chr1	163006487	163006764
								chr1	236584337	236584566		chr1	54849163	54849287		chr11	45289541	45289820		chr6	1111276	1111586		chr1	163133862	163134183
								chr1	240042614	240042980		chr1	54874125	54874324		chr11	46999326	47000059		chr6	1136707	1136855		chr1	163137938	163138161
								chr1	240379578	240379761		chr1	54875047	54875404		chr11	47210986	47211433		chr6	1142327	1142576		chr1	164581079	164581304
								chr1	240599329	240599643		chr1	54930268	54930663		chr11	47934475	47934773		chr6	1291131	1291318		chr1	164582489	164583010
								chr1	240622569	240622752		chr1	54954067	54954191		chr11	48012132	48012565		chr6	1482238	1482396		chr1	164736731	164736962
								chr1	240639216	240639480		chr1	55023726	55023911		chr11	48020393	48020911		chr6	1895209	1895435		chr1	165820358	165820629
								chr1	240816339	240816522		chr1	55026925	55027089		chr11	48023009	48023283		chr6	1940696	1940893		chr1	165867002	165867223
								chr1	240851234	240851456		chr1	55030959	55031173		chr11	56615580	56615858		chr6	2103273	2103457		chr1	165868077	165868428
								chr1	241192874	241193467		chr1	55102177	55102635		chr11	56674138	56674714		chr6	2476640	2476865		chr1	166806072	166806374
								chr1	241428657	241428976		chr1	55644860	55645169		chr11	56677518	56678082		chr6	2623569	2623781		chr1	166875269	166875490
								chr1	241555322	241555552		chr1	55655912	55656094		chr11	56700292	56700742		chr6	2916815	2917030		chr1	166913447	166914053
								chr1	241697168	241697390		chr1	55662828	55663072		chr11	56840154	56840595		chr6	3819767	3819917		chr1	167064602	167065071
								chr1	241705589	241705872		chr1	55939946	55940131		chr11	56851008	56851558		chr6	6601172	6601469		chr1	167135628	167135933
								chr1	241870308	241870570		chr1	57376184	57376583		chr11	57202187	57202425		chr6	6684488	6684640		chr1	167589575	167589811
								chr1	241980485	241980881		chr1	57684229	57684731		chr11	57225712	57225988		chr6	6695211	6695439		chr1	167632092	167632914
								chr1	242623259	242623470		chr1	57693053	57693204		chr11	57270405	57270739		chr6	6706554	6706727		chr1	167777845	167778205
								chr1	243961886	243962069		chr1	59015046	59015185		chr11	57559442	57559740		chr6	6844836	6845095		chr1	167789285	167789533
								chr1	244065524	244065763		chr1	59062448	59062607		chr11	58329208	58329503		chr6	10311139	10311290		chr1	167880528	167880839
								chr1	244532934	244533141		chr1	59220650	59220812		chr11	58648214	58648452		chr6	11270654	11270891		chr1	168229675	168230009
								chr1	244883045	244883349		chr1	59324111	59324310		chr11	61423118	61423384		chr6	14093127	14093978		chr1	168452743	168453154
								chr1	244903270	244903579		chr1	59349624	59349882		chr11	61715244	61715605		chr6	14095006	14095157		chr1	168466650	168466933
								chr1	246215558	246215741		chr1	59351097	59351284		chr11	61737649	61737998		chr6	15486260	15486469		chr1	168592270	168592685
								chr1	246666714	246666966		chr1	59362354	59362543		chr11	61769380	61769629		chr6	16278430	16278637		chr1	169074819	169075104
								chr1	246868749	246869027		chr1	59364695	59365311		chr11	61780113	61780400		chr6	17564426	17564702		chr1	169082944	169083165
								chr1	246873214	246873473		chr1	59437480	59437711		chr11	61822054	61822304		chr6	24470192	24470343		chr1	169332375	169332909
								chr1	246889682	246889898		chr1	59441631	59441873		chr11	62355254	62355707		chr6	25004794	25004984		chr1	169478112	169478479
								chr1	246912238	246912459		chr1	59445484	59445622		chr11	63332496	63332760		chr6	25015512	25015665		chr1	171188414	171188725
								chr10	136196	136422		chr1	59465498	59465656		chr11	65874859	65875345		chr6	25133740	25134049		chr1	171758017	171758401
								chr10	138837	139093		chr1	59521713	59521946		chr11	66822083	66822480		chr6	30804305	30804635		chr1	171763155	171763728
								chr10	179546	179875		chr1	59562266	59562457		chr11	67850038	67850350		chr6	35696716	35696923		chr1	172220618	172220919
								chr10	198952	199267		chr1	59564343	59564577		chr11	67858296	67858595		chr6	36861825	36862045		chr1	172312836	172313225
								chr10	199436	199634		chr1	59689698	59690009		chr11	67905767	67906070		chr6	37094143	37094359		chr1	172343014	172343362
								chr10	450415	450637		chr1	59744525	59744788		chr11	67914458	67914751		chr6	37095814	37095984		chr1	172606767	172607068
								chr10	451820	452216		chr1	59753807	59754012		chr11	69295322	69295566		chr6	37408505	37408722		chr1	172607963	172608306
								chr10	489696	489960		chr1	59858942	59859184		chr11	69468839	69469226		chr6	42086045	42086193		chr1	172608780	172609001
								chr10	592855	593241		chr1	59971451	59971630		chr11	69817018	69817256		chr6	44189363	44189513		chr1	172744793	172745031
								chr10	959251	959574		chr1	60209563	60209695		chr11	69952550	69952811		chr6	64144913	64145063		chr1	172887800	172888063
								chr10	1029989	1030691		chr1	60433083	60433320		chr11	70006094	70006392		chr6	64197171	64197518		chr1	172959824	172960135
								chr10	1311066	1311298		chr1	60955391	60955531		chr11	70282699	70282952		chr6	72114003	72114178		chr1	172978588	172978809
								chr10	1474411	1474647		chr1	61364184	61364308		chr11	70952103	70952671		chr6	72122340	72122561		chr1	173159299	173159564
								chr10	2485210	2485549		chr1	61401990	61402116		chr11	70964338	70964890		chr6	73497417	73497565		chr1	173159716	173160107
								chr10	2578466	2578708		chr1	61423823	61423982		chr11	71656359	71656754		chr6	75459639	75459801		chr1	173174525	173174787
								chr10	3291574	3291856		chr1	61426503	61426658		chr11	72518292	72518692		chr6	85592820	85593029		chr1	173218531	173219181
								chr10	3303044	3303365		chr1	61478959	61479321		chr11	72783801	72784229		chr6	85823781	85824035		chr1	173238662	173239017
								chr10	3627146	3627598		chr1	61514592	61515061		chr11	72785417	72785680		chr6	85824100	85824458		chr1	173396800	173397051
								chr10	3790259	3790564		chr1	61515681	61515870		chr11	72916780	72917104		chr6	106320267	106320462		chr1	174589545	174589766
								chr10	3873112	3873495		chr1	61519615	61519793		chr11	73579845	73580086		chr6	112033745	112033977		chr1	176826770	176827178
								chr10	4012497	4012761		chr1	61542769	61542932		chr11	73994883	73995225		chr6	112052156	112052310		chr1	177180457	177180784
								chr10	4170112	4170545		chr1	61545632	61545827		chr11	73999146	73999802		chr6	112081145	112081325		chr1	177243821	177244263
								chr10	4173833	4174158		chr1	61605754	61606000		chr11	74879611	74879933		chr6	112340299	112340601		chr1	177945464	177945699
								chr10	4305368	4305559		chr1	61628259	61628463		chr11	75037181	75037592		chr6	113956680	113956877		chr1	178027259	178027711
								chr10	4321957	4322192		chr1	61636392	61636565		chr11	75041452	75041702		chr6	114466281	114466499		chr1	178067444	178067758
								chr10	4479776	4480338		chr1	61640241	61640367		chr11	75049518	75049776		chr6	119674356	119674702		chr1	178095926	178096176
								chr10	4775353	4775598		chr1	61670316	61670514		chr11	75056200	75056562		chr6	119862300	119862483		chr1	178387048	178387318
								chr10	4778373	4778688		chr1	61719152	61719307		chr11	75076803	75077118		chr6	129634001	129634215		chr1	178507646	178507942
								chr10	5459556	5459789		chr1	61736836	61737050		chr11	75080947	75081239		chr6	132788313	132788461		chr1	178653647	178654166
								chr10	5530199	5530572		chr1	61858592	61858847		chr11	75473844	75474207		chr6	133383387	133383540		chr1	178900996	178901722
								chr10	5530680	5530999		chr1	61927408	61927579		chr11	75741237	75741749		chr6	133869567	133869876		chr1	179111027	179111310
								chr10	5535600	5535976		chr1	62190739	62190890		chr11	75742002	75742453		chr6	134503710	134503861		chr1	179150042	179150561
								chr10	5545400	5545864		chr1	62246848	62247127		chr11	76480663	76481178		chr6	134628336	134628624		chr1	179203655	179203942
								chr10	5555352	5555657		chr1	62248494	62248705		chr11	76481551	76482375		chr6	134663388	134663558		chr1	179895073	179895346
								chr10	5560325	5560543		chr1	62339367	62339492		chr11	76512859	76513328		chr6	134664202	134664434		chr1	180198419	180198807
								chr10	5586465	5586665		chr1	62504612	62504736		chr11	76547460	76548206		chr6	135048224	135048449		chr1	181013661	181013886
								chr10	5621583	5621880		chr1	63004919	63005093		chr11	76731090	76731610		chr6	135143427	135143575		chr1	181042709	181043214
								chr10	5710448	5710689		chr1	63155951	63156366		chr11	76749888	76750157		chr6	138097956	138098641		chr1	181056162	181056508
								chr10	5814009	5814251		chr1	63240661	63240844		chr11	76772226	76772717		chr6	138814736	138814886		chr1	181065619	181065929
								chr10	6327480	6327718		chr1	63250117	63250253		chr11	77170326	77170718		chr6	139730184	139730377		chr1	181074659	181075041
								chr10	6334736	6334988		chr1	63587816	63588001		chr11	77381234	77381534		chr6	147295537	147295719		chr1	181221727	181222144
								chr10	6338752	6339217		chr1	63779853	63780016		chr11	78798222	78798687		chr6	150724623	150724850		chr1	182959494	182960019
								chr10	6402285	6402564		chr1	63940254	63940478		chr11	78954399	78954845		chr6	150889040	150889566		chr1	183117605	183117888
								chr10	6405000	6405220		chr1	63988868	63989041		chr11	78955516	78955817		chr6	150894260	150894504		chr1	183133564	183133844
								chr10	6405535	6405839		chr1	64667657	64667868		chr11	82756224	82756691		chr6	150905258	150905418		chr1	183134138	183134359
								chr10	7136694	7136888		chr1	64881902	64882034		chr11	85498861	85499197		chr6	152593343	152593638		chr1	183163791	183164073
								chr10	7987135	7987360		chr1	65223012	65223191		chr11	85499422	85499691		chr6	158136795	158136965		chr1	183203660	183203901
								chr10	7998486	7998674		chr1	65289810	65289943		chr11	86219695	86220485		chr6	170180924	170181195		chr1	183207349	183207592
								chr10	8126862	8127426		chr1	65329691	65330143		chr11	91116137	91116426		chr7	1677796	1677968		chr1	183218591	183218886
								chr10	8169460	8169680		chr1	65330932	65331092		chr11	91129354	91130344		chr7	2477946	2478201		chr1	183241531	183241786
								chr10	8170312	8170976		chr1	65359671	65359879		chr11	91214999	91215243		chr7	11270689	11270837		chr1	183367740	183368069
								chr10	8449466	8450093		chr1	65487534	65487818		chr11	91341839	91342229		chr7	11497136	11497380		chr1	183811673	183811933
								chr10	8586237	8586832		chr1	65549059	65549307		chr11	93304029	93304291		chr7	15597463	15597624		chr1	183928787	183929173
								chr10	8598814	8599153		chr1	65605621	65605808		chr11	93672447	93672819		chr7	18592640	18592971		chr1	184836238	184836622
								chr10	8623979	8624275		chr1	65631370	65631554		chr11	93934251	93934539		chr7	20391619	20391767		chr1	185410766	185411089
								chr10	8636937	8637195		chr1	65690559	65690768		chr11	94182546	94183121		chr7	20405189	20405425		chr1	185423003	185423301
								chr10	8656148	8656699		chr1	65696807	65697153		chr11	94479978	94480218		chr7	20447546	20447842		chr1	185818227	185818557
								chr10	8658236	8658514		chr1	65697484	65697727		chr11	95097859	95098130		chr7	20784767	20785023		chr1	185940765	185941169
								chr10	8670349	8670701		chr1	65733501	65733634		chr11	95245869	95246237		chr7	23709977	23710231		chr1	185942859	185943176
								chr10	8712188	8712782		chr1	65743389	65743658		chr11	95652767	95653005		chr7	24761220	24761368		chr1	187996840	187997383
								chr10	8713512	8713761		chr1	65744881	65745039		chr11	96036136	96036575		chr7	24761423	24761579		chr1	188059573	188059907
								chr10	8767924	8768737		chr1	65758693	65759060		chr11	100646944	100647358		chr7	24805083	24805298		chr1	192528674	192529146
								chr10	8769478	8769693		chr1	65783619	65783886		chr11	101589261	101589499		chr7	25887357	25887508		chr1	193074252	193074521
								chr10	8806160	8806511		chr1	65784037	65784282		chr11	101737368	101737805		chr7	27133626	27133910		chr1	193090884	193091139
								chr10	8814421	8814731		chr1	65878234	65878495		chr11	101956606	101956916		chr7	33885674	33886060		chr1	193291439	193291786
								chr10	8832058	8832905		chr1	65889724	65889872		chr11	101982769	101983007		chr7	35122045	35122193		chr1	193304832	193305166
								chr10	8854059	8854369		chr1	65933285	65933495		chr11	101990747	101991618		chr7	40938867	40939035		chr1	197924683	197925079
								chr10	8871575	8871965		chr1	65946700	65947015		chr11	102365043	102365374		chr7	41043251	41043418		chr1	198189620	198189938
								chr10	8872680	8873419		chr1	65963260	65963400		chr11	102423278	102423579		chr7	44677701	44677939		chr1	198221038	198221412
								chr10	8879000	8879314		chr1	66038864	66039009		chr11	102424726	102424967		chr7	51424869	51425057		chr1	198241669	198242032
								chr10	8898830	8899231		chr1	66999490	66999614		chr11	102470517	102470926		chr7	53012760	53013029		chr1	198248095	198248316
								chr10	8899587	8899809		chr1	67223963	67224220		chr11	103321032	103321278		chr7	53383821	53384019		chr1	198546543	198547017
								chr10	8903676	8904067		chr1	67382024	67382333		chr11	103903914	103904239		chr7	55014449	55014694		chr1	198850422	198850643
								chr10	8909954	8910137		chr1	67384288	67384466		chr11	103904314	103904608		chr7	57416667	57416821		chr1	198904678	198905001
								chr10	8915108	8915576		chr1	67522060	67522196		chr11	105073660	105074104		chr7	72115146	72115391		chr1	199193287	199193508
								chr10	8915873	8916208		chr1	67607596	67607835		chr11	107701680	107701974		chr7	87939242	87939491		chr1	199241194	199242200
								chr10	8993198	8993988		chr1	67657864	67658120		chr11	108799995	108800315		chr7	87941079	87941227		chr1	200382968	200383189
								chr10	9013545	9013756		chr1	67821771	67822045		chr11	110244109	110244359		chr7	94924713	94924980		chr1	200411915	200412286
								chr10	9076354	9076724		chr1	67895938	67896190		chr11	111178970	111179323		chr7	94938196	94938419		chr1	200412962	200413332
								chr10	9079757	9079974		chr1	67944852	67945333		chr11	111312191	111312507		chr7	95228468	95228768		chr1	201153900	201154127
								chr10	9080108	9080628		chr1	68005118	68005299		chr11	111795329	111795589		chr7	98023757	98024067		chr1	201345599	201345949
								chr10	9103656	9103948		chr1	68055358	68055594		chr11	111815477	111815821		chr7	99862376	99862625		chr1	201417159	201417754
								chr10	9111059	9111694		chr1	68112050	68112211		chr11	112066744	112066982		chr7	101652923	101653165		chr1	201418189	201418495
								chr10	9114948	9115360		chr1	68150817	68150988		chr11	114179486	114179938		chr7	101772997	101773147		chr1	201420055	201420516
								chr10	9115771	9116132		chr1	68154335	68154769		chr11	115093097	115093528		chr7	104857382	104857558		chr1	201426193	201426414
								chr10	9154352	9154674		chr1	68155506	68155688		chr11	115248559	115248866		chr7	104858403	104858656		chr1	201458157	201458762
								chr10	9220434	9221129		chr1	68160673	68160856		chr11	116679732	116679970		chr7	105710573	105710740		chr1	201476961	201477182
								chr10	9228651	9229555		chr1	68177235	68177785		chr11	116937772	116938122		chr7	106820852	106821012		chr1	201531948	201532265
								chr10	9229662	9230915		chr1	68199388	68200112		chr11	118782662	118782900		chr7	114170230	114170454		chr1	201594322	201594773
								chr10	9247549	9247873		chr1	68364171	68364374		chr11	118789570	118790015		chr7	115480755	115481040		chr1	201615140	201615422
								chr10	9250886	9251458		chr1	68387892	68388093		chr11	118798966	118799339		chr7	116233536	116233757		chr1	201683728	201684064
								chr10	9344102	9344388		chr1	68757753	68757920		chr11	120252047	120252471		chr7	117024017	117024202		chr1	201696444	201696732
								chr10	11586875	11587150		chr1	69963607	69963759		chr11	122057184	122057655		chr7	121144658	121144897		chr1	201735236	201735651
								chr10	11588647	11588943		chr1	69970596	69970738		chr11	122072188	122072427		chr7	123842192	123842427		chr1	201760929	201761448
								chr10	11645021	11645204		chr1	70005705	70006141		chr11	122081120	122081376		chr7	124206666	124206881		chr1	201818750	201819518
								chr10	11873229	11873433		chr1	70508141	70508331		chr11	122472330	122472840		chr7	124342099	124342344		chr1	201885739	201886328
								chr10	11873587	11873902		chr1	70671245	70671386		chr11	122539544	122539835		chr7	129503993	129504219		chr1	202185897	202186149
								chr10	11972731	11972994		chr1	70730545	70730793		chr11	122547632	122548241		chr7	130699943	130700103		chr1	202186821	202187244
								chr10	12647795	12648012		chr1	70800216	70800347		chr11	122989324	122989636		chr7	134152864	134153120		chr1	202205091	202205423
								chr10	12917245	12917435		chr1	70925614	70925738		chr11	123458802	123459181		chr7	135132501	135132696		chr1	202250473	202250778
								chr10	13533847	13534070		chr1	70926474	70926717		chr11	124636042	124636400		chr7	138469466	138469737		chr1	202280972	202281229
								chr10	14449543	14449921		chr1	71027529	71027724		chr11	128362256	128362494		chr7	138575976	138576129		chr1	202545946	202546262
								chr10	14647317	14647527		chr1	71098813	71098937		chr11	128379039	128379386		chr7	158819424	158819625		chr1	202548990	202549307
								chr10	14693982	14694198		chr1	71140738	71141079		chr11	129513052	129513507		chr8	19248203	19248352		chr1	202557042	202557557
								chr10	15165745	15166000		chr1	71141459	71141807		chr11	130506485	130507410		chr8	19398316	19398469		chr1	203068952	203069186
								chr10	15568791	15569249		chr1	71343076	71343256		chr11	130508537	130509023		chr8	25109948	25110428		chr1	203099011	203099349
								chr10	15590436	15590783		chr1	71356167	71356423		chr11	130614749	130615009		chr8	27713996	27714173		chr1	203109975	203110564
								chr10	17186124	17186363		chr1	71504779	71504918		chr12	308576	308868		chr8	28515264	28515412		chr1	203123094	203123982
								chr10	17430226	17430532		chr1	71511390	71511527		chr12	680624	681058		chr8	28620518	28620867		chr1	203141899	203142171
								chr10	17487579	17487977		chr1	71547469	71547725		chr12	737034	737272		chr8	37243510	37243660		chr1	203497961	203498528
								chr10	17492099	17492401		chr1	71844758	71844943		chr12	782052	782411		chr8	37374031	37374258		chr1	203526538	203527042
								chr10	18712023	18712220		chr1	75198757	75199006		chr12	6480417	6480794		chr8	38795074	38795375		chr1	203570983	203571215
								chr10	19508708	19508997		chr1	75820070	75820205		chr12	6493170	6493431		chr8	41180994	41181162		chr1	203576366	203576620
								chr10	19509778	19510068		chr1	75889340	75889511		chr12	6989697	6990071		chr8	49489122	49489306		chr1	203630776	203631056
								chr10	19517240	19517507		chr1	75938182	75938364		chr12	7167941	7168206		chr8	49595180	49595423		chr1	203661825	203662463
								chr10	19521350	19521766		chr1	76156330	76156465		chr12	8013149	8013448		chr8	49843175	49843346		chr1	204000574	204000795
								chr10	19534879	19535730		chr1	76250382	76250517		chr12	8058152	8058562		chr8	55223413	55223666		chr1	204100080	204100685
								chr10	19610419	19610692		chr1	76262497	76262623		chr12	8059495	8060043		chr8	55305328	55305546		chr1	204195026	204195341
								chr10	19790046	19790234		chr1	76577275	76577444		chr12	8770662	8771300		chr8	58999712	58999869		chr1	204265563	204266087
								chr10	20193039	20193294		chr1	77335835	77336002		chr12	8771712	8772280		chr8	59041788	59041954		chr1	204285249	204285713
								chr10	20277194	20277687		chr1	77684972	77685099		chr12	9873944	9874371		chr8	59185178	59185393		chr1	204401850	204402160
								chr10	20555619	20555936		chr1	77815757	77816132		chr12	10548314	10548613		chr8	59803413	59803620		chr1	204545126	204545446
								chr10	20560406	20560740		chr1	78195078	78195299		chr12	12038576	12039017		chr8	66877470	66877897		chr1	204854467	204854797
								chr10	20911717	20912160		chr1	78334785	78334954		chr12	12374390	12374846		chr8	69454300	69454550		chr1	204893392	204893742
								chr10	21480440	21480872		chr1	78449265	78449390		chr12	12556221	12556481		chr8	70060176	70060351		chr1	205111394	205111751
								chr10	21484331	21484624		chr1	78470464	78470661		chr12	12558759	12559263		chr8	70493558	70493787		chr1	205228576	205228959
								chr10	21559601	21559912		chr1	78556975	78557141		chr12	12585431	12585710		chr8	70571985	70572169		chr1	205286681	205286982
								chr10	21561514	21561830		chr1	79344778	79344914		chr12	12592461	12592929		chr8	73798913	73799065		chr1	205311863	205312090
								chr10	22215429	22215693		chr1	80168372	80168595		chr12	12715477	12715877		chr8	74072430	74072934		chr1	205313058	205313768
								chr10	22254357	22254622		chr1	81501403	81501589		chr12	13493099	13493338		chr8	74431249	74431637		chr1	205418991	205419347
								chr10	22347220	22347447		chr1	84384606	84384859		chr12	13500097	13500576		chr8	75086355	75086512		chr1	205462371	205462769
								chr10	22403186	22403614		chr1	84398033	84398297		chr12	14040858	14041262		chr8	75162987	75163309		chr1	205859799	205860090
								chr10	22407110	22407328		chr1	84474742	84474959		chr12	14094771	14095138		chr8	75722700	75722895		chr1	205876449	205876721
								chr10	22457414	22457624		chr1	84485982	84486180		chr12	14103462	14103778		chr8	75723173	75723521		chr1	205919408	205919723
								chr10	22871667	22872112		chr1	84569097	84569361		chr12	14106794	14107555		chr8	76030649	76030821		chr1	206092028	206092309
								chr10	22922062	22922608		chr1	84765145	84765296		chr12	15322662	15322991		chr8	76037809	76037957		chr1	206119512	206119796
								chr10	22970743	22970927		chr1	84947001	84947308		chr12	15383765	15384004		chr8	80711885	80712034		chr1	206165265	206165501
								chr10	23015960	23016201		chr1	84972241	84972425		chr12	15817369	15817712		chr8	93601489	93601839		chr1	206197510	206197828
								chr10	23136965	23137251		chr1	85105561	85105739		chr12	15856205	15856449		chr8	93966547	93966715		chr1	206273575	206273831
								chr10	23542674	23542935		chr1	85187689	85187813		chr12	15874480	15874850		chr8	97159234	97159637		chr1	206303713	206304006
								chr10	23706248	23706431		chr1	85575208	85575356		chr12	15885515	15885979		chr8	98292511	98292922		chr1	206570856	206571314
								chr10	24003822	24004092		chr1	85638421	85638665		chr12	15933444	15934201		chr8	100811483	100811746		chr1	206577174	206577499
								chr10	24123085	24123311		chr1	85685982	85686171		chr12	16183573	16184031		chr8	102457978	102458131		chr1	206645842	206646297
								chr10	24496632	24497505		chr1	85690482	85690640		chr12	16391474	16392108		chr8	103795030	103795244		chr1	206668736	206669020
								chr10	24540456	24540919		chr1	85690774	85691141		chr12	16503629	16503972		chr8	117913393	117913673		chr1	206687015	206687491
								chr10	24551980	24552174		chr1	86682692	86682892		chr12	16589027	16589511		chr8	118038241	118038389		chr1	207013069	207013466
								chr10	24758913	24759118		chr1	86914447	86914614		chr12	16626930	16627171		chr8	118827285	118827498		chr1	207035820	207036057
								chr10	24772616	24772842		chr1	86920846	86921034		chr12	17215702	17216170		chr8	124649121	124649375		chr1	207063744	207064533
								chr10	25175368	25175555		chr1	86926767	86926891		chr12	17660390	17660670		chr8	124665939	124666121		chr1	207071859	207072284
								chr10	25569159	25569401		chr1	86927322	86927561		chr12	19462798	19463038		chr8	126398503	126398695		chr1	207078681	207079272
								chr10	25673660	25673888		chr1	87166822	87167013		chr12	20124387	20124830		chr8	134576920	134577086		chr1	207082481	207083428
								chr10	25782579	25782975		chr1	87221563	87221706		chr12	20141271	20141619		chr8	135853334	135853673		chr1	207183818	207184197
								chr10	27023153	27023442		chr1	87221817	87222046		chr12	20365553	20366044		chr8	137678009	137678213		chr1	207261624	207261951
								chr10	27926316	27926840		chr1	87241162	87241444		chr12	20573689	20573935		chr8	141404072	141404261		chr1	207567054	207567275
								chr10	28009341	28009843		chr1	87258034	87258199		chr12	20661169	20661699		chr9	7180281	7180456		chr1	208020330	208020876
								chr10	28027494	28027899		chr1	87364599	87364770		chr12	20681100	20681491		chr9	16721998	16722310		chr1	208021624	208021992
								chr10	28197242	28197594		chr1	87457332	87457465		chr12	20720410	20720767		chr9	17900680	17901066		chr1	208117960	208118198
								chr10	28573028	28573430		chr1	87457599	87457794		chr12	20782227	20782740		chr9	18405437	18405586		chr1	208137374	208138030
								chr10	28623355	28623607		chr1	87459427	87459678		chr12	20975287	20975631		chr9	18529302	18529472		chr1	208239094	208239315
								chr10	28664555	28664799		chr1	87596308	87596432		chr12	20983261	20984041		chr9	20560389	20560537		chr1	208327378	208327660
								chr10	28785346	28786017		chr1	87645916	87646130		chr12	21036172	21036713		chr9	20606786	20607120		chr1	208333329	208333579
								chr10	28789180	28789403		chr1	87901230	87901482		chr12	21038073	21038406		chr9	28929985	28930250		chr1	208352756	208352977
								chr10	28974272	28974506		chr1	88108562	88108736		chr12	21712548	21713571		chr9	33103529	33103740		chr1	208394289	208394665
								chr10	29189162	29189572		chr1	88219918	88220201		chr12	21715734	21716368		chr9	33103813	33104125		chr1	208405314	208405632
								chr10	29192091	29192368		chr1	88252590	88252861		chr12	21719105	21719679		chr9	33165451	33165657		chr1	208426392	208426621
								chr10	29192676	29192859		chr1	88444857	88445072		chr12	21766944	21767361		chr9	33354745	33355168		chr1	208427943	208428712
								chr10	29311543	29311773		chr1	89148718	89148896		chr12	21810719	21810961		chr9	71447867	71448030		chr1	209540703	209541105
								chr10	29321232	29321566		chr1	89357245	89357383		chr12	21819628	21820081		chr9	72715333	72715607		chr1	209542437	209542935
								chr10	29387811	29388173		chr1	89458581	89458737		chr12	22302214	22302478		chr9	76900047	76900267		chr1	209555923	209556257
								chr10	29391140	29391378		chr1	89533164	89533319		chr12	22382798	22383158		chr9	89109722	89109890		chr1	209561242	209561646
								chr10	29393616	29394505		chr1	89685589	89685799		chr12	22736478	22736727		chr9	89735584	89735877		chr1	209562702	209562949
								chr10	29394567	29394767		chr1	89998888	89999041		chr12	22751101	22751998		chr9	91630238	91630477		chr1	209577997	209578321
								chr10	29395361	29395560		chr1	90003894	90004201		chr12	28174784	28175048		chr9	94580351	94580626		chr1	209701383	209701763
								chr10	29396789	29397086		chr1	90006085	90006225		chr12	28384150	28384490		chr9	104677851	104678100		chr1	209717446	209717790
								chr10	29413716	29414270		chr1	90011199	90011497		chr12	28431464	28431722		chr9	104834711	104834972		chr1	209739579	209739846
								chr10	29565408	29565735		chr1	90013390	90013587		chr12	28756724	28756999		chr9	108460194	108460446		chr1	210013236	210013962
								chr10	29592363	29592649		chr1	90158357	90158531		chr12	31679164	31679408		chr9	111058290	111058530		chr1	210058124	210058397
								chr10	29908228	29908416		chr1	90167622	90167842		chr12	31797446	31797863		chr9	111300026	111300403		chr1	210069047	210069487
								chr10	29911320	29911778		chr1	90169141	90169385		chr12	31933037	31933435		chr9	112914070	112914228		chr1	210406320	210406822
								chr10	29919123	29919590		chr1	90169748	90169894		chr12	31988318	31988751		chr9	112976529	112976685		chr1	210407105	210407872
								chr10	29955195	29955450		chr1	90171718	90171907		chr12	32603261	32603589		chr9	113337554	113337702		chr1	210412533	210412951
								chr10	30080821	30081169		chr1	90226127	90226315		chr12	32685392	32685747		chr9	113353216	113353438		chr1	210418167	210418517
								chr10	30151970	30152236		chr1	90252271	90252456		chr12	32833334	32833780		chr9	113861592	113861821		chr1	210424526	210425395
								chr10	30735981	30736550		chr1	90262896	90263076		chr12	39285907	39286251		chr9	118904637	118904785		chr1	210465601	210465959
								chr10	30811678	30811941		chr1	90289222	90289529		chr12	39986272	39986522		chr9	127606100	127606340		chr1	210466392	210466822
								chr10	30894659	30895001		chr1	90305195	90305357		chr12	40680360	40680813		chr9	130361519	130361786		chr1	210547240	210547996
								chr10	31129325	31129542		chr1	90337736	90337899		chr12	40681056	40681547		chr9	133307872	133308028		chr1	210551013	210551304
								chr10	31138474	31138660		chr1	90344556	90344788		chr12	41108544	41108853		chr9	133656405	133656553		chr1	210612264	210612795
								chr10	31642532	31642893		chr1	90354207	90354372		chr12	41112266	41112943		chr9	133943673	133943822		chr1	211055813	211056512
								chr10	31690332	31690617		chr1	90361723	90362230		chr12	41545574	41546066		chr9	134583774	134583925		chr1	211365492	211365878
								chr10	32225927	32226179		chr1	90363410	90363651		chr12	42137756	42138046		chr9	135746697	135746913		chr1	211685282	211685595
								chr10	32325937	32326261		chr1	90366472	90366687		chr12	42375534	42375882		chr9	137787050	137787339		chr1	211687347	211687796
								chr10	32384164	32384496		chr1	90367895	90368087		chr12	42550096	42550343		chr9	139022774	139022926		chr1	211702717	211703037
								chr10	32394796	32395156		chr1	90441254	90441402		chr12	43671483	43672057		chrUn_gl000219	50637	50807		chr1	211763661	211763932
								chr10	32444849	32445254		chr1	91277180	91277476		chr12	45646779	45647106		chrX	9342721	9342869		chr1	211806044	211806463
								chr10	32460194	32460514		chr1	91292454	91292600		chr12	46333591	46334001		chrX	11456930	11457275		chr1	211809932	211810266
								chr10	32486388	32486732		chr1	91356848	91356995		chr12	46662873	46663111		chrX	11464559	11464817		chr1	211816702	211817255
								chr10	32649214	32649561		chr1	91368330	91368494		chr12	46877414	46877882		chrX	11488376	11488617		chr1	211910626	211910917
								chr10	32940607	32940825		chr1	91391626	91391764		chr12	46884325	46884640		chrX	24109486	24109975		chr1	212605460	212605851
								chr10	33239751	33240005		chr1	91754044	91754227		chr12	46955857	46956335		chrX	24143198	24143506		chr1	212698992	212699232
								chr10	33560853	33561318		chr1	91774216	91774393		chr12	47431960	47432527		chrX	30913553	30913773		chr1	212770893	212771178
								chr10	33579525	33579750		chr1	92021828	92021969		chr12	47481637	47482314		chrX	31227359	31227699		chr1	212812251	212812664
								chr10	33622302	33622514		chr1	92040653	92040781		chr12	47489615	47489934		chrX	31333131	31333283		chr1	213500758	213501055
								chr10	34088412	34088795		chr1	92056775	92056966		chr12	47614631	47614869		chrX	44043474	44043669		chr1	214454853	214455118
								chr10	34090721	34091080		chr1	92057284	92057415		chr12	47615312	47615685		chrX	73183395	73183809		chr1	214535544	214535877
								chr10	34091511	34091770		chr1	92058362	92058579		chr12	47632508	47632807		chrX	78025514	78025665		chr1	214627966	214628314
								chr10	34506537	34506898		chr1	92171834	92172091		chr12	47740440	47740698		chrX	106979931	106980442		chr1	214725159	214725380
								chr10	34694764	34695133		chr1	92180640	92180959		chr12	49755499	49755786		chrX	117208043	117208237		chr1	214725663	214725985
								chr10	34762183	34762465		chr1	92196993	92197129		chr12	50651652	50652177		chrX	117479080	117479597		chr1	214731277	214731752
								chr10	34988033	34988246		chr1	92197989	92198395		chr12	50720469	50720851		chrX	122217802	122218028		chr1	214898119	214898358
								chr10	35081647	35081947		chr1	92229000	92229158		chr12	50926687	50926970		chrX	128719719	128719959		chr1	215130630	215130889
								chr10	35243156	35243439		chr1	92230968	92231100		chr12	50942702	50943042		chrX	129259096	129259410		chr1	215175695	215176037
								chr10	35323350	35323660		chr1	92269474	92269692		chr12	52370617	52370956		chrX	131404814	131405072		chr1	215603613	215603935
								chr10	35901823	35902081		chr1	92491058	92491213		chr12	52679042	52679323		chrX	141022052	141022241		chr1	215623708	215624141
								chr10	35904966	35905166		chr1	92550302	92550459		chr12	53298843	53299151		chrX	142182448	142182801		chr1	215648273	215648518
								chr10	36424688	36424873		chr1	92783439	92783649		chr12	53326127	53326452		chrX	142209313	142209548		chr1	217449130	217449565
								chr10	36443368	36443623		chr1	92912113	92912493		chr12	53342589	53342860		chrX	149615429	149615594		chr1	217519091	217519312
								chr10	36470268	36470544		chr1	93010296	93010647		chr12	53565428	53565736		chrX	149616831	149616998		chr1	217699436	217699759
								chr10	36548510	36548788		chr1	93317350	93317558		chr12	53568474	53569508		chrX	149644409	149644587		chr1	218571388	218571635
								chr10	36554666	36554951		chr1	93317872	93318047		chr12	53985795	53986106		chrY	2440889	2441075		chr1	218620300	218620813
								chr10	36685504	36685793		chr1	93388038	93388184		chr12	55329036	55329370						chr1	218662185	218662641
								chr10	36831505	36831704		chr1	93390185	93390419		chr12	60660240	60660606						chr1	218683022	218683320
								chr10	37002214	37002506		chr1	93408902	93409038		chr12	62912792	62913173						chr1	218747274	218747506
								chr10	37044185	37044493		chr1	93422658	93422897		chr12	63123807	63124224						chr1	218758834	218759152
								chr10	37486060	37486286		chr1	93456490	93456720		chr12	63126737	63127081						chr1	218838106	218838375
								chr10	38680225	38680631		chr1	93491244	93491370		chr12	63144693	63145341						chr1	218840207	218840555
								chr10	43845630	43845975		chr1	93498591	93498934		chr12	63179676	63180025						chr1	218984798	218985352
								chr10	43849372	43849788		chr1	93517708	93517843		chr12	63187781	63188095						chr1	218988447	218988725
								chr10	44668798	44669303		chr1	93544560	93544919		chr12	63695269	63695615						chr1	219060444	219060808
								chr10	44732349	44732646		chr1	93811205	93811362		chr12	64199854	64200130						chr1	219498270	219498749
								chr10	45137520	45137853		chr1	93912554	93912808		chr12	64257901	64258348						chr1	219616781	219617047
								chr10	45491397	45491660		chr1	93970160	93970305		chr12	64282709	64283155						chr1	219944511	219944819
								chr10	46410355	46410633		chr1	94020488	94020689		chr12	64283540	64283927						chr1	221073897	221074160
								chr10	47987101	47987459		chr1	94033003	94033332		chr12	64984024	64984266						chr1	221311059	221311335
								chr10	49496103	49496288		chr1	94282624	94282762		chr12	66007540	66007842						chr1	221613257	221613728
								chr10	49996686	49996947		chr1	94313550	94313683		chr12	66442941	66443227						chr1	221888652	221889001
								chr10	50022975	50023297		chr1	94374937	94375089		chr12	67023277	67023572						chr1	222024708	222024954
								chr10	50627078	50627404		chr1	94883522	94883700		chr12	67353853	67354131						chr1	222127829	222128170
								chr10	50942707	50942974		chr1	95100604	95100861		chr12	68104399	68104651						chr1	222135094	222135360
								chr10	51053070	51053513		chr1	95273794	95273927		chr12	69374621	69374883						chr1	222164493	222164887
								chr10	51060229	51060483		chr1	95549936	95550142		chr12	69517809	69518166						chr1	223086043	223086470
								chr10	51092109	51092351		chr1	95550995	95551305		chr12	70234573	70234854						chr1	223881189	223881477
								chr10	51313735	51314034		chr1	95559003	95559191		chr12	74796155	74796492						chr1	223890723	223890944
								chr10	51547335	51547586		chr1	95560564	95560688		chr12	76116485	76116765						chr1	223903059	223903326
								chr10	51555414	51555902		chr1	95576683	95576843		chr12	76145704	76146155						chr1	223914356	223914676
								chr10	51561958	51562214		chr1	95603896	95604070		chr12	76160437	76160924						chr1	223926944	223927381
								chr10	51680688	51681003		chr1	95634710	95634860		chr12	76256804	76257121						chr1	224003599	224003938
								chr10	51932436	51932705		chr1	95635252	95635425		chr12	76334134	76334670						chr1	224075865	224076086
								chr10	52230677	52230937		chr1	95645236	95645462		chr12	76337889	76338289						chr1	224253046	224253454
								chr10	52233711	52233979		chr1	95723546	95723708		chr12	76345740	76346156						chr1	224767070	224767416
								chr10	52261690	52262086		chr1	95728567	95728784		chr12	76414091	76414344						chr1	225879472	225880151
								chr10	52339783	52340137		chr1	96934788	96934972		chr12	78287632	78288010						chr1	225942829	225943539
								chr10	52360008	52360290		chr1	97227370	97227643		chr12	78684298	78684565						chr1	225950309	225950583
								chr10	52528823	52529141		chr1	97303392	97303725		chr12	78687041	78687341						chr1	225951455	225951862
								chr10	52811461	52811731		chr1	98977476	98977650		chr12	79451015	79451264						chr1	225954656	225955129
								chr10	52950005	52950234		chr1	99543606	99543789		chr12	79693103	79693634						chr1	225955365	225955809
								chr10	53091569	53091928		chr1	99974701	99974859		chr12	79720398	79720882						chr1	225958641	225958950
								chr10	53228331	53228540		chr1	100039095	100039235		chr12	79721289	79721883						chr1	225961904	225962281
								chr10	53871093	53871331		chr1	100065296	100065578		chr12	84286966	84287218						chr1	225997918	225998264
								chr10	53906811	53907058		chr1	100182732	100182915		chr12	85410248	85410593						chr1	226005411	226005632
								chr10	54195315	54195655		chr1	100211342	100211493		chr12	86230056	86230665						chr1	226165174	226165488
								chr10	54220689	54220951		chr1	100234088	100234444		chr12	88172756	88173176						chr1	226514825	226515049
								chr10	54409197	54409429		chr1	100237143	100237416		chr12	88205858	88206111						chr1	226830972	226831221
								chr10	54442638	54442855		chr1	100247531	100247716		chr12	88207105	88207492						chr1	226864814	226865085
								chr10	54789666	54790155		chr1	100259540	100259762		chr12	88213168	88213406						chr1	226896281	226896579
								chr10	57525880	57526142		chr1	100289673	100289842		chr12	88641088	88641383						chr1	227155468	227155849
								chr10	57991194	57991435		chr1	100301735	100302194		chr12	88940345	88940677						chr1	227539176	227539439
								chr10	57992982	57993177		chr1	100343248	100343434		chr12	88946536	88946839						chr1	227603946	227604269
								chr10	58106931	58107114		chr1	100409168	100409362		chr12	88947623	88948041						chr1	227617281	227617617
								chr10	58126632	58126831		chr1	100459148	100459303		chr12	89146006	89146376						chr1	227945862	227946433
								chr10	58143590	58144087		chr1	100813009	100813175		chr12	89577931	89578180						chr1	227947120	227947367
								chr10	58253339	58253563		chr1	100817199	100817323		chr12	89606120	89606389						chr1	228122451	228122686
								chr10	58310881	58311153		chr1	100821532	100821706		chr12	90343266	90343907						chr1	228329316	228329804
								chr10	58424890	58425110		chr1	100905726	100905950		chr12	91106470	91106863						chr1	228350596	228351047
								chr10	58978113	58978396		chr1	100945596	100945737		chr12	92248599	92248884						chr1	228416204	228416637
								chr10	59608939	59609222		chr1	101251413	101251560		chr12	92320649	92320976						chr1	228477045	228477403
								chr10	59846619	59846848		chr1	101252538	101252715		chr12	92428645	92429086						chr1	229194620	229194843
								chr10	60197647	60197858		chr1	101537044	101537413		chr12	92458722	92459254						chr1	229853341	229853585
								chr10	60997390	60997795		chr1	101584902	101585212		chr12	92473822	92474102						chr1	230088370	230088771
								chr10	61448732	61448992		chr1	101593991	101594276		chr12	92482633	92482884						chr1	230138210	230138495
								chr10	61595265	61595492		chr1	101708241	101708453		chr12	92492710	92493240						chr1	230199087	230199308
								chr10	61599076	61599312		chr1	101723503	101723820		chr12	92637874	92638115						chr1	230220034	230220698
								chr10	61614465	61614664		chr1	101749078	101749361		chr12	92987575	92988256						chr1	230225871	230226477
								chr10	61718381	61718662		chr1	104677767	104677952		chr12	92997691	92998140						chr1	230276752	230276973
								chr10	61725172	61725441		chr1	105934526	105934661		chr12	93350733	93351264						chr1	230293861	230294140
								chr10	61726928	61727119		chr1	106955649	106955876		chr12	94348146	94348891						chr1	230439628	230439944
								chr10	61827039	61827394		chr1	107639444	107639658		chr12	95563253	95563493						chr1	230645580	230645963
								chr10	61877568	61877760		chr1	108622312	108622607		chr12	95566304	95566700						chr1	230985263	230985627
								chr10	61933094	61933342		chr1	108642872	108643078		chr12	95720215	95720691						chr1	230987096	230987536
								chr10	62446760	62447077		chr1	108702194	108702409		chr12	96155980	96156237						chr1	230997626	230998184
								chr10	62870453	62870656		chr1	109031105	109031268		chr12	96231889	96232157						chr1	231274846	231275216
								chr10	62939506	62939868		chr1	109060160	109060378		chr12	96389897	96390305						chr1	231935818	231936400
								chr10	63031372	63031555		chr1	109076511	109076730		chr12	96612953	96613252						chr1	231963102	231963389
								chr10	63054292	63054483		chr1	109078175	109078438		chr12	100820604	100821162						chr1	231967904	231968290
								chr10	63064865	63065150		chr1	109219022	109219204		chr12	100887497	100887793						chr1	231997293	231997549
								chr10	63158551	63158770		chr1	109234819	109235053		chr12	100922579	100922907						chr1	232278197	232278826
								chr10	63169694	63169924		chr1	109289024	109289195		chr12	101853615	101854046						chr1	232613486	232613821
								chr10	63198448	63198637		chr1	109323996	109324120		chr12	101998009	101998342						chr1	232749484	232749789
								chr10	63492549	63492751		chr1	109455731	109455987		chr12	104574219	104574530						chr1	232881548	232881769
								chr10	63594340	63594581		chr1	109584608	109584756		chr12	104671265	104671503						chr1	233004745	233005087
								chr10	63596249	63596639		chr1	109633245	109633378		chr12	104680359	104680625						chr1	233026815	233027327
								chr10	63677964	63678192		chr1	109642625	109642769		chr12	105674817	105675360						chr1	233069797	233070081
								chr10	63683154	63683467		chr1	109677109	109677394		chr12	105675572	105675933						chr1	234037294	234037588
								chr10	63702846	63703087		chr1	109691967	109692173		chr12	105686586	105686847						chr1	234208635	234209044
								chr10	63703898	63704163		chr1	109732929	109733065		chr12	106354052	106354356						chr1	234424865	234425268
								chr10	63841436	63841715		chr1	109740706	109740918		chr12	106520292	106520605						chr1	234446108	234446555
								chr10	63842134	63842718		chr1	109757509	109757714		chr12	107729890	107730174						chr1	234636860	234637293
								chr10	63866872	63867399		chr1	109818470	109818613		chr12	107773404	107774525						chr1	234668730	234669233
								chr10	63872025	63872549		chr1	109849922	109850462		chr12	107874534	107874908						chr1	234746486	234747109
								chr10	63896555	63897093		chr1	109933347	109933488		chr12	107882504	107882828						chr1	234753010	234753522
								chr10	63935411	63935767		chr1	110017400	110017559		chr12	107908942	107909604						chr1	234754163	234754517
								chr10	63936790	63937202		chr1	110309579	110309911		chr12	109629993	109630551						chr1	234757580	234757821
								chr10	63943628	63943931		chr1	110336866	110337133		chr12	109637703	109638092						chr1	234859016	234859283
								chr10	64141474	64141853		chr1	110361264	110361461		chr12	109715655	109716322						chr1	234908081	234908537
								chr10	64209473	64209786		chr1	110365129	110365313		chr12	110302224	110302507						chr1	234921260	234921732
								chr10	64987361	64987594		chr1	110366504	110366711		chr12	110476800	110477462						chr1	234931622	234931964
								chr10	65393862	65394179		chr1	110424134	110424355		chr12	110546231	110546593						chr1	235022808	235023139
								chr10	65463547	65463803		chr1	110424926	110425270		chr12	110684933	110685866						chr1	235098311	235098721
								chr10	67182018	67182204		chr1	110431919	110432073		chr12	110688514	110688841						chr1	235106989	235107448
								chr10	67586486	67586698		chr1	110438495	110438684		chr12	110777539	110777792						chr1	235120218	235120618
								chr10	67650820	67651365		chr1	110460765	110461090		chr12	111501423	111501977						chr1	235148313	235148807
								chr10	67758740	67759059		chr1	110473834	110473996		chr12	111514654	111515047						chr1	235242318	235242667
								chr10	68012866	68013058		chr1	110600707	110600864		chr12	111685885	111686298						chr1	235668096	235668480
								chr10	68017548	68017998		chr1	110601721	110601872		chr12	112689965	112690363						chr1	235787812	235788630
								chr10	68332541	68332820		chr1	110805565	110805730		chr12	112903903	112904275						chr1	235805586	235806025
								chr10	68333607	68333849		chr1	110871486	110871610		chr12	113245311	113245641						chr1	235866988	235867254
								chr10	68381673	68381958		chr1	110946525	110946675		chr12	113271051	113271482						chr1	235955723	235955977
								chr10	68385739	68386348		chr1	110950292	110950490		chr12	113277090	113277494						chr1	236072222	236072492
								chr10	68756898	68757192		chr1	110955883	110956093		chr12	113288214	113288577						chr1	236073648	236074352
								chr10	68874739	68875097		chr1	110975978	110976160		chr12	113370673	113371131						chr1	236332083	236332356
								chr10	68879553	68879867		chr1	110981683	110981813		chr12	113660874	113661251						chr1	237017465	237017836
								chr10	68913127	68913310		chr1	111159317	111159481		chr12	113855774	113856526						chr1	238036722	238037077
								chr10	68916140	68916718		chr1	111314404	111314572		chr12	115049323	115049680						chr1	240969917	240970257
								chr10	69853775	69854035		chr1	111417361	111417544		chr12	115063320	115063742						chr1	241646191	241646416
								chr10	69885739	69885939		chr1	111418055	111418341		chr12	115096064	115096392						chr1	242974562	242974823
								chr10	71093054	71093242		chr1	111422615	111422827		chr12	115100303	115100690						chr1	242987787	242988225
								chr10	71121248	71121446		chr1	111423388	111423567		chr12	115106095	115106346						chr1	242990027	242990586
								chr10	71145405	71145595		chr1	111423686	111423914		chr12	115286518	115286840						chr1	243268401	243268722
								chr10	71218622	71218903		chr1	111433375	111433499		chr12	116255142	116255752						chr1	243464379	243464655
								chr10	71422018	71422469		chr1	111459602	111459730		chr12	116267905	116268189						chr1	243759427	243760156
								chr10	71483515	71483955		chr1	111505826	111505964		chr12	116273158	116273713						chr1	243761797	243762151
								chr10	72626730	72627020		chr1	111506452	111506594		chr12	116275996	116276438						chr1	243951771	243951992
								chr10	72633801	72634087		chr1	111567847	111568078		chr12	116277775	116278650						chr1	244012998	244013219
								chr10	73272646	73272867		chr1	111644648	111644856		chr12	116295728	116296253						chr1	244080458	244080907
								chr10	73869747	73869930		chr1	111682010	111682166		chr12	116806288	116806675						chr1	244090155	244090501
								chr10	74486912	74487271		chr1	111704570	111704825		chr12	116843063	116843324						chr1	244325994	244326427
								chr10	74576441	74576650		chr1	111715248	111715382		chr12	116844307	116844765						chr1	245935061	245935364
								chr10	74879101	74879408		chr1	111738033	111738213		chr12	117922816	117923060						chr1	245986381	245986632
								chr10	75648337	75648581		chr1	111743992	111744139		chr12	117923857	117924262						chr1	246044019	246044721
								chr10	76042686	76042899		chr1	111757259	111757406		chr12	117924955	117925490						chr1	247001025	247001496
								chr10	76403325	76403711		chr1	111776558	111776689		chr12	117971600	117971839						chr1	247219380	247219601
								chr10	76635577	76635991		chr1	111902737	111902938		chr12	118122786	118123273						chr1	247292011	247293433
								chr10	76659631	76659940		chr1	112005755	112005908		chr12	118291440	118291788						chr10	2020188	2020473
								chr10	76660956	76661509		chr1	112072085	112072288		chr12	118424679	118424963						chr10	2256218	2256460
								chr10	76682736	76683011		chr1	112142475	112142648		chr12	120493016	120493807						chr10	2656863	2657148
								chr10	76781960	76782255		chr1	112149755	112149979		chr12	120557430	120557786						chr10	3110168	3110607
								chr10	78733635	78733998		chr1	112203357	112203629		chr12	121419519	121419843						chr10	3269248	3270411
								chr10	78802534	78803013		chr1	112298095	112298224		chr12	122528861	122529325						chr10	3466731	3466993
								chr10	79190899	79191157		chr1	112342885	112343010		chr12	122890658	122890960						chr10	3468452	3468768
								chr10	79366592	79366897		chr1	112837311	112837529		chr12	122891047	122891531						chr10	3817394	3817870
								chr10	79647393	79647588		chr1	113005530	113005826		chr12	123519383	123519776						chr10	3868114	3868368
								chr10	79649175	79649420		chr1	113161617	113161758		chr12	123649479	123649812						chr10	3870951	3871197
								chr10	80241663	80242195		chr1	113231648	113231827		chr12	124876768	124877077						chr10	4037359	4037862
								chr10	80999939	81000192		chr1	113241167	113241334		chr12	125058755	125059058						chr10	4239265	4239624
								chr10	81024685	81024983		chr1	113271696	113271978		chr12	125165941	125166205						chr10	4283575	4284368
								chr10	81486278	81486845		chr1	113317286	113317470		chr12	131734001	131734454						chr10	4284618	4285087
								chr10	82050758	82051034		chr1	113334013	113334172		chr12	132349855	132350101						chr10	4285865	4286243
								chr10	82196314	82196506		chr1	113334898	113335071		chr13	24327704	24328042						chr10	4296816	4297077
								chr10	82589251	82589667		chr1	113361792	113361942		chr13	30384591	30384963						chr10	4583368	4583837
								chr10	82726114	82726673		chr1	113368900	113369047		chr13	30497989	30498428						chr10	4682252	4682544
								chr10	82740850	82741178		chr1	113415363	113415533		chr13	31264732	31264976						chr10	4712964	4713190
								chr10	82800706	82800938		chr1	113431371	113431524		chr13	33426778	33427121						chr10	4728847	4729141
								chr10	82868567	82868877		chr1	113436435	113436718		chr13	33832895	33833257						chr10	4818127	4818555
								chr10	82875984	82876462		chr1	113440363	113440563		chr13	34585965	34586318						chr10	5359700	5359978
								chr10	83749858	83750168		chr1	113446854	113447042		chr13	34748722	34749322						chr10	5606054	5606305
								chr10	83953548	83953740		chr1	113448864	113449011		chr13	34945626	34946235						chr10	5608087	5608308
								chr10	84942923	84943133		chr1	113478489	113478729		chr13	35033253	35033587						chr10	5626984	5627364
								chr10	85488917	85489130		chr1	113582807	113583073		chr13	40755649	40755967						chr10	5637482	5637784
								chr10	85531450	85531762		chr1	113584280	113584462		chr13	42268760	42269474						chr10	5637972	5638430
								chr10	86114388	86114925		chr1	113614799	113615001		chr13	42294690	42295432						chr10	5931403	5931655
								chr10	86121903	86122288		chr1	113631581	113631970		chr13	43467007	43467457						chr10	6183505	6183726
								chr10	86287327	86287536		chr1	113684338	113684523		chr13	44119707	44120034						chr10	6791048	6791379
								chr10	87026609	87026858		chr1	113689506	113689647		chr13	44680472	44680749						chr10	7407416	7407673
								chr10	88316391	88316677		chr1	113735003	113735246		chr13	44806070	44806535						chr10	7451138	7451359
								chr10	88407435	88407909		chr1	113749619	113749762		chr13	44880574	44881051						chr10	7530284	7530816
								chr10	89008539	89009029		chr1	113752974	113753226		chr13	45427713	45428132						chr10	9804801	9805656
								chr10	89248487	89248945		chr1	113819126	113819482		chr13	47104493	47104942						chr10	10868245	10868531
								chr10	89453735	89454315		chr1	113931219	113931382		chr13	47181792	47182342						chr10	10872639	10873479
								chr10	89465086	89465384		chr1	114219238	114219502		chr13	47229467	47229840						chr10	11836047	11836282
								chr10	89523395	89523674		chr1	114219995	114220174		chr13	47239993	47240403						chr10	11923787	11924145
								chr10	89938710	89938894		chr1	114235744	114235902		chr13	49393447	49393724						chr10	11935039	11935290
								chr10	90199598	90200018		chr1	114322302	114322455		chr13	49482974	49483364						chr10	11938201	11938528
								chr10	90467660	90467931		chr1	114323527	114323678		chr13	49523945	49524252						chr10	12461260	12461664
								chr10	91226454	91226649		chr1	114326797	114326974		chr13	50385459	50385738						chr10	12761385	12761729
								chr10	91681195	91681545		chr1	114355168	114355313		chr13	51002339	51002588						chr10	12996844	12997276
								chr10	92167079	92167405		chr1	114417341	114417474		chr13	66886836	66887200						chr10	13023503	13023922
								chr10	93249919	93250151		chr1	114447812	114447966		chr13	66887414	66888000						chr10	13420058	13420628
								chr10	93315214	93315742		chr1	114456886	114457204		chr13	67231262	67231729						chr10	13908133	13908539
								chr10	93316489	93316909		chr1	114473577	114473711		chr13	67507521	67508255						chr10	13923875	13924376
								chr10	93387485	93387699		chr1	114600924	114601089		chr13	67610041	67610397						chr10	13933366	13933608
								chr10	93882811	93883176		chr1	114623316	114623476		chr13	67693682	67694083						chr10	13952679	13952939
								chr10	94559738	94560294		chr1	114786074	114786208		chr13	67695156	67695727						chr10	13962111	13962367
								chr10	94702068	94702520		chr1	114922648	114922971		chr13	67761082	67761560						chr10	13966084	13966478
								chr10	95129550	95129763		chr1	114929422	114929547		chr13	73614668	73615165						chr10	13991914	13992311
								chr10	95194717	95195373		chr1	114931067	114931309		chr13	73615235	73615491						chr10	14011215	14011482
								chr10	95197710	95198024		chr1	114940361	114940553		chr13	73712269	73712671						chr10	14032386	14032750
								chr10	95205357	95205625		chr1	114996120	114996397		chr13	73784447	73785010						chr10	14032997	14033286
								chr10	95501124	95501360		chr1	115022817	115023019		chr13	73822921	73823270						chr10	14033486	14033825
								chr10	95522955	95523143		chr1	115052940	115053077		chr13	73833241	73833479						chr10	14302144	14302769
								chr10	96175776	96176172		chr1	115064056	115064328		chr13	73912331	73912806						chr10	14438902	14439589
								chr10	96699146	96699387		chr1	115064851	115065101		chr13	73939947	73940207						chr10	14446908	14447753
								chr10	97060135	97060374		chr1	115332708	115332900		chr13	74003943	74004204						chr10	14508279	14508616
								chr10	97090079	97090263		chr1	115346558	115346735		chr13	74025339	74025898						chr10	14519456	14519816
								chr10	97998724	97998969		chr1	116193607	116193773		chr13	76041153	76041449						chr10	14754925	14755586
								chr10	98049418	98049608		chr1	116694781	116694913		chr13	77961443	77961703						chr10	14916724	14917001
								chr10	98292251	98292549		chr1	116820948	116821121		chr13	80535317	80535614						chr10	15242688	15243030
								chr10	98332781	98333141		chr1	116859151	116859282		chr13	81047887	81048242						chr10	16939003	16939312
								chr10	98356443	98356715		chr1	116878968	116879131		chr13	83327302	83327541						chr10	17044152	17044446
								chr10	99207898	99208100		chr1	116948547	116948674		chr13	86083599	86083954						chr10	17101216	17101598
								chr10	100155909	100156180		chr1	116951886	116952165		chr13	86164653	86164990						chr10	17569585	17569837
								chr10	100710465	100710901		chr1	116958282	116958751		chr13	91486974	91487320						chr10	17658601	17658919
								chr10	100723565	100723793		chr1	116959091	116959329		chr13	94014031	94014381						chr10	17659282	17659561
								chr10	100727397	100727645		chr1	116963045	116963356		chr13	95751889	95752319						chr10	17724427	17724816
								chr10	100767259	100767449		chr1	117014008	117014144		chr13	95802526	95802942						chr10	17786439	17786752
								chr10	100767845	100768241		chr1	117019017	117019313		chr13	95812872	95813167						chr10	17827582	17827946
								chr10	101832322	101832506		chr1	117045428	117045552		chr13	95845176	95845414						chr10	17924456	17924958
								chr10	102124640	102124903		chr1	117045735	117045921		chr13	95882206	95882669						chr10	18033362	18033685
								chr10	102202360	102202639		chr1	117046678	117046932		chr13	95908367	95908699						chr10	18071992	18072490
								chr10	102643255	102643496		chr1	117047026	117047307		chr13	95910965	95911223						chr10	18074543	18074874
								chr10	103033637	103033834		chr1	117116120	117116283		chr13	95919854	95920625						chr10	18171367	18171854
								chr10	103139884	103140112		chr1	117160592	117160716		chr13	95929786	95930180						chr10	18916418	18916649
								chr10	103653548	103653865		chr1	117222567	117222732		chr13	95933440	95933909						chr10	19926475	19926801
								chr10	103724784	103725229		chr1	117229927	117230645		chr13	95949920	95950224						chr10	19927445	19927820
								chr10	103746465	103746840		chr1	117300835	117301025		chr13	96211429	96211783						chr10	20019103	20019436
								chr10	104383978	104384182		chr1	117334485	117334665		chr13	96366730	96366987						chr10	21187822	21188106
								chr10	104467039	104467334		chr1	117353056	117353351		chr13	98685872	98686156						chr10	21381611	21381897
								chr10	104470517	104470760		chr1	117368169	117368368		chr13	99147792	99148148						chr10	21389557	21390286
								chr10	104740302	104740781		chr1	117368547	117368745		chr13	99428401	99428939						chr10	21604889	21605166
								chr10	104742073	104742439		chr1	117369876	117370162		chr13	99708695	99709144						chr10	21785428	21785740
								chr10	104914783	104914976		chr1	117388746	117388982		chr13	99709614	99710421						chr10	21814942	21815580
								chr10	104928107	104929076		chr1	117421159	117421326		chr13	102242867	102243204						chr10	21824286	21824706
								chr10	104992076	104992374		chr1	117424596	117424755		chr13	109115818	109116056						chr10	22215783	22216221
								chr10	105002283	105002486		chr1	117437800	117437935		chr13	109357414	109357796						chr10	22223282	22223671
								chr10	105563760	105564013		chr1	117636609	117636764		chr13	109430369	109430682						chr10	22274483	22274747
								chr10	105708386	105708694		chr1	117659184	117659308		chr13	109511959	109512288						chr10	22278300	22278817
								chr10	105711742	105711925		chr1	117724398	117724549		chr13	109600559	109601148						chr10	22716965	22717233
								chr10	106229098	106229386		chr1	117842935	117843107		chr13	109962341	109963133						chr10	22722852	22723168
								chr10	106232281	106232519		chr1	117882712	117882837		chr13	110048576	110048962						chr10	22725825	22726047
								chr10	106240637	106240899		chr1	117929976	117930170		chr13	110238900	110239825						chr10	22907004	22907582
								chr10	108268842	108269097		chr1	117971568	117971741		chr13	110245140	110245458						chr10	22948837	22949110
								chr10	108412097	108412287		chr1	118015811	118015952		chr13	110245685	110245956						chr10	22971404	22971869
								chr10	109305990	109306529		chr1	118138859	118139001		chr13	110306744	110307010						chr10	23138323	23138702
								chr10	109370867	109371173		chr1	118153805	118154041		chr13	110357204	110357780						chr10	23620825	23621206
								chr10	109378153	109378520		chr1	118155277	118155640		chr13	110373359	110373645						chr10	23633522	23633835
								chr10	109383102	109383362		chr1	118155921	118156257		chr13	110396065	110396365						chr10	23659164	23659385
								chr10	109509115	109509379		chr1	118156643	118156849		chr13	110608059	110608341						chr10	23664293	23664659
								chr10	109726537	109726877		chr1	118180845	118181010		chr13	110772612	110773256						chr10	23688827	23689118
								chr10	109731761	109732094		chr1	118185694	118185860		chr14	21097039	21097339						chr10	24552271	24552512
								chr10	109801500	109801691		chr1	118187368	118187601		chr14	21154576	21154890						chr10	24595540	24595933
								chr10	110151109	110151577		chr1	118187729	118187935		chr14	21183632	21183922						chr10	24630922	24631143
								chr10	110212328	110212535		chr1	118202522	118202810		chr14	22383971	22384360						chr10	24672633	24672915
								chr10	110212871	110213346		chr1	118203343	118203473		chr14	22385846	22386194						chr10	24704704	24704974
								chr10	110347860	110348172		chr1	118727452	118727600		chr14	23137690	23137939						chr10	24705259	24705481
								chr10	110351203	110351403		chr1	118841099	118841334		chr14	24048858	24049105						chr10	24751853	24752109
								chr10	110481720	110482076		chr1	119506294	119506507		chr14	27235075	27235334						chr10	24754223	24754575
								chr10	111407796	111407982		chr1	119611186	119611320		chr14	27436108	27436614						chr10	24995448	24995710
								chr10	111410076	111410366		chr1	119683704	119683970		chr14	28772410	28772828						chr10	25103890	25104147
								chr10	111662681	111663014		chr1	119939650	119939818		chr14	31503080	31503363						chr10	25147164	25147594
								chr10	111745508	111745848		chr1	120279892	120280142		chr14	31560102	31560412						chr10	25151559	25151858
								chr10	111762421	111762766		chr1	120402346	120402546		chr14	31635007	31635647						chr10	25260420	25260679
								chr10	112550955	112551197		chr1	120416908	120417071		chr14	31698126	31698400						chr10	27443977	27444323
								chr10	112676348	112676557		chr1	120436162	120436412		chr14	31847293	31847624						chr10	27531979	27532327
								chr10	114501572	114502114		chr1	120923125	120923276		chr14	31910886	31911136						chr10	27766607	27766927
								chr10	114520891	114521162		chr1	121225891	121226077		chr14	32983384	32983901						chr10	27774344	27774570
								chr10	114550860	114551125		chr1	121337004	121337233		chr14	34407692	34407930						chr10	27935098	27935460
								chr10	114570561	114570795		chr1	145396901	145397041		chr14	34794550	34795087						chr10	28343114	28343446
								chr10	114875610	114875928		chr1	145397738	145397979		chr14	34834642	34834926						chr10	28414628	28414870
								chr10	115240605	115240921		chr1	145399184	145399398		chr14	35302712	35303182						chr10	29107307	29107559
								chr10	115311892	115312138		chr1	145413142	145413328		chr14	35320519	35320914						chr10	29356068	29356602
								chr10	115521777	115522220		chr1	145442951	145443127		chr14	35530337	35530575						chr10	29401780	29402152
								chr10	115681757	115682114		chr1	145457187	145457497		chr14	35825270	35825724						chr10	29449102	29449349
								chr10	115687099	115687555		chr1	145470557	145470691		chr14	35839195	35839449						chr10	29653935	29654176
								chr10	115925945	115926154		chr1	145502041	145502606		chr14	35841972	35842216						chr10	29910151	29910372
								chr10	116109263	116109865		chr1	145507412	145507703		chr14	35848488	35848852						chr10	29922287	29922546
								chr10	116126825	116127018		chr1	145639343	145639483		chr14	35854811	35855166						chr10	29922819	29923122
								chr10	116311184	116311465		chr1	145669758	145669940		chr14	36560354	36560731						chr10	29935120	29936317
								chr10	116407442	116407871		chr1	145827449	145827591		chr14	36923814	36924107						chr10	30007889	30008398
								chr10	116579208	116579586		chr1	145827849	145828059		chr14	37451353	37451618						chr10	30141350	30141757
								chr10	116790179	116790410		chr1	145931777	145931939		chr14	39495050	39495423						chr10	30238271	30239005
								chr10	117191931	117192342		chr1	145969080	145969506		chr14	50454051	50454452						chr10	30246744	30247300
								chr10	117192888	117193097		chr1	146009400	146009623		chr14	50459610	50460070						chr10	30267212	30267433
								chr10	117326503	117326717		chr1	146037334	146037565		chr14	52818367	52818790						chr10	30383696	30384230
								chr10	117413210	117413550		chr1	146068674	146068873		chr14	52819259	52819581						chr10	30387635	30387957
								chr10	117424186	117424650		chr1	146068935	146069123		chr14	53476968	53477224						chr10	30509038	30509480
								chr10	117425681	117425910		chr1	146086215	146086448		chr14	54080320	54080972						chr10	30712304	30712787
								chr10	117451742	117452060		chr1	146119475	146119610		chr14	56356021	56356314						chr10	30743616	30744173
								chr10	117467234	117467466		chr1	146218243	146218457		chr14	56710932	56711354						chr10	31025570	31026112
								chr10	117467940	117468681		chr1	146224537	146224781		chr14	57075592	57075830						chr10	31065220	31065595
								chr10	117469650	117470089		chr1	146230838	146231078		chr14	59213983	59214403						chr10	31074113	31074360
								chr10	117979960	117980173		chr1	146342855	146343336		chr14	59729789	59730060						chr10	31092866	31093312
								chr10	118187248	118187486		chr1	146369999	146370136		chr14	61587985	61588589						chr10	31202603	31203160
								chr10	119024257	119024674		chr1	146383580	146384128		chr14	61751899	61752477						chr10	31273544	31274191
								chr10	119072033	119072308		chr1	146421634	146421837		chr14	61887116	61887441						chr10	31280456	31280677
								chr10	119368647	119368830		chr1	146426400	146426595		chr14	61905556	61906003						chr10	31323486	31323780
								chr10	119376640	119376838		chr1	146431153	146431386		chr14	61992166	61992433						chr10	31360404	31360957
								chr10	119942747	119942968		chr1	146435939	146436122		chr14	65035791	65036133						chr10	31364324	31364856
								chr10	121423615	121424159		chr1	146440684	146440895		chr14	65116085	65116415						chr10	31423627	31423938
								chr10	122012686	122012971		chr1	146443766	146443968		chr14	65228965	65229233						chr10	31715272	31715711
								chr10	122656880	122657214		chr1	146448420	146448659		chr14	65273209	65273619						chr10	31885349	31885577
								chr10	123005379	123005626		chr1	146453190	146453428		chr14	65403930	65404173						chr10	31920040	31920357
								chr10	123084404	123084707		chr1	146457937	146458172		chr14	65491705	65492042						chr10	32233560	32233813
								chr10	123085529	123085729		chr1	146462725	146462939		chr14	65635688	65635992						chr10	32981177	32981584
								chr10	123269185	123269572		chr1	146534044	146534194		chr14	68205992	68206267						chr10	33229802	33230029
								chr10	123271579	123272073		chr1	146555926	146556116		chr14	68555859	68556200						chr10	33238348	33238644
								chr10	123302389	123302626		chr1	146556179	146556380		chr14	68638680	68639779						chr10	33251020	33251418
								chr10	123313057	123313683		chr1	146578060	146578303		chr14	68648448	68648740						chr10	33269482	33269863
								chr10	123314447	123314704		chr1	146628766	146628921		chr14	68745560	68746061						chr10	33403557	33403941
								chr10	124940043	124940577		chr1	146642638	146642873		chr14	68943059	68943482						chr10	33406110	33406403
								chr10	124963316	124963573		chr1	146644017	146644192		chr14	68946078	68946337						chr10	33418231	33419237
								chr10	124964648	124964863		chr1	146705446	146705647		chr14	68987365	68987941						chr10	33432225	33432446
								chr10	124987315	124987645		chr1	146849640	146849949		chr14	68994145	68994550						chr10	33446162	33446385
								chr10	125823607	125823790		chr1	146851769	146851940		chr14	69065486	69065906						chr10	33537541	33538231
								chr10	126379522	126379921		chr1	147012886	147013021		chr14	69251037	69251691						chr10	33626301	33626799
								chr10	126416011	126416194		chr1	147206604	147206789		chr14	69351062	69351397						chr10	33632928	33633211
								chr10	126697284	126697576		chr1	147399549	147399705		chr14	69405404	69405793						chr10	33666253	33666818
								chr10	127005130	127005342		chr1	147420943	147421166		chr14	69417851	69418089						chr10	33748557	33749131
								chr10	127313390	127313634		chr1	147735866	147736058		chr14	70368296	70368549						chr10	33950528	33951221
								chr10	127335018	127335331		chr1	147737173	147737384		chr14	70452201	70452611						chr10	34782858	34783203
								chr10	127525218	127525686		chr1	147806622	147806932		chr14	70514567	70515181						chr10	34815859	34816153
								chr10	127748127	127748414		chr1	149133954	149134174		chr14	71220260	71220584						chr10	34817204	34817459
								chr10	127807073	127807277		chr1	149194104	149194229		chr14	71221892	71222146						chr10	34871085	34871313
								chr10	129156948	129157201		chr1	149198487	149198686		chr14	71529621	71529954						chr10	35174656	35174880
								chr10	129726373	129726689		chr1	149204321	149204485		chr14	75029924	75030257						chr10	35280941	35281257
								chr10	129805311	129805800		chr1	149214850	149214995		chr14	75508293	75508744						chr10	35294751	35296247
								chr10	131502195	131502446		chr1	149224490	149224621		chr14	76069036	76069359						chr10	35368820	35369087
								chr10	132883533	132883830		chr1	149291200	149291420		chr14	80681993	80682547						chr10	35661419	35661640
								chr10	132927808	132928030		chr1	149362215	149362708		chr14	81005197	81005720						chr10	35698091	35698394
								chr10	135177824	135178041		chr1	149374496	149374900		chr14	81984403	81984644						chr10	35700837	35701250
								chr11	1790426	1790800		chr1	149382027	149382177		chr14	89056458	89057226						chr10	35702095	35702486
								chr11	1817511	1818221		chr1	149441793	149441975		chr14	90967589	90967846						chr10	35706122	35706381
								chr11	1855420	1855748		chr1	149446740	149446884		chr14	91436464	91436751						chr10	35721283	35721557
								chr11	2214421	2214938		chr1	149514438	149514612		chr14	92452075	92452324						chr10	35736665	35736944
								chr11	3021778	3022074		chr1	149603093	149603335		chr14	93066653	93066964						chr10	36560657	36560878
								chr11	3627119	3627396		chr1	149605826	149606103		chr14	93186216	93186511						chr10	36823626	36823914
								chr11	3720772	3720955		chr1	149614431	149614602		chr14	93431098	93431382						chr10	38343342	38343563
								chr11	7560121	7560309		chr1	149747138	149747565		chr14	94230812	94231082						chr10	43107352	43107611
								chr11	9098240	9098501		chr1	149759426	149759827		chr14	95780026	95780277						chr10	44201821	44202046
								chr11	9125086	9125288		chr1	149766924	149767107		chr14	96626445	96626837						chr10	44304704	44304943
								chr11	9128821	9129004		chr1	149812949	149813123		chr14	96715422	96715779						chr10	44338631	44339174
								chr11	9131589	9131901		chr1	149824192	149824409		chr14	96726807	96727045						chr10	44384068	44384305
								chr11	9132432	9132680		chr1	149856614	149856751		chr14	99375332	99376208						chr10	44687359	44687789
								chr11	9712980	9713258		chr1	149856916	149857040		chr14	99419936	99420349						chr10	44690984	44691236
								chr11	9890247	9890460		chr1	149858512	149858651		chr14	101131115	101131456						chr10	44691485	44691706
								chr11	10072106	10072421		chr1	149878293	149878482		chr14	101131951	101132273						chr10	44693837	44694262
								chr11	10087945	10088346		chr1	149887419	149887682		chr14	101454833	101455305						chr10	44744627	44744873
								chr11	10258418	10258632		chr1	149887851	149888027		chr14	101942102	101942461						chr10	44830052	44830384
								chr11	11854454	11854731		chr1	149899642	149899860		chr14	101947007	101947763						chr10	45202170	45202462
								chr11	12113656	12113862		chr1	149989419	149989631		chr14	102651821	102652123						chr10	45374494	45374813
								chr11	12269994	12270373		chr1	150049199	150049323		chr14	103049380	103049663						chr10	45448256	45448477
								chr11	12408380	12408750		chr1	150116872	150117037		chr14	103160745	103161002						chr10	45476844	45477126
								chr11	12519192	12519375		chr1	150119149	150119282		chr14	103539425	103539875						chr10	45477446	45477949
								chr11	12745317	12745565		chr1	150135281	150135526		chr14	103610040	103610707						chr10	46299096	46299347
								chr11	12749974	12750225		chr1	150136539	150136728		chr14	103711846	103712445						chr10	46904175	46904424
								chr11	15359543	15359820		chr1	150336087	150336227		chr14	103719929	103720699						chr10	46913787	46914229
								chr11	15515567	15515890		chr1	150459653	150459959		chr14	104301329	104301665						chr10	47140792	47141086
								chr11	15627610	15628060		chr1	150478999	150479268		chr14	107253470	107253994						chr10	47163559	47163908
								chr11	15634579	15635178		chr1	150480335	150480541		chr15	23668249	23668593						chr10	47386159	47386474
								chr11	15637031	15637312		chr1	150517981	150518502		chr15	23717840	23718204						chr10	47746791	47747012
								chr11	15637661	15637952		chr1	150524856	150525053		chr15	23728977	23729583						chr10	47748992	47749773
								chr11	15639909	15640646		chr1	150535263	150535419		chr15	23730013	23730366						chr10	47769439	47769720
								chr11	16881207	16881627		chr1	150591921	150592622		chr15	26128966	26129362						chr10	48265462	48265898
								chr11	16978330	16978734		chr1	150594802	150594971		chr15	26137269	26137561						chr10	48277758	48278086
								chr11	17008832	17009071		chr1	150607518	150607954		chr15	26860664	26860908						chr10	48317357	48317958
								chr11	17835174	17835484		chr1	150700554	150700732		chr15	26873132	26873689						chr10	48326061	48326449
								chr11	18557628	18558287		chr1	150719061	150719317		chr15	26874376	26874744						chr10	48555267	48555698
								chr11	19822414	19822736		chr1	150754715	150754860		chr15	27467561	27468023						chr10	48574802	48575183
								chr11	20002953	20003253		chr1	150849352	150849490		chr15	29990539	29990848						chr10	49094189	49094466
								chr11	20053278	20053803		chr1	150949726	150950006		chr15	30027229	30027869						chr10	49541885	49542247
								chr11	20059620	20059917		chr1	150971590	150971949		chr15	30028796	30029265						chr10	49863307	49863776
								chr11	20063589	20063968		chr1	151027439	151027897		chr15	31689261	31689499						chr10	50595167	50595488
								chr11	20090381	20090572		chr1	151029146	151029281		chr15	32044441	32045010						chr10	51202214	51202470
								chr11	22478642	22478895		chr1	151030319	151030448		chr15	32045274	32045545						chr10	51795148	51795403
								chr11	22696381	22696588		chr1	151042944	151043197		chr15	32980275	32980834						chr10	52499522	52499784
								chr11	23515473	23515707		chr1	151138404	151138607		chr15	33145034	33145318						chr10	54111696	54111917
								chr11	23887267	23887472		chr1	151162627	151162827		chr15	33536084	33536521						chr10	54147560	54147823
								chr11	24412794	24413120		chr1	151224259	151224403		chr15	33570999	33571317						chr10	59452443	59452751
								chr11	24524809	24525131		chr1	151285671	151285826		chr15	39627150	39627441						chr10	59917177	59917443
								chr11	24656325	24656584		chr1	151342992	151343181		chr15	40029251	40029854						chr10	59997304	59997551
								chr11	24657587	24658231		chr1	151357099	151357407		chr15	40040283	40040871						chr10	60195048	60195269
								chr11	24659225	24659434		chr1	151464721	151464870		chr15	41291416	41291857						chr10	60195959	60196231
								chr11	25788340	25788550		chr1	151573893	151574116		chr15	41293846	41294084						chr10	60580562	60581151
								chr11	26699196	26699406		chr1	151611377	151611562		chr15	41541808	41542274						chr10	60582442	60582707
								chr11	27195571	27195768		chr1	151623180	151623408		chr15	45679474	45680047						chr10	60612948	60613515
								chr11	27438380	27438833		chr1	151687886	151688158		chr15	45933533	45934021						chr10	62144385	62144785
								chr11	28070949	28071156		chr1	151712102	151712449		chr15	45937908	45938171						chr10	62174559	62174890
								chr11	28111702	28111894		chr1	151741266	151741452		chr15	50102083	50102331						chr10	62674488	62674873
								chr11	28324651	28325712		chr1	151747072	151747317		chr15	50140072	50140805						chr10	63170402	63170641
								chr11	28441813	28441999		chr1	151878243	151878501		chr15	50148030	50148560						chr10	63597015	63597283
								chr11	28526813	28527004		chr1	151894327	151894484		chr15	50190372	50190645						chr10	63642400	63642704
								chr11	28540477	28540673		chr1	151948590	151948832		chr15	51059726	51060000						chr10	63647577	63647881
								chr11	28558273	28558698		chr1	152043667	152043892		chr15	51177317	51177560						chr10	63659744	63660052
								chr11	28559527	28559775		chr1	152116770	152116951		chr15	51496005	51496343						chr10	63662893	63663114
								chr11	28717192	28717495		chr1	152228191	152228376		chr15	52089107	52089390						chr10	63853615	63853985
								chr11	30382315	30382696		chr1	152428230	152428441		chr15	52159036	52159399						chr10	63990900	63991551
								chr11	30444384	30444774		chr1	152444070	152444194		chr15	52161327	52161793						chr10	64133751	64134346
								chr11	30457198	30457391		chr1	153031862	153032199		chr15	52171149	52171666						chr10	64142863	64143094
								chr11	30543294	30543542		chr1	153092025	153092227		chr15	52180370	52180773						chr10	64342615	64342851
								chr11	30750728	30750942		chr1	153314743	153314892		chr15	52287304	52287776						chr10	64498864	64499206
								chr11	30762963	30763360		chr1	153316178	153316659		chr15	52303759	52304204						chr10	65190180	65190431
								chr11	30890192	30890498		chr1	153405557	153406179		chr15	52387890	52388144						chr10	65272419	65272811
								chr11	30932827	30933116		chr1	153407494	153407888		chr15	52544970	52545259						chr10	65426619	65427048
								chr11	31005951	31006245		chr1	153498812	153498956		chr15	52598527	52598819						chr10	65427873	65428280
								chr11	31706021	31706341		chr1	153548171	153548357		chr15	52949482	52949826						chr10	65452479	65452700
								chr11	32116235	32116696		chr1	153556117	153556258		chr15	53746737	53747922						chr10	65459578	65460690
								chr11	32728393	32728620		chr1	153621712	153621866		chr15	53826182	53827033						chr10	68389381	68389682
								chr11	33471517	33471739		chr1	153643659	153643817		chr15	53828749	53829115						chr10	68440662	68440989
								chr11	34023923	34024130		chr1	153669842	153669978		chr15	53881000	53881346						chr10	68532292	68532540
								chr11	34058048	34058337		chr1	153751381	153751569		chr15	53922896	53923244						chr10	68572680	68573019
								chr11	34190429	34190630		chr1	153855836	153855965		chr15	55542610	55542940						chr10	69361918	69362281
								chr11	34544692	34544967		chr1	153893033	153893241		chr15	56244766	56245064						chr10	69644191	69644435
								chr11	34582065	34582450		chr1	153895616	153895798		chr15	57179322	57179720						chr10	69896147	69896530
								chr11	34591798	34591987		chr1	153919189	153919331		chr15	57599786	57600202						chr10	70661145	70661383
								chr11	34592150	34592519		chr1	153955099	153955270		chr15	57902422	57902761						chr10	70752748	70753117
								chr11	34653342	34653545		chr1	153963038	153963264		chr15	58688283	58688692						chr10	70825595	70825993
								chr11	34653680	34653924		chr1	154130013	154130138		chr15	58816323	58816809						chr10	70855711	70856065
								chr11	34655240	34655459		chr1	154130291	154130526		chr15	59491999	59492786						chr10	71097348	71097986
								chr11	34778812	34779060		chr1	154151675	154151801		chr15	59565410	59565944						chr10	71173018	71173302
								chr11	35317446	35317750		chr1	154159558	154159846		chr15	59568679	59569367						chr10	71463639	71464193
								chr11	35387487	35387743		chr1	154193003	154193169		chr15	59592560	59592874						chr10	72050414	72050778
								chr11	35411340	35411799		chr1	154260592	154260769		chr15	59596257	59596544						chr10	72091429	72092099
								chr11	35425282	35425487		chr1	154264174	154264405		chr15	59598668	59598938						chr10	72222258	72223058
								chr11	35575433	35575702		chr1	154285566	154285764		chr15	59702484	59702942						chr10	72335693	72335986
								chr11	35936439	35936709		chr1	154293407	154293711		chr15	59886589	59886961						chr10	72415966	72416672
								chr11	36339552	36339959		chr1	154325160	154325385		chr15	60637218	60637669						chr10	72421372	72421613
								chr11	36660183	36660474		chr1	154326011	154326247		chr15	60678415	60678664						chr10	72433409	72433739
								chr11	36704268	36704888		chr1	154326964	154327427		chr15	60684146	60684536						chr10	72990378	72990691
								chr11	36975396	36975754		chr1	154338602	154338735		chr15	60699702	60699940						chr10	73109218	73109512
								chr11	37109771	37110462		chr1	154344105	154344254		chr15	62402652	62403058						chr10	73233824	73234082
								chr11	37111013	37111210		chr1	154357252	154357443		chr15	62416580	62417018						chr10	73663487	73663796
								chr11	37131990	37132238		chr1	154433175	154433473		chr15	63358162	63358424						chr10	73729679	73729977
								chr11	37157298	37157738		chr1	154435545	154435825		chr15	63389790	63390265						chr10	73732374	73732672
								chr11	37342483	37342680		chr1	154462935	154463182		chr15	63657103	63657625						chr10	73733861	73734726
								chr11	37390042	37390371		chr1	154465874	154466042		chr15	63659570	63660166						chr10	73735749	73736110
								chr11	37392437	37392652		chr1	154469503	154469790		chr15	63663781	63664160						chr10	73745510	73745792
								chr11	37424257	37424476		chr1	154531316	154531456		chr15	63695898	63696178						chr10	73769247	73769540
								chr11	37963491	37963809		chr1	154566009	154566138		chr15	63766353	63766858						chr10	74002278	74002862
								chr11	37972169	37972406		chr1	154601756	154601920		chr15	63775712	63776014						chr10	74038289	74038552
								chr11	38063496	38063817		chr1	154839103	154839235		chr15	63806579	63807197						chr10	74085097	74085572
								chr11	38190940	38191198		chr1	154856511	154856705		chr15	63879811	63880081						chr10	74089628	74089882
								chr11	38192430	38192722		chr1	154858721	154859123		chr15	64365066	64365335						chr10	74096233	74096463
								chr11	38572138	38572437		chr1	154909978	154910125		chr15	64745772	64746076						chr10	74123671	74123957
								chr11	38579748	38580156		chr1	154972288	154972417		chr15	64891916	64892236						chr10	74752103	74752361
								chr11	38812816	38813061		chr1	154985552	154985695		chr15	65329849	65330149						chr10	75587045	75587550
								chr11	38959156	38959458		chr1	155049903	155050119		chr15	65337234	65337876						chr10	75654342	75654764
								chr11	39016128	39016581		chr1	155050420	155050626		chr15	65704005	65704352						chr10	75759530	75760013
								chr11	39243346	39243597		chr1	155110119	155110298		chr15	67051300	67051568						chr10	76144441	76144662
								chr11	39269281	39269482		chr1	155151418	155151634		chr15	67053832	67054268						chr10	77285490	77285792
								chr11	43819538	43820147		chr1	155154311	155154486		chr15	67224447	67224732						chr10	77524260	77524651
								chr11	44165610	44165836		chr1	155194561	155194716		chr15	67362593	67362871						chr10	77849547	77849768
								chr11	44212959	44213145		chr1	155211006	155211134		chr15	67397609	67397996						chr10	77862975	77863285
								chr11	45000574	45000835		chr1	155212835	155212982		chr15	67439304	67439649						chr10	77873696	77874132
								chr11	45812552	45813354		chr1	155271200	155271373		chr15	68229130	68229368						chr10	77886323	77886592
								chr11	45843591	45844075		chr1	155569989	155570163		chr15	68601428	68601807						chr10	78112114	78112446
								chr11	45869968	45870400		chr1	155661767	155662183		chr15	68692363	68692727						chr10	78191904	78192354
								chr11	46295479	46295687		chr1	155668941	155669289		chr15	68835576	68836015						chr10	78251866	78252211
								chr11	46385160	46385404		chr1	155671162	155671286		chr15	69596517	69596802						chr10	78303314	78303792
								chr11	47376903	47377098		chr1	155804402	155804566		chr15	69849577	69850032						chr10	78318905	78319171
								chr11	47747465	47747665		chr1	155804949	155805185		chr15	70414898	70415194						chr10	78424686	78425070
								chr11	48071524	48071748		chr1	155870033	155870248		chr15	70660723	70661058						chr10	78454864	78455236
								chr11	48073862	48074115		chr1	155940384	155940586		chr15	70800162	70800540						chr10	78492121	78492408
								chr11	48118805	48119110		chr1	156023913	156024080		chr15	71033399	71033663						chr10	78785988	78786317
								chr11	57549117	57549340		chr1	156148132	156148344		chr15	71080758	71081008						chr10	78923753	78924033
								chr11	57568101	57568330		chr1	156151365	156151637		chr15	71406633	71406948						chr10	78994546	78994956
								chr11	60138257	60138695		chr1	156163671	156163827		chr15	71410811	71411081						chr10	79050627	79050868
								chr11	60144174	60144417		chr1	156227012	156227261		chr15	71529937	71530337						chr10	79115767	79115988
								chr11	60612232	60612599		chr1	156252588	156252848		chr15	71567502	71567848						chr10	79118020	79118630
								chr11	60926187	60926412		chr1	156298329	156298569		chr15	71704036	71705048						chr10	79136869	79137198
								chr11	61753467	61753836		chr1	156393867	156393992		chr15	71707078	71707499						chr10	79324625	79325036
								chr11	62907893	62908157		chr1	156430335	156430653		chr15	71748263	71748716						chr10	79391050	79391345
								chr11	63008216	63008438		chr1	156462366	156462491		chr15	71865001	71865298						chr10	79462013	79462234
								chr11	63326289	63326512		chr1	156493963	156494134		chr15	72093059	72093717						chr10	80095553	80096400
								chr11	63389910	63390215		chr1	156528608	156528810		chr15	78504975	78505361						chr10	80397282	80397555
								chr11	64967361	64967561		chr1	156571172	156571317		chr15	80249661	80249928						chr10	80737565	80737979
								chr11	65266984	65267440		chr1	156631153	156631454		chr15	80881203	80881495						chr10	80830872	80831295
								chr11	65780478	65780677		chr1	156664083	156664232		chr15	80889067	80889402						chr10	80841275	80841860
								chr11	65885266	65885678		chr1	156725524	156725674		chr15	85570113	85570541						chr10	80863335	80863736
								chr11	65891347	65891530		chr1	156742554	156742685		chr15	85575249	85575557						chr10	80864325	80864640
								chr11	65892111	65892405		chr1	156743047	156743235		chr15	85956630	85957211						chr10	80871145	80871463
								chr11	65910307	65910539		chr1	156832928	156833169		chr15	85957588	85958093						chr10	80872082	80872415
								chr11	65913346	65913897		chr1	156836194	156836366		chr15	85959085	85959690						chr10	80873006	80873254
								chr11	65936601	65936920		chr1	156839340	156839605		chr15	86021079	86021356						chr10	80909749	80910246
								chr11	65958982	65959293		chr1	156862065	156862243		chr15	86094757	86094996						chr10	80911524	80911864
								chr11	66477316	66477515		chr1	156864928	156865167		chr15	86107649	86107980						chr10	80913513	80913923
								chr11	66486168	66486380		chr1	156882857	156883037		chr15	86109151	86109434						chr10	80917306	80917651
								chr11	66550222	66550539		chr1	156884335	156884611		chr15	86122227	86122598						chr10	80919163	80919522
								chr11	66555398	66555650		chr1	156928111	156928439		chr15	86123103	86124218						chr10	80922587	80923029
								chr11	66557219	66557532		chr1	156966681	156966808		chr15	86133159	86133596						chr10	80940705	80940936
								chr11	66795161	66795362		chr1	157007891	157008043		chr15	86135250	86135750						chr10	80949766	80950130
								chr11	66795415	66795710		chr1	157197391	157197871		chr15	86216018	86216373						chr10	81001876	81002292
								chr11	66935252	66935569		chr1	157204746	157204922		chr15	87099202	87099537						chr10	81005937	81006257
								chr11	67016098	67016440		chr1	157232298	157232521		chr15	88928371	88928840						chr10	81059205	81060002
								chr11	67113923	67114138		chr1	157243324	157243461		chr15	88931802	88932313						chr10	81077501	81077722
								chr11	67316085	67316364		chr1	157244444	157244783		chr15	89668423	89669026						chr10	81141607	81141865
								chr11	67349941	67350317		chr1	157248510	157248686		chr15	90039903	90040436						chr10	81905396	81905683
								chr11	67425259	67425541		chr1	157249372	157249658		chr15	90316163	90316634						chr10	81923424	81923858
								chr11	67442184	67442402		chr1	157281555	157281798		chr15	90698245	90698578						chr10	81956046	81956675
								chr11	67444953	67445254		chr1	157295083	157295317		chr15	90702515	90702761						chr10	86184581	86184882
								chr11	67449544	67449823		chr1	157327001	157327206		chr15	90913623	90913888						chr10	86585089	86585422
								chr11	68110183	68110414		chr1	157339733	157339906		chr15	91209330	91209590						chr10	88295176	88295524
								chr11	68111340	68111613		chr1	157341799	157342041		chr15	91404556	91404867						chr10	88395309	88395572
								chr11	68305517	68305850		chr1	158504454	158504578		chr15	92080014	92080420						chr10	88404189	88404483
								chr11	68530664	68530995		chr1	158656429	158656567		chr15	93348385	93348713						chr10	88440584	88441106
								chr11	68543224	68543789		chr1	158658986	158659178		chr15	93364917	93365252						chr10	88606164	88606509
								chr11	68740278	68740461		chr1	158661798	158661986		chr15	93451635	93451973						chr10	88713542	88713772
								chr11	68873921	68874243		chr1	158789398	158789630		chr15	96223190	96223463						chr10	90259933	90260241
								chr11	69042122	69042316		chr1	159046702	159046853		chr15	96569630	96569868						chr10	90410784	90411312
								chr11	69309098	69309393		chr1	159046943	159047134		chr15	99329317	99329564						chr10	90552613	90552876
								chr11	69330109	69330473		chr1	159147185	159147332		chr15	99860862	99861189						chr10	91001956	91002177
								chr11	69418890	69419096		chr1	159174615	159174769		chr15	99880636	99880906						chr10	91039248	91039850
								chr11	69894903	69895141		chr1	159198474	159198646		chr15	100168662	100168905						chr10	91087823	91088130
								chr11	69962790	69963099		chr1	159236677	159236950		chr15	100890784	100891319						chr10	91111773	91112448
								chr11	70606540	70606746		chr1	159258989	159259151		chr15	101889256	101889565						chr10	91187158	91187857
								chr11	70651865	70652253		chr1	159322405	159322529		chr15	102068275	102068940						chr10	91207117	91207504
								chr11	70891068	70891369		chr1	159787480	159787649		chr15	102155605	102155981						chr10	91275416	91275672
								chr11	71017410	71017729		chr1	159866403	159866568		chr16	507563	508040						chr10	91316347	91316684
								chr11	71136929	71137124		chr1	159880311	159880494		chr16	1204897	1205339						chr10	91532930	91533191
								chr11	71192353	71192799		chr1	159893557	159893778		chr16	1224520	1224790						chr10	91638907	91639185
								chr11	71910395	71910626		chr1	160016285	160016600		chr16	1737925	1738237						chr10	91683560	91683781
								chr11	72497365	72497779		chr1	160070939	160071097		chr16	2089404	2089909						chr10	91982134	91982574
								chr11	72904990	72905305		chr1	160313064	160313192		chr16	2618593	2618887						chr10	92544436	92544818
								chr11	72905600	72905905		chr1	160337739	160338020		chr16	2896633	2897133						chr10	93108887	93109508
								chr11	72908395	72908640		chr1	160391062	160391247		chr16	4262946	4263206						chr10	93110895	93111634
								chr11	73747711	73747972		chr1	160492729	160492855		chr16	8964929	8965203						chr10	93169200	93169483
								chr11	73780159	73780574		chr1	160502798	160502972		chr16	9039228	9039563						chr10	93173976	93174922
								chr11	73780764	73780979		chr1	160509900	160510356		chr16	9217736	9218045						chr10	93194961	93195392
								chr11	73853222	73853411		chr1	160596832	160597106		chr16	9459268	9459509						chr10	93376828	93377069
								chr11	74128435	74128782		chr1	160619174	160619319		chr16	10740602	10740911						chr10	93392925	93393151
								chr11	74158735	74159161		chr1	160622278	160622452		chr16	11403721	11404040						chr10	93411302	93411728
								chr11	74176553	74176736		chr1	160628045	160628188		chr16	11794144	11794869						chr10	93411978	93412595
								chr11	74257811	74258105		chr1	160635329	160635509		chr16	11918177	11918571						chr10	93412794	93413028
								chr11	75000030	75000213		chr1	160635592	160635941		chr16	12625899	12626266						chr10	93413285	93413561
								chr11	75054607	75054865		chr1	160649771	160649948		chr16	14020465	14020774						chr10	93416858	93417098
								chr11	75206481	75206744		chr1	160660712	160660846		chr16	14052330	14052789						chr10	93991065	93991304
								chr11	75364665	75364865		chr1	160662266	160662422		chr16	14107840	14108268						chr10	94044159	94044576
								chr11	75503073	75503327		chr1	160881337	160881516		chr16	14259121	14259737						chr10	94052067	94052373
								chr11	75552194	75552613		chr1	160914896	160915072		chr16	14276357	14276835						chr10	94652100	94652372
								chr11	75552773	75553183		chr1	160917071	160917197		chr16	14459428	14459694						chr10	94909518	94909883
								chr11	75563734	75564002		chr1	160959636	160959974		chr16	14543689	14544099						chr10	94910054	94910588
								chr11	75680956	75681183		chr1	160965102	160965311		chr16	14544446	14544880						chr10	95094800	95095092
								chr11	76650209	76650435		chr1	160979419	160979761		chr16	14602961	14603224						chr10	95196379	95196746
								chr11	76947410	76947664		chr1	160990499	160990699		chr16	14604985	14605456						chr10	95197004	95197410
								chr11	77861773	77862026		chr1	161003632	161003840		chr16	14613207	14613574						chr10	95506665	95506978
								chr11	77867017	77867896		chr1	161067447	161067585		chr16	14621404	14621807						chr10	95706788	95707134
								chr11	78508184	78508465		chr1	161123688	161123822		chr16	15531174	15531455						chr10	95766376	95766888
								chr11	78770952	78771607		chr1	161131935	161132127		chr16	15534792	15535091						chr10	95829646	95830013
								chr11	78845839	78846280		chr1	161136189	161136525		chr16	15547655	15548182						chr10	95943424	95943669
								chr11	79398137	79398419		chr1	161172138	161172268		chr16	15587893	15588546						chr10	96087395	96087754
								chr11	79404180	79404455		chr1	161177038	161177205		chr16	15644887	15645214						chr10	96157562	96157985
								chr11	79840443	79841034		chr1	161250767	161250923		chr16	15670172	15670558						chr10	96976468	96976831
								chr11	79908222	79908569		chr1	161284148	161284299		chr16	16040144	16040514						chr10	96989406	96989705
								chr11	79959153	79959564		chr1	161286128	161286328		chr16	16108778	16109039						chr10	96997330	96997881
								chr11	79982858	79983309		chr1	161382833	161383091		chr16	16185375	16185616						chr10	97027792	97028518
								chr11	80237074	80237686		chr1	161464272	161464428		chr16	16308032	16308306						chr10	97029829	97030224
								chr11	80322154	80322473		chr1	161472853	161473104		chr16	16951848	16952140						chr10	97068017	97068829
								chr11	80404773	80405331		chr1	161475083	161475218		chr16	22365391	22365694						chr10	98444087	98444418
								chr11	80410898	80411473		chr1	161483364	161483605		chr16	22596827	22597115						chr10	98591605	98591863
								chr11	80413374	80413722		chr1	161500913	161501058		chr16	23083299	23083863						chr10	98760452	98760762
								chr11	80429726	80430201		chr1	161509946	161510094		chr16	23093204	23093478						chr10	99299554	99299907
								chr11	80431269	80431705		chr1	161511873	161512382		chr16	23104194	23104454						chr10	99433570	99433882
								chr11	80433038	80433435		chr1	161513026	161513251		chr16	23336111	23336457						chr10	99502898	99503119
								chr11	80438664	80439256		chr1	161526794	161527014		chr16	23421405	23421697						chr10	99681564	99681796
								chr11	80459303	80459791		chr1	161527849	161528033		chr16	27285224	27285462						chr10	100019953	100020191
								chr11	80493654	80494039		chr1	161556554	161556678		chr16	28538443	28538705						chr10	100026464	100026719
								chr11	82391237	82391608		chr1	161591974	161592149		chr16	29168389	29168747						chr10	100028202	100028432
								chr11	82687277	82687501		chr1	161593327	161593832		chr16	29175757	29176074						chr10	100029099	100029511
								chr11	82715188	82715546		chr1	161594402	161594706		chr16	29283404	29283736						chr10	101151679	101152060
								chr11	82718058	82718312		chr1	161609183	161609323		chr16	30910233	30910512						chr10	101155579	101155853
								chr11	82724475	82724695		chr1	161638324	161638492		chr16	46898253	46898589						chr10	101190731	101191070
								chr11	84164571	84164815		chr1	161676677	161676882		chr16	46910345	46910858						chr10	102650472	102650875
								chr11	84164921	84165279		chr1	161691866	161692033		chr16	48110271	48110889						chr10	103127427	103127648
								chr11	84223274	84223473		chr1	161719473	161719645		chr16	48229112	48229424						chr10	103715810	103716112
								chr11	84292076	84292399		chr1	161923146	161923391		chr16	48238340	48238851						chr10	103990206	103990629
								chr11	84319783	84319989		chr1	162342589	162342874		chr16	48475735	48476159						chr10	104387149	104387841
								chr11	84348166	84348424		chr1	162356072	162356486		chr16	48526047	48526522						chr10	104405926	104406206
								chr11	84398523	84398904		chr1	162359898	162360104		chr16	48526748	48527211						chr10	104441673	104441923
								chr11	84399490	84399922		chr1	162366944	162367090		chr16	48666252	48666545						chr10	104535233	104535610
								chr11	84504402	84504642		chr1	162367889	162368077		chr16	51436534	51437207						chr10	104541880	104542232
								chr11	84669340	84669614		chr1	162369407	162369531		chr16	51442166	51442642						chr10	104542680	104543092
								chr11	84698658	84699240		chr1	162388544	162388696		chr16	51590620	51591336						chr10	105032841	105033082
								chr11	84741036	84741397		chr1	162389269	162389511		chr16	52591259	52591504						chr10	105435809	105436098
								chr11	84773377	84773728		chr1	162391188	162391367		chr16	52596001	52596288						chr10	105676035	105676337
								chr11	84797836	84798392		chr1	162414278	162414469		chr16	53915319	53915570						chr10	106099072	106099569
								chr11	84848751	84848943		chr1	162427352	162427605		chr16	54300359	54300713						chr10	106195712	106195933
								chr11	84899223	84899416		chr1	162436289	162436475		chr16	56442783	56443208						chr10	106205169	106205390
								chr11	84917874	84918403		chr1	162678951	162679187		chr16	57225102	57225417						chr10	111659778	111660078
								chr11	84980180	84980532		chr1	162749940	162750113		chr16	57338180	57338426						chr10	111674833	111675054
								chr11	85434048	85434375		chr1	163291514	163291722		chr16	57505265	57505531						chr10	111747146	111747367
								chr11	85541899	85542611		chr1	163515401	163515618		chr16	57505658	57506349						chr10	111766567	111767305
								chr11	85555546	85555827		chr1	164681458	164681907		chr16	57639248	57639530						chr10	111816698	111816931
								chr11	85556253	85556513		chr1	164690014	164690279		chr16	57645130	57645485						chr10	111835113	111835361
								chr11	85835264	85835621		chr1	164739519	164739718		chr16	57839116	57839671						chr10	111850379	111850614
								chr11	85878688	85878907		chr1	164741984	164742222		chr16	59213881	59214389						chr10	112023008	112023229
								chr11	86025801	86026016		chr1	164744116	164744295		chr16	59245437	59245962						chr10	112096098	112096343
								chr11	86210749	86211085		chr1	165062225	165062418		chr16	59358395	59358739						chr10	112116273	112116642
								chr11	86410288	86410812		chr1	165599945	165600108		chr16	63349076	63349495						chr10	112159868	112160504
								chr11	86487285	86487642		chr1	165716936	165717146		chr16	68299136	68299423						chr10	112167965	112168394
								chr11	86501307	86501586		chr1	165742705	165742921		chr16	69026374	69026719						chr10	112216135	112216899
								chr11	86506949	86507292		chr1	165786428	165786645		chr16	69027768	69028288						chr10	112219859	112220537
								chr11	86716349	86716672		chr1	165798272	165798396		chr16	69431883	69432121						chr10	112231389	112231697
								chr11	88151749	88151989		chr1	165815727	165815872		chr16	69444127	69444614						chr10	112255824	112256447
								chr11	89290641	89290824		chr1	165816870	165817013		chr16	69566978	69567293						chr10	112260315	112260550
								chr11	90590167	90590454		chr1	166447641	166447806		chr16	70780732	70781014						chr10	112287496	112287720
								chr11	90645756	90646114		chr1	166459069	166459380		chr16	71619151	71619599						chr10	112295784	112296461
								chr11	90646464	90646849		chr1	166542552	166542784		chr16	71627874	71628173						chr10	112461115	112461336
								chr11	90720600	90720854		chr1	166549404	166549558		chr16	71631340	71631660						chr10	112485752	112486098
								chr11	90722297	90722492		chr1	166554146	166554716		chr16	72881947	72882209						chr10	112543970	112544334
								chr11	90787773	90788016		chr1	166574932	166575222		chr16	74772124	74772410						chr10	112562338	112562559
								chr11	90837508	90837890		chr1	166579740	166579871		chr16	74774704	74775185						chr10	114089208	114089429
								chr11	91289402	91289726		chr1	166644480	166644714		chr16	74777006	74777301						chr10	114122572	114122984
								chr11	91329195	91329679		chr1	166669938	166670184		chr16	74777581	74778185						chr10	114575464	114575685
								chr11	94441905	94442134		chr1	166674695	166675037		chr16	74827497	74827863						chr10	114636123	114636420
								chr11	94564099	94564308		chr1	166699694	166699826		chr16	75340185	75340778						chr10	114805559	114805854
								chr11	94565979	94566447		chr1	166809958	166810165		chr16	75412021	75412266						chr10	114812151	114812406
								chr11	94571300	94571745		chr1	166872625	166872773		chr16	77323293	77323818						chr10	114829148	114829846
								chr11	95832144	95832478		chr1	166999365	166999610		chr16	77332636	77332930						chr10	114830652	114831433
								chr11	95878444	95878852		chr1	167199095	167199238		chr16	77387299	77387850						chr10	115511042	115511355
								chr11	96005789	96006016		chr1	167206319	167206547		chr16	77392904	77393529						chr10	115654794	115655142
								chr11	100446566	100446958		chr1	167301879	167302048		chr16	77448585	77449057						chr10	115934484	115934787
								chr11	100542332	100542621		chr1	167356670	167356843		chr16	78641484	78641736						chr10	116031507	116031748
								chr11	100647970	100648169		chr1	167396135	167396282		chr16	79646157	79646451						chr10	116067007	116067259
								chr11	100732129	100732312		chr1	167511931	167512130		chr16	80048212	80048487						chr10	116080290	116080619
								chr11	100904826	100905059		chr1	167517324	167517568		chr16	81174914	81175220						chr10	116164348	116164636
								chr11	100926720	100927042		chr1	167517716	167517895		chr16	81465651	81465986						chr10	116237040	116237395
								chr11	100949287	100949472		chr1	167518384	167518575		chr16	81471732	81471970						chr10	116265010	116265425
								chr11	101206826	101207339		chr1	167569525	167569825		chr16	81616649	81617104						chr10	116311792	116312249
								chr11	101459881	101460064		chr1	167596974	167597596		chr16	81617547	81618222						chr10	116331410	116331713
								chr11	101557419	101557692		chr1	167604669	167604832		chr16	81764007	81764248						chr10	116336953	116337177
								chr11	101815599	101816033		chr1	167611483	167611727		chr16	84430198	84430455						chr10	116389671	116389971
								chr11	101885391	101885700		chr1	167614605	167614729		chr16	84636862	84637158						chr10	116391708	116392083
								chr11	101896829	101897397		chr1	167641262	167641533		chr16	85034089	85034422						chr10	116392983	116393525
								chr11	102416395	102416775		chr1	167684753	167684897		chr16	85973801	85974216						chr10	116396083	116396374
								chr11	102506851	102507123		chr1	167726331	167726565		chr16	86624042	86624389						chr10	116398522	116398793
								chr11	102821563	102821901		chr1	167740368	167740537		chr16	88152488	88152773						chr10	116399084	116399449
								chr11	102963962	102964360		chr1	167772629	167772811		chr16	89699527	89699860						chr10	116444752	116444973
								chr11	108395239	108395524		chr1	167799244	167799381		chr17	202417	203329						chr10	116453890	116454141
								chr11	108477495	108477823		chr1	167832408	167832647		chr17	518354	518675						chr10	116456612	116457494
								chr11	110154920	110155208		chr1	167832723	167832894		chr17	1018308	1018698						chr10	116581697	116581960
								chr11	110174107	110174456		chr1	167836100	167836258		chr17	2591685	2591956						chr10	116585585	116586075
								chr11	110193668	110193873		chr1	167838771	167838976		chr17	2747783	2748138						chr10	116616413	116616686
								chr11	111174216	111174399		chr1	167839045	167839182		chr17	2795835	2796200						chr10	116629327	116629567
								chr11	111205384	111205709		chr1	167954304	167954486		chr17	2855351	2855841						chr10	116636520	116636765
								chr11	111854249	111854460		chr1	168130782	168130938		chr17	2886125	2886388						chr10	117696820	117697054
								chr11	115322997	115323325		chr1	168148106	168148258		chr17	3795421	3795701						chr10	117706566	117707000
								chr11	115359660	115359990		chr1	168176565	168176696		chr17	4623016	4623504						chr10	117749279	117749500
								chr11	115370204	115370402		chr1	168250923	168251163		chr17	6495449	6496001						chr10	117872964	117873185
								chr11	115791903	115792086		chr1	168257564	168257817		chr17	6775495	6775797						chr10	117937667	117938057
								chr11	115899295	115899687		chr1	168310416	168310569		chr17	7167735	7168169						chr10	118015480	118016136
								chr11	116948170	116948353		chr1	168335071	168335199		chr17	8059734	8060068						chr10	118021645	118021943
								chr11	117054774	117055086		chr1	168339024	168339186		chr17	8550560	8550970						chr10	118607878	118608436
								chr11	117758683	117758974		chr1	168342321	168342471		chr17	9264546	9264784						chr10	118764636	118765212
								chr11	117928574	117928857		chr1	168371794	168371944		chr17	12011207	12011544						chr10	119102039	119102534
								chr11	117947553	117947759		chr1	168414981	168415160		chr17	12133688	12134121						chr10	119132728	119133103
								chr11	118112307	118112613		chr1	168439029	168439225		chr17	12134342	12135020						chr10	119805905	119806127
								chr11	118145922	118146189		chr1	168442512	168442674		chr17	12306277	12306611						chr10	120261159	120261392
								chr11	118185710	118185933		chr1	168807073	168807208		chr17	12502623	12503119						chr10	120330590	120330870
								chr11	118192604	118192888		chr1	169114690	169114814		chr17	12530614	12530866						chr10	120503835	120504183
								chr11	121002896	121003246		chr1	169162769	169162965		chr17	12724840	12725203						chr10	120507621	120507867
								chr11	121128683	121129110		chr1	169240408	169240549		chr17	14374435	14374788						chr10	120557703	120558160
								chr11	121330335	121330579		chr1	169278401	169278652		chr17	14603250	14603501						chr10	120631077	120631359
								chr11	121349096	121349310		chr1	169297223	169297391		chr17	14670838	14671145						chr10	120716231	120716527
								chr11	122953923	122954106		chr1	169307965	169308130		chr17	15193073	15193381						chr10	120718511	120718899
								chr11	124846544	124846752		chr1	169340748	169340895		chr17	15268074	15268343						chr10	120779993	120780385
								chr11	124906871	124907363		chr1	169390676	169390817		chr17	15553172	15553440						chr10	120782662	120783201
								chr11	126235259	126235635		chr1	169477773	169478029		chr17	15554931	15555287						chr10	120784752	120785254
								chr11	128883986	128884247		chr1	169497385	169497587		chr17	15753694	15754307						chr10	121013224	121013648
								chr11	128888213	128888677		chr1	169686083	169686275		chr17	15795970	15796366						chr10	121045558	121045939
								chr11	129061574	129061794		chr1	169764011	169764139		chr17	15869432	15869678						chr10	121047389	121047677
								chr11	129189153	129189389		chr1	170036783	170036947		chr17	16109803	16110617						chr10	121074936	121075168
								chr11	129634154	129634370		chr1	170043617	170043800		chr17	16301644	16301936						chr10	121171664	121172006
								chr11	129731777	129732051		chr1	170388732	170388942		chr17	17343755	17344322						chr10	121199380	121199852
								chr11	131293636	131293870		chr1	170906053	170906240		chr17	17441831	17442211						chr10	121200977	121201497
								chr11_gl000202_random	11966	12264		chr1	171365714	171365913		chr17	17589229	17589685						chr10	121430359	121430590
								chr12	441982	442249		chr1	171454514	171454683		chr17	18622536	18622774						chr10	121437874	121438175
								chr12	1153593	1153788		chr1	171584309	171584505		chr17	18823471	18823780						chr10	121441370	121441961
								chr12	1436789	1437060		chr1	171592390	171592569		chr17	18825097	18825692						chr10	121497387	121497721
								chr12	1684205	1684462		chr1	171653096	171653283		chr17	19172354	19172635						chr10	122125422	122125690
								chr12	1815652	1815969		chr1	171662388	171662595		chr17	19554170	19554459						chr10	122153878	122154324
								chr12	1849779	1850119		chr1	171722973	171723115		chr17	19652735	19652980						chr10	122181983	122182265
								chr12	1875255	1875642		chr1	171731457	171731677		chr17	19654402	19654727						chr10	122214428	122214967
								chr12	1876862	1877677		chr1	171954922	171955093		chr17	19806913	19807239						chr10	122216390	122216709
								chr12	1946061	1946309		chr1	172394591	172394755		chr17	19844156	19844394						chr10	122227299	122227682
								chr12	1949179	1949490		chr1	172411555	172411858		chr17	19963034	19963549						chr10	122228811	122229177
								chr12	3857457	3857765		chr1	172413149	172413286		chr17	19998727	19999279						chr10	122237083	122237540
								chr12	4108746	4108938		chr1	172425606	172425864		chr17	20007167	20007650						chr10	122268030	122268262
								chr12	4845195	4845501		chr1	172442548	172442787		chr17	20105330	20105677						chr10	122278950	122279171
								chr12	6310362	6310574		chr1	172541565	172541712		chr17	20109928	20110290						chr10	123218757	123218990
								chr12	6344513	6344989		chr1	172688346	172688516		chr17	20215873	20216242						chr10	123886868	123887111
								chr12	6373934	6374214		chr1	173272224	173272712		chr17	25553651	25554203						chr10	123906306	123906751
								chr12	6472884	6473331		chr1	173300390	173300593		chr17	25571947	25572271						chr10	123940663	123940884
								chr12	7417855	7418382		chr1	173324434	173324646		chr17	25787300	25787668						chr10	124060544	124061140
								chr12	7695890	7696078		chr1	173405272	173405427		chr17	25857817	25858332						chr10	124269829	124270141
								chr12	9274680	9275011		chr1	173443981	173444147		chr17	27135158	27135466						chr10	124354750	124355137
								chr12	9284854	9285053		chr1	173466179	173466360		chr17	27918533	27918830						chr10	124365356	124365742
								chr12	9369663	9370148		chr1	173520099	173520367		chr17	28703743	28704038						chr10	124369477	124369793
								chr12	9425919	9426240		chr1	173572496	173572696		chr17	28777708	28778057						chr10	124373483	124373898
								chr12	9815167	9815409		chr1	173583133	173583296		chr17	31439941	31440179						chr10	125029359	125030169
								chr12	10806100	10806403		chr1	173632380	173632580		chr17	31611111	31611389						chr10	125074849	125075160
								chr12	11071513	11071715		chr1	173640332	173640457		chr17	34032825	34033353						chr10	125140820	125141252
								chr12	12210012	12210251		chr1	173793347	173793477		chr17	36077103	36077460						chr10	125754943	125755428
								chr12	12247885	12248316		chr1	173793996	173794122		chr17	37025654	37025892						chr10	125769121	125769389
								chr12	12586317	12586524		chr1	173837505	173837630		chr17	37030002	37030249						chr10	126040125	126040385
								chr12	12692370	12692628		chr1	173837887	173838046		chr17	38179912	38180223						chr10	126213399	126214103
								chr12	12739926	12740148		chr1	173839423	173839651		chr17	38227308	38227710						chr10	126249025	126249323
								chr12	12972743	12973276		chr1	173886328	173886517		chr17	38255206	38255451						chr10	126267261	126267553
								chr12	13043626	13043895		chr1	173991382	173991506		chr17	38636639	38636918						chr10	126315693	126316009
								chr12	13143625	13143950		chr1	174122845	174122969		chr17	38707409	38707832						chr10	126398448	126398669
								chr12	13185170	13185565		chr1	174128325	174128490		chr17	39058263	39058605						chr10	126480298	126480728
								chr12	13198473	13198720		chr1	174136138	174136398		chr17	39368453	39368705						chr10	126595160	126595708
								chr12	13214676	13215046		chr1	174199597	174199896		chr17	39832488	39832850						chr10	126596421	126596674
								chr12	13301012	13301286		chr1	174201950	174202074		chr17	39933880	39934287						chr10	126632303	126632561
								chr12	13346291	13346474		chr1	174317713	174317857		chr17	40063381	40063716						chr10	126633611	126633927
								chr12	13376170	13376372		chr1	174715179	174715348		chr17	40064469	40064715						chr10	126723800	126724032
								chr12	14360822	14361315		chr1	174841900	174842218		chr17	40066467	40067263						chr10	126762310	126762661
								chr12	14667190	14667412		chr1	174882483	174882607		chr17	40407068	40407439						chr10	126816690	126817034
								chr12	14690397	14690705		chr1	174927719	174927856		chr17	40481159	40481496						chr10	126841463	126841955
								chr12	14972978	14973388		chr1	174933724	174933964		chr17	40998704	40998949						chr10	126889765	126890322
								chr12	15082001	15082349		chr1	174992434	174992651		chr17	41046234	41046649						chr10	126920127	126920545
								chr12	15316097	15316291		chr1	175115813	175115937		chr17	41047191	41047516						chr10	126923125	126923466
								chr12	15369308	15369889		chr1	175379109	175379371		chr17	41526827	41527270						chr10	126924691	126925097
								chr12	15378827	15379018		chr1	175560614	175560747		chr17	41535405	41535667						chr10	127750789	127751429
								chr12	15396088	15396387		chr1	175703012	175703245		chr17	41561052	41561299						chr10	127751992	127752307
								chr12	16316719	16317282		chr1	175863820	175863967		chr17	42620574	42620893						chr10	127779564	127779841
								chr12	16359413	16359644		chr1	176822635	176823035		chr17	43201530	43201798						chr10	127936078	127936367
								chr12	16484982	16485247		chr1	176824314	176824490		chr17	43261132	43261503						chr10	127958660	127959022
								chr12	16677300	16677651		chr1	176848980	176849601		chr17	43324907	43325163						chr10	128073070	128073436
								chr12	16683326	16683576		chr1	177151064	177151207		chr17	44140711	44140958						chr10	128086612	128086852
								chr12	16684610	16684846		chr1	178984664	178984838		chr17	46025974	46026749						chr10	128193074	128193457
								chr12	16734469	16734674		chr1	178986195	178986490		chr17	46045196	46045606						chr10	128352572	128352825
								chr12	17205729	17206056		chr1	178987092	178987275		chr17	46367705	46368146						chr10	128946724	128946983
								chr12	18294769	18295048		chr1	178998623	178998805		chr17	46391389	46391692						chr10	129106788	129107040
								chr12	18304440	18304844		chr1	179008999	179009280		chr17	46410414	46410748						chr10	129687877	129688229
								chr12	18412859	18413127		chr1	179016087	179016714		chr17	46872893	46873345						chr10	129721179	129721679
								chr12	18414196	18414563		chr1	179050818	179050961		chr17	46876656	46877138						chr10	129775953	129776212
								chr12	18559823	18560094		chr1	179105566	179105728		chr17	46951409	46951759						chr10	129789344	129789913
								chr12	18655324	18655699		chr1	179178262	179178476		chr17	47146310	47146604						chr10	129862993	129863228
								chr12	18658192	18658645		chr1	179277570	179277718		chr17	47472180	47472690						chr10	130991041	130991336
								chr12	18699496	18700014		chr1	179387268	179387424		chr17	48745306	48746029						chr10	134272105	134272622
								chr12	21597166	21597421		chr1	179496435	179496559		chr17	48770478	48770784						chr10	134284167	134284700
								chr12	21878763	21879126		chr1	179787897	179788042		chr17	48776694	48777062						chr10	134293916	134294279
								chr12	21929833	21930065		chr1	179941059	179941295		chr17	48785275	48785513						chr10	134320225	134320456
								chr12	21932210	21932505		chr1	180125815	180126126		chr17	49475023	49475430						chr10	134330501	134331488
								chr12	21967365	21967581		chr1	180496438	180496664		chr17	49500002	49500383						chr10	134336114	134336361
								chr12	21968373	21968893		chr1	180550953	180551138		chr17	49500830	49501239						chr10	134346272	134346522
								chr12	21972617	21972967		chr1	180554696	180554917		chr17	49501625	49501951						chr10	134385446	134385919
								chr12	22097394	22097623		chr1	180572508	180572699		chr17	53524207	53524513						chr10	134404788	134405181
								chr12	22457414	22457633		chr1	180579722	180580027		chr17	53536691	53537103						chr10	134429829	134430116
								chr12	22457835	22458036		chr1	180580512	180580751		chr17	53572538	53573051						chr10	134477923	134478144
								chr12	22568639	22569207		chr1	180609691	180610037		chr17	53661467	53661915						chr10	135072597	135073063
								chr12	22909250	22909573		chr1	180614053	180614261		chr17	53684967	53685574						chr11	394176	394891
								chr12	23635579	23635845		chr1	180679434	180679618		chr17	53841235	53841499						chr11	504214	504499
								chr12	25429680	25429893		chr1	180823709	180823895		chr17	55449479	55449783						chr11	541748	542373
								chr12	25495648	25496016		chr1	180902369	180902667		chr17	55454572	55454848						chr11	552140	552444
								chr12	25501272	25501805		chr1	180939712	180940183		chr17	55514016	55514415						chr11	648379	648720
								chr12	25654433	25654842		chr1	181056616	181056743		chr17	55601667	55601965						chr11	707739	708077
								chr12	25671465	25671803		chr1	181057847	181058053		chr17	55938382	55938707						chr11	783515	783967
								chr12	25677386	25677810		chr1	181098338	181098507		chr17	56052339	56052783						chr11	832629	832940
								chr12	25944959	25945201		chr1	181098979	181099262		chr17	56458650	56458923						chr11	833199	833570
								chr12	25954960	25955225		chr1	181110801	181110926		chr17	56991539	56991870						chr11	1040101	1040833
								chr12	25987098	25987312		chr1	181120772	181120946		chr17	57803062	57803494						chr11	1060873	1061126
								chr12	25988379	25988708		chr1	181129572	181129741		chr17	57851456	57851836						chr11	1072243	1072594
								chr12	25992393	25992713		chr1	181687273	181687428		chr17	57869572	57869811						chr11	1073324	1073597
								chr12	26012003	26012238		chr1	181863151	181863342		chr17	57880796	57881123						chr11	1116154	1116459
								chr12	26012867	26013214		chr1	181863668	181864033		chr17	57891987	57892493						chr11	1132041	1132314
								chr12	26020133	26020324		chr1	181875160	181875413		chr17	59380962	59381215						chr11	1220821	1221121
								chr12	26067541	26068041		chr1	181924317	181924528		chr17	59504193	59504627						chr11	1223494	1224109
								chr12	26196683	26196925		chr1	182169586	182169763		chr17	59644559	59645195						chr11	1224912	1225337
								chr12	26254385	26254593		chr1	182176003	182176314		chr17	61109958	61110197						chr11	1254089	1254383
								chr12	26582117	26582325		chr1	182205446	182205621		chr17	61113467	61113906						chr11	1481666	1482017
								chr12	27071130	27071675		chr1	182226593	182226785		chr17	62161559	62162005						chr11	1579701	1579944
								chr12	27230616	27230861		chr1	182231708	182231844		chr17	62227641	62228031						chr11	1580565	1581082
								chr12	27343731	27343942		chr1	182269142	182269469		chr17	63128129	63128499						chr11	1770333	1770668
								chr12	27741729	27742038		chr1	182269533	182269674		chr17	64225331	64225976						chr11	1771088	1771623
								chr12	27743872	27744125		chr1	182283974	182284109		chr17	64226699	64227036						chr11	1783685	1784046
								chr12	27768451	27768654		chr1	182299456	182299636		chr17	64345092	64345332						chr11	1849512	1849993
								chr12	27776612	27776927		chr1	182307147	182307661		chr17	64503683	64504002						chr11	1851586	1852321
								chr12	28671527	28671818		chr1	182308072	182308359		chr17	64505092	64505473						chr11	1875739	1876038
								chr12	29151567	29151782		chr1	182324557	182324734		chr17	64505540	64506028						chr11	1876963	1877219
								chr12	29311124	29311668		chr1	182360792	182360947		chr17	64687771	64688181						chr11	1897956	1898878
								chr12	31612951	31613314		chr1	182408518	182408701		chr17	65256437	65256844						chr11	2114300	2114554
								chr12	31932775	31932959		chr1	182477940	182478078		chr17	65487115	65487608						chr11	2118657	2119120
								chr12	32340077	32340410		chr1	182555640	182555807		chr17	65492476	65492831						chr11	2200146	2200408
								chr12	32364783	32365089		chr1	182709843	182709977		chr17	65809327	65809879						chr11	2387504	2387834
								chr12	32424300	32424571		chr1	182751039	182751250		chr17	66354125	66354429						chr11	2402212	2402493
								chr12	32453314	32453529		chr1	182760449	182760678		chr17	66458959	66459244						chr11	2752455	2752738
								chr12	32475585	32475911		chr1	182760844	182761242		chr17	67709934	67710364						chr11	2762863	2763389
								chr12	33165227	33165462		chr1	182809048	182809248		chr17	67753194	67753472						chr11	2821305	2821538
								chr12	33174317	33174504		chr1	182838480	182838605		chr17	67758133	67758554						chr11	2828561	2828934
								chr12	33176751	33177068		chr1	182899497	182899677		chr17	67773130	67773368						chr11	2881725	2882115
								chr12	33178572	33178755		chr1	183396834	183396970		chr17	67775726	67776276						chr11	2933830	2934051
								chr12	33246720	33247026		chr1	183495778	183495939		chr17	67808695	67808944						chr11	2950901	2951678
								chr12	33752717	33753277		chr1	183536791	183536940		chr17	67812744	67812984						chr11	3085215	3085441
								chr12	33762350	33762867		chr1	183549404	183549566		chr17	67892810	67893233						chr11	3147701	3147966
								chr12	33918614	33918863		chr1	183614692	183614869		chr17	68133562	68133857						chr11	3180557	3180792
								chr12	33992224	33992426		chr1	183614916	183615055		chr17	68134132	68134382						chr11	3802715	3803016
								chr12	33993276	33993640		chr1	183950176	183950329		chr17	68199047	68199337						chr11	3887240	3887466
								chr12	34263493	34263703		chr1	183956831	183957001		chr17	68235571	68235912						chr11	3991207	3991613
								chr12	40091046	40091332		chr1	183958289	183958478		chr17	68657389	68658014						chr11	4146355	4146609
								chr12	40257973	40258173		chr1	183962329	183962566		chr17	69398706	69398992						chr11	5385459	5385694
								chr12	43315877	43316313		chr1	183965673	183965872		chr17	70179316	70179639						chr11	5388762	5389125
								chr12	44189853	44190165		chr1	184000502	184000883		chr17	70388187	70388431						chr11	6659245	6659497
								chr12	44919698	44919951		chr1	184020720	184020879		chr17	70441516	70441784						chr11	6716644	6716898
								chr12	45240987	45241176		chr1	184737729	184737913		chr17	70442590	70442947						chr11	7913642	7914137
								chr12	45314529	45314714		chr1	184775446	184775801		chr17	70452241	70452567						chr11	7927625	7928199
								chr12	45653974	45654300		chr1	184898947	184899089		chr17	70610004	70610528						chr11	7986959	7987265
								chr12	45670063	45670311		chr1	184942761	184943002		chr17	70611113	70611610						chr11	7998238	7998519
								chr12	45677941	45678222		chr1	185049645	185049775		chr17	70698512	70698814						chr11	8041379	8041727
								chr12	45746777	45747213		chr1	185120492	185120644		chr17	70702444	70703087						chr11	8739107	8739936
								chr12	45749623	45749895		chr1	185147989	185148152		chr17	71211663	71212001						chr11	8789432	8789667
								chr12	45884104	45884301		chr1	185218772	185218972		chr17	71274448	71274765						chr11	8810210	8810445
								chr12	45990054	45990455		chr1	185233008	185233226		chr17	72426857	72427269						chr11	8829109	8829343
								chr12	46009075	46009324		chr1	185253785	185254151		chr17	72987811	72988192						chr11	8830629	8831465
								chr12	46088844	46089218		chr1	185286604	185286876		chr17	73359050	73359321						chr11	8836404	8836750
								chr12	46517996	46518191		chr1	185368540	185368664		chr17	73606522	73607142						chr11	8886917	8887309
								chr12	46548057	46548572		chr1	185409003	185409256		chr17	73739180	73739483						chr11	8928209	8928608
								chr12	46558023	46558336		chr1	185497478	185497689		chr17	74234177	74234483						chr11	8938794	8939495
								chr12	46570266	46570826		chr1	185499450	185499612		chr17	74991931	74992202						chr11	9241083	9241462
								chr12	46573445	46573855		chr1	185502893	185503040		chr17	75300589	75300906						chr11	9626435	9626667
								chr12	46591759	46592029		chr1	186015703	186015869		chr17	75388486	75389142						chr11	9634659	9635117
								chr12	46595018	46595690		chr1	186073685	186073845		chr17	75503980	75504882						chr11	9787033	9787446
								chr12	46603019	46603267		chr1	186081449	186081744		chr17	75611782	75612247						chr11	9787719	9788092
								chr12	46603959	46604181		chr1	186164521	186164938		chr17	75612362	75612831						chr11	9809666	9810019
								chr12	46612569	46612828		chr1	186373752	186373916		chr17	75618626	75619051						chr11	9862289	9862699
								chr12	46652843	46653275		chr1	186393754	186393978		chr17	76313530	76313817						chr11	10144288	10144525
								chr12	46654900	46655222		chr1	186976061	186976192		chr17	77429350	77429919						chr11	10285625	10285864
								chr12	46808469	46808668		chr1	187043923	187044085		chr17	77456003	77456463						chr11	10312446	10312710
								chr12	46836701	46836956		chr1	187586575	187586801		chr17	77469319	77470017						chr11	10323286	10323557
								chr12	46856154	46856364		chr1	188127425	188127572		chr17	77805336	77805816						chr11	10363991	10364212
								chr12	46902822	46903306		chr1	188720850	188720978		chr17	77961999	77962384						chr11	10401005	10401312
								chr12	46916374	46916702		chr1	188721065	188721199		chr17	78485981	78486291						chr11	10403383	10403882
								chr12	46973324	46973629		chr1	188993965	188994089		chr17	78765743	78766058						chr11	10680171	10680490
								chr12	47044326	47045104		chr1	189118837	189119047		chr17	79313714	79313984						chr11	10952731	10953026
								chr12	47146334	47146613		chr1	189181861	189182204		chr17	80220346	80220590						chr11	11630466	11630697
								chr12	47178607	47178884		chr1	189281713	189281987		chr17_gl000204_random	6881	7855						chr11	11996832	11997302
								chr12	47509873	47510269		chr1	190729169	190729293		chr18	2984945	2985231						chr11	11998588	11999157
								chr12	47639396	47639743		chr1	191792872	191793246		chr18	3052104	3052429						chr11	12001352	12001616
								chr12	47710416	47710690		chr1	191858256	191858542		chr18	3058471	3058730						chr11	12038743	12039449
								chr12	48196309	48196521		chr1	192036593	192036753		chr18	3117610	3118081						chr11	12063830	12064092
								chr12	48415612	48416109		chr1	192077364	192077554		chr18	3155554	3155840						chr11	12065584	12065814
								chr12	48416880	48417247		chr1	192092851	192093129		chr18	3459355	3459906						chr11	12066150	12066431
								chr12	48675790	48676041		chr1	192246884	192247043		chr18	3618064	3618642						chr11	12111856	12112129
								chr12	48685402	48685674		chr1	192778169	192778314		chr18	3771460	3771772						chr11	12130914	12131337
								chr12	48921227	48921466		chr1	192827195	192827429		chr18	3816984	3817356						chr11	12148041	12148491
								chr12	49797724	49798234		chr1	192946488	192946836		chr18	3967011	3967318						chr11	12159824	12160642
								chr12	50608930	50609200		chr1	192955309	192955540		chr18	7596187	7596631						chr11	12185833	12186092
								chr12	50645746	50646081		chr1	193028461	193028630		chr18	7637315	7637602						chr11	12190282	12190503
								chr12	51715697	51716080		chr1	193037223	193037410		chr18	7754788	7755331						chr11	12241347	12241568
								chr12	51777351	51777545		chr1	193406138	193406278		chr18	7755779	7756244						chr11	12253629	12253880
								chr12	52319166	52319437		chr1	193537671	193537857		chr18	7761176	7761900						chr11	12254281	12254794
								chr12	52510015	52510359		chr1	194504654	194504795		chr18	7871600	7872060						chr11	12301403	12301840
								chr12	52594521	52594704		chr1	194627350	194627487		chr18	7872658	7872900						chr11	12399591	12399837
								chr12	52611018	52611384		chr1	194668251	194668440		chr18	7877563	7878056						chr11	12424422	12425123
								chr12	52622259	52622477		chr1	195546977	195547144		chr18	7878337	7878575						chr11	12439811	12440105
								chr12	52629866	52630115		chr1	195868112	195868344		chr18	7902448	7903056						chr11	12562264	12562804
								chr12	52641213	52641424		chr1	195868957	195869189		chr18	7904547	7904870						chr11	12566711	12566957
								chr12	52738340	52738831		chr1	196059444	196059624		chr18	7914663	7914948						chr11	12578356	12578710
								chr12	52792714	52792902		chr1	196277383	196277632		chr18	7915534	7915772						chr11	12647046	12647636
								chr12	53295214	53295501		chr1	196373007	196373131		chr18	7941565	7941913						chr11	12715135	12715587
								chr12	53340763	53341003		chr1	196486376	196486611		chr18	7945841	7946244						chr11	12768151	12768498
								chr12	53369928	53370145		chr1	196515448	196515695		chr18	8148736	8149073						chr11	12910833	12911101
								chr12	54781381	54781723		chr1	196621089	196621314		chr18	8213024	8213358						chr11	12922088	12922452
								chr12	55285841	55286248		chr1	197066247	197066416		chr18	8299065	8299419						chr11	13142265	13142499
								chr12	56422836	56423132		chr1	197308670	197308865		chr18	8339072	8339878						chr11	13237782	13238314
								chr12	58420236	58420550		chr1	197375414	197375619		chr18	8704043	8704362						chr11	13281854	13282606
								chr12	58461312	58461724		chr1	197564490	197564645		chr18	8732621	8733055						chr11	13283253	13283546
								chr12	58479977	58480271		chr1	197715154	197715328		chr18	8794573	8795056						chr11	13304467	13304717
								chr12	58583837	58584118		chr1	197998703	197998860		chr18	9092729	9093066						chr11	13354136	13354597
								chr12	58696368	58696803		chr1	198048729	198049073		chr18	9094718	9095019						chr11	13355030	13355401
								chr12	58735509	58735939		chr1	198125381	198125514		chr18	9673264	9673643						chr11	13442092	13442327
								chr12	58814229	58814587		chr1	198131426	198131572		chr18	9743601	9743894						chr11	13685292	13685615
								chr12	58926671	58927159		chr1	198526215	198526355		chr18	9779678	9779945						chr11	14364442	14364768
								chr12	59421086	59421360		chr1	198552917	198553061		chr18	9827762	9828590						chr11	14427864	14428085
								chr12	59424174	59424585		chr1	198565037	198565170		chr18	10304888	10305135						chr11	14432514	14432811
								chr12	59431213	59431628		chr1	198568051	198568411		chr18	10750596	10750901						chr11	14435345	14435566
								chr12	59558687	59558969		chr1	198574184	198574398		chr18	11736674	11736953						chr11	14443811	14444367
								chr12	60021012	60021307		chr1	198601201	198601400		chr18	12606094	12606413						chr11	14470925	14471193
								chr12	60045933	60046117		chr1	198602813	198603266		chr18	12606921	12607159						chr11	15128132	15128508
								chr12	60130753	60131054		chr1	198619165	198619298		chr18	12640403	12640828						chr11	15886720	15887100
								chr12	60237154	60237496		chr1	198625856	198625985		chr18	13438501	13438756						chr11	16913452	16913880
								chr12	60349649	60350147		chr1	198651013	198651299		chr18	13472702	13472940						chr11	16923658	16924070
								chr12	60366890	60367733		chr1	200123298	200123652		chr18	13556529	13556851						chr11	16945419	16945917
								chr12	60430051	60430288		chr1	200422458	200422605		chr18	13836586	13836824						chr11	17186529	17186797
								chr12	60464489	60464695		chr1	200609169	200609393		chr18	19244068	19244334						chr11	17192910	17193301
								chr12	60465696	60465983		chr1	200610093	200610304		chr18	19862541	19862925						chr11	17246386	17246607
								chr12	60494504	60494968		chr1	200638681	200638810		chr18	20165686	20165953						chr11	17278087	17278472
								chr12	60495383	60495578		chr1	200645999	200646211		chr18	20193264	20193685						chr11	17297681	17298016
								chr12	60562256	60562523		chr1	200678007	200678147		chr18	20686589	20686975						chr11	17374895	17375246
								chr12	60608686	60608988		chr1	200982347	200982582		chr18	21173749	21174003						chr11	17695518	17695772
								chr12	60727200	60727619		chr1	200984805	200985196		chr18	21231333	21231606						chr11	17812044	17812292
								chr12	60817751	60818015		chr1	201122889	201123180		chr18	21284983	21285302						chr11	18289507	18289756
								chr12	60928810	60929531		chr1	201136640	201136770		chr18	21314974	21315361						chr11	18334654	18335002
								chr12	60935478	60935769		chr1	201346110	201346271		chr18	21632022	21632590						chr11	18479056	18479311
								chr12	61053896	61054316		chr1	201347004	201347128		chr18	21843143	21843381						chr11	19367840	19368082
								chr12	61078552	61079080		chr1	201449363	201449683		chr18	24036222	24036576						chr11	19388777	19389173
								chr12	61098317	61098740		chr1	201484324	201484448		chr18	24057900	24058200						chr11	19391994	19392363
								chr12	61108243	61108611		chr1	201536189	201536432		chr18	24155283	24155735						chr11	19395785	19396219
								chr12	61410819	61411019		chr1	201542283	201542469		chr18	24160026	24160604						chr11	19459426	19459647
								chr12	61666219	61666461		chr1	201547486	201547842		chr18	24337170	24337589						chr11	19617402	19618283
								chr12	61946958	61947158		chr1	201608351	201608476		chr18	24345519	24345849						chr11	19619220	19619816
								chr12	62609346	62609557		chr1	201612943	201613068		chr18	25705106	25705369						chr11	19624488	19624771
								chr12	63267119	63267379		chr1	201618925	201619053		chr18	29873085	29873477						chr11	19704934	19705155
								chr12	63267480	63267720		chr1	201700857	201701003		chr18	30005493	30005830						chr11	19778470	19778713
								chr12	63351032	63351563		chr1	201910568	201911017		chr18	33016080	33016348						chr11	19799216	19799572
								chr12	63441010	63441273		chr1	201977195	201977367		chr18	33036197	33036446						chr11	19890044	19890296
								chr12	63626686	63626976		chr1	201999004	201999155		chr18	33037165	33037571						chr11	19940581	19941220
								chr12	63833904	63834120		chr1	202036333	202036588		chr18	33062008	33062246						chr11	22656663	22656884
								chr12	63978382	63978633		chr1	202045251	202045496		chr18	46456339	46457285						chr11	23843947	23844306
								chr12	64037323	64037581		chr1	202046010	202046280		chr18	49140473	49140833						chr11	23924621	23925056
								chr12	64109084	64109267		chr1	202087147	202087389		chr18	50025205	50025770						chr11	23953910	23954304
								chr12	64260966	64261234		chr1	202160090	202160254		chr18	50026064	50026371						chr11	23995675	23995908
								chr12	64403862	64404177		chr1	202172728	202172863		chr18	52432561	52432914						chr11	26969010	26969231
								chr12	64474103	64474761		chr1	202310958	202311132		chr18	52491387	52491625						chr11	27925958	27926260
								chr12	64945610	64945915		chr1	202420429	202420621		chr18	52615680	52616030						chr11	27948466	27949031
								chr12	64993987	64994370		chr1	202431604	202431749		chr18	55404895	55405276						chr11	28726655	28727059
								chr12	65066168	65066354		chr1	202501272	202501548		chr18	55419868	55420156						chr11	28729847	28730081
								chr12	65184103	65184306		chr1	202520977	202521138		chr18	55426914	55427152						chr11	28776661	28777019
								chr12	65204723	65205043		chr1	202522694	202523106		chr18	55569012	55569446						chr11	28778620	28778843
								chr12	65283716	65283984		chr1	202708764	202708916		chr18	55676487	55676805						chr11	28903991	28904362
								chr12	65288866	65289100		chr1	202779800	202779970		chr18	55901952	55902656						chr11	29030075	29030447
								chr12	65999923	66000163		chr1	202896369	202896553		chr18	56029331	56029757						chr11	29195126	29195555
								chr12	66001273	66001638		chr1	202907543	202907770		chr18	56029900	56030319						chr11	29322040	29322592
								chr12	66247839	66248032		chr1	202913561	202914111		chr18	56074556	56075263						chr11	29327963	29328391
								chr12	66272465	66272729		chr1	202938140	202938276		chr18	56083914	56084274						chr11	29343330	29343607
								chr12	67134057	67134255		chr1	202951144	202951294		chr18	56194065	56194307						chr11	29795244	29795689
								chr12	67173367	67173621		chr1	202974861	202974998		chr18	56446728	56447095						chr11	31458917	31459461
								chr12	67232204	67232484		chr1	202976321	202976459		chr18	56451925	56452167						chr11	32091480	32091808
								chr12	67353143	67353384		chr1	202995378	202995512		chr18	56452492	56452835						chr11	32109509	32110532
								chr12	67669389	67669675		chr1	203235378	203235583		chr18	56635020	56635409						chr11	33067279	33067883
								chr12	67877615	67878074		chr1	203256695	203256848		chr18	60479304	60479907						chr11	33190314	33190697
								chr12	67989164	67989441		chr1	203258835	203259044		chr18	60507760	60508211						chr11	33249336	33249582
								chr12	68099822	68100007		chr1	203269524	203269867		chr18	60643531	60643932						chr11	33332156	33332381
								chr12	68108524	68108787		chr1	203272562	203272821		chr18	61348832	61349113						chr11	33339286	33339683
								chr12	68513129	68513394		chr1	203280979	203281303		chr18	61350420	61350716						chr11	33731062	33731344
								chr12	69393852	69394076		chr1	203595763	203595985		chr18	67910254	67910743						chr11	33747787	33748168
								chr12	69833922	69834288		chr1	203619453	203619720		chr18	68001025	68001267						chr11	33943140	33943485
								chr12	70416789	70416972		chr1	203648477	203648656		chr18	68051543	68051891						chr11	33953907	33954128
								chr12	70509042	70509341		chr1	203650903	203651084		chr18	68098360	68098987						chr11	34073058	34073457
								chr12	70669275	70669459		chr1	203651949	203652123		chr18	71423295	71423887						chr11	34214146	34214721
								chr12	73777527	73777939		chr1	203695696	203695938		chr18	71916388	71916848						chr11	34283376	34283744
								chr12	74432973	74433198		chr1	203764579	203764863		chr18	72663134	72663529						chr11	34284916	34285372
								chr12	75004558	75004935		chr1	203769182	203769410		chr18	72782803	72783084						chr11	34324109	34324382
								chr12	75035805	75036072		chr1	203810425	203810590		chr18	73120718	73121169						chr11	34523066	34523391
								chr12	75220016	75220201		chr1	203830571	203830701		chr18	74295710	74295948						chr11	34586180	34586663
								chr12	75258664	75258896		chr1	203887825	203888011		chr18	74783790	74784141						chr11	34852092	34852660
								chr12	75264938	75265128		chr1	203924186	203924345		chr18	74826464	74826702						chr11	35110260	35110590
								chr12	75265544	75266162		chr1	204146256	204146599		chr18	74839868	74840294						chr11	35236267	35236529
								chr12	75284947	75285333		chr1	204196557	204196757		chr18	75272587	75272825						chr11	35641861	35642264
								chr12	75565055	75565262		chr1	204347463	204347610		chr19	186218	186459						chr11	35648169	35648685
								chr12	75654147	75654440		chr1	204352404	204352570		chr19	624014	624406						chr11	35651520	35651866
								chr12	76106160	76106382		chr1	204352607	204352857		chr19	1042261	1042609						chr11	35663197	35663470
								chr12	76769808	76770028		chr1	204370078	204370266		chr19	2507199	2507437						chr11	35818212	35818649
								chr12	76816879	76817148		chr1	204380819	204381007		chr19	2588285	2588578						chr11	35965793	35966036
								chr12	77309638	77309924		chr1	204430895	204431019		chr19	3054338	3054857						chr11	36168877	36169370
								chr12	77337101	77337366		chr1	204431422	204431546		chr19	3055305	3055545						chr11	36270821	36271189
								chr12	77337715	77338000		chr1	204488179	204488367		chr19	4147261	4147686						chr11	36332109	36332386
								chr12	77393289	77393611		chr1	204592547	204592692		chr19	5870995	5871282						chr11	36383484	36384147
								chr12	77623974	77624241		chr1	204594133	204594369		chr19	5883461	5883699						chr11	36394025	36394249
								chr12	77738299	77738864		chr1	204599633	204599801		chr19	7199764	7200187						chr11	36449430	36449671
								chr12	78392218	78392541		chr1	204616783	204616957		chr19	7456106	7456575						chr11	36476202	36476538
								chr12	78983122	78983305		chr1	204641515	204642229		chr19	8740508	8741202						chr11	36491250	36492012
								chr12	78984390	78984857		chr1	204674480	204674613		chr19	8749516	8750419						chr11	37526493	37526778
								chr12	79416600	79416953		chr1	204680456	204680754		chr19	10875088	10875439						chr11	40350775	40351098
								chr12	79926757	79926944		chr1	204814006	204814143		chr19	11249805	11250116						chr11	43812026	43812251
								chr12	79943220	79943713		chr1	204829169	204829336		chr19	14613501	14613818						chr11	43852603	43852846
								chr12	80008503	80008815		chr1	204894925	204895177		chr19	15321104	15321526						chr11	44230565	44230810
								chr12	80078759	80079233		chr1	204953721	204953871		chr19	15359720	15359986						chr11	44265242	44265853
								chr12	80100027	80100409		chr1	205091341	205091553		chr19	15408204	15408641						chr11	44322550	44322870
								chr12	80898061	80898446		chr1	205126275	205126628		chr19	15413928	15414301						chr11	44323411	44323699
								chr12	81231879	81232220		chr1	205126934	205127084		chr19	15414839	15415243						chr11	44583891	44584211
								chr12	81262339	81262767		chr1	205139736	205140142		chr19	17350890	17351131						chr11	44590325	44591006
								chr12	81536708	81537239		chr1	205180776	205180935		chr19	18111768	18112037						chr11	44612362	44612642
								chr12	81775741	81776132		chr1	205199485	205199633		chr19	18491585	18491823						chr11	44655907	44656525
								chr12	81783363	81783651		chr1	205207409	205207594		chr19	31557277	31557541						chr11	44730493	44730962
								chr12	81795180	81795591		chr1	205218206	205218412		chr19	32853171	32853447						chr11	44883259	44884071
								chr12	81912405	81912758		chr1	205225096	205225325		chr19	33532175	33532565						chr11	45043466	45043765
								chr12	82807870	82808132		chr1	205236552	205236784		chr19	33867475	33867907						chr11	45044090	45044455
								chr12	82873365	82873938		chr1	205296299	205296509		chr19	35490865	35491136						chr11	45064180	45064446
								chr12	82903899	82904355		chr1	205464701	205464835		chr19	36056312	36056677						chr11	45110747	45111320
								chr12	83080180	83080423		chr1	205647637	205648056		chr19	38509346	38509610						chr11	45113639	45113911
								chr12	83088132	83088380		chr1	205680332	205680467		chr19	39221916	39222224						chr11	45114874	45115332
								chr12	83148726	83148988		chr1	205719367	205719577		chr19	39619164	39619462						chr11	45274321	45274741
								chr12	83302918	83303231		chr1	205771321	205771579		chr19	39888413	39888816						chr11	45422242	45422463
								chr12	83306181	83306427		chr1	205780890	205781063		chr19	39889124	39889461						chr11	45680091	45680352
								chr12	83324933	83325532		chr1	205914264	205914447		chr19	39892051	39892606						chr11	46306732	46307118
								chr12	84323385	84323749		chr1	206084201	206084500		chr19	40415487	40415808						chr11	46360591	46361178
								chr12	86215662	86215928		chr1	206094944	206095068		chr19	40449808	40450333						chr11	46390926	46391202
								chr12	86620330	86620521		chr1	206095522	206095669		chr19	41392756	41393104						chr11	46666073	46666329
								chr12	87480044	87480284		chr1	206096225	206096501		chr19	41506244	41506536						chr11	47058447	47058775
								chr12	87821501	87821831		chr1	206109028	206109294		chr19	41682154	41682521						chr11	47237645	47238330
								chr12	87835770	87835966		chr1	206116722	206116872		chr19	41882098	41882429						chr11	47428625	47429001
								chr12	87838420	87838773		chr1	206139529	206139727		chr19	42129708	42129946						chr11	47435235	47435780
								chr12	88818201	88818435		chr1	206158086	206158325		chr19	43001686	43002297						chr11	47437580	47437996
								chr12	88818835	88819233		chr1	206163026	206163218		chr19	43336482	43336818						chr11	47534957	47535328
								chr12	88914857	88915558		chr1	206247067	206247195		chr19	43337117	43337381						chr11	47628840	47629126
								chr12	88916859	88917043		chr1	206266116	206266316		chr19	45091557	45092397						chr11	47927076	47927610
								chr12	88952179	88952379		chr1	206274244	206274461		chr19	45188222	45188625						chr11	47961114	47961487
								chr12	89078451	89078646		chr1	206544479	206544611		chr19	45198069	45198355						chr11	48085166	48085466
								chr12	89210151	89210395		chr1	206554390	206554564		chr19	45227905	45228733						chr11	48102650	48103064
								chr12	89319720	89320112		chr1	206554718	206554851		chr19	45240255	45241190						chr11	48187022	48187309
								chr12	89619728	89619964		chr1	206562176	206562332		chr19	45242165	45242596						chr11	56982118	56982349
								chr12	89620514	89620906		chr1	206612666	206612869		chr19	46051552	46051848						chr11	57060416	57060900
								chr12	89649932	89650275		chr1	206629179	206629360		chr19	46571888	46572177						chr11	57062153	57062440
								chr12	89858795	89859132		chr1	206748516	206748667		chr19	47333138	47333386						chr11	57073689	57073959
								chr12	89960345	89960903		chr1	206763469	206763610		chr19	47454540	47454848						chr11	57089944	57090211
								chr12	90039258	90039569		chr1	206825361	206825771		chr19	47814106	47814463						chr11	57091078	57091340
								chr12	90156466	90157031		chr1	206833185	206833402		chr19	49068337	49068726						chr11	57194777	57195197
								chr12	90162746	90163379		chr1	206837437	206837589		chr19	49071671	49071959						chr11	57266926	57267299
								chr12	90312320	90312695		chr1	206845449	206845644		chr19	50804185	50804475						chr11	57826335	57827045
								chr12	91395104	91395456		chr1	206846584	206846926		chr19	51862628	51862985						chr11	57838194	57838415
								chr12	91774537	91774774		chr1	206865096	206865291		chr19	51867332	51867854						chr11	58161752	58162000
								chr12	91781130	91781704		chr1	206890744	206891061		chr19	55884149	55884387						chr11	58395192	58395840
								chr12	91782502	91782919		chr1	206908905	206909160		chr19	56093128	56093800						chr11	58656110	58656331
								chr12	91796770	91797043		chr1	206939674	206939843		chr1_gl000192_random	444117	444480						chr11	58687009	58687431
								chr12	91816155	91816371		chr1	206990377	206990511		chr2	1679361	1679631						chr11	58941640	58941929
								chr12	91816633	91816939		chr1	207020850	207021200		chr2	1733809	1734058						chr11	59436167	59436440
								chr12	91817388	91817808		chr1	207115219	207115361		chr2	6326652	6327234						chr11	59471457	59471883
								chr12	91818266	91818637		chr1	207191025	207191292		chr2	8446558	8447492						chr11	59537980	59538229
								chr12	92007322	92007573		chr1	207194443	207194802		chr2	8640639	8641037						chr11	59543849	59544209
								chr12	92012040	92012407		chr1	207197637	207197968		chr2	8745698	8746359						chr11	60599047	60599323
								chr12	92021895	92022714		chr1	207232229	207232479		chr2	8768516	8769012						chr11	60608146	60608623
								chr12	92061672	92061857		chr1	207258217	207258418		chr2	8773807	8774331						chr11	60730232	60730570
[truncated: 19,754 more rows]
