# Supplementary material for: Glucocorticoid receptor wields chromatin interactions to tune transcription for cytoskeleton stabilization in podocytes
Source: Commun Biol. 2021 Jun 3;4:675. doi: 10.1038/s42003-021-02209-8 (PMC8175753; doi:10.1038/s42003-021-02209-8)
Supplement: Supplementary file 6 — Supplementary Data 3 [file 42003_2021_2209_MOESM6_ESM.xlsx]

## Sheet: SE-hPC-without DEX
REGION_ID	CHROM	START	STOP	NUM_LOCI	CONSTITUENT_SIZE	trimmed.S2.J_HF5YFALXX_L8.sort.bam	trimmed.2_combined.sort.bam	enhancerRank	isSuper
42_S2_peak_153711_lociStitched	chr9	114653102	114972922	42	227387	389893	41992.4	1	1
83_S2_peak_87533_lociStitched	chr20	52171605	52578158	83	213393	347522	76310	2	1
56_S2_peak_24543_lociStitched	chr11	11997107	12311069	56	220433	266177	39936	3	1
64_S2_peak_8868_lociStitched	chr1	145008432	145289821	64	140620	307333	97642	4	1
53_S2_peak_35585_lociStitched	chr12	65978867	66297250	53	191768	246237	42313.1	5	1
53_S2_peak_112944_lociStitched	chr5	34455611	34763077	53	202095	240346	44213.6	6	1
40_S2_peak_49044_lociStitched	chr15	32928277	33174488	40	165723	227745	31958.2	7	1
76_S2_peak_51225_lociStitched	chr15	63132443	63450967	76	187535	220705	40420.7	8	1
15_S2_peak_71279_lociStitched	chr19	43319510	43472516	15	113929	195450	20105	9	1
62_S2_peak_120941_lociStitched	chr5	172184560	172463372	62	159882	209388	34461.2	10	1
42_S2_peak_87222_lociStitched	chr20	48747429	48963703	42	136408	210175	39275.4	11	1
87_S2_peak_146353_lociStitched	chr8	118837872	119155005	87	233597	209498	41449.3	12	1
39_S2_peak_51705_lociStitched	chr15	67287449	67494279	39	158166	191111	26536.3	13	1
73_S2_peak_84632_lociStitched	chr20	8953334	9226367	73	155145	212474	51412.1	14	1
8_S2_peak_85685_lociStitched	chr20	30249022	30353113	8	73399	175352	22514.9	15	1
37_S2_peak_49503_lociStitched	chr15	39402180	39627006	37	150739	181659	30216.6	16	1
17_S2_peak_133244_lociStitched	chr7	27084820	27250741	17	98933	167978	20640.6	17	1
43_S2_peak_6395_lociStitched	chr1	85899858	86098167	43	127186	171993	29944.7	18	1
29_S2_peak_91281_lociStitched	chr22	30554452	30723659	29	110621	157802	15956.2	19	1
28_S2_peak_154097_lociStitched	chr9	118347753	118548564	28	116680	168862	27330.4	20	1
53_S2_peak_64296_lociStitched	chr17	75274318	75473879	53	134029	172580	31849.9	21	1
13_S2_peak_62854_lociStitched	chr17	57822988	57937033	13	80069	157542	19342	22	1
40_S2_peak_91640_lociStitched	chr22	36678284	36878724	40	145831	157766	19683.2	23	1
29_S2_peak_86055_lociStitched	chr20	33787120	33960561	29	86854	169625	32156	24	1
42_S2_peak_103963_lociStitched	chr3	197004682	197249823	42	136664	168927	31819.3	25	1
53_S2_peak_32394_lociStitched	chr12	11775865	11993043	53	152920	163361	27972.5	26	1
26_S2_peak_46056_lociStitched	chr14	61927522	62092942	26	123047	152964	18361.6	27	1
38_S2_peak_15974_lociStitched	chr10	3757372	3947007	38	114389	159255	24728.4	28	1
59_S2_peak_139381_lociStitched	chr7	137438059	137693728	59	145276	166262	33543.8	29	1
35_S2_peak_125124_lociStitched	chr6	43909747	44101294	35	107105	154732	24345.6	30	1
55_S2_peak_96660_lociStitched	chr3	64064714	64354839	55	169205	166909	39515	31	1
62_S2_peak_70249_lociStitched	chr19	18384762	18634414	62	124197	156232	30083.1	32	1
51_S2_peak_99302_lociStitched	chr3	123353112	123565068	51	144579	152121	26982	33	1
104_S2_peak_5214_lociStitched	chr1	64125977	64560269	104	181705	182142	57630.5	34	1
24_S2_peak_119720_lociStitched	chr5	149807210	149938369	24	90484	138045	16696.5	35	1
35_S2_peak_112202_lociStitched	chr5	14139517	14305882	35	108839	144937	23773.6	36	1
53_S2_peak_87279_lociStitched	chr20	48982997	49198112	53	127661	159443	40118.9	37	1
35_S2_peak_16629_lociStitched	chr10	14360869	14523881	35	100344	138577	21159	38	1
10_S2_peak_102141_lociStitched	chr3	170404290	170499315	10	83445	130108	13037.4	39	1
57_S2_peak_13403_lociStitched	chr1	214554725	214782350	57	159517	145430	29386.4	40	1
39_S2_peak_38071_lociStitched	chr12	106313460	106539849	39	135437	144436	29815.4	41	1
20_S2_peak_125326_lociStitched	chr6	45554098	45696945	20	101674	132362	18970.1	42	1
45_S2_peak_147319_lociStitched	chr8	128806117	129004947	45	151916	137232	25470.1	43	1
22_S2_peak_147398_lociStitched	chr8	129114173	129252138	22	84616	132308	21094.8	44	1
27_S2_peak_43831_lociStitched	chr13	110939575	111080472	27	96469	128878	19387.4	45	1
25_S2_peak_132822_lociStitched	chr7	20235696	20394947	25	101466	131095	21912.9	46	1
38_S2_peak_70880_lociStitched	chr19	38389566	38571512	38	127636	131656	22634.1	47	1
40_S2_peak_150325_lociStitched	chr9	37898792	38088921	40	128335	131170	22986.6	48	1
15_S2_peak_87573_lociStitched	chr20	52702736	52794123	15	71828	126068	17975.8	49	1
66_S2_peak_5661_lociStitched	chr1	68075788	68317543	66	125150	138236	31234.7	50	1
23_S2_peak_59234_lociStitched	chr17	13379249	13513974	23	91993	130953	24115.8	51	1
17_S2_peak_123880_lociStitched	chr6	30683929	30812586	17	85944	122970	16493.8	52	1
59_S2_peak_101761_lociStitched	chr3	159428708	159648894	59	136216	134864	29020.5	53	1
30_S2_peak_62656_lociStitched	chr17	55887727	56033725	30	89776	130040	24250.3	54	1
52_S2_peak_22360_lociStitched	chr10	112060347	112336932	52	126056	141003	35568.8	55	1
35_S2_peak_144029_lociStitched	chr8	67330421	67527009	35	104941	128883	25635.1	56	1
24_S2_peak_95302_lociStitched	chr3	45123427	45268426	24	108238	121669	19125.4	57	1
41_S2_peak_13925_lociStitched	chr1	221867976	222066627	41	126877	126640	24195.7	58	1
30_S2_peak_64396_lociStitched	chr17	76284041	76416412	30	87545	122417	20769	59	1
23_S2_peak_68839_lociStitched	chr19	1164808	1286692	23	81594	114583	13967.9	60	1
31_S2_peak_84068_lociStitched	chr20	1777224	1922466	31	80131	123499	22991.8	61	1
46_S2_peak_6857_lociStitched	chr1	94031614	94248396	46	118021	128790	28745.3	62	1
45_S2_peak_71319_lociStitched	chr19	43488901	43712646	45	104815	122903	23560.3	63	1
62_S2_peak_36198_lociStitched	chr12	76016688	76287859	62	135206	135233	36797.9	64	1
52_S2_peak_118841_lociStitched	chr5	138935054	139149709	52	104819	124350	25994.7	65	1
28_S2_peak_98137_lociStitched	chr3	101771059	101926782	28	96667	118521	20415.3	66	1
36_S2_peak_63287_lociStitched	chr17	62599175	62748483	36	105297	122418	25024	67	1
52_S2_peak_130890_lociStitched	chr6	155272617	155524348	52	115626	136262	38892.4	68	1
18_S2_peak_140426_lociStitched	chr7_gl000195_random	63907	148898	18	45313	137753	41229.1	69	1
19_S2_peak_67290_lociStitched	chr18	46422939	46551194	19	74050	111723	15262.3	70	1
26_S2_peak_100108_lociStitched	chr3	133950341	134097140	26	71949	114635	19054.5	71	1
59_S2_peak_87302_lociStitched	chr20	49236370	49482509	59	101911	139905	44501.9	72	1
37_S2_peak_86462_lociStitched	chr20	38400298	38546050	37	81628	124458	29092.1	73	1
42_S2_peak_67896_lociStitched	chr18	56188880	56350707	42	109273	116240	21377.3	74	1
33_S2_peak_6962_lociStitched	chr1	94666926	94801458	33	91780	113612	18794.1	75	1
33_S2_peak_86345_lociStitched	chr20	36721732	36860996	33	97776	120672	26000.6	76	1
8_S2_peak_132893_lociStitched	chr7	22589194	22673272	8	54751	104955	11140.3	77	1
19_S2_peak_61212_lociStitched	chr17	39006291	39122575	19	63905	114249	20524.1	78	1
10_S2_peak_20665_lociStitched	chr10	82203096	82284385	10	64501	103985	10323.7	79	1
42_S2_peak_84253_lociStitched	chr20	3960766	4155637	42	105656	125068	31588.6	80	1
35_S2_peak_20569_lociStitched	chr10	80806778	80956615	35	98456	109920	18265.1	81	1
32_S2_peak_145106_lociStitched	chr8	94833667	95004519	32	100602	112950	21595.7	82	1
22_S2_peak_70953_lociStitched	chr19	39108681	39227474	22	76734	104835	14504.6	83	1
23_S2_peak_138951_lociStitched	chr7	130561588	130700944	23	78697	108586	18269.6	84	1
32_S2_peak_96358_lociStitched	chr3	57934878	58080984	32	108444	108425	18219.4	85	1
27_S2_peak_31431_lociStitched	chr11	131877995	132008065	27	75834	107880	17819.6	86	1
14_S2_peak_148736_lociStitched	chr9	5435597	5532566	14	69516	102302	12722.3	87	1
14_S2_peak_27274_lociStitched	chr11	65614416	65692805	14	53960	98683.9	9226.39	88	1
58_S2_peak_29166_lociStitched	chr11	95869531	96077636	58	124963	117746	28343.9	89	1
23_S2_peak_86942_lociStitched	chr20	45928318	46036383	23	62859	108562	20110.9	90	1
79_S2_peak_39436_lociStitched	chr12	124959945	125265860	79	121188	124538	36281.5	91	1
35_S2_peak_9834_lociStitched	chr1	157931315	158094741	35	91430	108041	20019.7	92	1
44_S2_peak_74187_lociStitched	chr2	36556240	36754066	44	116478	106648	19782.6	93	1
11_S2_peak_73651_lociStitched	chr2	27925481	28035442	11	77232	96831.7	10380.3	94	1
28_S2_peak_103603_lociStitched	chr3	192528754	192653931	28	88338	102658	16273	95	1
54_S2_peak_142795_lociStitched	chr8	38687276	38911838	54	101866	116458	30248.5	96	1
29_S2_peak_58268_lociStitched	chr17	758702	884148	29	87572	105826	19908.3	97	1
24_S2_peak_125631_lociStitched	chr6	52352631	52482596	24	98542	103283	17532.3	98	1
36_S2_peak_34595_lociStitched	chr12	52537358	52684733	36	93755	103870	18171.3	99	1
38_S2_peak_120572_lociStitched	chr5	167696591	167851253	38	91511	104103	19425.5	100	1
32_S2_peak_141707_lociStitched	chr8	23144695	23285892	32	91138	102114	18030.9	101	1
56_S2_peak_111974_lociStitched	chr5	10419934	10645821	56	104047	114818	30969.1	102	1
25_S2_peak_106674_lociStitched	chr4	74520293	74646369	25	71653	96435.5	12645.4	103	1
19_S2_peak_68640_lociStitched	chr18	74744369	74845670	19	67759	97249	13483.2	104	1
28_S2_peak_112151_lociStitched	chr5	13977379	14120542	28	78934	102863	19871	105	1
61_S2_peak_75307_lociStitched	chr2	54672264	54886553	61	104860	103609	21064.6	106	1
44_S2_peak_1348_lociStitched	chr1	16435626	16602624	44	83796	102336	20574.2	107	1
33_S2_peak_102445_lociStitched	chr3	172298503	172445150	33	95902	100732	19342.7	108	1
22_S2_peak_1470_lociStitched	chr1	17472555	17616294	22	82820	98648.1	17579.3	109	1
23_S2_peak_97179_lociStitched	chr3	71543621	71652332	23	77745	95187.4	14480.3	110	1
26_S2_peak_64202_lociStitched	chr17	74479129	74641813	26	72267	105468	24939.5	111	1
26_S2_peak_82247_lociStitched	chr2	216517494	216662582	26	89242	94916.6	14610.4	112	1
34_S2_peak_24416_lociStitched	chr11	10262703	10431497	34	73320	101428	21183.6	113	1
96_S2_peak_147606_lociStitched	chr8	131107467	131388148	96	122989	117493	37583.2	114	1
38_S2_peak_47148_lociStitched	chr14	77370152	77539280	38	75793	96030.9	16185.5	115	1
13_S2_peak_64218_lociStitched	chr17	74663363	74735979	13	59319	91321.9	11691.2	116	1
12_S2_peak_52382_lociStitched	chr15	74657312	74735705	12	58369	88874.1	9375.8	117	1
28_S2_peak_73765_lociStitched	chr2	28535760	28701278	28	77039	95023.9	15989	118	1
26_S2_peak_6341_lociStitched	chr1	85697019	85843000	26	89218	99106.5	20116.2	119	1
43_S2_peak_7074_lociStitched	chr1	95363810	95508882	43	90862	97357.8	18685.3	120	1
29_S2_peak_17393_lociStitched	chr10	28275618	28430421	29	78420	99847.9	21192.5	121	1
19_S2_peak_88226_lociStitched	chr21	16314309	16439793	19	94227	94941.2	16438.4	122	1
33_S2_peak_21435_lociStitched	chr10	96968821	97123968	33	98577	98704.5	20231.2	123	1
39_S2_peak_112879_lociStitched	chr5	33725379	33863310	39	85561	99034.5	20648.3	124	1
68_S2_peak_67996_lociStitched	chr18	57207810	57516356	68	110594	117865	39586.5	125	1
50_S2_peak_15876_lociStitched	chr10	2964527	3175879	50	90111	104344	26313.3	126	1
12_S2_peak_134316_lociStitched	chr7	41906803	41996957	12	58449	89730.3	11756.1	127	1
23_S2_peak_89590_lociStitched	chr21	39591049	39728660	23	97822	95020.4	17545.4	128	1
34_S2_peak_118204_lociStitched	chr5	131698294	131842579	34	89129	95545.5	18136.6	129	1
68_S2_peak_101046_lociStitched	chr3	149924250	150170112	68	109177	109384	32945.5	130	1
84_S2_peak_102342_lociStitched	chr3	171752647	172005346	84	117440	110151	33886.9	131	1
51_S2_peak_153556_lociStitched	chr9	112731862	112920463	51	104878	100807	24555.9	132	1
8_S2_peak_86800_lociStitched	chr20	43947444	44003065	8	40134	86574.1	10901.7	133	1
25_S2_peak_56498_lociStitched	chr16	57791621	57941076	25	82752	89448.8	13914.3	134	1
23_S2_peak_61265_lociStitched	chr17	39432375	39578402	23	73052	99853.3	24415.7	135	1
12_S2_peak_98715_lociStitched	chr3	112321516	112420095	12	71149	88701.4	13288.4	136	1
46_S2_peak_71714_lociStitched	chr19	47332776	47525057	46	101993	99505.4	24112	137	1
21_S2_peak_119532_lociStitched	chr5	148490246	148607928	21	75894	89814.9	14486.7	138	1
25_S2_peak_119772_lociStitched	chr5	150384188	150481283	25	62719	87288.4	12204.8	139	1
12_S2_peak_57618_lociStitched	chr16	82658110	82749965	12	69896	84561.7	9506.99	140	1
21_S2_peak_97755_lociStitched	chr3	98556701	98644798	21	52779	87039.8	12034.1	141	1
48_S2_peak_136847_lociStitched	chr7	92313786	92481329	48	98268	97794.8	22886.4	142	1
19_S2_peak_154930_lociStitched	chr9	130257201	130353305	19	71544	86926.1	12253.3	143	1
28_S2_peak_34837_lociStitched	chr12	54324582	54484437	28	67048	93595.1	19054.7	144	1
35_S2_peak_119508_lociStitched	chr5	148288276	148454647	35	84860	95330.6	21262.2	145	1
40_S2_peak_560_lociStitched	chr1	8042678	8232953	40	91186	98162.9	24450.3	146	1
22_S2_peak_64766_lociStitched	chr17	80162588	80260191	22	55383	88730.9	15050.4	147	1
32_S2_peak_134442_lociStitched	chr7	43494097	43641986	32	84041	92208.8	19018.5	148	1
28_S2_peak_45187_lociStitched	chr14	50317541	50473882	28	80952	89083.1	15946.8	149	1
22_S2_peak_137354_lociStitched	chr7	100724911	100836318	22	65980	85894.8	12834.1	150	1
30_S2_peak_99703_lociStitched	chr3	127449514	127620198	30	72430	94217.6	21216	151	1
45_S2_peak_18973_lociStitched	chr10	60264061	60434758	45	86879	95248.9	22668.6	152	1
26_S2_peak_78655_lociStitched	chr2	134471652	134602925	26	70171	85944.4	13442.4	153	1
28_S2_peak_146778_lociStitched	chr8	123084808	123219936	28	82304	89954.7	18269.3	154	1
12_S2_peak_39616_lociStitched	chr12	127708144	127792121	12	56364	82431.8	10791	155	1
42_S2_peak_26541_lociStitched	chr11	47987486	48133700	42	87013	89760.8	18218.3	156	1
40_S2_peak_25846_lociStitched	chr11	35077679	35259713	40	91403	94184.4	23081.9	157	1
10_S2_peak_47797_lociStitched	chr14	94406282	94502596	10	67461	80537.8	9612.14	158	1
49_S2_peak_91850_lociStitched	chr22	38494097	38745026	49	85599	93797.3	23060.4	159	1
25_S2_peak_93527_lociStitched	chr3	16068021	16189742	25	75613	85582	15020.4	160	1
40_S2_peak_98625_lociStitched	chr3	111383661	111531882	40	81877	89599.6	19920.9	161	1
43_S2_peak_8751_lociStitched	chr1	143953604	144093510	43	66449	98228	28666.7	162	1
21_S2_peak_122305_lociStitched	chr6	11583808	11719462	21	68197	87225.5	17784.2	163	1
19_S2_peak_52877_lociStitched	chr15	80711535	80819794	19	56318	83197	13965.4	164	1
24_S2_peak_131145_lociStitched	chr6	158375055	158493177	24	76895	86866.9	17635.6	165	1
32_S2_peak_103407_lociStitched	chr3	189714611	189848740	32	95664	87250.9	18120.8	166	1
19_S2_peak_134194_lociStitched	chr7	41006526	41099559	19	62395	81180.6	12187.3	167	1
11_S2_peak_97770_lociStitched	chr3	98671188	98743797	11	44921	78722.7	9889.35	168	1
21_S2_peak_36236_lociStitched	chr12	76325879	76432629	21	67461	82976.8	14187.1	169	1
24_S2_peak_2984_lociStitched	chr1	32154055	32266597	24	70844	82110.6	13415	170	1
30_S2_peak_92474_lociStitched	chr22	46390258	46518963	30	59768	80402	11750.8	171	1
19_S2_peak_52308_lociStitched	chr15	74206199	74304718	19	61702	81219.1	12640	172	1
16_S2_peak_38609_lociStitched	chr12	113619662	113699930	16	56514	78478	10137.8	173	1
48_S2_peak_142294_lociStitched	chr8	30240083	30410966	48	103185	89696.5	22146.4	174	1
32_S2_peak_117738_lociStitched	chr5	123962352	124097781	32	73517	85333.8	17890.2	175	1
44_S2_peak_77949_lociStitched	chr2	113956124	114128085	44	79175	83693.4	16456.7	176	1
10_S2_peak_23780_lociStitched	chr11	745901	848897	10	52183	79111.2	12132.9	177	1
4_S2_peak_118152_lociStitched	chr5	131400983	131446950	4	42530	72820.9	5879.18	178	1
34_S2_peak_103236_lociStitched	chr3	187903040	188019980	34	80182	82150.4	15354.2	179	1
10_S2_peak_154636_lociStitched	chr9	127001844	127075501	10	60811	75527.9	8883.03	180	1
41_S2_peak_119567_lociStitched	chr5	148766754	148944436	41	74380	89605	23063.1	181	1
50_S2_peak_66395_lociStitched	chr18	25583765	25765416	50	98860	91188.8	24722.7	182	1
30_S2_peak_125227_lociStitched	chr6	44591893	44712565	30	67781	81996.6	15615	183	1
35_S2_peak_25729_lociStitched	chr11	34254060	34403195	35	87705	85379.8	19104.2	184	1
37_S2_peak_63828_lociStitched	chr17	70449069	70621130	37	66165	94048.5	28114.8	185	1
15_S2_peak_87389_lociStitched	chr20	49923115	50030334	15	53980	85764.5	19921.3	186	1
37_S2_peak_65252_lociStitched	chr18	7512316	7702997	37	77835	90497.2	24731.3	187	1
55_S2_peak_97089_lociStitched	chr3	71097244	71260792	55	95404	87432.8	21686.5	188	1
38_S2_peak_8591_lociStitched	chr1	120553094	120696960	38	68260	97368.5	31693.7	189	1
12_S2_peak_30704_lociStitched	chr11	122006223	122098685	12	60305	77575.6	12001.6	190	1
11_S2_peak_96112_lociStitched	chr3	55162704	55239307	11	55161	75339.1	9874.13	191	1
39_S2_peak_135159_lociStitched	chr7	55085497	55226852	39	80707	83526.7	18121.7	192	1
38_S2_peak_124443_lociStitched	chr6	36510231	36655131	38	69479	83984	18590.7	193	1
38_S2_peak_9402_lociStitched	chr1	153463082	153652216	38	70674	87739.3	22393.5	194	1
35_S2_peak_34377_lociStitched	chr12	50544773	50709485	35	87060	86391.4	21116.1	195	1
20_S2_peak_98117_lociStitched	chr3	101606256	101728326	20	64013	81555	16638.1	196	1
22_S2_peak_93038_lociStitched	chr3	10206084	10315486	22	56682	81548.3	16815.1	197	1
34_S2_peak_40525_lociStitched	chr13	31341234	31512101	34	78711	83588.1	18863.7	198	1
39_S2_peak_87142_lociStitched	chr20	48283729	48470913	39	80983	99039.1	34329.5	199	1
17_S2_peak_96149_lociStitched	chr3	55474575	55570451	17	57500	76576.2	11888.6	200	1
32_S2_peak_38286_lociStitched	chr12	109006082	109129561	32	81122	80767.6	16089.3	201	1
25_S2_peak_100513_lociStitched	chr3	140949614	141094417	25	69504	82957.6	18491.3	202	1
20_S2_peak_36774_lociStitched	chr12	88137158	88243919	20	65973	79141.9	15106.7	203	1
38_S2_peak_50925_lociStitched	chr15	59559330	59706096	38	80617	83025.5	19064.9	204	1
32_S2_peak_140035_lociStitched	chr7	149981356	150146805	32	75180	84064.6	20168.2	205	1
12_S2_peak_21323_lociStitched	chr10	95190944	95260751	12	49541	73080.9	9193.58	206	1
29_S2_peak_152491_lociStitched	chr9	97601471	97716654	29	77083	79176.8	15307.8	207	1
23_S2_peak_60648_lociStitched	chr17	32525544	32637143	23	52490	82694.9	18849.1	208	1
32_S2_peak_12194_lociStitched	chr1	201404408	201533351	32	77784	78951.8	15176.6	209	1
28_S2_peak_65085_lociStitched	chr18	3572265	3713074	28	63456	80993.3	17319.5	210	1
21_S2_peak_27889_lociStitched	chr11	72947249	73056433	21	66342	76734.5	13091.2	211	1
56_S2_peak_14947_lociStitched	chr1	234835376	235071932	56	89727	94433.2	30941.5	212	1
33_S2_peak_61235_lociStitched	chr17	39141502	39298678	33	68390	90470.5	27050	213	1
72_S2_peak_116886_lociStitched	chr5	106694921	106916681	72	97625	92717.9	29494.1	214	1
20_S2_peak_60906_lociStitched	chr17	36097506	36210293	20	59969	81827	18846.7	215	1
24_S2_peak_46075_lociStitched	chr14	62108521	62234928	24	71383	75907.4	13007.3	216	1
26_S2_peak_53846_lociStitched	chr15	93340756	93479830	26	64542	80635.1	17773.7	217	1
18_S2_peak_131312_lociStitched	chr6	160101020	160187969	18	51036	76758.6	13998.8	218	1
21_S2_peak_81134_lociStitched	chr2	191698505	191796342	21	59850	72810.3	10331.6	219	1
52_S2_peak_147132_lociStitched	chr8	126476658	126714837	52	95789	91532.2	29272.2	220	1
31_S2_peak_14800_lociStitched	chr1	232973312	233125442	31	72286	80659.3	18544.6	221	1
38_S2_peak_37759_lociStitched	chr12	102156630	102321536	38	58428	83491.9	21470.8	222	1
19_S2_peak_122462_lociStitched	chr6	12521372	12609801	19	61470	73953.2	11973.3	223	1
25_S2_peak_32036_lociStitched	chr12	6363383	6495584	25	63004	78263	16340	224	1
27_S2_peak_81858_lociStitched	chr2	206514357	206640840	27	62153	74511.1	12673.6	225	1
29_S2_peak_3483_lociStitched	chr1	39546691	39682185	29	79597	79345.3	17587.1	226	1
37_S2_peak_103039_lociStitched	chr3	185395624	185544940	37	73287	81825.2	20217.4	227	1
25_S2_peak_101533_lociStitched	chr3	156781479	156894711	25	62656	75740.9	14425.8	228	1
22_S2_peak_147218_lociStitched	chr8	127541389	127644724	22	65075	74948.9	13764.2	229	1
51_S2_peak_147078_lociStitched	chr8	126282865	126459356	51	84741	83409.6	22467.3	230	1
20_S2_peak_146502_lociStitched	chr8	119847643	119947912	20	59790	74499.9	13586.4	231	1
45_S2_peak_2113_lociStitched	chr1	25004538	25174918	45	85674	83077.3	22251.6	232	1
11_S2_peak_34060_lociStitched	chr12	47462155	47519110	11	39972	68534	7711.71	233	1
27_S2_peak_138274_lociStitched	chr7	116138998	116275132	27	72259	78345.1	18024.1	234	1
24_S2_peak_58798_lociStitched	chr17	7117308	7234246	24	47041	78173.1	18265.7	235	1
24_S2_peak_118174_lociStitched	chr5	131512170	131637059	24	65744	75183.2	15523.7	236	1
31_S2_peak_37388_lociStitched	chr12	95154243	95269585	31	67778	74510.9	15329	237	1
44_S2_peak_134898_lociStitched	chr7	47478112	47647039	44	74342	79159.2	20034.7	238	1
40_S2_peak_38176_lociStitched	chr12	107669536	107813347	40	80849	76723.2	17731.9	239	1
66_S2_peak_116419_lociStitched	chr5	95237661	95493347	66	87539	92788.4	33878.4	240	1
15_S2_peak_60987_lociStitched	chr17	37006948	37083520	15	48244	71548.9	12680.3	241	1
15_S2_peak_27233_lociStitched	chr11	65220250	65294454	15	43273	67599.8	8874.8	242	1
30_S2_peak_27113_lociStitched	chr11	63974233	64127482	30	57183	76486.6	17899.5	243	1
47_S2_peak_12446_lociStitched	chr1	203474118	203646023	47	72831	78216.8	20130.1	244	1
25_S2_peak_35366_lociStitched	chr12	63085228	63212365	25	64574	74832.8	16807.5	245	1
16_S2_peak_17855_lociStitched	chr10	33214421	33305382	16	62439	70294.7	12270.6	246	1
31_S2_peak_61474_lociStitched	chr17	40895004	41083817	31	58566	88100.1	30247.8	247	1
40_S2_peak_88886_lociStitched	chr21	30443620	30638874	40	83630	83451.6	25656.4	248	1
27_S2_peak_93442_lociStitched	chr3	15302446	15430875	27	76824	73898	16259.1	249	1
45_S2_peak_67862_lociStitched	chr18	55843324	55989930	45	75875	76718.9	19161.4	250	1
10_S2_peak_8168_lociStitched	chr1	115828169	115890253	10	51342	65343.4	8058.5	251	1
13_S2_peak_60416_lociStitched	chr17	29860070	29935780	13	45253	69547.2	12280.2	252	1
25_S2_peak_66707_lociStitched	chr18	33871061	33979286	25	67778	71450.1	14339.8	253	1
23_S2_peak_83473_lociStitched	chr2	235854689	235940434	23	65940	65337.7	8300.12	254	1
41_S2_peak_20417_lociStitched	chr10	79237479	79402711	41	75992	78501.7	21595.8	255	1
30_S2_peak_120680_lociStitched	chr5	169112324	169242213	30	64332	73439.2	16547.9	256	1
41_S2_peak_130015_lociStitched	chr6	143105086	143269895	41	77166	78993	22150.3	257	1
39_S2_peak_41466_lociStitched	chr13	45682943	45816243	39	67279	72128.6	15542.8	258	1
27_S2_peak_61308_lociStitched	chr17	39592478	39715826	27	59766	76253.7	19748	259	1
47_S2_peak_145683_lociStitched	chr8	102036478	102220068	47	76376	80742.9	24307.3	260	1
41_S2_peak_130286_lociStitched	chr6	148496358	148670503	41	74895	77755.7	21559.2	261	1
20_S2_peak_21991_lociStitched	chr10	104343914	104439432	20	51971	67827.3	11643.6	262	1
34_S2_peak_13041_lociStitched	chr1	209780163	209958733	34	69359	78338.7	22196.3	263	1
22_S2_peak_148756_lociStitched	chr9	5548250	5651377	22	53393	69847.9	13705.6	264	1
35_S2_peak_85560_lociStitched	chr20	25275686	25391817	35	59496	75589.7	19684.2	265	1
58_S2_peak_138861_lociStitched	chr7	129464515	129635046	58	71601	76960.6	21282.3	266	1
43_S2_peak_120512_lociStitched	chr5	167111578	167263080	43	72809	75705.5	20043.7	267	1
41_S2_peak_13691_lociStitched	chr1	218823263	219002194	41	70619	78765.4	23153.7	268	1
42_S2_peak_97890_lociStitched	chr3	99535718	99688100	42	82972	75642.4	20083.9	269	1
27_S2_peak_52512_lociStitched	chr15	75898568	76034463	27	65841	71725.4	16212.3	270	1
33_S2_peak_119178_lociStitched	chr5	142519083	142644667	33	70615	71482.4	15974.3	271	1
15_S2_peak_118488_lociStitched	chr5	135328300	135417487	15	60573	67505.6	12031.3	272	1
27_S2_peak_65376_lociStitched	chr18	8680654	8818464	27	59810	72722.3	17350.3	273	1
9_S2_peak_12609_lociStitched	chr1	205224856	205298443	9	56745	64072.2	8734.78	274	1
22_S2_peak_129594_lociStitched	chr6	138115686	138232556	22	70460	70963.5	15695.6	275	1
30_S2_peak_46443_lociStitched	chr14	68554786	68680194	30	64718	68209.4	13192.9	276	1
10_S2_peak_14930_lociStitched	chr1	234719687	234779095	10	42429	62461.6	7509.17	277	1
13_S2_peak_62278_lociStitched	chr17	48095899	48152342	13	40051	61387.4	6445.79	278	1
15_S2_peak_114227_lociStitched	chr5	57071016	57159967	15	53230	67042.4	12141.8	279	1
38_S2_peak_152896_lociStitched	chr9	101779673	101899652	38	64221	70199.7	15537.3	280	1
42_S2_peak_117859_lociStitched	chr5	125679807	125840631	42	75565	75732	21148.4	281	1
20_S2_peak_103453_lociStitched	chr3	190018385	190106269	20	63454	66651.2	12145.6	282	1
27_S2_peak_154274_lociStitched	chr9	119616776	119762583	27	76614	73472.1	18998.7	283	1
20_S2_peak_113201_lociStitched	chr5	37768405	37852374	20	50725	66066.8	11898.4	284	1
43_S2_peak_123059_lociStitched	chr6	18215500	18363840	43	65903	72909.1	18868.8	285	1
19_S2_peak_15005_lociStitched	chr1	235085761	235163258	19	51381	63384.8	9415.89	286	1
32_S2_peak_85758_lociStitched	chr20	31026933	31199237	32	54475	83533	29567.4	287	1
25_S2_peak_59154_lociStitched	chr17	12471106	12572891	25	64847	71575.2	17669.9	288	1
38_S2_peak_122863_lociStitched	chr6	16654621	16772137	38	71420	69698.7	15794.2	289	1
14_S2_peak_38303_lociStitched	chr12	109192152	109253563	14	48551	61840.9	7940.44	290	1
29_S2_peak_3094_lociStitched	chr1	33159325	33285664	29	61266	70017.1	16234.6	291	1
30_S2_peak_46564_lociStitched	chr14	69351296	69456218	30	61181	64380.1	10607.6	292	1
30_S2_peak_1309_lociStitched	chr1	16142298	16314137	30	66019	74956.2	21342.4	293	1
35_S2_peak_51655_lociStitched	chr15	66992644	67156246	35	74386	72950.1	19501.4	294	1
11_S2_peak_148265_lociStitched	chr8	145002185	145065917	11	43603	61087.1	7730.69	295	1
23_S2_peak_31103_lociStitched	chr11	128306103	128396512	23	70823	65401.9	12259.5	296	1
44_S2_peak_112430_lociStitched	chr5	17089699	17259501	44	84797	77124.1	24094.9	297	1
33_S2_peak_149559_lociStitched	chr9	22026340	22171247	33	67162	72323.1	19316.1	298	1
29_S2_peak_149357_lociStitched	chr9	19075394	19186816	29	66276	66886.6	13916.6	299	1
8_S2_peak_3876_lociStitched	chr1	43388774	43439983	8	46370	59515.1	6605.96	300	1
21_S2_peak_61173_lociStitched	chr17	38627181	38719059	21	52161	67695.7	14819.9	301	1
31_S2_peak_79742_lociStitched	chr2	161037330	161167049	31	66040	66532.9	13659.4	302	1
27_S2_peak_132127_lociStitched	chr7	4651983	4792629	27	55098	70140.2	17327.6	303	1
37_S2_peak_17557_lociStitched	chr10	29808989	29958972	37	67238	71991.8	19212.8	304	1
17_S2_peak_62087_lociStitched	chr17	46649364	46725495	17	45797	61452.9	8724.61	305	1
24_S2_peak_38475_lociStitched	chr12	111825072	111913122	24	56006	63607.3	11164.7	306	1
15_S2_peak_13001_lociStitched	chr1	209521898	209609167	15	61970	63549.3	11275.2	307	1
45_S2_peak_140722_lociStitched	chr8	8372511	8538206	45	72821	73601.7	21374.7	308	1
42_S2_peak_128369_lociStitched	chr6	116562528	116746147	42	76910	77138.3	24953.8	309	1
41_S2_peak_110533_lociStitched	chr4	169435055	169589480	41	68257	67406.5	15241.7	310	1
30_S2_peak_73805_lociStitched	chr2	28804818	28918461	30	67095	63071.9	10932.5	311	1
11_S2_peak_94712_lociStitched	chr3	36676929	36757192	11	42598	62460.7	10562.6	312	1
47_S2_peak_95673_lociStitched	chr3	49365533	49543543	47	64187	73500.3	21699.4	313	1
32_S2_peak_2625_lociStitched	chr1	28639164	28784843	32	64896	70552.3	18807.2	314	1
18_S2_peak_74286_lociStitched	chr2	37831508	37942097	18	67886	62936.2	11202.7	315	1
18_S2_peak_48182_lociStitched	chr14	102680996	102786987	18	51415	62078.9	10376.5	316	1
23_S2_peak_24371_lociStitched	chr11	9747272	9885286	23	61507	69131.2	17486.4	317	1
40_S2_peak_100934_lociStitched	chr3	149245915	149381142	40	75236	69547.2	17944.6	318	1
20_S2_peak_129741_lociStitched	chr6	139836085	139930002	20	57500	63703.9	12115.3	319	1
33_S2_peak_122427_lociStitched	chr6	12265232	12421782	33	66477	72780.1	21290.8	320	1
31_S2_peak_102259_lociStitched	chr3	171486652	171623091	31	70185	69120	17668.9	321	1
30_S2_peak_133125_lociStitched	chr7	24937384	25073580	30	61884	69868.5	18427.3	322	1
21_S2_peak_73_lociStitched	chr1	1136062	1261575	21	48063	65605.6	14183	323	1
11_S2_peak_17871_lociStitched	chr10	33375855	33454283	11	44162	60954.2	9881.93	324	1
26_S2_peak_123350_lociStitched	chr6	24282501	24405000	26	63542	66676.2	15716.6	325	1
20_S2_peak_141743_lociStitched	chr8	23346988	23432516	20	49569	61699.9	10845	326	1
22_S2_peak_113558_lociStitched	chr5	42974166	43080072	22	56686	65460.5	14625.6	327	1
10_S2_peak_8807_lociStitched	chr1	144887710	144942437	10	29701	63335.6	12510.6	328	1
21_S2_peak_141314_lociStitched	chr8	18856494	18956026	21	60112	63790.1	12969	329	1
28_S2_peak_64079_lociStitched	chr17	73661492	73783893	28	48580	70282.7	19535.2	330	1
41_S2_peak_43144_lociStitched	chr13	98780554	98933570	41	69200	67694.3	16969.5	331	1
35_S2_peak_1920_lociStitched	chr1	23417777	23552315	35	63571	68304.9	17732.1	332	1
39_S2_peak_148089_lociStitched	chr8	141925840	142070198	39	69074	69580.6	19011.9	333	1
30_S2_peak_52042_lociStitched	chr15	71050769	71195500	30	62302	68457.8	17932.2	334	1
15_S2_peak_85668_lociStitched	chr20	30063050	30162039	15	48851	68282.6	17897.2	335	1
27_S2_peak_9533_lociStitched	chr1	154908070	155064203	27	50630	67527.5	17205.9	336	1
47_S2_peak_24622_lociStitched	chr11	12694898	12877145	47	73655	73518.4	23200	337	1
36_S2_peak_73716_lociStitched	chr2	28265134	28396507	36	65663	63571.4	13268.7	338	1
11_S2_peak_39004_lociStitched	chr12	120660000	120741492	11	49140	60067.8	9811.64	339	1
25_S2_peak_27839_lociStitched	chr11	72400044	72528624	25	61681	65100.1	14902.4	340	1
29_S2_peak_157292_lociStitched	chrX	45595490	45713481	29	56948	58476.3	8306.57	341	1
19_S2_peak_140348_lociStitched	chr7	157062947	157151823	19	50912	60746.7	10585.1	342	1
30_S2_peak_10750_lociStitched	chr1	172820390	172967651	30	72034	68903.4	19055.6	343	1
18_S2_peak_141581_lociStitched	chr8	22171629	22267137	18	51944	62089.8	12272.8	344	1
12_S2_peak_87695_lociStitched	chr20	56236409	56294195	12	35845	60236.1	10424.6	345	1
16_S2_peak_134218_lociStitched	chr7	41121087	41204848	16	50252	60978	11173.7	346	1
23_S2_peak_61958_lociStitched	chr17	45262546	45401702	23	59763	66460.9	16698.7	347	1
20_S2_peak_115370_lociStitched	chr5	76059281	76147735	20	55267	61272.1	11569.8	348	1
36_S2_peak_2347_lociStitched	chr1	26593717	26761308	36	72018	69265.4	19591.4	349	1
26_S2_peak_85385_lociStitched	chr20	22696939	22818344	26	47727	70718.4	21075.9	350	1
32_S2_peak_40692_lociStitched	chr13	33742447	33861127	32	62493	63102.2	13470.2	351	1
27_S2_peak_69777_lociStitched	chr19	13025086	13175521	27	58423	67470.1	17856.6	352	1
44_S2_peak_125956_lociStitched	chr6	56506104	56673320	44	74623	72304.2	22774.8	353	1
35_S2_peak_64010_lociStitched	chr17	73061441	73203761	35	44574	72213.2	22685.8	354	1
25_S2_peak_26198_lociStitched	chr11	44575629	44657150	25	53630	59689.7	10214.6	355	1
25_S2_peak_67753_lociStitched	chr18	55435340	55566040	25	65732	66395.6	16925.7	356	1
37_S2_peak_61415_lociStitched	chr17	40470531	40583375	37	60311	68530.2	19127.1	357	1
17_S2_peak_44374_lociStitched	chr14	23226109	23323207	17	49976	61375.6	12069.3	358	1
44_S2_peak_126544_lociStitched	chr6	75973212	76168914	44	78830	75364.8	26106.6	359	1
29_S2_peak_85927_lociStitched	chr20	32886365	32991880	29	57827	68911.8	19720.8	360	1
19_S2_peak_125421_lociStitched	chr6	46890828	46977172	19	50753	60699.8	11613.3	361	1
15_S2_peak_54079_lociStitched	chr15	99388131	99457856	15	47701	57571.9	8659.84	362	1
6_S2_peak_30433_lociStitched	chr11	118758011	118811657	6	27955	55046.2	6185.38	363	1
23_S2_peak_157260_lociStitched	chrX	45279910	45377722	23	55507	55439.8	6680.56	364	1
13_S2_peak_103738_lociStitched	chr3	194185924	194262842	13	46802	58480.8	9737.82	365	1
17_S2_peak_13640_lociStitched	chr1	218625337	218695079	17	41836	57697.6	9045.54	366	1
33_S2_peak_99470_lociStitched	chr3	124478628	124620304	33	62137	66516.9	17865.3	367	1
22_S2_peak_13139_lociStitched	chr1	210546519	210638744	22	48380	59771	11140.8	368	1
22_S2_peak_2506_lociStitched	chr1	27845713	27935611	22	57957	59494.5	10868.7	369	1
19_S2_peak_61148_lociStitched	chr17	38437422	38520932	19	50055	61822.5	13228	370	1
12_S2_peak_63092_lociStitched	chr17	60852487	60907100	12	34580	57371	8852.77	371	1
19_S2_peak_138295_lociStitched	chr7	116291803	116379225	19	60731	60408.6	11976.8	372	1
17_S2_peak_53980_lociStitched	chr15	96855411	96937020	17	37377	58301.5	9899.17	373	1
32_S2_peak_58883_lociStitched	chr17	7976370	8130896	32	54566	72689	24476.9	374	1
14_S2_peak_18956_lociStitched	chr10	60144141	60246606	14	39262	61714.7	13515.1	375	1
29_S2_peak_117498_lociStitched	chr5	118603109	118706706	29	69049	61018.6	12835.7	376	1
23_S2_peak_112034_lociStitched	chr5	10663866	10770327	23	54499	62886.5	14787.4	377	1
26_S2_peak_51019_lociStitched	chr15	60609325	60720041	26	53602	62012	13983.4	378	1
22_S2_peak_143727_lociStitched	chr8	58404144	58504546	22	50739	61425.9	13614.5	379	1
39_S2_peak_130807_lociStitched	chr6	154669293	154836434	39	62993	73859.6	26107.4	380	1
19_S2_peak_62870_lociStitched	chr17	58142873	58266911	19	44532	66509.2	19114.3	381	1
36_S2_peak_12053_lociStitched	chr1	200263917	200422868	36	66395	66918.4	19535.1	382	1
14_S2_peak_144007_lociStitched	chr8	67020635	67089080	14	35406	56617.7	9342.74	383	1
21_S2_peak_85801_lociStitched	chr20	31265810	31366073	21	44871	64980.5	17706.4	384	1
4_S2_peak_155895_lociStitched	chrUn_gl000220	92645	105196	4	6208	91799.3	44638.9	385	1
42_S2_peak_110588_lociStitched	chr4	169671745	169809101	42	67396	60711.4	13557	386	1
25_S2_peak_61584_lociStitched	chr17	41593811	41713521	25	50226	59471.9	12366	387	1
27_S2_peak_21212_lociStitched	chr10	93314776	93472498	27	61676	66889.9	19999.1	388	1
22_S2_peak_64257_lociStitched	chr17	75059951	75150558	22	44696	61748.7	14904.9	389	1
22_S2_peak_115109_lociStitched	chr5	72650304	72755159	22	48056	60144.8	13327.1	390	1
19_S2_peak_19968_lociStitched	chr10	74002637	74099976	19	48603	58675.9	12031.1	391	1
29_S2_peak_26963_lociStitched	chr11	62357800	62498948	29	43086	62570.9	15978	392	1
51_S2_peak_24029_lociStitched	chr11	3807694	3983702	51	73388	68097.5	21508.2	393	1
23_S2_peak_149889_lociStitched	chr9	33099952	33187291	23	55232	57364.3	10812.6	394	1
40_S2_peak_18013_lociStitched	chr10	34975815	35119892	40	71372	65886.4	19349.5	395	1
28_S2_peak_13955_lociStitched	chr1	222129884	222271763	28	69223	64597.5	18061.2	396	1
19_S2_peak_98095_lociStitched	chr3	101497347	101593460	19	53783	59051.8	12533.1	397	1
19_S2_peak_147848_lociStitched	chr8	134508969	134598799	19	51492	58281.7	11812.6	398	1
9_S2_peak_71268_lociStitched	chr19	43237141	43305796	9	37900	55088.8	8623.07	399	1
23_S2_peak_46916_lociStitched	chr14	74162642	74265881	23	53831	57029.2	10582	400	1
35_S2_peak_140749_lociStitched	chr8	8597405	8752057	35	61891	65526.1	19145.9	401	1
36_S2_peak_58339_lociStitched	chr17	1263347	1402116	36	47895	69065.3	22702.6	402	1
25_S2_peak_106865_lociStitched	chr4	77432526	77560421	25	60961	59125.9	12879	403	1
22_S2_peak_141056_lociStitched	chr8	13048511	13139462	22	56678	58035.8	11869.1	404	1
15_S2_peak_88205_lociStitched	chr21	16212734	16298697	15	50584	57586.6	11424.5	405	1
32_S2_peak_50430_lociStitched	chr15	52263021	52417883	32	58312	65537.6	19388.7	406	1
30_S2_peak_73692_lociStitched	chr2	28137633	28247401	30	53830	57924.6	11822	407	1
29_S2_peak_106189_lociStitched	chr4	57904874	58015152	29	66891	57311.5	11259.4	408	1
15_S2_peak_29847_lociStitched	chr11	111377705	111443246	15	43316	54163.1	8159.85	409	1
17_S2_peak_134183_lociStitched	chr7	40831485	40927800	17	59939	58521	12569.1	410	1
52_S2_peak_140638_lociStitched	chr8	8080616	8325135	52	71927	76363.3	30589.3	411	1
15_S2_peak_101509_lociStitched	chr3	156467417	156554263	15	49528	56571.5	10951.3	412	1
28_S2_peak_717_lociStitched	chr1	9186957	9305421	28	51565	60238.9	14630.3	413	1
36_S2_peak_18114_lociStitched	chr10	35609705	35755818	36	60046	64742.7	19155.4	414	1
29_S2_peak_68980_lociStitched	chr19	2450529	2558130	29	47196	58190.6	12664.6	415	1
6_S2_peak_150667_lociStitched	chr9	67283902	67313971	6	20971	52822.2	7460.12	416	1
19_S2_peak_74306_lociStitched	chr2	37960691	38061378	19	59700	59687.3	14327.8	417	1
22_S2_peak_34883_lociStitched	chr12	54566597	54680424	22	48499	59736.4	14410.5	418	1
22_S2_peak_11230_lociStitched	chr1	181041946	181129650	22	48629	55955.2	10778.8	419	1
32_S2_peak_82462_lociStitched	chr2	218762857	218880146	32	52262	55712.3	10567.7	420	1
26_S2_peak_133312_lociStitched	chr7	28055988	28149556	26	53865	57506.9	12435.2	421	1
11_S2_peak_20115_lociStitched	chr10	75632860	75701996	11	39944	53787.8	8801.01	422	1
23_S2_peak_9876_lociStitched	chr1	159786779	159923915	23	51215	60669	15688.4	423	1
18_S2_peak_53606_lociStitched	chr15	89584523	89672987	18	52226	56847	11880.7	424	1
34_S2_peak_46230_lociStitched	chr14	65077943	65196978	34	59869	56553.5	11617.8	425	1
18_S2_peak_95608_lociStitched	chr3	48589652	48674412	18	50445	55034.7	10128.8	426	1
40_S2_peak_136018_lociStitched	chr7	75888818	76027921	40	56765	61205.3	16428.1	427	1
34_S2_peak_120749_lociStitched	chr5	169893431	170027728	34	57985	61132	16411.1	428	1
34_S2_peak_95080_lociStitched	chr3	42053941	42176672	34	64121	60187.3	15574.6	429	1
38_S2_peak_45619_lociStitched	chr14	55028646	55157845	38	62419	57816.6	13230	430	1
47_S2_peak_89223_lociStitched	chr21	36302860	36463734	47	63688	64462.2	20012.7	431	1
25_S2_peak_13613_lociStitched	chr1	218503667	218611210	25	61563	58159.3	13808.5	432	1
5_S2_peak_71236_lociStitched	chr19	42744242	42791035	5	34619	49666.1	5348.44	433	1
5_S2_peak_35577_lociStitched	chr12	65882248	65933516	5	37375	51139.8	6823.77	434	1
23_S2_peak_126322_lociStitched	chr6	71890227	72013973	23	56923	61118.1	16965.6	435	1
23_S2_peak_129574_lociStitched	chr6	137998967	138102283	23	58678	57691.7	13627.4	436	1
19_S2_peak_98216_lociStitched	chr3	105068318	105148567	19	41112	54753.9	10697.2	437	1
25_S2_peak_61788_lociStitched	chr17	43341460	43462953	25	62260	57684.9	13631.5	438	1
24_S2_peak_1807_lociStitched	chr1	22220446	22301844	24	47034	54487.8	10435.2	439	1
27_S2_peak_97839_lociStitched	chr3	99338863	99442449	27	62505	57997.8	13994.5	440	1
34_S2_peak_635_lociStitched	chr1	8644113	8786703	34	57795	62739.6	18764.8	441	1
25_S2_peak_33223_lociStitched	chr12	27645968	27746560	25	62639	56874.7	12946.2	442	1
14_S2_peak_86215_lociStitched	chr20	35436168	35528943	14	41913	60971.7	17070.6	443	1
37_S2_peak_22703_lociStitched	chr10	116335155	116477516	37	65277	62055.2	18208	444	1
8_S2_peak_71219_lociStitched	chr19	42573385	42638153	8	33990	51386.9	7551.95	445	1
19_S2_peak_8151_lociStitched	chr1	115699826	115801589	19	49579	57730.1	13911	446	1
24_S2_peak_24695_lociStitched	chr11	13075124	13191303	24	47762	58786.6	15056.8	447	1
12_S2_peak_64477_lociStitched	chr17	77000439	77057551	12	30561	53022.8	9360.66	448	1
17_S2_peak_139559_lociStitched	chr7	139411692	139484136	17	47229	52645.1	9019.28	449	1
5_S2_peak_58646_lociStitched	chr17	4836805	4875335	5	22845	49549.6	5945.18	450	1
29_S2_peak_75704_lociStitched	chr2	64948091	65104683	29	54640	58894.3	15424.3	451	1
7_S2_peak_141068_lociStitched	chr8	13192311	13236699	7	32388	49483.7	6023.45	452	1
27_S2_peak_86264_lociStitched	chr20	35917333	36045226	27	44247	66350.9	22905.6	453	1
10_S2_peak_118371_lociStitched	chr5	133837532	133913770	10	37564	52771.9	9423.02	454	1
36_S2_peak_81260_lociStitched	chr2	192420110	192568396	36	59642	58439.5	15125.2	455	1
50_S2_peak_97003_lociStitched	chr3	69736204	69967303	50	67862	73096.6	29788.7	456	1
29_S2_peak_52649_lociStitched	chr15	77669252	77839421	29	56540	64953.5	21713.6	457	1
18_S2_peak_32528_lociStitched	chr12	12931300	12998996	18	44263	51902.5	8665.09	458	1
25_S2_peak_106930_lociStitched	chr4	77867993	77966070	25	53438	53030.2	9827.32	459	1
19_S2_peak_95793_lociStitched	chr3	50226186	50311823	19	44059	53506	10336.4	460	1
20_S2_peak_25766_lociStitched	chr11	34606949	34679018	20	49863	52430.2	9268.07	461	1
14_S2_peak_61452_lociStitched	chr17	40653720	40731252	14	35486	55063.2	11963.2	462	1
18_S2_peak_59635_lociStitched	chr17	17802989	17876970	18	44076	55833.5	12791.3	463	1
13_S2_peak_145982_lociStitched	chr8	107043518	107118102	13	44418	53148.6	10143.4	464	1
5_S2_peak_88753_lociStitched	chr21	28927917	28969222	5	27208	48372.3	5452.26	465	1
16_S2_peak_125286_lociStitched	chr6	45383911	45452599	16	42944	51825.1	8908.83	466	1
21_S2_peak_46996_lociStitched	chr14	75033233	75138523	21	43789	53350.4	10465.8	467	1
11_S2_peak_4957_lociStitched	chr1	59576864	59623790	11	41619	49366.2	6536.79	468	1
37_S2_peak_155603_lociStitched	chr9	137466983	137604944	37	65414	59309.4	16513.9	469	1
30_S2_peak_14574_lociStitched	chr1	230201972	230308457	30	58591	55180.5	12394.9	470	1
56_S2_peak_79468_lociStitched	chr2	153261412	153427930	56	63319	59513.5	16735.1	471	1
8_S2_peak_103740_lociStitched	chr3	194276315	194322467	8	37351	48570.4	5805.92	472	1
31_S2_peak_89646_lociStitched	chr21	40093011	40226431	31	60566	59638.7	16877.6	473	1
20_S2_peak_59841_lociStitched	chr17	20059301	20135114	20	46837	56094	13350.7	474	1
30_S2_peak_30730_lociStitched	chr11	122500051	122620891	30	53167	58039.5	15298.3	475	1
6_S2_peak_134297_lociStitched	chr7	41718541	41750758	6	25320	47304.2	4584.48	476	1
13_S2_peak_88758_lociStitched	chr21	29002677	29075123	13	46289	52733.4	10062.7	477	1
40_S2_peak_29243_lociStitched	chr11	100644422	100803538	40	62098	63662.3	21019.2	478	1
29_S2_peak_89458_lociStitched	chr21	38209033	38318446	29	53309	55997.6	13370.3	479	1
19_S2_peak_63456_lociStitched	chr17	64409236	64473946	19	37961	53961.7	11343.7	480	1
25_S2_peak_10228_lociStitched	chr1	165785232	165883457	25	43163	54426.5	11865.6	481	1
20_S2_peak_32106_lociStitched	chr12	6959507	7081528	20	44641	56800.8	14422.9	482	1
27_S2_peak_3313_lociStitched	chr1	36549810	36653957	27	46492	54885.5	12518.5	483	1
39_S2_peak_81168_lociStitched	chr2	192013546	192135266	39	55987	54262.8	12001.6	484	1
21_S2_peak_9721_lociStitched	chr1	156625962	156722951	21	45403	53644.6	11396.2	485	1
17_S2_peak_92641_lociStitched	chr22	50681236	50783505	17	41391	51032.2	8897.4	486	1
12_S2_peak_92774_lociStitched	chr3	5014721	5069452	12	40112	49203.2	7071.25	487	1
30_S2_peak_77575_lociStitched	chr2	109186529	109305311	30	55390	54449.7	12412.7	488	1
11_S2_peak_77396_lociStitched	chr2	105982502	106030364	11	35839	46598.4	4594.75	489	1
25_S2_peak_108884_lociStitched	chr4	129227705	129351110	25	57292	54187.1	12192.4	490	1
27_S2_peak_106705_lociStitched	chr4	74668555	74790045	27	61419	54634.1	12647.1	491	1
18_S2_peak_119702_lociStitched	chr5	149637145	149705125	18	42800	50318.8	8402.33	492	1
33_S2_peak_6915_lociStitched	chr1	94423549	94573672	33	62381	61475.4	19636.1	493	1
18_S2_peak_68410_lociStitched	chr18	68023062	68103177	18	50123	52002.6	10174.6	494	1
16_S2_peak_73662_lociStitched	chr2	28049433	28124846	16	41994	49418.1	7790.16	495	1
22_S2_peak_148636_lociStitched	chr9	4257661	4346508	22	41635	53263.8	11727.8	496	1
35_S2_peak_131025_lociStitched	chr6	157097174	157212819	35	42085	59892.5	18410.7	497	1
11_S2_peak_120395_lociStitched	chr5	159844772	159913844	11	42104	50947.5	9469.77	498	1
11_S2_peak_30114_lociStitched	chr11	114150914	114194063	11	33800	47127.3	5721.56	499	1
27_S2_peak_95422_lociStitched	chr3	46503788	46608197	27	50690	54428.4	13030.2	500	1
20_S2_peak_150076_lociStitched	chr9	35481719	35556972	20	40484	51134.4	9948.45	501	1
16_S2_peak_45381_lociStitched	chr14	51974418	52048842	16	48036	49350.6	8171.76	502	1
29_S2_peak_39904_lociStitched	chr13	21564856	21656766	29	55198	51000.9	9834.37	503	1
14_S2_peak_116462_lociStitched	chr5	95529467	95596487	14	45578	49715.4	8558.45	504	1
17_S2_peak_38417_lociStitched	chr12	110706876	110780465	17	48077	50717.5	9603.36	505	1
14_S2_peak_27435_lociStitched	chr11	67114361	67197153	14	35202	50677	9612.15	506	1
23_S2_peak_44350_lociStitched	chr14	22979663	23092207	23	55039	55833.1	14810.8	507	1
6_S2_peak_39125_lociStitched	chr12	122201958	122250988	6	33482	46759.9	5834.57	508	1
20_S2_peak_790_lociStitched	chr1	9709758	9793363	20	44534	50781.7	9949	509	1
39_S2_peak_51296_lociStitched	chr15	63465303	63594332	39	63172	57792.1	16967.3	510	1
16_S2_peak_86591_lociStitched	chr20	39904550	39974044	16	35200	54212.3	13412.3	511	1
33_S2_peak_46508_lociStitched	chr14	68909293	69065908	33	52744	56193.5	15473.6	512	1
18_S2_peak_19246_lociStitched	chr10	63781917	63856537	18	46155	50883.4	10178.2	513	1
19_S2_peak_92444_lociStitched	chr22	46066557	46139788	19	47979	48222.6	7579.41	514	1
47_S2_peak_34441_lociStitched	chr12	50897587	51041316	47	68284	58555.2	17937.4	515	1
14_S2_peak_53115_lociStitched	chr15	83937492	83997488	14	39011	48542.8	7997.47	516	1
15_S2_peak_69782_lociStitched	chr19	13225984	13305024	15	37791	49645	9152.83	517	1
16_S2_peak_37891_lociStitched	chr12	104636303	104712629	16	38460	50375.2	9884.22	518	1
16_S2_peak_129180_lociStitched	chr6	133888296	133971007	16	46804	51222.9	10835.1	519	1
25_S2_peak_37146_lociStitched	chr12	92923479	93024144	25	49772	53976.6	13589.8	520	1
38_S2_peak_125983_lociStitched	chr6	56693539	56864168	38	53668	62637.9	22267.1	521	1
16_S2_peak_90267_lociStitched	chr22	16179787	16235506	16	23191	51456.5	11099.2	522	1
21_S2_peak_139202_lociStitched	chr7	134394233	134477911	21	46581	51026.8	10710.8	523	1
24_S2_peak_63802_lociStitched	chr17	70327228	70431637	24	51983	57821.7	17603.4	524	1
16_S2_peak_60933_lociStitched	chr17	36570087	36643971	16	31643	51149.9	10942.2	525	1
21_S2_peak_143231_lociStitched	chr8	49275829	49364891	21	42139	51335.3	11284.2	526	1
22_S2_peak_28442_lociStitched	chr11	79792640	79900585	22	58085	53961.7	13946.5	527	1
25_S2_peak_34681_lociStitched	chr12	53183695	53279258	25	49690	51393.8	11429.3	528	1
29_S2_peak_134730_lociStitched	chr7	46171629	46273974	29	54122	53546.9	13622.1	529	1
28_S2_peak_59411_lociStitched	chr17	15800812	15942271	28	40958	63981.9	24118.8	530	1
17_S2_peak_49617_lociStitched	chr15	40329223	40402002	17	46349	48892.9	9075.54	531	1
21_S2_peak_136383_lociStitched	chr7	80501738	80575748	21	51681	49771.7	9969.15	532	1
11_S2_peak_14101_lociStitched	chr1	223882928	223931055	11	40895	45687	5910	533	1
33_S2_peak_93379_lociStitched	chr3	14387431	14532236	33	54103	57067.7	17318.7	534	1
11_S2_peak_26943_lociStitched	chr11	62299365	62343616	11	33222	44901.5	5257.02	535	1
30_S2_peak_127620_lociStitched	chr6	106474370	106613045	30	60962	58215.8	18596.3	536	1
17_S2_peak_99135_lociStitched	chr3	120136476	120226556	17	47136	51210.5	11656.4	537	1
3_S2_peak_62306_lociStitched	chr17	48270124	48300704	3	29528	44466.4	5002.89	538	1
16_S2_peak_118909_lociStitched	chr5	139664501	139737925	16	45957	48452.5	9009.12	539	1
24_S2_peak_23468_lociStitched	chr10	127875743	127961652	24	41096	50231	10790.2	540	1
32_S2_peak_93110_lociStitched	chr3	11159218	11297623	32	53145	56815.3	17411.3	541	1
18_S2_peak_25393_lociStitched	chr11	29281423	29359215	18	46573	49397.9	9996.27	542	1
20_S2_peak_75010_lociStitched	chr2	47024960	47116829	20	51877	48341.5	9030.72	543	1
36_S2_peak_30800_lociStitched	chr11	122981702	123149695	36	54889	60477.5	21217.5	544	1
28_S2_peak_104436_lociStitched	chr4	7803254	7895889	28	56444	48262.8	9004.12	545	1
12_S2_peak_89985_lociStitched	chr21	44893479	44960972	12	43763	47677.1	8423.13	546	1
20_S2_peak_44027_lociStitched	chr13	114539690	114611529	20	37641	48541.6	9324.7	547	1
21_S2_peak_119360_lociStitched	chr5	145299342	145383957	21	44620	50709.8	11499.2	548	1
20_S2_peak_98636_lociStitched	chr3	111563677	111656961	20	47950	51026.3	11875.1	549	1
27_S2_peak_122277_lociStitched	chr6	11315623	11439736	27	49775	55081.3	15948.5	550	1
16_S2_peak_88044_lociStitched	chr20	61837287	61907354	16	38161	51064.8	11939.4	551	1
9_S2_peak_16079_lociStitched	chr10	4799577	4869683	9	38724	48681.6	9569.47	552	1
5_S2_peak_152308_lociStitched	chr9	94896209	94926859	5	23549	43238	4137.75	553	1
37_S2_peak_58138_lociStitched	chr16	89474780	89576212	37	50887	48626.5	9757.76	554	1
24_S2_peak_70920_lociStitched	chr19	38713151	38812544	24	44463	50919	12066.3	555	1
23_S2_peak_143024_lociStitched	chr8	42107884	42196771	23	41294	49865.6	11022	556	1
24_S2_peak_91935_lociStitched	chr22	39635561	39761874	24	49614	50070.5	11267.1	557	1
25_S2_peak_41349_lociStitched	chr13	44804090	44907093	25	52993	49698.9	10897.7	558	1
27_S2_peak_105670_lociStitched	chr4	41128044	41219745	27	46208	47867.9	9087.57	559	1
27_S2_peak_45337_lociStitched	chr14	51750434	51869263	27	50422	51203.4	12429.5	560	1
23_S2_peak_98952_lociStitched	chr3	115686710	115789431	23	48381	52274.7	13507.8	561	1
10_S2_peak_3388_lociStitched	chr1	37917382	37981098	10	29558	47016	8283.08	562	1
36_S2_peak_25918_lociStitched	chr11	35532651	35711788	36	57747	62071	23377.4	563	1
18_S2_peak_59511_lociStitched	chr17	16877480	16956207	18	46644	51172.6	12517.6	564	1
32_S2_peak_79777_lociStitched	chr2	161201732	161291874	32	65753	48081.7	9428.85	565	1
23_S2_peak_115480_lociStitched	chr5	77862859	77946127	23	51494	49244.7	10625	566	1
15_S2_peak_35894_lociStitched	chr12	69173015	69235244	15	42351	46827.3	8220.45	567	1
29_S2_peak_69055_lociStitched	chr19	3028534	3188115	29	45595	56683.2	18128.4	568	1
13_S2_peak_27153_lociStitched	chr11	64602295	64662447	13	41276	45697.5	7158.09	569	1
5_S2_peak_149641_lociStitched	chr9	26228529	26273082	5	33348	44281.2	5782.98	570	1
25_S2_peak_155560_lociStitched	chr9	137209475	137307088	25	42943	49626.4	11137.6	571	1
13_S2_peak_41_lociStitched	chr1	893749	964967	13	31153	46719	8247.04	572	1
32_S2_peak_84002_lociStitched	chr20	1281216	1417906	32	48705	61004.7	22540.2	573	1
21_S2_peak_68060_lociStitched	chr18	57530000	57603859	21	48920	48525.4	10081.8	574	1
13_S2_peak_24340_lociStitched	chr11	9584804	9640858	13	33170	45347.7	6922.67	575	1
17_S2_peak_124549_lociStitched	chr6	37154895	37230443	17	35571	48592.5	10244.3	576	1
14_S2_peak_91186_lociStitched	chr22	29976065	30036321	14	34741	43884.4	5579.71	577	1
18_S2_peak_110905_lociStitched	chr4	177685309	177770652	18	48913	47032.5	8730.59	578	1
22_S2_peak_64467_lociStitched	chr17	76899595	76983820	22	41095	51747.8	13484.4	579	1
19_S2_peak_37545_lociStitched	chr12	96528570	96633792	19	47448	51706.1	13447.4	580	1
9_S2_peak_24080_lociStitched	chr11	5353156	5402118	9	31864	44898.2	6649.04	581	1
26_S2_peak_111858_lociStitched	chr5	9103587	9213820	26	50404	53992.1	15785.4	582	1
8_S2_peak_110087_lociStitched	chr4	157851534	157900224	8	45252	43222.1	5039.41	583	1
11_S2_peak_22790_lociStitched	chr10	117687014	117750965	11	36361	46645.9	8473.51	584	1
24_S2_peak_1203_lociStitched	chr1	15455496	15541134	24	52031	48899.3	10764.7	585	1
49_S2_peak_57535_lociStitched	chr16	81457946	81604321	49	50647	52358.3	14256.9	586	1
22_S2_peak_92855_lociStitched	chr3	8523500	8603358	22	56163	48689.4	10629.1	587	1
19_S2_peak_27954_lociStitched	chr11	73832894	73897741	19	36300	46612	8598.71	588	1
10_S2_peak_9657_lociStitched	chr1	156050186	156102683	10	33532	43950.5	5989.91	589	1
15_S2_peak_155292_lociStitched	chr9	133670126	133747295	15	40805	48346.4	10417.8	590	1
32_S2_peak_78001_lociStitched	chr2	114548210	114661385	32	48267	49989.4	12087.1	591	1
11_S2_peak_153158_lociStitched	chr9	107788454	107855058	11	33376	46409.7	8518.65	592	1
26_S2_peak_89160_lociStitched	chr21	36206780	36290328	26	35778	48299.1	10493.6	593	1
25_S2_peak_14907_lociStitched	chr1	234607997	234703525	25	48135	49292.4	11501.6	594	1
35_S2_peak_90358_lociStitched	chr22	18392202	18521956	35	61106	50746.8	12962.4	595	1
8_S2_peak_72253_lociStitched	chr19	55849560	55901245	8	26560	43436.1	5675.01	596	1
16_S2_peak_8197_lociStitched	chr1	116033381	116106900	16	41012	47603.6	9851.55	597	1
31_S2_peak_129947_lociStitched	chr6	142617854	142738341	31	55142	54556.5	16807.9	598	1
16_S2_peak_71528_lociStitched	chr19	45924805	46026406	16	39434	49794.7	12049.9	599	1
53_S2_peak_2860_lociStitched	chr1	31352315	31539287	53	55445	61214.6	23614.6	600	1
17_S2_peak_32536_lociStitched	chr12	13021063	13091805	17	42793	46470.4	8885.2	601	1
15_S2_peak_72075_lociStitched	chr19	52189119	52255929	15	39290	45825	8284.44	602	1
11_S2_peak_64714_lociStitched	chr17	79843621	79895905	11	25622	45649.2	8208.59	603	1
9_S2_peak_81764_lociStitched	chr2	204639306	204682362	9	35396	41514.6	4396.02	604	1
11_S2_peak_136049_lociStitched	chr7	76048650	76115803	11	34686	45704.3	8602.3	605	1
20_S2_peak_8125_lociStitched	chr1	115594796	115686952	20	46769	49119.1	12017.1	606	1
25_S2_peak_16548_lociStitched	chr10	13955622	14066783	25	53791	51234.1	14206.4	607	1
23_S2_peak_76547_lociStitched	chr2	85101495	85206118	23	41493	46651.4	9677.63	608	1
29_S2_peak_5372_lociStitched	chr1	65343643	65432806	29	50413	49075.3	12108.3	609	1
33_S2_peak_148583_lociStitched	chr9	4062318	4169176	33	51345	50714.8	13763.3	610	1
34_S2_peak_53362_lociStitched	chr15	85921704	86048299	34	50561	53511.7	16609.3	611	1
21_S2_peak_130612_lociStitched	chr6	151324931	151407182	21	44232	45172.2	8364.93	612	1
16_S2_peak_1872_lociStitched	chr1	23015347	23090078	16	36601	46026.8	9251.7	613	1
25_S2_peak_21621_lociStitched	chr10	99226835	99358248	25	48180	53327.4	16571.2	614	1
13_S2_peak_140075_lociStitched	chr7	150753844	150814693	13	31498	43908.6	7186.27	615	1
13_S2_peak_84550_lociStitched	chr20	8817315	8860750	13	23224	44434	7722.74	616	1
32_S2_peak_50189_lociStitched	chr15	48829118	48940851	32	51118	51039.6	14357.7	617	1
13_S2_peak_69825_lociStitched	chr19	13933504	13992941	13	28517	43834.8	7174.05	618	1
20_S2_peak_70078_lociStitched	chr19	17183671	17255660	20	41708	44813.2	8177.95	619	1
6_S2_peak_26892_lociStitched	chr11	61716710	61751275	6	24925	41173.8	4541.84	620	1
33_S2_peak_3144_lociStitched	chr1	33358535	33472844	33	49035	51050.4	14460.1	621	1
19_S2_peak_117953_lociStitched	chr5	126296802	126379270	19	44292	47212.9	10729.1	622	1
24_S2_peak_200_lociStitched	chr1	2120219	2222072	24	41616	48145.9	11702.9	623	1
17_S2_peak_75056_lociStitched	chr2	47240574	47318426	17	41418	43309.1	6921.04	624	1
17_S2_peak_37442_lociStitched	chr12	95554986	95621900	17	42765	45347.6	8979.86	625	1
32_S2_peak_127795_lociStitched	chr6	108876850	108983771	32	45953	50605.7	14263.3	626	1
18_S2_peak_25354_lociStitched	chr11	28806840	28884000	18	42515	46164.8	9884.2	627	1
25_S2_peak_83131_lociStitched	chr2	231571235	231663976	25	50338	45359.6	9153.54	628	1
9_S2_peak_81570_lociStitched	chr2	201978805	202023048	9	31564	40393.9	4251.75	629	1
24_S2_peak_123486_lociStitched	chr6	26102520	26235649	24	47063	54063.7	17932.5	630	1
31_S2_peak_47949_lociStitched	chr14	96603050	96754811	31	54476	51128.3	15009.2	631	1
17_S2_peak_11288_lociStitched	chr1	183108494	183218777	17	46709	49329.6	13245	632	1
16_S2_peak_76455_lociStitched	chr2	75770626	75848702	16	46392	44042.7	8065.25	633	1
16_S2_peak_62376_lociStitched	chr17	48735813	48807941	16	34342	47388.1	11439.5	634	1
9_S2_peak_100417_lociStitched	chr3	139006693	139064266	9	29714	43001.3	7081.48	635	1
12_S2_peak_16831_lociStitched	chr10	17238023	17299897	12	36356	43980	8124.06	636	1
28_S2_peak_34253_lociStitched	chr12	49581359	49691722	28	42906	49519.9	13740.2	637	1
32_S2_peak_95568_lociStitched	chr3	48047689	48178798	32	53947	52286.3	16546	638	1
32_S2_peak_74550_lociStitched	chr2	40547472	40683621	32	55136	49612.7	13873.6	639	1
20_S2_peak_29316_lociStitched	chr11	102090592	102196294	20	48463	49352.3	13635.6	640	1
20_S2_peak_1535_lociStitched	chr1	19212063	19301212	20	41310	47150.9	11509.1	641	1
28_S2_peak_128904_lociStitched	chr6	129925557	130039187	28	50064	50269.9	14635.5	642	1
25_S2_peak_72717_lociStitched	chr2	9339980	9432775	25	43634	44866.4	9251.66	643	1
30_S2_peak_69537_lociStitched	chr19	10274140	10427361	30	46728	54148.3	18539.7	644	1
15_S2_peak_119842_lociStitched	chr5	151037911	151101597	15	45761	43287.4	7699.64	645	1
26_S2_peak_86538_lociStitched	chr20	39615116	39707919	26	37166	53816.5	18235.8	646	1
20_S2_peak_54887_lociStitched	chr16	11655484	11736749	20	37338	43785.6	8215.89	647	1
12_S2_peak_9196_lociStitched	chr1	150479919	150553146	12	38143	43819	8274.65	648	1
27_S2_peak_141558_lociStitched	chr8	21986772	22129506	27	44928	52497.6	17056.7	649	1
11_S2_peak_91416_lociStitched	chr22	32018881	32088917	11	41618	42294.7	6870.53	650	1
21_S2_peak_64734_lociStitched	chr17	79910520	80024264	21	35433	51878.6	16504.3	651	1
11_S2_peak_142400_lociStitched	chr8	32396666	32451536	11	43718	42771.2	7462.32	652	1
22_S2_peak_137620_lociStitched	chr7	104583294	104664267	22	39589	45668.8	10388.8	653	1
22_S2_peak_86154_lociStitched	chr20	34667109	34771236	22	39887	54604.2	19336.4	654	1
16_S2_peak_90500_lociStitched	chr22	20847996	20925842	16	44114	42698.5	7527.71	655	1
20_S2_peak_130399_lociStitched	chr6	149317300	149417955	20	48394	48314.4	13276.4	656	1
21_S2_peak_2959_lociStitched	chr1	32012969	32111738	21	44945	47399.2	12385.6	657	1
13_S2_peak_92925_lociStitched	chr3	8877574	8942499	13	37428	43688	8680.47	658	1
7_S2_peak_114586_lociStitched	chr5	64454486	64514215	7	32571	42592.7	7645.31	659	1
29_S2_peak_48267_lociStitched	chr14	103521178	103637567	29	41801	45589.6	10649.6	660	1
13_S2_peak_71439_lociStitched	chr19	45221216	45288223	13	35791	42435.5	7511.48	661	1
23_S2_peak_89807_lociStitched	chr21	43022116	43108549	23	49569	45532.9	10614	662	1
13_S2_peak_124540_lociStitched	chr6	37087610	37141703	13	33569	41727.3	6875.22	663	1
13_S2_peak_59595_lociStitched	chr17	17565970	17621074	13	30629	43333.8	8491.53	664	1
6_S2_peak_46558_lociStitched	chr14	69244710	69291638	6	25558	39400.7	4594.25	665	1
24_S2_peak_16138_lociStitched	chr10	5565817	5674455	24	41664	48159.2	13384.2	666	1
23_S2_peak_16409_lociStitched	chr10	12370716	12472361	23	42929	47610.5	12837.8	667	1
19_S2_peak_125019_lociStitched	chr6	43019660	43097585	19	40076	44206.9	9444.51	668	1
19_S2_peak_71751_lociStitched	chr19	47714164	47804376	19	31583	45584.1	10843.5	669	1
16_S2_peak_152794_lociStitched	chr9	100931277	101025241	16	35681	45939	11209.9	670	1
13_S2_peak_58837_lociStitched	chr17	7423915	7495584	13	32955	45689	10965.4	671	1
26_S2_peak_56751_lociStitched	chr16	66952295	67068851	26	41302	45538.4	10839.7	672	1
19_S2_peak_7789_lociStitched	chr1	110413824	110478484	19	37469	42940.7	8360.54	673	1
15_S2_peak_69432_lociStitched	chr19	8372257	8463324	15	36147	45879.6	11337.8	674	1
9_S2_peak_61119_lociStitched	chr17	38252847	38299108	9	24501	41528.5	7073.31	675	1
13_S2_peak_17903_lociStitched	chr10	33616100	33674300	13	27178	42497.6	8130.54	676	1
12_S2_peak_85253_lociStitched	chr20	19912547	19978183	12	27808	45118.2	10777.4	677	1
14_S2_peak_58817_lociStitched	chr17	7338013	7392997	14	29063	43222.9	8890.91	678	1
24_S2_peak_11264_lociStitched	chr1	182989941	183074558	24	49910	44686.2	10424.8	679	1
17_S2_peak_2915_lociStitched	chr1	31836998	31918788	17	37556	44673.7	10428.2	680	1
21_S2_peak_60676_lociStitched	chr17	33371826	33447571	21	38759	47264.9	13066	681	1
31_S2_peak_132058_lociStitched	chr7	2822719	2920663	31	41703	46631.1	12517.2	682	1
7_S2_peak_23769_lociStitched	chr11	692628	729450	7	24869	38780.9	4680.08	683	1
26_S2_peak_66633_lociStitched	chr18	32987522	33096255	26	47684	48364.4	14276.6	684	1
37_S2_peak_44874_lociStitched	chr14	35046153	35219885	37	46428	51129.3	17095.2	685	1
24_S2_peak_149460_lociStitched	chr9	21543007	21620357	24	46144	44275.1	10264.3	686	1
23_S2_peak_141033_lociStitched	chr8	12922356	13031799	23	48216	47859.4	13866.4	687	1
20_S2_peak_131517_lociStitched	chr6	163701003	163778758	20	45240	42236.5	8273.13	688	1
14_S2_peak_84569_lociStitched	chr20	8881358	8939359	14	30439	44713	10770.8	689	1
28_S2_peak_141461_lociStitched	chr8	19962723	20086413	28	45447	49884.2	15943.6	690	1
11_S2_peak_39507_lociStitched	chr12	125383900	125426175	11	29068	39070.6	5140.64	691	1
26_S2_peak_75082_lociStitched	chr2	47370565	47464812	26	48114	43353.6	9481.25	692	1
17_S2_peak_141612_lociStitched	chr8	22403632	22464050	17	31130	41332	7473.71	693	1
11_S2_peak_132154_lociStitched	chr7	5525566	5610661	11	29553	44045.2	10219.9	694	1
29_S2_peak_22325_lociStitched	chr10	111710271	111844400	29	46666	51116.6	17383.1	695	1
31_S2_peak_4380_lociStitched	chr1	52072370	52163791	31	50806	46140.2	12415	696	1
12_S2_peak_139363_lociStitched	chr7	137339959	137402652	12	37816	42367.9	8664.17	697	1
13_S2_peak_64713_lociStitched	chr17	79788556	79831019	13	24850	40051.1	6420.41	698	1
11_S2_peak_126246_lociStitched	chr6	69768009	69816820	11	39807	40425.3	6799.37	699	1
20_S2_peak_64180_lociStitched	chr17	74365934	74462515	20	33230	48164.9	14554.8	700	1
18_S2_peak_82930_lociStitched	chr2	227275171	227361445	18	40405	42110.3	8601.52	701	1
6_S2_peak_70023_lociStitched	chr19	16544502	16583577	6	36382	38586.6	5122.73	702	1
17_S2_peak_35081_lociStitched	chr12	57467799	57547166	17	35645	43024.9	9579.6	703	1
13_S2_peak_100139_lociStitched	chr3	134143805	134216576	13	34180	43407.9	9976.9	704	1
14_S2_peak_148961_lociStitched	chr9	12770981	12828752	14	36915	41115.6	7689.32	705	1
17_S2_peak_71987_lociStitched	chr19	50351724	50441573	17	34708	43909.2	10485.4	706	1
24_S2_peak_62718_lociStitched	chr17	56393678	56496356	24	37889	50384.1	17003.5	707	1
23_S2_peak_2696_lociStitched	chr1	29446554	29536722	23	35595	44993.8	11613.6	708	1
5_S2_peak_24234_lociStitched	chr11	8828245	8865300	5	29340	38159.2	4787.51	709	1
31_S2_peak_155000_lociStitched	chr9	130811898	130938843	31	44452	49800.5	16439.4	710	1
7_S2_peak_57302_lociStitched	chr16	75270769	75315110	7	31775	37264.2	3964.09	711	1
20_S2_peak_59009_lociStitched	chr17	9248328	9356434	20	45142	51599	18302.3	712	1
18_S2_peak_63470_lociStitched	chr17	64487862	64579330	18	37089	48615.2	15330	713	1
19_S2_peak_62033_lociStitched	chr17	46076439	46187130	19	37070	45328	12043.2	714	1
26_S2_peak_28677_lociStitched	chr11	86261074	86357216	26	46555	45407.9	12133.1	715	1
28_S2_peak_8618_lociStitched	chr1	120747329	120840885	28	38068	48985.9	15811	716	1
12_S2_peak_7385_lociStitched	chr1	101051607	101126938	12	32823	43533.8	10365.5	717	1
12_S2_peak_131529_lociStitched	chr6	163806824	163861745	12	36666	39004.9	5893.02	718	1
24_S2_peak_50809_lociStitched	chr15	58724148	58821647	24	40955	45346.8	12245.9	719	1
34_S2_peak_80000_lociStitched	chr2	165562179	165716606	34	42082	48860.7	15813.3	720	1
18_S2_peak_61548_lociStitched	chr17	41464624	41527500	18	24129	42189.8	9167.32	721	1
18_S2_peak_58391_lociStitched	chr17	1612314	1700475	18	35430	46549	13541.5	722	1
13_S2_peak_61769_lociStitched	chr17	43199393	43255113	13	27571	38591.7	5633.29	723	1
16_S2_peak_62412_lociStitched	chr17	48961036	49034221	16	35098	44906.3	11958.4	724	1
5_S2_peak_60130_lociStitched	chr17	27037112	27088375	5	23387	38283.2	5423.63	725	1
18_S2_peak_139645_lociStitched	chr7	140289260	140356967	18	39598	40813.8	8036.82	726	1
24_S2_peak_12238_lociStitched	chr1	201644205	201746028	24	41832	45290.9	12575.1	727	1
23_S2_peak_140918_lociStitched	chr8	11286782	11375639	23	34301	43273.4	10582.9	728	1
25_S2_peak_76351_lociStitched	chr2	74606447	74742000	25	40616	45301.8	12647.1	729	1
17_S2_peak_44931_lociStitched	chr14	35825367	35892157	17	36795	39379.4	6739.11	730	1
13_S2_peak_20595_lociStitched	chr10	81053265	81112885	13	33626	39790.4	7184.21	731	1
27_S2_peak_121103_lociStitched	chr5	173753297	173853266	27	43071	45176	12586.1	732	1
34_S2_peak_76736_lociStitched	chr2	87743067	87848427	34	45806	42344.2	9756.34	733	1
24_S2_peak_54229_lociStitched	chr15	101644551	101747418	24	42854	45292.3	12714.4	734	1
13_S2_peak_35385_lociStitched	chr12	63227814	63297466	13	38384	41916.6	9340.33	735	1
28_S2_peak_58098_lociStitched	chr16	89362817	89461530	28	41211	41420	8923.66	736	1
31_S2_peak_46708_lociStitched	chr14	71274310	71402371	31	39983	45397.6	12947	737	1
50_S2_peak_41614_lociStitched	chr13	47092685	47259582	50	50016	50886.9	18542.3	738	1
31_S2_peak_49707_lociStitched	chr15	41035137	41171859	31	42605	48413.3	16078.5	739	1
38_S2_peak_151557_lociStitched	chr9	84134354	84250865	38	50018	46977.2	14680.4	740	1
21_S2_peak_110060_lociStitched	chr4	157644956	157728369	21	39681	41105.9	8833.44	741	1
28_S2_peak_146921_lociStitched	chr8	124597983	124745416	28	45721	50923.4	18665	742	1
11_S2_peak_129710_lociStitched	chr6	139687959	139731971	11	29352	37735.9	5479.49	743	1
23_S2_peak_137897_lociStitched	chr7	107634148	107736872	23	35547	45445.1	13200	744	1
4_S2_peak_89421_lociStitched	chr21	38057707	38086146	4	22844	35659.7	3429.74	745	1
15_S2_peak_18591_lociStitched	chr10	49786761	49865263	15	33032	42273.3	10048.3	746	1
12_S2_peak_15942_lociStitched	chr10	3464664	3529877	12	38398	40516.8	8314.66	747	1
21_S2_peak_140150_lociStitched	chr7	151376122	151456648	21	39689	42469.4	10307.3	748	1
39_S2_peak_84754_lociStitched	chr20	10485132	10603170	39	48997	51570.8	19452.7	749	1
24_S2_peak_44113_lociStitched	chr14	19605906	19684796	24	28773	45559	13442.9	750	1
17_S2_peak_25647_lociStitched	chr11	33691847	33759037	17	33151	40683.5	8573.44	751	1
4_S2_peak_132146_lociStitched	chr7	5447839	5470881	4	15391	34655.2	2580.7	752	1
6_S2_peak_111838_lociStitched	chr5	9032866	9072953	6	29129	38315.2	6273.62	753	1
23_S2_peak_141383_lociStitched	chr8	19118284	19205409	23	39101	43353.4	11335	754	1
18_S2_peak_123928_lociStitched	chr6	31081223	31172904	18	40325	43466	11469.3	755	1
20_S2_peak_150727_lociStitched	chr9	69105690	69182287	20	38471	42235.6	10241	756	1
22_S2_peak_50417_lociStitched	chr15	52116645	52178839	22	40353	39990.7	8010.59	757	1
18_S2_peak_153251_lociStitched	chr9	109609627	109684961	18	42482	41509	9574.95	758	1
24_S2_peak_2372_lociStitched	chr1	26993838	27073708	24	35292	42426.9	10502.9	759	1
21_S2_peak_109386_lociStitched	chr4	143253454	143338938	21	42719	40775.9	8856.14	760	1
17_S2_peak_39132_lociStitched	chr12	122325234	122404041	17	36524	42114.5	10205.5	761	1
24_S2_peak_52167_lociStitched	chr15	72467047	72532881	24	31524	40027.1	8130.5	762	1
34_S2_peak_79667_lociStitched	chr2	159882465	159998427	34	51350	42952.3	11132.4	763	1
24_S2_peak_83690_lociStitched	chr2	238317228	238422446	24	38677	41529.5	9722.14	764	1
34_S2_peak_58416_lociStitched	chr17	1882972	2043250	34	45840	56177.4	24426.4	765	1
17_S2_peak_17179_lociStitched	chr10	24707761	24780639	17	36090	41190.6	9459.56	766	1
13_S2_peak_61099_lociStitched	chr17	38079677	38139728	13	29483	41026.8	9337.93	767	1
15_S2_peak_7017_lociStitched	chr1	95159943	95221692	15	38840	39457.6	7811.25	768	1
19_S2_peak_39258_lociStitched	chr12	123310195	123386247	19	38837	41151.7	9521.71	769	1
16_S2_peak_114425_lociStitched	chr5	60570547	60644097	16	36315	41121.8	9539.43	770	1
38_S2_peak_128518_lociStitched	chr6	118962782	119109832	38	44088	51541	19969.4	771	1
16_S2_peak_129298_lociStitched	chr6	134736595	134790547	16	38356	38424.6	6868.09	772	1
14_S2_peak_124017_lociStitched	chr6	31759662	31839776	14	35360	41186.6	9653.74	773	1
38_S2_peak_67107_lociStitched	chr18	43723113	43845901	38	47690	46929.6	15409.9	774	1
13_S2_peak_27597_lociStitched	chr11	69028656	69089785	13	26828	38609.1	7090.96	775	1
12_S2_peak_32506_lociStitched	chr12	12840152	12894592	12	24007	38195.1	6696.12	776	1
33_S2_peak_33800_lociStitched	chr12	43090177	43215888	33	45370	47870.7	16380.1	777	1
7_S2_peak_79330_lociStitched	chr2	151314795	151353944	7	32575	35406.4	3965.79	778	1
13_S2_peak_68610_lociStitched	chr18	74155641	74208312	13	34325	37933.7	6499.6	779	1
12_S2_peak_98678_lociStitched	chr3	111757029	111823606	12	34969	39653.3	8235.57	780	1
12_S2_peak_49806_lociStitched	chr15	42209275	42265778	12	38372	38648.1	7254.99	781	1
37_S2_peak_122390_lociStitched	chr6	12112431	12252212	37	52231	49804	18437.1	782	1
16_S2_peak_3432_lociStitched	chr1	38453857	38540066	16	38985	42113.1	10767.5	783	1
16_S2_peak_122157_lociStitched	chr6	10373315	10465812	16	37667	43288.6	11969.1	784	1
28_S2_peak_17898_lociStitched	chr10	33466978	33585760	28	50977	46930.8	15619.8	785	1
34_S2_peak_24787_lociStitched	chr11	14309277	14412585	34	45458	44680.7	13399	786	1
18_S2_peak_148605_lociStitched	chr9	4183782	4244966	18	37798	39157.8	7880.5	787	1
30_S2_peak_77762_lociStitched	chr2	112159469	112270169	30	42306	42852	11601.4	788	1
26_S2_peak_33094_lociStitched	chr12	26109663	26216529	26	46708	45578.3	14330.7	789	1
11_S2_peak_115256_lociStitched	chr5	73916792	73982564	11	33775	39686.8	8458.28	790	1
28_S2_peak_73351_lociStitched	chr2	20760562	20851646	28	45267	39958.6	8744.06	791	1
20_S2_peak_53329_lociStitched	chr15	85826217	85901279	20	40188	40323.3	9150.06	792	1
23_S2_peak_79364_lociStitched	chr2	151408495	151522411	23	50613	42479.3	11311.9	793	1
16_S2_peak_21833_lociStitched	chr10	102744761	102827767	16	28295	41021.6	9877.71	794	1
27_S2_peak_65491_lociStitched	chr18	9704286	9829642	27	48175	46732.7	15631.9	795	1
21_S2_peak_60853_lociStitched	chr17	35804731	35903256	21	29332	46996.4	15941.3	796	1
9_S2_peak_16527_lociStitched	chr10	13879954	13937243	9	35991	38314.9	7292.89	797	1
31_S2_peak_154027_lociStitched	chr9	117856805	117977374	31	50499	46455.2	15493.1	798	1
21_S2_peak_116343_lociStitched	chr5	95032839	95117585	21	37448	42237.4	11279.7	799	1
12_S2_peak_25271_lociStitched	chr11	27917448	27959663	12	34381	36456.9	5542.83	800	1
25_S2_peak_12307_lociStitched	chr1	201976269	202124082	25	39468	47965.3	17057.6	801	1
7_S2_peak_3911_lociStitched	chr1	43910463	43948727	7	26243	35979.6	5100.59	802	1
24_S2_peak_54743_lociStitched	chr16	9135988	9233345	24	43126	40266.9	9443.63	803	1
21_S2_peak_154168_lociStitched	chr9	118905798	119016898	21	35064	45495.4	14720.8	804	1
14_S2_peak_62921_lociStitched	chr17	58581277	58660174	14	30893	43708.9	12962.8	805	1
24_S2_peak_123963_lociStitched	chr6	31429988	31550471	24	38910	46060.7	15349.5	806	1
15_S2_peak_122249_lociStitched	chr6	11161151	11237552	15	43972	40301.5	9603.61	807	1
18_S2_peak_128277_lociStitched	chr6	114133556	114200776	18	32109	39680	9007.48	808	1
9_S2_peak_87973_lociStitched	chr20	60925086	60963885	9	26911	37413.9	6751.03	809	1
21_S2_peak_124150_lociStitched	chr6	33523896	33602366	21	40132	39666.6	9008.36	810	1
19_S2_peak_83454_lociStitched	chr2	235716990	235792473	19	33335	37666	7050.11	811	1
5_S2_peak_64991_lociStitched	chr18	2508467	2541992	5	30030	35104	4525.88	812	1
18_S2_peak_111819_lociStitched	chr5	8929627	9019232	18	35693	43601.8	13028.6	813	1
13_S2_peak_18397_lociStitched	chr10	45422990	45519485	13	43974	42766.6	12197	814	1
15_S2_peak_62550_lociStitched	chr17	54755188	54840790	15	32548	44427.4	13927.4	815	1
14_S2_peak_31388_lociStitched	chr11	131753598	131811504	14	36307	37951.6	7452.5	816	1
9_S2_peak_23437_lociStitched	chr10	127728820	127784214	9	29323	37535	7079.35	817	1
9_S2_peak_126340_lociStitched	chr6	72092750	72133887	9	34581	35842.7	5388.95	818	1
15_S2_peak_90961_lociStitched	chr22	27474705	27546862	15	33660	37579.4	7194.05	819	1
21_S2_peak_143520_lociStitched	chr8	54779276	54832054	21	30875	37826	7441.7	820	1
17_S2_peak_35194_lociStitched	chr12	58695893	58764323	17	36020	39285.7	8978.02	821	1
15_S2_peak_148330_lociStitched	chr8	145632500	145705958	15	31284	38433.2	8139.15	822	1
1_S2_peak_74078_lociStitched	chr2	33141306	33141706	1	401	37876.9	7598.52	823	1
13_S2_peak_140249_lociStitched	chr7	154981427	155050707	13	31675	38478.1	8237.39	824	1
14_S2_peak_155131_lociStitched	chr9	132220644	132269779	14	27630	36079.8	5842.15	825	1
25_S2_peak_52059_lociStitched	chr15	71333866	71453485	25	46917	46041.4	15849.5	826	1
23_S2_peak_91732_lociStitched	chr22	37888382	37965457	23	36880	38152.1	7977.26	827	1
29_S2_peak_69914_lociStitched	chr19	14585821	14685800	29	40073	41921.2	11797.5	828	1
19_S2_peak_55606_lociStitched	chr16	24984399	25078775	19	44047	39411.4	9314.91	829	1
5_S2_peak_43771_lociStitched	chr13	110626278	110671873	5	28472	36339.2	6282.99	830	1
26_S2_peak_87107_lociStitched	chr20	48168185	48266808	26	39952	48631	18620	831	1
13_S2_peak_77885_lociStitched	chr2	113538440	113599589	13	35288	36120.7	6145.47	832	1
9_S2_peak_33996_lociStitched	chr12	46758143	46802645	9	27801	36122.3	6150.18	833	1
18_S2_peak_23378_lociStitched	chr10	126770356	126851029	18	30930	40038	10076.1	834	1
23_S2_peak_144919_lociStitched	chr8	90766751	90868420	23	41822	43870.2	13908.3	835	1
25_S2_peak_143048_lociStitched	chr8	42316931	42412949	25	38709	41729.4	11771.8	836	1
21_S2_peak_45388_lociStitched	chr14	52063178	52159739	21	39177	40652.2	10699	837	1
32_S2_peak_102245_lociStitched	chr3	171063206	171185562	32	46465	46091.5	16138.8	838	1
8_S2_peak_61336_lociStitched	chr17	39927820	39970348	8	27824	36391.2	6464.26	839	1
13_S2_peak_123064_lociStitched	chr6	18379040	18449386	13	38847	39224.9	9299.74	840	1
11_S2_peak_42970_lociStitched	chr13	94954583	95015413	11	31872	36704.8	6788.63	841	1
12_S2_peak_65049_lociStitched	chr18	3244564	3306952	12	33208	37894.5	7998.14	842	1
24_S2_peak_102581_lociStitched	chr3	177135537	177206824	24	37452	38994	9117.61	843	1
33_S2_peak_132641_lociStitched	chr7	17619154	17737075	33	42801	45387.8	15518.4	844	1
26_S2_peak_35443_lociStitched	chr12	64237111	64346322	26	42183	44798.4	14929.1	845	1
27_S2_peak_82193_lociStitched	chr2	216230001	216353065	27	40703	42260.2	12404.9	846	1
23_S2_peak_46647_lociStitched	chr14	70076412	70194261	23	38156	42142.8	12291.7	847	1
16_S2_peak_16714_lociStitched	chr10	15198690	15266245	16	32217	38040.2	8194.42	848	1
8_S2_peak_59673_lociStitched	chr17	18084430	18140493	8	25630	38818	8975.69	849	1
12_S2_peak_124123_lociStitched	chr6	33214280	33291869	12	33853	39485	9652.07	850	1
7_S2_peak_27215_lociStitched	chr11	65174905	65203291	7	18612	33262.7	3448.9	851	1
10_S2_peak_27789_lociStitched	chr11	71769692	71829658	10	33015	37346.8	7561.71	852	1
19_S2_peak_122002_lociStitched	chr6	7107346	7173928	19	37783	38577.6	8795.48	853	1
7_S2_peak_43886_lociStitched	chr13	111590345	111638832	7	30146	36491.3	6730	854	1
5_S2_peak_113192_lociStitched	chr5	37710787	37752289	5	20643	35928.3	6171.35	855	1
20_S2_peak_3364_lociStitched	chr1	36807975	36892248	20	31884	39945.4	10197	856	1
46_S2_peak_60027_lociStitched	chr17	25760380	25914369	46	48777	46304.5	16569.2	857	1
16_S2_peak_100858_lociStitched	chr3	148890205	148972406	16	33035	40286.7	10554.6	858	1
27_S2_peak_99874_lociStitched	chr3	129311648	129410597	27	43893	41994	12279.6	859	1
18_S2_peak_25497_lociStitched	chr11	32045393	32117466	18	31086	38703.2	8994.71	860	1
12_S2_peak_61723_lociStitched	chr17	42835907	42910407	12	38176	37659.8	7964.05	861	1
17_S2_peak_104744_lociStitched	chr4	15650710	15720378	17	34612	36526.9	6883.2	862	1
16_S2_peak_27212_lociStitched	chr11	65075382	65160468	16	32017	39862.8	10235.8	863	1
11_S2_peak_128241_lociStitched	chr6	113938378	113985584	11	29255	36065.4	6438.9	864	1
21_S2_peak_74446_lociStitched	chr2	39690772	39758825	21	37458	36367.5	6744.05	865	1
8_S2_peak_129785_lociStitched	chr6	140285052	140325273	8	29457	34911.8	5301.13	866	1
16_S2_peak_54060_lociStitched	chr15	99257010	99347884	16	43436	40847.9	11250.2	867	1
15_S2_peak_147726_lociStitched	chr8	132816868	132876904	15	36969	37708.6	8128.87	868	1
23_S2_peak_147821_lociStitched	chr8	134295112	134424103	23	49180	45533.8	15969.1	869	1
17_S2_peak_120084_lociStitched	chr5	156932761	157003687	17	37227	38938.4	9411.88	870	1
17_S2_peak_20398_lociStitched	chr10	79093940	79187196	17	35080	41275.1	11750.3	871	1
21_S2_peak_151338_lociStitched	chr9	80561221	80690566	21	46011	46848.8	17332.2	872	1
26_S2_peak_15802_lociStitched	chr10	582149	680266	26	33452	41984.3	12480.5	873	1
31_S2_peak_5479_lociStitched	chr1	66709253	66841439	31	48169	47177.2	17712.9	874	1
11_S2_peak_89124_lociStitched	chr21	35892777	35956514	11	35381	37349.9	7928.88	875	1
10_S2_peak_142239_lociStitched	chr8	30085442	30144794	10	35524	36976.3	7579.25	876	1
14_S2_peak_155783_lociStitched	chr9	140081407	140151639	14	28976	37721.6	8329.52	877	1
22_S2_peak_88615_lociStitched	chr21	27496816	27583603	22	40427	40165	10813.7	878	1
22_S2_peak_31157_lociStitched	chr11	128538116	128631836	22	38158	41274.3	11930.6	879	1
15_S2_peak_73025_lociStitched	chr2	16789615	16848167	15	34678	34914.6	5609.28	880	1
8_S2_peak_132909_lociStitched	chr7	22734362	22799752	8	27559	37743.1	8448.39	881	1
10_S2_peak_131260_lociStitched	chr6	159267812	159319154	10	30001	37474.5	8209.59	882	1
11_S2_peak_86124_lociStitched	chr20	34441016	34489990	11	23786	38811.9	9574.42	883	1
21_S2_peak_9572_lociStitched	chr1	155144638	155248198	21	36328	40875.1	11660.9	884	1
13_S2_peak_87843_lociStitched	chr20	57570533	57624076	13	23362	39439.8	10253.5	885	1
23_S2_peak_149201_lociStitched	chr9	16618903	16729820	23	43014	44078.4	14907.2	886	1
11_S2_peak_28757_lociStitched	chr11	87132724	87189699	11	34655	36777.4	7623.26	887	1
9_S2_peak_66038_lociStitched	chr18	20246203	20293890	9	32378	35350.4	6204.08	888	1
24_S2_peak_86717_lociStitched	chr20	43145135	43244454	24	32713	48557.1	19426.8	889	1
9_S2_peak_14217_lociStitched	chr1	224802987	224842169	9	31081	33751.4	4639.15	890	1
5_S2_peak_65070_lociStitched	chr18	3441027	3469708	5	17779	33095	4084.17	891	1
25_S2_peak_3756_lociStitched	chr1	42062263	42161425	25	42196	41737.3	12752.2	892	1
9_S2_peak_125171_lociStitched	chr6	44184353	44244070	9	32693	36355.7	7398.94	893	1
28_S2_peak_22476_lociStitched	chr10	113961883	114069184	28	43878	42265.9	13337.5	894	1
11_S2_peak_60795_lociStitched	chr17	35256732	35308760	11	26669	37517.4	8589.82	895	1
15_S2_peak_46612_lociStitched	chr14	69500681	69574140	15	35506	36200.6	7279.79	896	1
10_S2_peak_120998_lociStitched	chr5	172717191	172767986	10	30925	35038.4	6166.51	897	1
11_S2_peak_44053_lociStitched	chr13	114863293	114907605	11	23859	34257.6	5392.77	898	1
29_S2_peak_122718_lociStitched	chr6	15243416	15344302	29	43622	42059.4	13216.1	899	1
6_S2_peak_121011_lociStitched	chr5	172855005	172907938	6	26310	35597.4	6801.89	900	1
16_S2_peak_17079_lociStitched	chr10	22884225	22955441	16	41063	38221.6	9450.36	901	1
22_S2_peak_123528_lociStitched	chr6	26269767	26367275	22	41314	41158.1	12422.5	902	1
9_S2_peak_3516_lociStitched	chr1	39849987	39883850	9	28347	33341.5	4625.69	903	1
11_S2_peak_72406_lociStitched	chr19	59054474	59110888	11	26285	35794.7	7079.96	904	1
9_S2_peak_149532_lociStitched	chr9	21972058	22010136	9	30901	33641.9	4931.1	905	1
19_S2_peak_44211_lociStitched	chr14	21506884	21576418	19	35903	37325.9	8629.17	906	1
9_S2_peak_1077_lociStitched	chr1	12632745	12681430	9	27733	34858.5	6163.52	907	1
14_S2_peak_141866_lociStitched	chr8	25027449	25101258	14	41124	37465.4	8783.27	908	1
8_S2_peak_71615_lociStitched	chr19	46679464	46717035	8	30870	33449.5	4767.76	909	1
12_S2_peak_72287_lociStitched	chr19	56135185	56195030	12	28247	35655.7	7031.79	910	1
26_S2_peak_46529_lociStitched	chr14	69085908	69182830	26	45371	38342.3	9750.35	911	1
36_S2_peak_48865_lociStitched	chr15	30026841	30184208	36	43155	49035.6	20473.4	912	1
15_S2_peak_14206_lociStitched	chr1	224676078	224760675	15	37746	38449.3	9889.39	913	1
7_S2_peak_21737_lociStitched	chr10	101415938	101470756	7	39912	36015.4	7466.21	914	1
4_S2_peak_44404_lociStitched	chr14	23441613	23480008	4	18683	33561.1	5025.91	915	1
14_S2_peak_63965_lociStitched	chr17	72732804	72795483	14	25175	38146.4	9640.03	916	1
3_S2_peak_55429_lociStitched	chr16	21509612	21534175	3	23846	33054.4	4558.89	917	1
20_S2_peak_143219_lociStitched	chr8	49166565	49237674	20	35149	37744.7	9265.5	918	1
19_S2_peak_63349_lociStitched	chr17	63009460	63075300	19	30300	39346	10876.8	919	1
13_S2_peak_22776_lociStitched	chr10	117556177	117621504	13	34448	36870.6	8407.58	920	1
30_S2_peak_141340_lociStitched	chr8	18976461	19087234	30	44536	43212.5	14766	921	1
12_S2_peak_98591_lociStitched	chr3	111296985	111349445	12	33971	35384.3	7003.41	922	1
11_S2_peak_126955_lociStitched	chr6	86146081	86193689	11	29484	34611	6250.93	923	1
18_S2_peak_38008_lociStitched	chr12	105804099	105881104	18	41996	38086.7	9741.13	924	1
19_S2_peak_142048_lociStitched	chr8	28204950	28274374	19	39045	36975.2	8684.94	925	1
24_S2_peak_1726_lociStitched	chr1	21606439	21677225	24	41477	37297.1	9018.14	926	1
16_S2_peak_18276_lociStitched	chr10	43878953	43957292	16	28858	37892.6	9651.36	927	1
11_S2_peak_142614_lociStitched	chr8	37371379	37427063	11	34119	34947.3	6821.29	928	1
36_S2_peak_114771_lociStitched	chr5	67510429	67641779	36	45419	46064.4	17942.4	929	1
16_S2_peak_679_lociStitched	chr1	8908549	8978852	16	29963	36979.4	8879.27	930	1
12_S2_peak_74360_lociStitched	chr2	38372022	38429505	12	29834	33529.8	5472.38	931	1
14_S2_peak_34145_lociStitched	chr12	48195042	48244005	14	30318	34009.7	5953.9	932	1
34_S2_peak_119213_lociStitched	chr5	142682338	142786438	34	40187	42160.5	14147.2	933	1
6_S2_peak_83368_lociStitched	chr2	235148652	235179175	6	22639	30968.6	2988.2	934	1
10_S2_peak_99036_lociStitched	chr3	119010951	119051069	10	28865	33121.4	5179.23	935	1
10_S2_peak_73759_lociStitched	chr2	28471225	28520840	10	33237	32676.4	4753.12	936	1
16_S2_peak_116613_lociStitched	chr5	97626210	97686733	16	32112	35545.2	7631.95	937	1
23_S2_peak_111163_lociStitched	chr4	184014167	184105070	23	29208	37088.4	9181.2	938	1
7_S2_peak_119921_lociStitched	chr5	153568480	153603580	7	31565	32148.1	4243.59	939	1
34_S2_peak_80347_lociStitched	chr2	173909083	174056323	34	42631	42522.9	14620.9	940	1
20_S2_peak_154702_lociStitched	chr9	127451840	127555549	20	36951	41815.5	13917.7	941	1
10_S2_peak_14118_lociStitched	chr1	223989719	224041455	10	38334	34430.3	6539.43	942	1
27_S2_peak_64418_lociStitched	chr17	76693012	76806544	27	34145	45594.5	17722.3	943	1
15_S2_peak_121301_lociStitched	chr5	176873113	176928472	15	27909	33857.6	6006.45	944	1
22_S2_peak_910_lociStitched	chr1	10518683	10636490	22	35674	42705	14879	945	1
28_S2_peak_28405_lociStitched	chr11	79058927	79152816	28	37370	39968.5	12149.2	946	1
17_S2_peak_23142_lociStitched	chr10	122213881	122277388	17	33434	35468.7	7684.35	947	1
8_S2_peak_36919_lociStitched	chr12	89740717	89787114	8	27708	33837.3	6059.45	948	1
20_S2_peak_28665_lociStitched	chr11	86149222	86237003	20	37892	39501.4	11727.5	949	1
15_S2_peak_21149_lociStitched	chr10	92672092	92737831	15	35473	36386.5	8644.68	950	1
21_S2_peak_63316_lociStitched	chr17	62914401	62991224	21	30528	40954.3	13213.6	951	1
13_S2_peak_7947_lociStitched	chr1	113216508	113287229	13	26159	36371.8	8635.03	952	1
11_S2_peak_96016_lociStitched	chr3	53265703	53307138	11	33188	33359.3	5626.87	953	1
10_S2_peak_152463_lociStitched	chr9	97544007	97584839	10	30490	33384.2	5659.32	954	1
17_S2_peak_124180_lociStitched	chr6	33705305	33757678	17	29082	34189.1	6468.07	955	1
9_S2_peak_19590_lociStitched	chr10	70787082	70828368	9	25516	32938	5255.71	956	1
10_S2_peak_69152_lociStitched	chr19	4366128	4405378	10	31279	32648.2	4969.05	957	1
23_S2_peak_61858_lociStitched	chr17	44212906	44303457	23	25068	43817.6	16181.5	958	1
14_S2_peak_89990_lociStitched	chr21	45004970	45088364	14	33853	37443.9	9898.87	959	1
8_S2_peak_130950_lociStitched	chr6	156063312	156122040	8	28599	36781.3	9255.53	960	1
33_S2_peak_35960_lociStitched	chr12	69861221	69980574	33	44635	43253.5	15730.7	961	1
13_S2_peak_141953_lociStitched	chr8	26429243	26502106	13	30713	36438.8	8918.43	962	1
27_S2_peak_131132_lociStitched	chr6	158176788	158288852	27	37774	44948.9	17437.2	963	1
8_S2_peak_47494_lociStitched	chr14	89875197	89912281	8	25485	31291.5	3793.69	964	1
15_S2_peak_133075_lociStitched	chr7	24762782	24829850	15	28009	36096	8618.24	965	1
7_S2_peak_71375_lociStitched	chr19	44246446	44289904	7	26790	32545.7	5084.59	966	1
8_S2_peak_10988_lociStitched	chr1	178230118	178280793	8	25623	33703.9	6293.84	967	1
8_S2_peak_69743_lociStitched	chr19	12883570	12920177	8	25698	31555.2	4154.89	968	1
13_S2_peak_14646_lociStitched	chr1	231512351	231559946	13	33935	33454.5	6068.36	969	1
8_S2_peak_151899_lociStitched	chr9	89985728	90023798	8	26447	32420.4	5067.12	970	1
5_S2_peak_83428_lociStitched	chr2	235576968	235615304	5	27790	31263	3921.77	971	1
18_S2_peak_137288_lociStitched	chr7	100025477	100114709	18	30723	37584.5	10243.8	972	1
33_S2_peak_114990_lociStitched	chr5	71643001	71822974	33	48783	50212.5	22874.6	973	1
14_S2_peak_128621_lociStitched	chr6	121801532	121872473	14	32257	36669.4	9335.84	974	1
29_S2_peak_32470_lociStitched	chr12	12472248	12627812	29	43999	46887	19570	975	1
15_S2_peak_71735_lociStitched	chr19	47598867	47663395	15	26953	35742.1	8440.26	976	1
19_S2_peak_32009_lociStitched	chr12	6270694	6341736	19	34819	36174.6	8880.25	977	1
24_S2_peak_112717_lociStitched	chr5	31853183	31995181	24	36369	46433.3	19183.9	978	1
8_S2_peak_57769_lociStitched	chr16	84853640	84887648	8	29007	30372.5	3125.34	979	1
17_S2_peak_49647_lociStitched	chr15	40600024	40676433	17	26745	36301.9	9062.11	980	1
11_S2_peak_49399_lociStitched	chr15	38809881	38857484	11	31132	33631.5	6402.6	981	1
8_S2_peak_48532_lociStitched	chr15	21908325	21941797	8	14319	43841.6	16618.8	982	1
16_S2_peak_100072_lociStitched	chr3	133249634	133315083	16	32807	35211.6	7991.32	983	1
17_S2_peak_148544_lociStitched	chr9	3848363	3933775	17	39932	38016.9	10838.8	984	1
5_S2_peak_149648_lociStitched	chr9	26288297	26327299	5	27097	32270.3	5093.66	985	1
18_S2_peak_25815_lociStitched	chr11	34993964	35063351	18	35782	36240.8	9082.76	986	1
29_S2_peak_112226_lociStitched	chr5	14394449	14477444	29	45435	39314.7	12158.8	987	1
20_S2_peak_116371_lociStitched	chr5	95133915	95214661	20	34438	37401.5	10311.3	988	1
16_S2_peak_1178_lociStitched	chr1	15233501	15331931	16	35200	39076.7	11988.8	989	1
25_S2_peak_13062_lociStitched	chr1	209974456	210076634	25	42133	39716.6	12639.4	990	1
13_S2_peak_78237_lociStitched	chr2	121667970	121722465	13	28742	32310.1	5236.97	991	1
34_S2_peak_21411_lociStitched	chr10	96109437	96203969	34	40677	39542.7	12487.7	992	1
31_S2_peak_51322_lociStitched	chr15	63728393	63822491	31	38067	39154.2	12101	993	1
14_S2_peak_74940_lociStitched	chr2	46523042	46567972	14	33541	31545.4	4506.48	994	1
19_S2_peak_1601_lociStitched	chr1	19922091	19992000	19	32354	36045.1	9032.24	995	1
15_S2_peak_21760_lociStitched	chr10	101722016	101770764	15	33427	33372.9	6366.49	996	1
12_S2_peak_39151_lociStitched	chr12	122458829	122530365	12	26636	35424.6	8426.94	997	1
7_S2_peak_62070_lociStitched	chr17	46547853	46577939	7	27237	30540.3	3550.15	998	1
7_S2_peak_138903_lociStitched	chr7	129990458	130032848	7	24079	32525.8	5536.13	999	1
11_S2_peak_48423_lociStitched	chr14	105480318	105538176	11	32326	32591.4	5641.15	1000	1
21_S2_peak_77272_lociStitched	chr2	102313070	102395239	21	36927	35069.7	8142.95	1001	1
21_S2_peak_59941_lociStitched	chr17	21251433	21347996	21	27496	45944.7	19022.9	1002	1
12_S2_peak_114064_lociStitched	chr5	55613367	55665785	12	35117	33945.9	7044.98	1003	1
28_S2_peak_7016_lociStitched	chr1	95044643	95137436	28	39943	38973.1	12072.4	1004	1
13_S2_peak_82373_lociStitched	chr2	217902447	217973742	13	35122	34057.6	7158.02	1005	1
10_S2_peak_135792_lociStitched	chr7	73831442	73901653	10	25767	34986.1	8088.31	1006	1
16_S2_peak_34098_lociStitched	chr12	47743115	47808984	16	28462	35740.5	8859.38	1007	1
12_S2_peak_150387_lociStitched	chr9	38377012	38444329	12	30831	35227	8347.31	1008	1
14_S2_peak_55395_lociStitched	chr16	20862616	20926199	14	34186	33126.7	6307.43	1009	1
24_S2_peak_152000_lociStitched	chr9	91001586	91096185	24	39068	39230.2	12411.4	1010	1
29_S2_peak_39303_lociStitched	chr12	123491122	123650569	29	37866	45745.3	18942.3	1011	1
11_S2_peak_96100_lociStitched	chr3	54974327	55060824	11	33222	38197.1	11400.3	1012	1
19_S2_peak_150937_lociStitched	chr9	72618305	72697692	19	37675	39193.4	12400.2	1013	1
3_S2_peak_102146_lociStitched	chr3	170515326	170533047	3	15948	29280.4	2498.66	1014	1
27_S2_peak_97159_lociStitched	chr3	71433013	71511424	27	39633	37213.9	10444.3	1015	1
25_S2_peak_93590_lociStitched	chr3	16483085	16566285	25	36743	37656.3	10907.5	1016	1
18_S2_peak_16514_lociStitched	chr10	13785400	13863087	18	36512	36443	9695.34	1017	1
5_S2_peak_71917_lociStitched	chr19	49457151	49502667	5	22242	32052.4	5311.72	1018	1
12_S2_peak_97870_lociStitched	chr3	99465198	99509822	12	34519	32776.3	6051.01	1019	1
14_S2_peak_92423_lociStitched	chr22	45973513	46042722	14	33580	32853.5	6131.92	1020	1
25_S2_peak_53249_lociStitched	chr15	85215476	85309673	25	33384	38451.2	11736.9	1021	1
15_S2_peak_52343_lociStitched	chr15	74468870	74545733	15	34645	36164	9454.15	1022	1
32_S2_peak_12733_lociStitched	chr1	206482533	206583257	32	38530	44127.2	17425.3	1023	1
9_S2_peak_155674_lociStitched	chr9	138971474	139035561	9	21685	33921.2	7229.01	1024	1
17_S2_peak_1971_lociStitched	chr1	23855321	23922099	17	34047	35071.8	8393.99	1025	1
17_S2_peak_57793_lociStitched	chr16	85004889	85062380	17	36390	32315.7	5645.62	1026	1
14_S2_peak_100961_lociStitched	chr3	149469212	149537942	14	33316	35657.1	8989.88	1027	1
4_S2_peak_124205_lociStitched	chr6	34190921	34219420	4	23650	30311.5	3647.87	1028	1
18_S2_peak_108670_lociStitched	chr4	123653022	123729049	18	34953	34569.5	7929.62	1029	1
23_S2_peak_16184_lociStitched	chr10	6152437	6227752	23	34674	35849.9	9211.02	1030	1
18_S2_peak_143000_lociStitched	chr8	41997142	42090768	18	31997	38442.8	11815.6	1031	1
19_S2_peak_31923_lociStitched	chr12	5525652	5610377	19	33058	37770.4	11166.8	1032	1
20_S2_peak_30557_lociStitched	chr11	120195094	120286094	20	36289	38893.4	12312.3	1033	1
9_S2_peak_40502_lociStitched	chr13	31284894	31327040	9	29105	31230.2	4661.35	1034	1
15_S2_peak_152235_lociStitched	chr9	94122450	94197454	15	27085	35776.9	9210.49	1035	1
23_S2_peak_3744_lociStitched	chr1	41877452	41982607	23	38318	39727.6	13165.4	1036	1
6_S2_peak_150658_lociStitched	chr9	67006359	67035827	6	19842	30779.3	4219.82	1037	1
7_S2_peak_25228_lociStitched	chr11	27465555	27495071	7	24602	30310	3769.19	1038	1
23_S2_peak_61329_lociStitched	chr17	39768593	39874818	23	31614	42086.3	15562	1039	1
15_S2_peak_30964_lociStitched	chr11	126173141	126244659	15	30032	35430	8918.29	1040	1
11_S2_peak_115946_lociStitched	chr5	86395366	86453611	11	36873	34428.6	7921.32	1041	1
20_S2_peak_152500_lociStitched	chr9	97756968	97828376	20	34983	36118.2	9611.52	1042	1
12_S2_peak_45363_lociStitched	chr14	51891103	51958286	12	34320	33631.8	7128.12	1043	1
12_S2_peak_150974_lociStitched	chr9	73005524	73054508	12	24388	32809.5	6323.83	1044	1
23_S2_peak_32603_lociStitched	chr12	13316886	13379157	23	35940	35127.1	8649.44	1045	1
14_S2_peak_19685_lociStitched	chr10	71560513	71630257	14	34336	35290.5	8822.62	1046	1
25_S2_peak_61661_lociStitched	chr17	42111645	42237352	25	32818	39044.6	12583.3	1047	1
10_S2_peak_159214_lociStitched	chrX	153587196	153641012	10	27008	29728	3272.01	1048	1
20_S2_peak_154789_lociStitched	chr9	128392326	128470427	20	36739	36012.4	9575.18	1049	1
26_S2_peak_3568_lociStitched	chr1	40347988	40463221	26	34348	40665.7	14254.3	1050	1
20_S2_peak_140968_lociStitched	chr8	11706328	11764424	20	30132	33370.3	6977.33	1051	1
24_S2_peak_44131_lociStitched	chr14	19881844	19967664	24	25101	39168.2	12804.3	1052	1
14_S2_peak_97512_lociStitched	chr3	81766552	81818671	14	30739	33335.3	7051.7	1053	1
8_S2_peak_102918_lociStitched	chr3	184016062	184063901	8	25781	32152.6	5879.41	1054	1
23_S2_peak_72542_lociStitched	chr2	1678994	1761060	23	37408	34106.6	7837.3	1055	1
18_S2_peak_142383_lociStitched	chr8	32160316	32221589	18	36468	34233.2	7965.49	1056	1
11_S2_peak_111591_lociStitched	chr5	369309	426262	11	27167	33693.4	7426.67	1057	1
14_S2_peak_2998_lociStitched	chr1	32379333	32429755	14	29011	33202.9	6943.11	1058	1
20_S2_peak_57079_lociStitched	chr16	70413258	70516760	20	32659	35770.3	9511.83	1059	1
6_S2_peak_64663_lociStitched	chr17	79450999	79490861	6	17811	32543.3	6322.11	1060	1
16_S2_peak_1587_lociStitched	chr1	19752877	19814338	16	35345	34067.8	7854.72	1061	1
25_S2_peak_134082_lociStitched	chr7	39605140	39690438	25	38176	37292.3	11097.3	1062	1
11_S2_peak_442_lociStitched	chr1	6657071	6686908	11	16935	30747	4553.13	1063	1
15_S2_peak_142428_lociStitched	chr8	32516878	32591019	15	43545	36432.9	10246.3	1064	1
31_S2_peak_129236_lociStitched	chr6	134272109	134385007	31	35772	41354.5	15173.5	1065	1
9_S2_peak_128212_lociStitched	chr6	113665634	113707599	9	28494	31708.8	5530.99	1066	1
18_S2_peak_69213_lociStitched	chr19	4959709	5034081	18	29771	34568.1	8411.47	1067	1
17_S2_peak_145794_lociStitched	chr8	103733534	103824286	17	33865	37462.4	11307.7	1068	1
10_S2_peak_14306_lociStitched	chr1	225920870	225968180	10	31498	32005.2	5871.17	1069	1
18_S2_peak_8189_lociStitched	chr1	115952045	116017614	18	33868	34830.3	8701.01	1070	1
24_S2_peak_124052_lociStitched	chr6	32043393	32165097	24	33345	40563.9	14446.3	1071	1
13_S2_peak_29302_lociStitched	chr11	101979413	102051248	13	24533	35184.8	9087.13	1072	1
24_S2_peak_115459_lociStitched	chr5	77779988	77849804	24	32751	34635.7	8538.5	1073	1
14_S2_peak_16062_lociStitched	chr10	4694271	4769262	14	32523	36025.7	9936.31	1074	1
3_S2_peak_139666_lociStitched	chr7	140738611	140757833	3	18531	28677.3	2594.97	1075	1
15_S2_peak_22163_lociStitched	chr10	106050789	106113604	15	32226	33807	7726.24	1076	1
21_S2_peak_11099_lociStitched	chr1	179711901	179793420	21	31088	35550.4	9505.12	1077	1
21_S2_peak_87650_lociStitched	chr20	55564955	55624321	21	30280	36961.3	10953	1078	1
28_S2_peak_49106_lociStitched	chr15	33374837	33452594	28	39589	36040.4	10038.4	1079	1
12_S2_peak_23752_lociStitched	chr11	532976	589085	12	22579	33093.1	7097.79	1080	1
19_S2_peak_49530_lociStitched	chr15	39647515	39735166	19	36325	37637.3	11648.8	1081	1
16_S2_peak_113354_lociStitched	chr5	39394050	39454947	16	33278	34693	8720.45	1082	1
17_S2_peak_16989_lociStitched	chr10	21567974	21632441	17	36076	34264.2	8296.9	1083	1
10_S2_peak_46280_lociStitched	chr14	65671322	65727982	10	36094	31854.3	5903.97	1084	1
19_S2_peak_152756_lociStitched	chr9	100592443	100686818	19	37691	38476.7	12533	1085	1
5_S2_peak_25342_lociStitched	chr11	28757556	28792417	5	17432	30684.7	4748.07	1086	1
19_S2_peak_70522_lociStitched	chr19	29405254	29473468	19	31944	34611.8	8690.46	1087	1
11_S2_peak_9991_lociStitched	chr1	161037729	161104398	11	33730	34267.9	8346.96	1088	1
20_S2_peak_16791_lociStitched	chr10	16983518	17072203	20	36094	37212.2	11307.3	1089	1
8_S2_peak_3196_lociStitched	chr1	33789056	33833468	8	28449	31292.7	5391.62	1090	1
22_S2_peak_17723_lociStitched	chr10	31266290	31373837	22	39324	40556	14669.4	1091	1
24_S2_peak_20757_lociStitched	chr10	86053738	86135861	24	37760	37136	11283.7	1092	1
12_S2_peak_50545_lociStitched	chr15	55509426	55583244	12	33494	35617.2	9773.5	1093	1
21_S2_peak_100243_lociStitched	chr3	135858955	135942998	21	33819	36634.3	10791.1	1094	1
9_S2_peak_88025_lociStitched	chr20	61547916	61586118	9	19319	32647.4	6872.54	1095	1
8_S2_peak_122441_lociStitched	chr6	12459647	12508513	8	29289	32535	6767.94	1096	1
11_S2_peak_99491_lociStitched	chr3	124751239	124802293	11	31043	32082.3	6320.49	1097	1
9_S2_peak_115885_lociStitched	chr5	83658341	83708279	9	24243	32319.9	6561.85	1098	1
13_S2_peak_121054_lociStitched	chr5	173280601	173352220	13	31822	35451.4	9747.35	1099	1
12_S2_peak_4899_lociStitched	chr1	59190612	59252516	12	22191	33620.1	7917.52	1100	1
3_S2_peak_4575_lociStitched	chr1	54190550	54207488	3	14996	28178.1	2496.66	1101	1
20_S2_peak_132169_lociStitched	chr7	5664280	5744169	20	31614	35318.9	9642.6	1102	1
22_S2_peak_149035_lociStitched	chr9	14204676	14285462	22	39212	36305.2	10631.4	1103	1
21_S2_peak_150835_lociStitched	chr9	71735061	71820419	21	32949	36371	10746.6	1104	1
19_S2_peak_113754_lociStitched	chr5	52279077	52341910	19	35441	34382.2	8821.75	1105	1
22_S2_peak_36283_lociStitched	chr12	76652315	76743084	22	40772	37088.2	11536.7	1106	1
14_S2_peak_151090_lociStitched	chr9	75042142	75102645	14	35188	33282.7	7756.48	1107	1
10_S2_peak_19917_lociStitched	chr10	73712748	73770102	10	27836	32439.4	6939.83	1108	1
6_S2_peak_150735_lociStitched	chr9	69646206	69676790	6	18892	29856.1	4364.34	1109	1
27_S2_peak_149410_lociStitched	chr9	20506952	20630108	27	36832	42070.1	16589.1	1110	1
19_S2_peak_103423_lociStitched	chr3	189886968	189954508	19	39076	35073.5	9651.47	1111	1
19_S2_peak_141977_lociStitched	chr8	27157831	27236833	19	32117	35701	10286.1	1112	1
22_S2_peak_76079_lociStitched	chr2	70295489	70374193	22	29683	32630.7	7232.9	1113	1
11_S2_peak_26390_lociStitched	chr11	46695839	46741970	11	27666	30861.6	5484.98	1114	1
13_S2_peak_129794_lociStitched	chr6	140353131	140405079	13	27689	32659.7	7293.5	1115	1
22_S2_peak_115864_lociStitched	chr5	83513867	83613627	22	33464	38627.1	13278.1	1116	1
9_S2_peak_141200_lociStitched	chr8	17191768	17235445	9	29324	31364.5	6018.69	1117	1
17_S2_peak_82967_lociStitched	chr2	227507838	227567300	17	36347	31574.3	6255.4	1118	1
15_S2_peak_92258_lociStitched	chr22	43372002	43433212	15	28871	30647.8	5368.12	1119	1
25_S2_peak_76150_lociStitched	chr2	70737701	70801204	25	40256	31573.7	6299.5	1120	1
11_S2_peak_37995_lociStitched	chr12	105703479	105752117	11	26629	31765.5	6493.17	1121	1
11_S2_peak_34126_lociStitched	chr12	48096960	48177003	11	32430	34842.7	9581.15	1122	1
12_S2_peak_149838_lociStitched	chr9	32379626	32434242	12	33446	32081.4	6887.08	1123	1
13_S2_peak_103782_lociStitched	chr3	194870897	194944798	13	37967	34873.9	9681.03	1124	1
14_S2_peak_84793_lociStitched	chr20	10615914	10664224	14	28074	33290.4	8120.91	1125	1
25_S2_peak_10615_lociStitched	chr1	171809923	171892113	25	37211	35818.4	10692.9	1126	1
10_S2_peak_119857_lociStitched	chr5	151117655	151163922	10	20670	30989.6	5899.04	1127	1
6_S2_peak_58473_lociStitched	chr17	2283714	2319398	6	21375	30688.2	5598.82	1128	1
16_S2_peak_99577_lociStitched	chr3	125630076	125694574	16	30457	33261.6	8178.35	1129	1
15_S2_peak_86382_lociStitched	chr20	37023172	37104107	15	25150	39674.3	14592.6	1130	1
16_S2_peak_138243_lociStitched	chr7	115946478	116003787	16	27914	32964.1	7914.37	1131	1
19_S2_peak_51495_lociStitched	chr15	65094310	65211943	19	39857	39077.7	14045.4	1132	1
33_S2_peak_133742_lociStitched	chr7	34051267	34201604	33	46637	45101.1	20085	1133	1
4_S2_peak_39411_lociStitched	chr12	124845277	124879767	4	20599	29078.5	4107.76	1134	1
18_S2_peak_99815_lociStitched	chr3	128877814	129001195	18	29529	39987.8	15040.1	1135	1
14_S2_peak_3650_lociStitched	chr1	41155666	41211539	14	26652	32328.1	7392	1136	1
19_S2_peak_62428_lociStitched	chr17	49158640	49246073	19	27832	39677.1	14749.9	1137	1
14_S2_peak_157720_lociStitched	chrX	64863138	64928425	14	37302	29052.7	4139.2	1138	1
6_S2_peak_37574_lociStitched	chr12	96810200	96842935	6	23558	29127.6	4222.81	1139	1
8_S2_peak_121384_lociStitched	chr5	179220038	179256362	8	19478	29357.1	4496.91	1140	1
12_S2_peak_12821_lociStitched	chr1	207176545	207226999	12	28224	31180.6	6321.89	1141	1
26_S2_peak_22567_lociStitched	chr10	114774638	114867885	26	40706	36702	11861	1142	1
11_S2_peak_61672_lociStitched	chr17	42262136	42322132	11	20456	31305.9	6467.57	1143	1
13_S2_peak_97925_lociStitched	chr3	99718209	99777118	13	32617	32794.6	7964.5	1144	1
29_S2_peak_94307_lociStitched	chr3	30297631	30399686	29	36606	38974.8	14144.8	1145	1
14_S2_peak_110651_lociStitched	chr4	170140380	170206803	14	32934	31550.9	6722.01	1146	1
17_S2_peak_115237_lociStitched	chr5	73833996	73894421	17	31437	33088.7	8266.14	1147	1
15_S2_peak_72265_lociStitched	chr19	55957989	56032963	15	24629	33430.9	8614.51	1148	1
14_S2_peak_31729_lociStitched	chr12	2348650	2404474	14	27183	32830.1	8021.91	1149	1
21_S2_peak_3785_lociStitched	chr1	42175232	42289750	21	35971	38317.7	13513.1	1150	1
10_S2_peak_89080_lociStitched	chr21	35286019	35350946	10	25076	32781.6	7979.53	1151	1
7_S2_peak_60476_lociStitched	chr17	30451266	30491448	7	19552	31329.9	6541.63	1152	1
12_S2_peak_9461_lociStitched	chr1	153917455	153986884	12	26401	32999.6	8213.45	1153	1
14_S2_peak_138313_lociStitched	chr7	116395814	116454086	14	34982	32329.3	7575.36	1154	1
19_S2_peak_15089_lociStitched	chr1	236045378	236118401	19	30111	33568.7	8821.18	1155	1
15_S2_peak_61514_lociStitched	chr17	41115495	41177593	15	24675	34588.6	9848.74	1156	1
20_S2_peak_8476_lociStitched	chr1	119424414	119507738	20	36573	36279.3	11557	1157	1
13_S2_peak_78621_lociStitched	chr2	134315440	134371890	13	33635	30127.4	5419.2	1158	1
8_S2_peak_135724_lociStitched	chr7	73208088	73270549	8	28911	32492.2	7807.62	1159	1
2_S2_peak_35578_lociStitched	chr12	65948260	65964797	2	15112	26689.1	2010.9	1160	1
18_S2_peak_113289_lociStitched	chr5	38806297	38873680	18	28709	33853.2	9177.56	1161	1
20_S2_peak_28088_lociStitched	chr11	75176811	75295104	20	29825	38741	14076.9	1162	1
16_S2_peak_3693_lociStitched	chr1	41409273	41476274	16	27599	33654.6	9004.93	1163	1
13_S2_peak_107656_lociStitched	chr4	99388320	99447274	13	31872	30402.6	5771.6	1164	1
13_S2_peak_76364_lociStitched	chr2	74755158	74813940	13	32596	30296.2	5666.58	1165	1
14_S2_peak_20378_lociStitched	chr10	79012119	79068013	14	24666	31786.9	7176.79	1166	1
10_S2_peak_121642_lociStitched	chr6	2839205	2878795	10	24020	29439.1	4845.82	1167	1
23_S2_peak_94763_lociStitched	chr3	37197336	37304049	23	32091	38907.6	14331.6	1168	1
14_S2_peak_37365_lociStitched	chr12	94979299	95050690	14	29832	33967.8	9402.19	1169	1
13_S2_peak_57689_lociStitched	chr16	83714430	83778860	13	26017	30584.9	6024.2	1170	1
19_S2_peak_20899_lociStitched	chr10	89377983	89465027	19	33023	35914.4	11376.7	1171	1
7_S2_peak_101264_lociStitched	chr3	152844342	152887594	7	24273	30142.3	5631.41	1172	1
27_S2_peak_75767_lociStitched	chr2	65576942	65665866	27	33018	33097.5	8607.84	1173	1
6_S2_peak_59213_lociStitched	chr17	13239046	13269555	6	24570	30094.1	5622.81	1174	1
14_S2_peak_19230_lociStitched	chr10	63629015	63703337	14	30610	34143.5	9676.72	1175	1
24_S2_peak_80990_lociStitched	chr2	189941633	190046196	24	41764	35980.1	11522.8	1176	1
14_S2_peak_58238_lociStitched	chr17	571722	637972	14	24170	35218.5	10778.9	1177	1
9_S2_peak_146899_lociStitched	chr8	124448812	124504480	9	25069	31502.5	7080.97	1178	1
7_S2_peak_71508_lociStitched	chr19	45870653	45911526	7	21087	29469.4	5068.25	1179	1
28_S2_peak_91221_lociStitched	chr22	30264764	30370447	28	35196	34928.2	10536.6	1180	1
15_S2_peak_86842_lociStitched	chr20	44484527	44573736	15	26238	40670.4	16280.6	1181	1
12_S2_peak_21032_lociStitched	chr10	91000632	91065572	12	28572	33048	8682.48	1182	1
10_S2_peak_85242_lociStitched	chr20	19829872	19874725	10	24102	31926.4	7562.22	1183	1
7_S2_peak_58536_lociStitched	chr17	3691131	3722762	7	19777	29483.3	5121.06	1184	1
2_S2_peak_27790_lociStitched	chr11	71845596	71861435	2	15571	26462.2	2106.59	1185	1
21_S2_peak_111231_lociStitched	chr4	185228589	185308176	21	33436	31842.8	7497.1	1186	1
19_S2_peak_84359_lociStitched	chr20	5092429	5177189	19	24173	38413.2	14070.2	1187	1
11_S2_peak_51175_lociStitched	chr15	63029114	63085379	11	34144	31575.9	7246.93	1188	1
7_S2_peak_86741_lociStitched	chr20	43260724	43308019	7	19564	32633.5	8314.46	1189	1
12_S2_peak_54613_lociStitched	chr16	4319784	4379627	12	29496	29628.3	5332.01	1190	1
17_S2_peak_110926_lociStitched	chr4	177785711	177850772	17	33365	30806.4	6512.61	1191	1
13_S2_peak_7791_lociStitched	chr1	110493232	110548380	13	27058	31781.8	7489.1	1192	1
20_S2_peak_84344_lociStitched	chr20	4924997	4989423	20	25881	35080	10791.4	1193	1
9_S2_peak_123081_lociStitched	chr6	18462792	18516563	9	23166	31359.2	7076.26	1194	1
12_S2_peak_154719_lociStitched	chr9	127570748	127636156	12	24640	32717.1	8437.63	1195	1
9_S2_peak_149283_lociStitched	chr9	18456992	18510013	9	27763	31245.3	6988.17	1196	1
9_S2_peak_147497_lociStitched	chr8	130693068	130743848	9	32921	30564.5	6327.19	1197	1
23_S2_peak_96260_lociStitched	chr3	57014088	57146528	23	37531	40632.6	16396.1	1198	1
24_S2_peak_87724_lociStitched	chr20	56494034	56601073	24	29616	44271.3	20037.7	1199	1
15_S2_peak_8543_lociStitched	chr1	120145110	120220857	15	34290	34624	10400.1	1200	1
8_S2_peak_150114_lociStitched	chr9	35722924	35772923	8	19510	30649.4	6444.87	1201	1
22_S2_peak_22806_lociStitched	chr10	117824360	117896791	22	36053	33434.1	9234.95	1202	1
26_S2_peak_58439_lociStitched	chr17	2074504	2164221	26	33764	39134.6	14991.7	1203	1
10_S2_peak_68937_lociStitched	chr19	2147051	2182883	10	19397	28568.9	4439.58	1204	1
10_S2_peak_53966_lociStitched	chr15	96794892	96841180	10	26589	30374.2	6272.02	1205	1
11_S2_peak_12744_lociStitched	chr1	206630188	206689123	11	30108	31123.6	7025.05	1206	1
10_S2_peak_122675_lociStitched	chr6	15056597	15097891	10	23413	29170.1	5079.16	1207	1
16_S2_peak_134939_lociStitched	chr7	47797017	47845478	16	24385	30467.4	6377.47	1208	1
16_S2_peak_94122_lociStitched	chr3	27544796	27598917	16	25546	31141.2	7079.03	1209	1
16_S2_peak_80511_lociStitched	chr2	176944777	177054887	16	31653	34145.1	10108.1	1210	1
14_S2_peak_4168_lociStitched	chr1	46747379	46813877	14	27468	32444.4	8412	1211	1
16_S2_peak_85231_lociStitched	chr20	19755147	19811834	16	28037	33638.1	9619.78	1212	1
1_S2_peak_123749_lociStitched	chr6	29258220	29273480	1	15261	26158.7	2159.29	1213	1
19_S2_peak_51843_lociStitched	chr15	68869581	68944260	19	31677	33120.1	9125.77	1214	1
13_S2_peak_134563_lociStitched	chr7	44411867	44481476	13	27875	32444.8	8457.49	1215	1
16_S2_peak_49448_lociStitched	chr15	39134499	39198319	16	26634	32503.5	8532.73	1216	1
17_S2_peak_12689_lociStitched	chr1	206076095	206140364	17	27973	34120.4	10154.5	1217	1
4_S2_peak_53654_lociStitched	chr15	90355145	90395558	4	26105	29121.6	5164.78	1218	1
21_S2_peak_26471_lociStitched	chr11	47529529	47613661	21	35204	34208.1	10264.1	1219	1
19_S2_peak_87172_lociStitched	chr20	48584840	48672856	19	32679	39809.6	15869.3	1220	1
6_S2_peak_32063_lociStitched	chr12	6640569	6678416	6	19995	28786.4	4859.55	1221	1
14_S2_peak_88002_lociStitched	chr20	61403568	61467723	14	20079	34355	10438	1222	1
9_S2_peak_143193_lociStitched	chr8	49003838	49070303	9	29223	32215.6	8301.48	1223	1
14_S2_peak_26858_lociStitched	chr11	61446915	61501485	14	29131	30373.7	6482.92	1224	1
15_S2_peak_84219_lociStitched	chr20	3867880	3912235	15	22733	31793.7	7926.24	1225	1
6_S2_peak_43880_lociStitched	chr13	111549526	111577363	6	16543	27753.5	3888.83	1226	1
17_S2_peak_76258_lociStitched	chr2	73290389	73345513	17	32451	29276.4	5418.69	1227	1
31_S2_peak_127234_lociStitched	chr6	91071886	91203686	31	40147	41134.8	17279	1228	1
20_S2_peak_123852_lociStitched	chr6	30448726	30541316	20	30393	35249	11416.3	1229	1
28_S2_peak_155336_lociStitched	chr9	134224994	134326786	28	31998	36044.5	12265.9	1230	1
28_S2_peak_42515_lociStitched	chr13	76175855	76299629	28	34035	37973.9	14196.9	1231	1
9_S2_peak_122645_lociStitched	chr6	14705195	14749207	9	24519	29386.8	5629.13	1232	1
16_S2_peak_23570_lociStitched	chr10	129674983	129745584	16	29579	33161.3	9404.05	1233	1
4_S2_peak_67074_lociStitched	chr18	43514575	43554052	4	21812	28715.6	4962.26	1234	1
7_S2_peak_27475_lociStitched	chr11	67769790	67809162	7	23020	28513.2	4760.07	1235	1
18_S2_peak_35757_lociStitched	chr12	68011205	68076031	18	30090	32050	8317.18	1236	1
5_S2_peak_85149_lociStitched	chr20	17936299	17955169	5	17328	26840.7	3138.08	1237	1
10_S2_peak_139153_lociStitched	chr7	134106426	134166886	10	27252	31009.9	7321.71	1238	1
14_S2_peak_37204_lociStitched	chr12	93316849	93390957	14	26850	33089.2	9404.31	1239	1
4_S2_peak_59379_lociStitched	chr17	15535294	15559918	4	17021	27226.8	3543.39	1240	1
11_S2_peak_131233_lociStitched	chr6	159051895	159092596	11	25289	30196.1	6548.79	1241	1
5_S2_peak_86818_lociStitched	chr20	44399987	44422300	5	13369	27688.2	4054.27	1242	1
9_S2_peak_95624_lociStitched	chr3	48715045	48755245	9	26096	28566.1	4932.54	1243	1
23_S2_peak_94920_lociStitched	chr3	40083617	40185197	23	32890	36690.7	13073.3	1244	1
14_S2_peak_86165_lociStitched	chr20	35074572	35124912	14	28759	32982.8	9393.44	1245	1
8_S2_peak_143146_lociStitched	chr8	48420511	48457379	8	20765	28561.6	4977.18	1246	1
12_S2_peak_62676_lociStitched	chr17	56051954	56086072	12	18397	29491.6	5909.24	1247	1
18_S2_peak_153084_lociStitched	chr9	106988256	107066286	18	32831	33802.6	10221.9	1248	1
5_S2_peak_132901_lociStitched	chr7	22685933	22717576	5	29063	27969.2	4392.05	1249	1
14_S2_peak_60104_lociStitched	chr17	26645203	26735534	14	30135	33585.1	10008.7	1250	1
22_S2_peak_71547_lociStitched	chr19	46065430	46149861	22	27114	33434.7	9912.2	1251	1
11_S2_peak_136810_lociStitched	chr7	92242941	92300914	11	33424	31519.9	8000.27	1252	1
12_S2_peak_2403_lociStitched	chr1	27090451	27138095	12	23702	29586.9	6093.67	1253	1
34_S2_peak_8303_lociStitched	chr1	117077650	117240448	34	42502	44411.3	20919.5	1254	1
27_S2_peak_94033_lociStitched	chr3	24464051	24566773	27	31977	37606.5	14124.3	1255	1
6_S2_peak_115684_lociStitched	chr5	80303796	80344626	6	24252	29083.2	5610.04	1256	1
15_S2_peak_64632_lociStitched	chr17	78944961	79040236	15	31612	37538.3	14072.1	1257	1
17_S2_peak_65406_lociStitched	chr18	8888415	8963575	17	23607	32912.6	9455.13	1258	1
24_S2_peak_93501_lociStitched	chr3	15792118	15863820	24	31979	33018.8	9579.39	1259	1
11_S2_peak_94884_lociStitched	chr3	39181946	39238637	11	24814	30505.4	7092.04	1260	1
2_S2_peak_34093_lociStitched	chr12	47659013	47677460	2	18063	25930.9	2519.86	1261	1
7_S2_peak_132013_lociStitched	chr7	2532511	2570976	7	21896	27744.8	4335.01	1262	1
2_S2_peak_71174_lociStitched	chr19	41722334	41738432	2	15333	25428.4	2018.69	1263	1
18_S2_peak_155069_lociStitched	chr9	131624669	131712730	18	28676	33516	10109.4	1264	1
9_S2_peak_47693_lociStitched	chr14	92925463	92983006	9	22202	28944.1	5564.41	1265	1
19_S2_peak_142364_lociStitched	chr8	32081233	32146936	19	34103	32247	8889.62	1266	1
12_S2_peak_112344_lociStitched	chr5	16490044	16550199	12	29458	31304.7	7952.49	1267	1
10_S2_peak_34925_lociStitched	chr12	56100367	56139097	10	24617	28118	4775.41	1268	1
15_S2_peak_47782_lociStitched	chr14	93700895	93800717	15	32354	33889.6	10551.2	1269	1
19_S2_peak_4676_lociStitched	chr1	55315723	55373104	19	33031	30429.1	7092.29	1270	1
11_S2_peak_62779_lociStitched	chr17	57217076	57256699	11	24131	29693.5	6379.3	1271	1
12_S2_peak_62314_lociStitched	chr17	48334675	48394533	12	29221	32580.7	9277.99	1272	1
11_S2_peak_115089_lociStitched	chr5	72592400	72633802	11	27128	28550.8	5262.19	1273	1
7_S2_peak_102638_lociStitched	chr3	177517200	177555971	7	27867	28473.4	5195.31	1274	1
5_S2_peak_150524_lociStitched	chr9	42832779	42862601	5	18969	27006.8	3775.47	1275	1
23_S2_peak_30141_lociStitched	chr11	114210799	114318590	23	27318	37468.2	14260.7	1276	1
23_S2_peak_21951_lociStitched	chr10	104026306	104108963	23	33193	33533.9	10332.1	1277	1
16_S2_peak_94379_lociStitched	chr3	30637067	30703081	16	32053	31977.2	8779.86	1278	1
17_S2_peak_85713_lociStitched	chr20	30555055	30661115	17	25138	42508.8	19324.1	1279	1
16_S2_peak_77544_lociStitched	chr2	108871531	108943234	16	27801	30065.1	6897.83	1280	1
21_S2_peak_114950_lociStitched	chr5	71397368	71476237	21	38527	33172.3	10024.2	1281	1
31_S2_peak_123005_lociStitched	chr6	17923082	18054339	31	38969	40204	17076.5	1282	1
17_S2_peak_118773_lociStitched	chr5	138557799	138648672	17	30049	34631.7	11513.6	1283	1
12_S2_peak_17733_lociStitched	chr10	31386941	31439877	12	31490	30237	7151.65	1284	1
8_S2_peak_61350_lociStitched	chr17	40048727	40087695	8	22644	29378	6308.92	1285	1
20_S2_peak_56961_lociStitched	chr16	69070635	69144143	20	33293	30086.8	7020.01	1286	1
8_S2_peak_56376_lociStitched	chr16	56637744	56672433	8	19056	26623.8	3559.09	1287	1
11_S2_peak_21587_lociStitched	chr10	99159213	99208377	11	25977	29754.1	6710.89	1288	1
18_S2_peak_62819_lociStitched	chr17	57694625	57753628	18	23781	33112.5	10071.8	1289	1
18_S2_peak_101485_lociStitched	chr3	156383648	156448033	18	34431	31516.5	8505.26	1290	1
8_S2_peak_79299_lociStitched	chr2	150977561	151032107	8	27456	28974.8	5983.7	1291	1
29_S2_peak_134471_lociStitched	chr7	43658398	43744754	29	35698	33886.1	10898.1	1292	1
22_S2_peak_28621_lociStitched	chr11	85818369	85911351	22	30677	34766	11780.8	1293	1
15_S2_peak_156349_lociStitched	chrX	13391050	13459292	15	28184	27508.4	4531.27	1294	1
12_S2_peak_1956_lociStitched	chr1	23693455	23752160	12	26208	30262.4	7320.51	1295	1
9_S2_peak_28705_lociStitched	chr11	86428248	86473887	9	29858	29396.1	6462.48	1296	1
7_S2_peak_9363_lociStitched	chr1	152131341	152163983	7	25624	26893.7	3969.27	1297	1
13_S2_peak_602_lociStitched	chr1	8427181	8485349	13	26191	30881.4	7957.38	1298	1
18_S2_peak_35445_lociStitched	chr12	64359428	64407829	18	30466	29113.2	6205.01	1299	1
7_S2_peak_82392_lociStitched	chr2	218067932	218127863	7	32298	28611.1	5711.42	1300	1
10_S2_peak_96168_lociStitched	chr3	55625684	55668956	10	26532	28477.3	5582.09	1301	1
14_S2_peak_4947_lociStitched	chr1	59463184	59512967	14	29556	29531.3	6636.07	1302	1
10_S2_peak_126236_lociStitched	chr6	69708548	69748775	10	22297	28484.7	5627.76	1303	1
4_S2_peak_123863_lociStitched	chr6	30639068	30664305	4	16131	26158.2	3303.52	1304	1
13_S2_peak_155542_lociStitched	chr9	136799996	136861118	13	21121	29625.8	6778.43	1305	1
21_S2_peak_37264_lociStitched	chr12	93758097	93862774	21	26248	36249.6	13409.1	1306	1
12_S2_peak_139537_lociStitched	chr7	139331150	139379040	12	29028	29155.4	6321.48	1307	1
10_S2_peak_140789_lociStitched	chr8	8910221	8950544	10	27946	28165.6	5338.77	1308	1
16_S2_peak_134915_lociStitched	chr7	47662308	47774471	16	34507	36733.4	13919.4	1309	1
11_S2_peak_141768_lociStitched	chr8	23571622	23622194	11	28989	29281.2	6468.16	1310	1
27_S2_peak_20134_lociStitched	chr10	75752504	75841626	27	36372	34222.8	11425.4	1311	1
20_S2_peak_105151_lociStitched	chr4	26320194	26390331	20	29687	29513.6	6719.12	1312	1
19_S2_peak_135197_lociStitched	chr7	55571560	55643962	19	28518	32501.3	9709.11	1313	1
23_S2_peak_132970_lociStitched	chr7	23371614	23438719	23	36453	31418.6	8636.41	1314	1
11_S2_peak_23076_lociStitched	chr10	121400790	121447439	11	30933	28698.5	5924.42	1315	1
7_S2_peak_99675_lociStitched	chr3	127294501	127359493	7	23001	30468.2	7721.05	1316	1
19_S2_peak_11066_lociStitched	chr1	179081873	179148847	19	31506	30928.6	8184.22	1317	1
11_S2_peak_31058_lociStitched	chr11	128041705	128090605	11	25083	28963.5	6220.08	1318	1
5_S2_peak_39390_lociStitched	chr12	124701448	124733956	5	16646	26822.4	4092.76	1319	1
28_S2_peak_96871_lociStitched	chr3	66453902	66571095	28	35008	37583.8	14883.5	1320	1
13_S2_peak_62143_lociStitched	chr17	47072536	47107838	13	22509	26557.7	3858.51	1321	1
11_S2_peak_136932_lociStitched	chr7	93650895	93703321	11	25364	29667.9	6977.9	1322	1
15_S2_peak_104449_lociStitched	chr4	7908394	7990145	15	26473	30305.1	7619.19	1323	1
12_S2_peak_62325_lociStitched	chr17	48422792	48475882	12	18272	30723.2	8048.44	1324	1
17_S2_peak_121747_lociStitched	chr6	3787896	3850258	17	30828	31249.6	8581.01	1325	1
8_S2_peak_36036_lociStitched	chr12	71020942	71059131	8	24268	27920	5273.9	1326	1
10_S2_peak_84547_lociStitched	chr20	8730908	8797309	10	29664	34249.6	11606.9	1327	1
16_S2_peak_65279_lociStitched	chr18	7722275	7792120	16	30306	32086.8	9470.98	1328	1
24_S2_peak_155265_lociStitched	chr9	133556121	133655137	24	32357	35121	12505.7	1329	1
23_S2_peak_9330_lociStitched	chr1	151933581	151986085	23	27753	29271	6662.76	1330	1
11_S2_peak_124904_lociStitched	chr6	42054594	42115861	11	25307	29953.4	7382.67	1331	1
11_S2_peak_69638_lociStitched	chr19	11241476	11316401	11	28847	31363.6	8811.18	1332	1
25_S2_peak_28496_lociStitched	chr11	82688921	82784760	25	32527	34655.4	12114	1333	1
24_S2_peak_12940_lociStitched	chr1	208343698	208418493	24	34000	31600.9	9065.15	1334	1
8_S2_peak_27640_lociStitched	chr11	69450652	69490845	8	17335	27488	4967.85	1335	1
7_S2_peak_69328_lociStitched	chr19	6573121	6617044	7	22891	28150.3	5639.71	1336	1
13_S2_peak_94519_lociStitched	chr3	32430525	32495776	13	28548	30694.1	8189	1337	1
19_S2_peak_124240_lociStitched	chr6	34621166	34691599	19	29514	31990.7	9487.33	1338	1
11_S2_peak_84200_lociStitched	chr20	3730199	3802657	11	26118	33924.8	11426.6	1339	1
5_S2_peak_14824_lociStitched	chr1	233230059	233256887	5	22061	25714.6	3246.19	1340	1
11_S2_peak_36477_lociStitched	chr12	79908803	79953638	11	24704	28689.9	6245.52	1341	1
15_S2_peak_78969_lociStitched	chr2	145077694	145136394	15	29664	27823.8	5382.79	1342	1
21_S2_peak_50156_lociStitched	chr15	48646168	48741513	21	34986	34143	11708.4	1343	1
15_S2_peak_38500_lociStitched	chr12	111982820	112046040	15	26658	30453.1	8022.62	1344	1
11_S2_peak_21039_lociStitched	chr10	91086315	91134852	11	27537	28942.6	6518.52	1345	1
11_S2_peak_128447_lociStitched	chr6	117711362	117787578	11	22176	32574.7	10174.8	1346	1
15_S2_peak_48337_lociStitched	chr14	103978795	104043725	15	25497	28802.9	6408.59	1347	1
2_S2_peak_147408_lociStitched	chr8	129315795	129339958	2	19452	25542.7	3155.69	1348	1
16_S2_peak_68905_lociStitched	chr19	1845078	1910277	16	23765	29574.3	7191.45	1349	1
13_S2_peak_155516_lociStitched	chr9	136710425	136755822	13	23487	27723.9	5343.23	1350	1
10_S2_peak_97049_lociStitched	chr3	70873156	70932326	10	27850	30318.7	7946.53	1351	1
19_S2_peak_2591_lociStitched	chr1	28556316	28623743	19	28867	30989.4	8623.91	1352	1
7_S2_peak_88080_lociStitched	chr20	62312171	62341878	7	13112	27479	5124.46	1353	1
7_S2_peak_130432_lociStitched	chr6	149627030	149663756	7	23474	27349.9	5002.08	1354	1
11_S2_peak_26332_lociStitched	chr11	46293677	46331518	11	21475	26730.9	4389.56	1355	1
15_S2_peak_147525_lociStitched	chr8	130983954	131055717	15	27915	31704.9	9365.07	1356	1
11_S2_peak_87151_lociStitched	chr20	48503001	48568450	11	28645	33896	11564.8	1357	1
26_S2_peak_139172_lociStitched	chr7	134274791	134379313	26	39321	35913.8	13587.9	1358	1
9_S2_peak_86765_lociStitched	chr20	43586970	43645645	9	22075	33996.3	11676.3	1359	1
23_S2_peak_152178_lociStitched	chr9	93677688	93765108	23	30512	33674.2	11355.9	1360	1
20_S2_peak_20543_lociStitched	chr10	80685011	80765194	20	29290	31977	9694.12	1361	1
8_S2_peak_23485_lociStitched	chr10	128037725	128094111	8	24974	29721.1	7442.95	1362	1
14_S2_peak_58071_lociStitched	chr16	88819796	88879857	14	22600	27393.8	5117.2	1363	1
14_S2_peak_46688_lociStitched	chr14	71197896	71257338	14	28121	28181.5	5914.48	1364	1
18_S2_peak_90445_lociStitched	chr22	19927447	20021101	18	24027	30821.5	8559.98	1365	1
14_S2_peak_1493_lociStitched	chr1	17846746	17918961	14	28384	31211.3	8954.66	1366	1
11_S2_peak_89831_lociStitched	chr21	43169618	43206865	11	19791	26773.1	4521.79	1367	1
20_S2_peak_26582_lociStitched	chr11	57041959	57127064	20	33253	32229.3	9991.33	1368	1
17_S2_peak_30874_lociStitched	chr11	124738728	124825351	17	26616	33436.5	11200.4	1369	1
34_S2_peak_92035_lociStitched	chr22	40954847	41079899	34	35053	35164.6	12930.4	1370	1
12_S2_peak_43701_lociStitched	chr13	109885577	109930160	12	26834	29135	6901.45	1371	1
9_S2_peak_26585_lociStitched	chr11	57166304	57203905	9	25327	26975	4745.25	1372	1
13_S2_peak_115356_lociStitched	chr5	75979573	76038555	13	26254	30310.8	8092.33	1373	1
18_S2_peak_35157_lociStitched	chr12	58223020	58299177	18	27771	31681.3	9466.32	1374	1
13_S2_peak_52145_lociStitched	chr15	72035936	72101428	13	29338	30512.7	8304.39	1375	1
19_S2_peak_125105_lociStitched	chr6	43730307	43824336	19	27731	33436.7	11236.5	1376	1
8_S2_peak_125489_lociStitched	chr6	47440834	47469414	8	21675	25736.3	3538.2	1377	1
27_S2_peak_114799_lociStitched	chr5	67663166	67780475	27	32635	36412.7	14229.6	1378	1
8_S2_peak_115155_lociStitched	chr5	73107545	73148971	8	21376	27825.8	5654.65	1379	1
19_S2_peak_4789_lociStitched	chr1	56516240	56606394	19	34279	33906.9	11738.1	1380	1
10_S2_peak_27243_lociStitched	chr11	65307132	65346619	10	22811	26590.5	4438.34	1381	1
21_S2_peak_55244_lociStitched	chr16	16039437	16120024	21	32404	29994.5	7849.17	1382	1
6_S2_peak_132992_lociStitched	chr7	23487297	23531164	6	17479	27605.5	5461.44	1383	1
7_S2_peak_92080_lociStitched	chr22	41676019	41714997	7	19289	25460.4	3317.03	1384	1
6_S2_peak_95896_lociStitched	chr3	52072232	52097622	6	16995	25273.2	3140.74	1385	1
12_S2_peak_21914_lociStitched	chr10	103851004	103915626	12	22005	30230.2	8103.6	1386	1
18_S2_peak_137777_lociStitched	chr7	106083547	106148295	18	27567	30263.2	8145.3	1387	1
15_S2_peak_33306_lociStitched	chr12	28170300	28245623	15	28440	32532	10424.7	1388	1
10_S2_peak_135749_lociStitched	chr7	73475550	73521657	10	22699	27419.8	5334.58	1389	1
30_S2_peak_5406_lociStitched	chr1	65605923	65682724	30	36809	32317.9	10245.3	1390	1
18_S2_peak_76632_lociStitched	chr2	85956444	86038846	18	31865	29953.1	7894.11	1391	1
8_S2_peak_62619_lociStitched	chr17	55583058	55612637	8	18061	26650.7	4602.49	1392	1
16_S2_peak_67061_lociStitched	chr18	43329959	43420838	16	26060	33261.7	11214.5	1393	1
13_S2_peak_50207_lociStitched	chr15	48959377	49016884	13	25733	29322.8	7291.89	1394	1
17_S2_peak_127170_lociStitched	chr6	90637830	90720035	17	28962	32503.9	10481.1	1395	1
23_S2_peak_113080_lociStitched	chr5	36356228	36425832	23	31828	32365.9	10343.2	1396	1
12_S2_peak_78367_lociStitched	chr2	127819347	127867794	12	29575	26452.1	4432.9	1397	1
28_S2_peak_57811_lociStitched	chr16	85148845	85271295	28	32543	33600.3	11583.8	1398	1
10_S2_peak_87766_lociStitched	chr20	56675143	56711050	10	21543	29174.4	7163.45	1399	1
5_S2_peak_132024_lociStitched	chr7	2660699	2685788	5	20670	25146.7	3138.63	1400	1
15_S2_peak_118438_lociStitched	chr5	134672664	134735713	15	23142	30068.1	8076.58	1401	1
17_S2_peak_26426_lociStitched	chr11	47226357	47292377	17	25490	29794.8	7803.56	1402	1
22_S2_peak_60311_lociStitched	chr17	28981421	29084243	22	24888	37735.7	15752.3	1403	1
6_S2_peak_137553_lociStitched	chr7	102510969	102539308	6	18353	25539.1	3567.88	1404	1
15_S2_peak_9798_lociStitched	chr1	157338712	157412595	15	32619	31215.6	9264.93	1405	1
4_S2_peak_69131_lociStitched	chr19	4050482	4078905	4	15275	25336.3	3399.39	1406	1
6_S2_peak_144516_lociStitched	chr8	77584599	77615723	6	21610	26225.1	4288.89	1407	1
13_S2_peak_123990_lociStitched	chr6	31607085	31682242	13	24726	31024.8	9101.51	1408	1
11_S2_peak_41400_lociStitched	chr13	45276825	45339990	11	27320	29245.4	7327.14	1409	1
19_S2_peak_105452_lociStitched	chr4	38059541	38144253	19	31591	30301.5	8386.49	1410	1
5_S2_peak_62080_lociStitched	chr17	46613577	46636462	5	19088	24507.5	2606.6	1411	1
22_S2_peak_70500_lociStitched	chr19	28883572	28974419	22	35116	33104.6	11210.5	1412	1
12_S2_peak_68803_lociStitched	chr19	908697	957745	12	19011	27197.1	5306.99	1413	1
24_S2_peak_79206_lociStitched	chr2	149894701	149961215	24	29919	28594.4	6704.61	1414	1
8_S2_peak_87949_lociStitched	chr20	60695964	60737674	8	12403	29234.5	7345.13	1415	1
14_S2_peak_102413_lociStitched	chr3	172229167	172282906	14	28238	29019.1	7136.54	1416	1
15_S2_peak_44420_lociStitched	chr14	23524842	23566253	15	24271	27016.5	5147.39	1417	1
15_S2_peak_84451_lociStitched	chr20	6632391	6700274	15	28487	32577.1	10711.9	1418	1
14_S2_peak_52822_lociStitched	chr15	80214069	80304438	14	27114	33174.5	11323.2	1419	1
24_S2_peak_5327_lociStitched	chr1	64925096	65012191	24	34244	33549	11714.3	1420	1
5_S2_peak_83181_lociStitched	chr2	232250281	232278209	5	23722	24308.5	2482.8	1421	1
13_S2_peak_37052_lociStitched	chr12	91485478	91537297	13	33539	28666.3	6845.29	1422	1
19_S2_peak_81933_lociStitched	chr2	207985726	208050418	19	30151	28089.3	6275.12	1423	1
7_S2_peak_155092_lociStitched	chr9	131872013	131911648	7	16224	26460.3	4665.04	1424	1
17_S2_peak_97595_lociStitched	chr3	86971025	87059310	17	31302	34042.7	12271.6	1425	1
21_S2_peak_92533_lociStitched	chr22	46851040	46954283	21	30259	31282.6	9529.33	1426	1
14_S2_peak_130348_lociStitched	chr6	148816879	148860600	14	28532	27649.2	5897.96	1427	1
7_S2_peak_118965_lociStitched	chr5	140885662	140912033	7	21430	25157.9	3451.96	1428	1
18_S2_peak_84857_lociStitched	chr20	11138583	11216920	18	26301	35565	13865.6	1429	1
15_S2_peak_4901_lociStitched	chr1	59275128	59328280	15	33509	28521.4	6840.66	1430	1
19_S2_peak_22843_lociStitched	chr10	117998362	118060703	19	26597	30085.8	8434.74	1431	1
10_S2_peak_145654_lociStitched	chr8	101936278	101974206	10	17395	26894.7	5264.41	1432	1
14_S2_peak_141672_lociStitched	chr8	22900071	22978552	14	23429	32240	10610.6	1433	1
7_S2_peak_78990_lociStitched	chr2	145253414	145282530	7	18243	24457.4	2838.81	1434	1
18_S2_peak_110878_lociStitched	chr4	177299475	177367051	18	33805	28915.8	7304.97	1435	1
12_S2_peak_54819_lociStitched	chr16	11158478	11207334	12	25748	26152.6	4572.92	1436	1
16_S2_peak_36335_lociStitched	chr12	77059139	77123396	16	30212	29911.6	8334.13	1437	1
12_S2_peak_62301_lociStitched	chr17	48200510	48256646	12	23241	28651.8	7078.75	1438	1
16_S2_peak_152379_lociStitched	chr9	95854294	95922967	16	25126	30099.4	8529.19	1439	1
20_S2_peak_53686_lociStitched	chr15	90670051	90778607	20	34016	34314.6	12744.5	1440	1
4_S2_peak_4198_lociStitched	chr1	47644300	47659888	4	14278	23603.3	2040.47	1441	1
9_S2_peak_19521_lociStitched	chr10	69829596	69870053	9	28025	26547.9	4988.35	1442	1
17_S2_peak_155215_lociStitched	chr9	132868899	132916455	17	27145	29137.6	7585.18	1443	1
13_S2_peak_86389_lociStitched	chr20	37209257	37261732	13	25534	31133.4	9581.93	1444	1
13_S2_peak_34705_lociStitched	chr12	53336219	53407968	13	26615	30084.4	8538.13	1445	1
16_S2_peak_2570_lociStitched	chr1	28390362	28466694	16	34952	31151.1	9633.1	1446	1
27_S2_peak_31982_lociStitched	chr12	6152934	6232535	27	37005	31530	10013.8	1447	1
12_S2_peak_134758_lociStitched	chr7	46571882	46631585	12	29822	29726.1	8215.13	1448	1
18_S2_peak_76570_lociStitched	chr2	85601825	85677124	18	30864	28312.4	6807.03	1449	1
16_S2_peak_64678_lociStitched	chr17	79517869	79572295	16	26087	30059.5	8566.65	1450	1
15_S2_peak_134595_lociStitched	chr7	44612302	44681087	15	27303	30031.5	8549.98	1451	1
21_S2_peak_743_lociStitched	chr1	9326472	9411801	21	29555	31426.7	9983.49	1452	1
16_S2_peak_60162_lociStitched	chr17	27435208	27508424	16	32376	29601.2	8163.58	1453	1
14_S2_peak_27505_lociStitched	chr11	68064660	68127812	14	27211	29125.7	7691.91	1454	1
10_S2_peak_10122_lociStitched	chr1	162504411	162540858	10	21539	25753.5	4326.26	1455	1
17_S2_peak_56896_lociStitched	chr16	68261410	68345766	17	26670	29237.8	7819.8	1456	1
19_S2_peak_107336_lociStitched	chr4	87831888	87899765	19	29652	28338.6	6923.45	1457	1
20_S2_peak_137446_lociStitched	chr7	101498273	101608803	20	31569	34949.6	13539.9	1458	1
16_S2_peak_123546_lociStitched	chr6	26383265	26479747	16	28957	33749.4	12340	1459	1
17_S2_peak_114699_lociStitched	chr5	66283298	66356090	17	28971	31162.3	9761.41	1460	1
8_S2_peak_146738_lociStitched	chr8	122818183	122848442	8	21212	25656.6	4260.47	1461	1
11_S2_peak_91076_lociStitched	chr22	28598113	28651134	11	24908	26659	5264.99	1462	1
9_S2_peak_50244_lociStitched	chr15	49205023	49268551	9	29401	29457.9	8074.41	1463	1
12_S2_peak_64834_lociStitched	chr17	81005797	81068968	12	22708	30151.5	8787.09	1464	1
10_S2_peak_81948_lociStitched	chr2	208086444	208124732	10	24757	25074.8	3717.76	1465	1
18_S2_peak_111093_lociStitched	chr4	183097219	183173672	18	29899	29098	7744.69	1466	1
6_S2_peak_131856_lociStitched	chr7	64338	106098	6	23000	26162.6	4835.81	1467	1
9_S2_peak_63921_lociStitched	chr17	71285100	71321541	9	19842	27520.2	6209.55	1468	1
17_S2_peak_133588_lociStitched	chr7	32058012	32134040	17	32281	31277.9	9974.87	1469	1
12_S2_peak_39272_lociStitched	chr12	123400154	123468929	12	23138	29243.1	7943.51	1470	1
14_S2_peak_152217_lociStitched	chr9	93909495	93977152	14	30307	29545.8	8254.15	1471	1
19_S2_peak_153298_lociStitched	chr9	109999677	110079644	19	24888	31682.9	10419.7	1472	1
10_S2_peak_5425_lociStitched	chr1	65858517	65897224	10	25215	26851	5593.16	1473	1
25_S2_peak_89541_lociStitched	chr21	39189479	39300856	25	32435	35284.2	14066.9	1474	1
13_S2_peak_57225_lociStitched	chr16	73070319	73117311	13	25992	25775.1	4562.92	1475	1
13_S2_peak_38451_lociStitched	chr12	110973737	111022045	13	30105	27496.9	6284.87	1476	1
17_S2_peak_94207_lociStitched	chr3	29268864	29340877	17	22572	31253.6	10053	1477	1
7_S2_peak_44443_lociStitched	chr14	23753615	23792586	7	16820	27474.6	6274.33	1478	1
12_S2_peak_85855_lociStitched	chr20	32235752	32279305	12	18728	29137	7983.26	1479	1
14_S2_peak_119757_lociStitched	chr5	149969376	150037491	14	26839	29228.1	8078.44	1480	1
16_S2_peak_14292_lociStitched	chr1	225783709	225860224	16	24358	30353.5	9204.75	1481	1
20_S2_peak_19892_lociStitched	chr10	73581823	73652494	20	25303	29802	8657.2	1482	1
22_S2_peak_1836_lociStitched	chr1	22366759	22437964	22	29600	30475.7	9342.1	1483	1
21_S2_peak_61997_lociStitched	chr17	45886474	45983341	21	28508	30794	9696.39	1484	1
15_S2_peak_16341_lociStitched	chr10	11817881	11902641	15	27048	31200.2	10103.4	1485	1
12_S2_peak_122190_lociStitched	chr6	10718045	10769375	12	25833	27851.7	6760.16	1486	1
16_S2_peak_126784_lociStitched	chr6	82690214	82767723	16	28928	32360	11285.3	1487	1
16_S2_peak_39400_lociStitched	chr12	124756337	124807008	16	25185	26987.4	5913.31	1488	1
17_S2_peak_135777_lociStitched	chr7	73666949	73728821	17	26001	28380.7	7325.64	1489	1
12_S2_peak_28696_lociStitched	chr11	86370700	86411676	12	26728	26572.9	5519.47	1490	1
7_S2_peak_61467_lociStitched	chr17	40805639	40835910	7	17276	25400.4	4349.94	1491	1
8_S2_peak_23579_lociStitched	chr10	129770429	129810439	8	23055	26282.6	5249.31	1492	1
28_S2_peak_81741_lociStitched	chr2	204444157	204555303	28	34832	31498.8	10492.2	1493	1
12_S2_peak_94198_lociStitched	chr3	29210723	29246574	12	20264	25672.9	4667.8	1494	1
18_S2_peak_84735_lociStitched	chr20	10277983	10369903	18	28325	36685.3	15699.9	1495	1
9_S2_peak_133391_lociStitched	chr7	28595622	28669976	9	28548	30767.7	9799.86	1496	1
28_S2_peak_143644_lociStitched	chr8	56791318	56861730	28	30317	29875.8	8914.16	1497	1
27_S2_peak_10948_lociStitched	chr1	177938698	178038257	27	37317	33471.7	12524.5	1498	1
13_S2_peak_146487_lociStitched	chr8	119754433	119826043	13	27873	30391.3	9452.52	1499	1
20_S2_peak_12523_lociStitched	chr1	204119931	204197331	20	27967	29605.5	8684.28	1500	1
13_S2_peak_111934_lociStitched	chr5	10188792	10253922	13	21098	30148.7	9241.95	1501	1
17_S2_peak_90168_lociStitched	chr21	46824179	46892148	17	30145	28302.3	7422.21	1502	1
19_S2_peak_29100_lociStitched	chr11	95767860	95856708	19	33849	32767.1	11887.9	1503	1
9_S2_peak_104545_lociStitched	chr4	10091084	10126354	9	28524	23948.3	3075.54	1504	1
8_S2_peak_149120_lociStitched	chr9	16115413	16148247	8	24684	25255.9	4389.91	1505	1
13_S2_peak_155394_lociStitched	chr9	134572867	134619566	13	25852	27174.1	6313.7	1506	1
17_S2_peak_112055_lociStitched	chr5	10854299	10916382	17	28727	30048.2	9194.49	1507	1
9_S2_peak_113365_lociStitched	chr5	39497815	39527813	9	25707	25015.3	4163.72	1508	1
20_S2_peak_61062_lociStitched	chr17	37773661	37862466	20	21792	34021.2	13178.7	1509	1
9_S2_peak_60607_lociStitched	chr17	31762120	31798304	9	20106	27206.7	6364.77	1510	1
18_S2_peak_135240_lociStitched	chr7	56067089	56133683	18	29057	29434.5	8603.94	1511	1
7_S2_peak_102908_lociStitched	chr3	183867504	183905134	7	22096	25084.2	4259.72	1512	1
9_S2_peak_26922_lociStitched	chr11	62148411	62212031	9	21967	28368.2	7545.33	1513	1
13_S2_peak_111693_lociStitched	chr5	5139511	5204301	13	26679	30425.4	9614.84	1514	1
20_S2_peak_114205_lociStitched	chr5	56979996	57050357	20	31594	30508.5	9702.78	1515	1
4_S2_peak_71339_lociStitched	chr19	43764861	43791236	4	13427	23967	3165	1516	1
19_S2_peak_2425_lociStitched	chr1	27174377	27268481	19	28605	32823.5	12035.9	1517	1
10_S2_peak_14152_lociStitched	chr1	224237645	224276672	10	21613	25562.7	4780.81	1518	1
19_S2_peak_153867_lociStitched	chr9	116637725	116721850	19	28123	31673.1	10911	1519	1
14_S2_peak_91366_lociStitched	chr22	31606628	31650388	14	29697	25288.9	4537.91	1520	1
7_S2_peak_1098_lociStitched	chr1	13909583	13963557	7	24498	27494.4	6752.15	1521	1
16_S2_peak_65434_lociStitched	chr18	9093861	9149781	16	30461	28317.9	7582.75	1522	1
14_S2_peak_28186_lociStitched	chr11	76471059	76521946	14	21262	27021	6299.81	1523	1
15_S2_peak_50837_lociStitched	chr15	59016547	59067850	15	24575	26877.6	6161.49	1524	1
17_S2_peak_14168_lociStitched	chr1	224354549	224412466	17	22814	27522.2	6816.83	1525	1
9_S2_peak_93115_lociStitched	chr3	11313249	11348506	9	18617	25180.5	4484.69	1526	1
14_S2_peak_3807_lociStitched	chr1	42305998	42386438	14	27369	30993.5	10304.4	1527	1
15_S2_peak_100895_lociStitched	chr3	149158376	149228181	15	31151	29988.2	9305.01	1528	1
12_S2_peak_34283_lociStitched	chr12	49863647	49912219	12	28045	26928.3	6256.07	1529	1
11_S2_peak_68925_lociStitched	chr19	2003858	2062703	11	22907	27574.8	6914.29	1530	1
10_S2_peak_11013_lociStitched	chr1	178568295	178622373	10	27608	27709.6	7051.77	1531	1
8_S2_peak_10448_lociStitched	chr1	169061200	169102500	8	21602	25853.8	5207.93	1532	1
14_S2_peak_40909_lociStitched	chr13	38176145	38240503	14	26733	28195.2	7555.63	1533	1
20_S2_peak_71132_lociStitched	chr19	41071231	41153549	20	28013	30128.4	9491.27	1534	1
18_S2_peak_94353_lociStitched	chr3	30534913	30597007	18	30493	28706.1	8097.06	1535	1
19_S2_peak_153750_lociStitched	chr9	115057972	115105237	19	26598	26978.9	6376.05	1536	1
21_S2_peak_63130_lociStitched	chr17	61040025	61118591	21	27480	34474.8	13874.8	1537	1
17_S2_peak_60367_lociStitched	chr17	29393559	29442835	17	23754	29018.6	8421.27	1538	1
15_S2_peak_116791_lociStitched	chr5	102757107	102812931	15	31073	28152	7558.57	1539	1
8_S2_peak_48510_lociStitched	chr15	20964826	21003012	8	11900	29017.5	8431.47	1540	1
7_S2_peak_2637_lociStitched	chr1	28825857	28855290	7	16830	24561.8	3976.4	1541	1
20_S2_peak_97827_lociStitched	chr3	99246082	99308671	20	29223	28678.3	8099.02	1542	1
12_S2_peak_44517_lociStitched	chr14	24681535	24722325	12	24471	25763	5184.41	1543	1
9_S2_peak_80919_lociStitched	chr2	189154983	189192245	9	24160	24447.6	3878.97	1544	1
21_S2_peak_108688_lociStitched	chr4	123741565	123800245	21	29512	26805	6243.55	1545	1
15_S2_peak_120522_lociStitched	chr5	167323181	167397048	15	26569	30056.5	9506.68	1546	1
12_S2_peak_41941_lociStitched	chr13	51245608	51290250	12	25497	25276.3	4754.37	1547	1
15_S2_peak_40012_lociStitched	chr13	23941668	24015937	15	26912	28630.7	8110.17	1548	1
13_S2_peak_83918_lociStitched	chr20	326770	366692	13	19890	26643.9	6124.03	1549	1
6_S2_peak_95651_lociStitched	chr3	49026004	49066941	6	15694	25737.1	5244.03	1550	1
18_S2_peak_69945_lociStitched	chr19	15375905	15448010	18	27203	29764.9	9272.7	1551	1
16_S2_peak_40394_lociStitched	chr13	30116352	30170679	16	26705	26402.9	5916.21	1552	1
22_S2_peak_12763_lociStitched	chr1	206837271	206913391	22	34289	30052.2	9568.28	1553	1
9_S2_peak_154972_lociStitched	chr9	130714548	130770522	9	29261	27578.4	7097.5	1554	1
12_S2_peak_37801_lociStitched	chr12	102920771	102967523	12	19619	26428.9	5965.56	1555	1
22_S2_peak_53068_lociStitched	chr15	83457596	83526949	22	25260	29267	8807.83	1556	1
11_S2_peak_133729_lociStitched	chr7	33989389	34036830	11	22986	26823.1	6380.81	1557	1
9_S2_peak_63078_lociStitched	chr17	60770133	60810438	9	22952	27209.9	6771.24	1558	1
18_S2_peak_167_lociStitched	chr1	1789933	1851629	18	22722	28195.1	7779.87	1559	1
20_S2_peak_29216_lociStitched	chr11	100547462	100631592	20	28141	31590.8	11180.9	1560	1
3_S2_peak_59681_lociStitched	chr17	18159180	18177342	3	12046	23301.8	2898.66	1561	1
13_S2_peak_95806_lociStitched	chr3	50353444	50402534	13	19610	26557.7	6165.7	1562	1
15_S2_peak_66175_lociStitched	chr18	21261544	21316166	15	30071	27316.5	6958.84	1563	1
7_S2_peak_88680_lociStitched	chr21	28309981	28342134	7	21036	24600.3	4247.41	1564	1
5_S2_peak_58858_lociStitched	chr17	7736908	7771858	5	15936	25845.5	5494.14	1565	1
14_S2_peak_54053_lociStitched	chr15	99190518	99236099	14	25124	25999.4	5652.04	1566	1
8_S2_peak_81117_lociStitched	chr2	191646149	191685345	8	29970	24442.6	4103.82	1567	1
10_S2_peak_42995_lociStitched	chr13	95901693	95935414	10	26884	23709.2	3372.1	1568	1
4_S2_peak_149486_lociStitched	chr9	21670298	21692590	4	17997	23105.7	2797.65	1569	1
17_S2_peak_116948_lociStitched	chr5	106929979	107010917	17	23089	31841	11574.1	1570	1
17_S2_peak_135681_lociStitched	chr7	72929023	73002059	17	18745	29192.5	8932.3	1571	1
11_S2_peak_136878_lociStitched	chr7	92639939	92684850	11	24422	26264	6004.6	1572	1
8_S2_peak_41740_lociStitched	chr13	48783453	48821520	8	23288	24503.7	4244.47	1573	1
14_S2_peak_124339_lociStitched	chr6	35310326	35371229	14	26495	27613.4	7363.17	1574	1
11_S2_peak_15378_lociStitched	chr1	243399054	243458962	11	25060	27599.6	7350.71	1575	1
14_S2_peak_143824_lociStitched	chr8	59739666	59804933	14	30960	29011.2	8784.94	1576	1
27_S2_peak_96720_lociStitched	chr3	64370130	64470937	27	28092	33347	13125.1	1577	1
18_S2_peak_13880_lociStitched	chr1	221589945	221662037	18	25692	28613.3	8420.35	1578	1
15_S2_peak_117404_lociStitched	chr5	114864456	114922308	15	26952	27531.8	7347.2	1579	1
11_S2_peak_146447_lociStitched	chr8	119445129	119519200	11	21717	29924.7	9740.34	1580	1
22_S2_peak_39206_lociStitched	chr12	122931247	123013116	22	26901	30782.7	10602	1581	1
22_S2_peak_12554_lociStitched	chr1	204255816	204355343	22	29319	32047.7	11873.6	1582	1
25_S2_peak_83708_lociStitched	chr2	238576763	238652426	25	31780	27367.3	7195.55	1583	1
8_S2_peak_33287_lociStitched	chr12	28116728	28153024	8	20684	25120.5	4954.4	1584	1
14_S2_peak_155197_lociStitched	chr9	132778508	132838149	14	24147	27715.2	7550.55	1585	1
6_S2_peak_64132_lociStitched	chr17	74020502	74051369	6	21551	24918.9	4768.95	1586	1
8_S2_peak_147649_lociStitched	chr8	131445384	131470584	8	18163	23521.7	3417.12	1587	1
20_S2_peak_36504_lociStitched	chr12	80029831	80099292	20	23466	29451.5	9349.45	1588	1
14_S2_peak_70098_lociStitched	chr19	17392713	17469379	14	23618	28665.4	8594.26	1589	1
7_S2_peak_7934_lociStitched	chr1	113064696	113107053	7	22193	25795.4	5730.9	1590	1
10_S2_peak_27016_lociStitched	chr11	63361377	63402602	10	21849	25382.2	5318.02	1591	1
22_S2_peak_119232_lociStitched	chr5	142873907	142985825	22	35176	35298.9	15243.2	1592	1
22_S2_peak_17280_lociStitched	chr10	26711878	26796781	22	26462	31201.9	11147.8	1593	1
11_S2_peak_90001_lociStitched	chr21	45117089	45161527	11	23168	25174.1	5128.15	1594	1
9_S2_peak_149109_lociStitched	chr9	15998446	16042012	9	24532	25817.2	5776.85	1595	1
6_S2_peak_117219_lociStitched	chr5	111311876	111351186	6	20956	25292.1	5251.82	1596	1
19_S2_peak_74340_lociStitched	chr2	38239935	38344738	19	29232	30036.5	9998.21	1597	1
13_S2_peak_62516_lociStitched	chr17	53493640	53540330	13	27418	28014	7979.32	1598	1
21_S2_peak_134245_lociStitched	chr7	41222048	41309132	21	30435	31419.9	11390.6	1599	1
18_S2_peak_121653_lociStitched	chr6	2945331	3038734	18	27100	32083.9	12058.3	1600	1
28_S2_peak_130335_lociStitched	chr6	148683496	148787792	28	32910	33395.6	13370.7	1601	1
21_S2_peak_144403_lociStitched	chr8	74746117	74805939	21	26979	27434.4	7411.95	1602	1
7_S2_peak_95284_lociStitched	chr3	45068095	45109842	7	24135	25499.1	5485.56	1603	1
13_S2_peak_133337_lociStitched	chr7	28165753	28221025	13	26720	27343.1	7334.59	1604	1
10_S2_peak_7851_lociStitched	chr1	111732545	111785739	10	21073	26884.2	6877.98	1605	1
9_S2_peak_50077_lociStitched	chr15	45715671	45751719	9	21142	24552.3	4552.86	1606	1
13_S2_peak_155371_lociStitched	chr9	134500816	134555444	13	25855	26893.4	6894.05	1607	1
17_S2_peak_129757_lociStitched	chr6	140053639	140100366	17	25882	26578.3	6579.16	1608	1
19_S2_peak_84031_lociStitched	chr20	1435700	1489422	19	24180	28402.8	8407.49	1609	1
10_S2_peak_146911_lociStitched	chr8	124527905	124564904	10	28395	25055.7	5065.16	1610	1
16_S2_peak_131255_lociStitched	chr6	159200850	159244345	16	24623	26679.8	6698.23	1611	1
7_S2_peak_87439_lociStitched	chr20	50344119	50384946	7	18720	27815.4	7838.78	1612	1
9_S2_peak_57893_lociStitched	chr16	86587964	86626390	9	20728	23497.5	3550.56	1613	1
16_S2_peak_58770_lociStitched	chr17	6905828	6967531	16	19429	29284.2	9341.83	1614	1
22_S2_peak_142664_lociStitched	chr8	37675856	37784061	22	35375	33132.4	13190.2	1615	1
21_S2_peak_55710_lociStitched	chr16	28170967	28224617	21	30142	25156.5	5214.78	1616	1
11_S2_peak_83351_lociStitched	chr2	235039478	235083175	11	23870	23967.8	4059.45	1617	1
11_S2_peak_9645_lociStitched	chr1	155929924	155973405	11	23780	24958.1	5061.19	1618	1
18_S2_peak_124861_lociStitched	chr6	41650259	41707557	18	28976	26895.7	7007.55	1619	1
9_S2_peak_131888_lociStitched	chr7	542762	601498	9	17721	26607.4	6719.4	1620	1
12_S2_peak_146467_lociStitched	chr8	119623738	119674331	12	23126	26298.2	6415.19	1621	1
15_S2_peak_19536_lociStitched	chr10	69892438	69935916	15	24385	25482.5	5621.71	1622	1
4_S2_peak_99068_lociStitched	chr3	119344229	119363828	4	18218	22729	2869.29	1623	1
6_S2_peak_145259_lociStitched	chr8	96783987	96822564	6	17567	25051.9	5211.75	1624	1
10_S2_peak_124099_lociStitched	chr6	32903309	32947183	10	15397	25653.1	5817.69	1625	1
7_S2_peak_4323_lociStitched	chr1	51420398	51446719	7	19530	23270.4	3445.42	1626	1
21_S2_peak_22664_lociStitched	chr10	116106429	116173196	21	27146	28289.2	8466.06	1627	1
7_S2_peak_37437_lociStitched	chr12	95465229	95516631	7	20151	26461.7	6641.14	1628	1
13_S2_peak_104173_lociStitched	chr4	2924077	2966829	13	20391	23676.1	3864.78	1629	1
12_S2_peak_142545_lociStitched	chr8	36735760	36782690	12	25919	25769.3	5969.5	1630	1
18_S2_peak_53573_lociStitched	chr15	89425291	89483849	18	24908	27077.2	7278.76	1631	1
19_S2_peak_155152_lociStitched	chr9	132357375	132432087	19	23599	28129.1	8337.86	1632	1
12_S2_peak_67090_lociStitched	chr18	43600268	43653224	12	23104	26875.2	7101.4	1633	1
15_S2_peak_126347_lociStitched	chr6	72155577	72222346	15	28743	28670.6	8900.31	1634	1
23_S2_peak_102834_lociStitched	chr3	182962417	183047985	23	29291	30676.1	10909.9	1635	1
6_S2_peak_60969_lociStitched	chr17	36885710	36910310	6	12406	23552	3790.86	1636	1
16_S2_peak_59542_lociStitched	chr17	16998749	17074657	16	21178	31357.6	11629.1	1637	1
15_S2_peak_104079_lociStitched	chr4	1282542	1345707	15	22093	25310.2	5590.1	1638	1
14_S2_peak_86015_lociStitched	chr20	33674617	33736438	14	20267	31689.4	11987.1	1639	1
20_S2_peak_10972_lociStitched	chr1	178060822	178143651	20	28249	30224.3	10527.6	1640	1
6_S2_peak_114270_lociStitched	chr5	57742488	57774163	6	16380	23949.5	4257.12	1641	1
16_S2_peak_40057_lociStitched	chr13	24525616	24594432	16	28699	26989.6	7308.26	1642	1
8_S2_peak_133601_lociStitched	chr7	32179289	32209952	8	23100	23871.1	4191.63	1643	1
21_S2_peak_101231_lociStitched	chr3	151974465	152050010	21	27609	30165.1	10485.6	1644	1
19_S2_peak_66088_lociStitched	chr18	20638434	20739709	19	32010	32418.1	12740.4	1645	1
19_S2_peak_12130_lociStitched	chr1	201035225	201107863	19	24751	28089.1	8426.01	1646	1
8_S2_peak_52681_lociStitched	chr15	78343831	78378305	8	25512	24138.7	4488.51	1647	1
11_S2_peak_59737_lociStitched	chr17	18854870	18915265	11	22910	28735.9	9107.57	1648	1
20_S2_peak_144357_lociStitched	chr8	74193788	74293111	20	29487	32210.4	12594.2	1649	1
19_S2_peak_95726_lociStitched	chr3	49637224	49727771	19	30822	30269.9	10657.4	1650	1
7_S2_peak_68818_lociStitched	chr19	1015899	1041561	7	15164	22731.4	3125.63	1651	1
10_S2_peak_78634_lociStitched	chr2	134385026	134434917	10	25403	24466.5	4869.36	1652	1
16_S2_peak_106772_lociStitched	chr4	75543219	75608915	16	31024	26488.6	6891.51	1653	1
7_S2_peak_54184_lociStitched	chr15	101243517	101274859	7	20582	23290.2	3704.62	1654	1
13_S2_peak_126463_lociStitched	chr6	74400665	74456485	13	26243	27508.1	7932.02	1655	1
8_S2_peak_137121_lociStitched	chr7	97867401	97926429	8	18358	26574.4	7006.62	1656	1
6_S2_peak_62054_lociStitched	chr17	46301260	46344393	6	17441	24465	4904.22	1657	1
13_S2_peak_128857_lociStitched	chr6	128794181	128860165	13	26821	28650.3	9092.6	1658	1
6_S2_peak_55843_lociStitched	chr16	29815999	29839060	6	19150	21490.5	1934.82	1659	1
24_S2_peak_99381_lociStitched	chr3	123773199	123865618	24	28461	31616.5	12088.4	1660	1
22_S2_peak_7966_lociStitched	chr1	113350357	113426128	22	31302	29232.5	9706.27	1661	1
33_S2_peak_96540_lociStitched	chr3	61805822	61971669	33	33670	41080.3	21576.7	1662	1
9_S2_peak_132240_lociStitched	chr7	6407256	6440132	9	25402	23575.4	4079.91	1663	1
4_S2_peak_4042_lociStitched	chr1	45263220	45286340	4	16870	22405.6	2913.12	1664	1
8_S2_peak_50095_lociStitched	chr15	45922592	45970945	8	24136	25245.1	5773.35	1665	1
6_S2_peak_98318_lociStitched	chr3	106426754	106452547	6	19372	22927.4	3476.9	1666	1
19_S2_peak_19148_lociStitched	chr10	62697460	62761793	19	28599	28300.1	8865.09	1667	1
14_S2_peak_60504_lociStitched	chr17	30813134	30897284	14	23052	32995.2	13565	1668	1
16_S2_peak_92966_lociStitched	chr3	9425323	9467729	16	26663	24947.4	5521.26	1669	1
3_S2_peak_117192_lociStitched	chr5	111068750	111095092	3	23776	22754.2	3334.9	1670	1
6_S2_peak_62365_lociStitched	chr17	48690172	48721925	6	16740	24218	4807.4	1671	1
17_S2_peak_136077_lociStitched	chr7	76197145	76257493	17	28602	26951.4	7543.5	1672	1
17_S2_peak_63220_lociStitched	chr17	62138517	62225328	17	25754	33465.6	14063.4	1673	1
8_S2_peak_115806_lociStitched	chr5	82763940	82814489	8	22621	26639.3	7243.67	1674	1
12_S2_peak_83906_lociStitched	chr20	270323	312110	12	16852	25790.9	6414.3	1675	1
11_S2_peak_29911_lociStitched	chr11	111780998	111818337	11	23979	24483.2	5107.98	1676	1
25_S2_peak_102193_lociStitched	chr3	170805791	170919913	25	37160	34795.8	15429.3	1677	1
9_S2_peak_90437_lociStitched	chr22	19836867	19881253	9	21106	23209.4	3843.83	1678	1
17_S2_peak_37292_lociStitched	chr12	94156597	94227423	17	30106	28826.2	9462.35	1679	1
12_S2_peak_119666_lociStitched	chr5	149374929	149448072	12	23098	28979.3	9618.3	1680	1
9_S2_peak_88110_lociStitched	chr20	62580153	62614131	9	16418	24620.5	5266.59	1681	1
10_S2_peak_142711_lociStitched	chr8	38214126	38268224	10	21637	26578.3	7227.49	1682	1
19_S2_peak_149495_lociStitched	chr9	21746558	21838248	19	32998	31935.6	12607.4	1683	1
19_S2_peak_104950_lociStitched	chr4	22963878	23044180	19	26654	27824.6	8503.98	1684	1
6_S2_peak_144382_lociStitched	chr8	74471318	74506470	6	22835	24110.8	4791.22	1685	1
6_S2_peak_69337_lociStitched	chr19	6718225	6747251	6	19450	22852.2	3538.27	1686	1
8_S2_peak_69119_lociStitched	chr19	3953814	3990421	8	19687	23790.9	4491.68	1687	1
17_S2_peak_19619_lociStitched	chr10	71063228	71123667	17	28665	26834.9	7536.74	1688	1
19_S2_peak_69406_lociStitched	chr19	7933717	8018380	19	25719	28946.3	9651.58	1689	1
11_S2_peak_54379_lociStitched	chr16	1724504	1773585	11	22946	24069.3	4795.21	1690	1
20_S2_peak_153520_lociStitched	chr9	112528342	112586115	20	29688	27014.7	7741.58	1691	1
13_S2_peak_76917_lociStitched	chr2	95962449	96025802	13	23752	24840.7	5575.06	1692	1
17_S2_peak_65720_lociStitched	chr18	12627738	12705345	17	25036	29537.2	10275.2	1693	1
5_S2_peak_137254_lociStitched	chr7	99677364	99701871	5	17068	22357.7	3105.04	1694	1
6_S2_peak_64127_lociStitched	chr17	73972076	74002622	6	14412	24290.2	5040.09	1695	1
19_S2_peak_47833_lociStitched	chr14	94786339	94859748	19	33804	26809	7568.47	1696	1
12_S2_peak_102558_lociStitched	chr3	177038043	177082585	12	22110	25001.4	5763.73	1697	1
26_S2_peak_123426_lociStitched	chr6	25277865	25418183	26	30964	37535.1	18297.5	1698	1
3_S2_peak_142467_lociStitched	chr8	33061584	33078705	3	16427	21553.6	2318.18	1699	1
10_S2_peak_86062_lociStitched	chr20	34020326	34049497	10	15582	24929.5	5697.1	1700	1
10_S2_peak_27323_lociStitched	chr11	66076488	66115983	10	21061	23934	4727.55	1701	1
19_S2_peak_141489_lociStitched	chr8	20119255	20178608	19	29623	26613.9	7419.12	1702	1
26_S2_peak_151600_lociStitched	chr9	84368089	84495122	26	31978	35709	16514.3	1703	1
9_S2_peak_140387_lociStitched	chr7	158592707	158623443	9	18521	23061.2	3869.66	1704	1
6_S2_peak_90099_lociStitched	chr21	46281737	46304555	6	19656	22081	2897.89	1705	1
12_S2_peak_98353_lociStitched	chr3	106920902	106963129	12	23143	24875.9	5700.65	1706	1
13_S2_peak_19210_lociStitched	chr10	63538575	63607235	13	26328	27979	8815.94	1707	1
7_S2_peak_86133_lociStitched	chr20	34603964	34654363	7	17284	28954.2	9797.57	1708	1
16_S2_peak_16813_lociStitched	chr10	17098430	17166382	16	23277	28003	8860.94	1709	1
15_S2_peak_64571_lociStitched	chr17	78518175	78579390	15	21557	28881.2	9739.31	1710	1
13_S2_peak_54462_lociStitched	chr16	2551045	2620287	13	23116	25211	6072.52	1711	1
7_S2_peak_27303_lociStitched	chr11	65868417	65910322	7	25106	24493.5	5363.84	1712	1
13_S2_peak_93990_lociStitched	chr3	24330630	24363297	13	24332	23307.9	4187.91	1713	1
23_S2_peak_118235_lociStitched	chr5	132072413	132185832	23	27442	32925.5	13825.8	1714	1
9_S2_peak_87068_lociStitched	chr20	47883448	47908140	9	17996	23864.8	4768.03	1715	1
10_S2_peak_92612_lociStitched	chr22	50310897	50363972	10	20175	23644.9	4585.68	1716	1
15_S2_peak_134498_lociStitched	chr7	43907372	43946997	15	20902	24361.5	5333.52	1717	1
7_S2_peak_119679_lociStitched	chr5	149507271	149544569	7	17010	23434.3	4423.54	1718	1
13_S2_peak_114180_lociStitched	chr5	56762624	56805039	13	23789	24600.7	5594.54	1719	1
12_S2_peak_15633_lociStitched	chr1	246579879	246632091	12	24791	25437.7	6432.52	1720	1
24_S2_peak_65848_lociStitched	chr18	14800439	14876159	24	25624	28243.6	9245.41	1721	1
17_S2_peak_42012_lociStitched	chr13	52150371	52220659	17	25614	27166.3	8181.52	1722	1
7_S2_peak_85411_lociStitched	chr20	23119492	23148165	7	21657	23864.5	4880.14	1723	1
3_S2_peak_84412_lociStitched	chr20	6026554	6040686	3	10650	21402.9	2420.81	1724	1
9_S2_peak_81153_lociStitched	chr2	191875586	191917917	9	22363	23227	4250.03	1725	1
12_S2_peak_51774_lociStitched	chr15	68548972	68602367	12	21576	25779.1	6802.52	1726	1
20_S2_peak_90972_lociStitched	chr22	27594896	27655646	20	26379	24858.9	5910.98	1727	1
14_S2_peak_119144_lociStitched	chr5	142408512	142491139	14	26815	29977.1	11030.7	1728	1
20_S2_peak_32983_lociStitched	chr12	25049418	25110385	20	25723	26904.7	7986.68	1729	1
11_S2_peak_64150_lociStitched	chr17	74228983	74284156	11	17529	27641.7	8728.37	1730	1
11_S2_peak_66142_lociStitched	chr18	21066348	21110895	11	24159	24514.2	5635.2	1731	1
13_S2_peak_107841_lociStitched	chr4	103413388	103459401	13	26870	23397.6	4555.29	1732	1
12_S2_peak_36464_lociStitched	chr12	79795670	79850136	12	26068	26279.8	7440.06	1733	1
13_S2_peak_117599_lociStitched	chr5	121476853	121523948	13	23201	25087.5	6268.34	1734	1
17_S2_peak_66189_lociStitched	chr18	21401349	21471252	17	23999	27695.6	8884.67	1735	1
14_S2_peak_94824_lociStitched	chr3	38174521	38227778	14	19555	25590	6806.24	1736	1
9_S2_peak_85959_lociStitched	chr20	33095442	33118742	9	18285	23444.5	4662.33	1737	1
6_S2_peak_14429_lociStitched	chr1	228268440	228298368	6	15246	22182.6	3423.76	1738	1
4_S2_peak_121467_lociStitched	chr5	180664833	180689599	4	15719	21742.1	2989.26	1739	1
23_S2_peak_132217_lociStitched	chr7	6275683	6372522	23	25850	30591.4	11843.4	1740	1
8_S2_peak_113051_lociStitched	chr5	35851650	35885920	8	20226	23570.9	4832.07	1741	1
16_S2_peak_49591_lociStitched	chr15	40166869	40229830	16	20868	27230.6	8499.74	1742	1
20_S2_peak_116157_lociStitched	chr5	90568464	90647312	20	25441	28724.3	10013.7	1743	1
24_S2_peak_31341_lociStitched	chr11	130641278	130786973	24	31237	37123.1	18415.8	1744	1
13_S2_peak_85351_lociStitched	chr20	22354026	22430743	13	26203	32075.4	13371.8	1745	1
14_S2_peak_29764_lociStitched	chr11	109892193	109973436	14	23444	28808.8	10106.6	1746	1
10_S2_peak_53542_lociStitched	chr15	89154091	89193523	10	19487	23694.7	4999.98	1747	1
6_S2_peak_60763_lociStitched	chr17	34883908	34910352	6	13032	22678.4	3990.4	1748	1
6_S2_peak_106727_lociStitched	chr4	74952354	74983992	6	20004	22086.5	3401.09	1749	1
12_S2_peak_11138_lociStitched	chr1	180084018	180139743	12	24776	25354.9	6681.43	1750	1
17_S2_peak_99107_lociStitched	chr3	119853119	119922799	17	31854	27342.4	8682.13	1751	1
13_S2_peak_143551_lociStitched	chr8	55046562	55086033	13	21822	23880	5225.96	1752	1
11_S2_peak_114048_lociStitched	chr5	55553887	55598177	11	17788	24674	6023.44	1753	1
5_S2_peak_89377_lociStitched	chr21	37558829	37588234	5	19842	21968.5	3328.65	1754	1
11_S2_peak_85743_lociStitched	chr20	30913040	30958052	11	17267	27286.3	8651.31	1755	1
7_S2_peak_117530_lociStitched	chr5	118720904	118756325	7	21053	23105.1	4509.09	1756	1
5_S2_peak_64656_lociStitched	chr17	79360307	79377863	5	11895	21297.2	2729.96	1757	1
5_S2_peak_34699_lociStitched	chr12	53294338	53322684	5	14497	22073	3506.4	1758	1
9_S2_peak_86906_lociStitched	chr20	45739847	45776388	9	18918	25666.4	7099.92	1759	1
17_S2_peak_53308_lociStitched	chr15	85522911	85593016	17	25613	27418.1	8854.26	1760	1
11_S2_peak_65692_lociStitched	chr18	12271315	12317365	11	18571	24296	5733.23	1761	1
13_S2_peak_138966_lociStitched	chr7	130838106	130885007	13	23113	24763.7	6214.38	1762	1
28_S2_peak_118314_lociStitched	chr5	133362529	133488620	28	28457	33590.6	15042.7	1763	1
8_S2_peak_154436_lociStitched	chr9	124023578	124062663	8	23045	23548.7	5002.88	1764	1
9_S2_peak_55871_lociStitched	chr16	30062551	30108283	9	17936	22687.6	4143.32	1765	1
11_S2_peak_152324_lociStitched	chr9	94993481	95039239	11	16369	24599.5	6062.94	1766	1
5_S2_peak_16358_lociStitched	chr10	11915327	11944290	5	22000	22481.1	3956.35	1767	1
12_S2_peak_75034_lociStitched	chr2	47164044	47215850	12	19737	23250.5	4729.89	1768	1
15_S2_peak_91717_lociStitched	chr22	37699165	37760954	15	25406	24208.9	5690.77	1769	1
15_S2_peak_77972_lociStitched	chr2	114295480	114385743	15	18162	30698.4	12185.5	1770	1
16_S2_peak_14252_lociStitched	chr1	225610395	225666085	16	23980	24876.7	6370.94	1771	1
9_S2_peak_154135_lociStitched	chr9	118691713	118735465	9	16845	24518.6	6020.28	1772	1
8_S2_peak_69072_lociStitched	chr19	3335060	3378636	8	14598	23356.7	4867.44	1773	1
13_S2_peak_20214_lociStitched	chr10	76950830	76996427	13	24002	24417.2	5932.17	1774	1
16_S2_peak_56445_lociStitched	chr16	57292990	57352854	16	29164	24017.4	5561.37	1775	1
6_S2_peak_100444_lociStitched	chr3	139464109	139494175	6	20230	22705.8	4263.36	1776	1
8_S2_peak_22011_lociStitched	chr10	104459413	104486714	8	21276	22206.6	3773	1777	1
22_S2_peak_123923_lociStitched	chr6	31004424	31062338	22	25470	25916.5	7499.86	1778	1
14_S2_peak_26629_lociStitched	chr11	57528423	57570313	14	28052	24078.4	5663.53	1779	1
9_S2_peak_111763_lociStitched	chr5	6703488	6745236	9	18758	23859	5460.64	1780	1
6_S2_peak_94282_lociStitched	chr3	29723819	29761700	6	19193	23160.4	4773.01	1781	1

## Sheet: SE-hPC-with DEX
REGION_ID	CHROM	START	STOP	NUM_LOCI	CONSTITUENT_SIZE	trimmed.S1.J_HF5YFALXX_L8.sort.bam	trimmed.2_combined.sort.bam	enhancerRank	isSuper
37_S1_peak_107946_lociStitched	chr9	114657195	114910270	37	176906	449082	33355.3	1	1
35_S1_peak_85354_lociStitched	chr5	172184756	172412185	35	138001	304368	27905.5	2	1
48_S1_peak_17206_lociStitched	chr11	11996904	12262659	48	164002	304502	34069.8	3	1
9_S1_peak_61002_lociStitched	chr20	30248998	30339548	9	69725	266815	19459.2	4	1
18_S1_peak_93784_lociStitched	chr7	27119125	27251080	18	85640	227332	16256.9	5	1
17_S1_peak_108218_lociStitched	chr9	118347827	118458105	17	82010	225133	15604.3	6	1
21_S1_peak_44352_lociStitched	chr17	57822922	57936868	21	68855	219175	19336.6	7	1
52_S1_peak_60266_lociStitched	chr20	8979471	9203000	52	108928	235890	42314	8	1
16_S1_peak_24853_lociStitched	chr12	65979357	66093731	16	94291	206525	15360.4	9	1
35_S1_peak_4632_lociStitched	chr1	85903972	86096870	35	100238	216644	29166.2	10	1
25_S1_peak_32171_lociStitched	chr14	61927755	62088311	25	109551	202076	17869.9	11	1
39_S1_peak_79614_lociStitched	chr5	14010888	14219116	39	108096	207770	29172.7	12	1
41_S1_peak_62155_lociStitched	chr20	48982820	49190377	41	123180	214905	38730.1	13	1
19_S1_peak_64128_lociStitched	chr21	44831569	44960346	19	77942	190049	15427.5	14	1
76_S1_peak_102783_lociStitched	chr8	118821942	119155050	76	170768	215454	43570.5	15	1
14_S1_peak_50449_lociStitched	chr19	43320610	43440779	14	76985	180193	15525.8	16	1
19_S1_peak_41748_lociStitched	chr17	13379754	13506495	19	65944	184218	22712	17	1
43_S1_peak_80101_lociStitched	chr5	34555510	34746935	43	109261	188037	27909.8	18	1
17_S1_peak_61905_lociStitched	chr20	45939233	46041456	17	52615	178584	19003.3	19	1
39_S1_peak_36254_lociStitched	chr15	67287608	67494417	39	120061	185777	26533.6	20	1
17_S1_peak_63838_lociStitched	chr21	39608054	39728771	17	98512	174219	15463.8	21	1
25_S1_peak_43129_lociStitched	chr17	38593473	38718739	25	77756	174120	20005	22	1
16_S1_peak_44214_lociStitched	chr17	55926379	56035187	16	63457	171492	18214.5	23	1
14_S1_peak_96677_lociStitched	chr7	100727320	100816898	14	61283	163023	10400	24	1
20_S1_peak_34393_lociStitched	chr15	33058184	33171784	20	83824	166129	15177	25	1
31_S1_peak_65427_lociStitched	chr22	36716931	36878654	31	111311	164052	16220.8	26	1
30_S1_peak_62126_lociStitched	chr20	48803064	48963592	30	79022	175248	29296.4	27	1
10_S1_peak_21059_lociStitched	chr11	114003987	114091360	10	51490	152282	9471.23	28	1
23_S1_peak_88503_lociStitched	chr6	45554041	45687508	23	87227	158892	17791.2	29	1
22_S1_peak_103539_lociStitched	chr8	129114804	129241666	22	73343	159922	19689	30	1
30_S1_peak_49617_lociStitched	chr19	18385015	18550453	30	75787	159896	19951.8	31	1
5_S1_peak_109594_lociStitched	chrUn_gl000220	92608	105382	5	6206	185825	46322.4	32	1
13_S1_peak_84547_lociStitched	chr5	149826416	149905784	13	65192	147664	10357.5	33	1
15_S1_peak_11186_lociStitched	chr10	3757780	3873972	15	62030	150922	14965.5	34	1
42_S1_peak_70754_lociStitched	chr3	123362029	123564280	42	93614	160951	25787	35	1
34_S1_peak_98024_lociStitched	chr7	137524340	137694109	34	86235	156544	22511.4	36	1
37_S1_peak_45318_lociStitched	chr17	75298622	75474008	37	88924	161303	27746.1	37	1
22_S1_peak_59875_lociStitched	chr20	1777301	1922370	22	62759	155325	22964.4	38	1
69_S1_peak_3880_lociStitched	chr1	64238048	64560153	69	118061	172519	42968.8	39	1
17_S1_peak_88358_lociStitched	chr6	43933612	44055398	17	68117	144426	15332.9	40	1
42_S1_peak_50116_lociStitched	chr19	38396878	38572399	42	85263	150878	21817.3	41	1
12_S1_peak_27611_lociStitched	chr12	127708121	127792020	12	52956	139256	10781	42	1
17_S1_peak_47443_lociStitched	chr18	46422897	46527447	17	59274	139397	12368.3	43	1
28_S1_peak_65142_lociStitched	chr22	30571598	30723596	28	88235	139185	14303	44	1
10_S1_peak_71306_lociStitched	chr3	134018176	134095563	10	57306	134731	9967.45	45	1
26_S1_peak_34697_lociStitched	chr15	39447818	39603931	26	92647	144295	21184.5	46	1
37_S1_peak_72355_lociStitched	chr3	159428989	159616961	37	98346	147464	24849.9	47	1
5_S1_peak_61259_lociStitched	chr20	33889794	33933059	5	33858	128670	8146.8	48	1
27_S1_peak_69991_lociStitched	chr3	101770660	101926968	27	86214	140537	20476.3	49	1
27_S1_peak_58522_lociStitched	chr2	216519962	216677730	27	83555	135444	15792.6	50	1
19_S1_peak_13898_lociStitched	chr10	74002476	74097246	19	55487	130934	11770.4	51	1
27_S1_peak_18856_lociStitched	chr11	62303631	62448894	27	58475	136010	16981.2	52	1
15_S1_peak_70358_lociStitched	chr3	112322872	112420413	15	60637	131827	13138.8	53	1
26_S1_peak_83935_lociStitched	chr5	139004496	139149827	26	68678	135797	17308.9	54	1
9_S1_peak_68590_lociStitched	chr3	55177065	55239268	9	49973	126683	8204.58	55	1
16_S1_peak_45245_lociStitched	chr17	74655355	74735432	16	47198	131134	12756.3	56	1
27_S1_peak_66078_lociStitched	chr22	46390289	46518902	27	61815	130002	11742.4	57	1
28_S1_peak_14298_lociStitched	chr10	80806813	80956413	28	83854	132291	18221.3	58	1
10_S1_peak_14376_lociStitched	chr10	82203824	82284488	10	54767	123238	10268.5	59	1
16_S1_peak_24338_lociStitched	chr12	54329457	54431458	16	58909	124625	12311.5	60	1
23_S1_peak_45228_lociStitched	chr17	74479885	74598042	23	64399	127267	18030.8	61	1
12_S1_peak_19100_lociStitched	chr11	65614307	65692626	12	45996	116507	9218.15	62	1
17_S1_peak_6290_lociStitched	chr1	145064757	145165977	17	40600	140979	34040.3	63	1
10_S1_peak_87458_lociStitched	chr6	30680545	30754808	10	52067	114595	9579.93	64	1
19_S1_peak_108846_lociStitched	chr9	130257262	130349442	19	61471	116543	11826.7	65	1
29_S1_peak_1111_lociStitched	chr1	17472635	17641726	29	76733	123994	20764.4	66	1
17_S1_peak_62375_lociStitched	chr20	52481568	52577532	17	53158	119619	18473.1	67	1
36_S1_peak_69042_lociStitched	chr3	64147406	64341835	36	71989	127798	26967.3	68	1
21_S1_peak_73358_lociStitched	chr3	187903002	188020001	21	71368	115782	15362	69	1
21_S1_peak_41033_lociStitched	chr17	771554	884238	21	59869	118172	17815.3	70	1
25_S1_peak_101280_lociStitched	chr8	67333193	67473683	25	64899	117281	18109.2	71	1
13_S1_peak_21948_lociStitched	chr11	131878906	131960528	13	49984	110459	11386.3	72	1
24_S1_peak_87898_lociStitched	chr6	36544363	36654391	24	60134	113175	14226.6	73	1
16_S1_peak_50168_lociStitched	chr19	39127842	39227265	16	62217	110648	11960.6	74	1
27_S1_peak_88703_lociStitched	chr6	52354170	52482226	27	73225	115788	17249.1	75	1
19_S1_peak_45352_lociStitched	chr17	76296164	76413556	19	64500	116265	18383.6	76	1
21_S1_peak_69308_lociStitched	chr3	71544387	71651902	21	54034	112170	14310.2	77	1
16_S1_peak_39744_lociStitched	chr16	57814862	57934671	16	68961	108834	11453.7	78	1
38_S1_peak_47838_lociStitched	chr18	56189261	56350461	38	83776	117934	21294.5	79	1
24_S1_peak_15732_lociStitched	chr10	113960800	114073784	24	66517	110758	14123	80	1
20_S1_peak_68631_lociStitched	chr3	55473590	55570461	20	56821	107856	11973.3	81	1
6_S1_peak_93552_lociStitched	chr7	22589138	22650471	6	33279	103763	8163.42	82	1
11_S1_peak_94521_lociStitched	chr7	41907497	41997142	11	50566	106220	11698.7	83	1
10_S1_peak_108636_lociStitched	chr9	127010577	127073914	10	49705	101377	7632.11	84	1
19_S1_peak_17060_lociStitched	chr11	9748428	9885332	19	61892	110523	17318.4	85	1
27_S1_peak_24144_lociStitched	chr12	52537091	52647338	27	65714	106499	13395	86	1
11_S1_peak_97694_lociStitched	chr7	130564583	130649115	11	57659	103061	10769.4	87	1
8_S1_peak_45642_lociStitched	chr17	80163145	80208888	8	30882	99111.4	6829.43	88	1
8_S1_peak_61795_lociStitched	chr20	43953664	44002646	8	30037	101393	9536.8	89	1
10_S1_peak_19066_lociStitched	chr11	65236723	65294371	10	38507	98030.4	6963.88	90	1
20_S1_peak_56652_lociStitched	chr2	161059833	161166897	20	52193	102514	11530.8	91	1
27_S1_peak_67997_lociStitched	chr3	45124925	45268432	27	74600	109898	18928.6	92	1
16_S1_peak_4603_lociStitched	chr1	85739465	85842882	16	68751	105568	14664.5	93	1
31_S1_peak_35910_lociStitched	chr15	63165084	63316359	31	60825	109826	19045.5	94	1
19_S1_peak_18530_lociStitched	chr11	47987750	48104732	19	67133	105143	14634.4	95	1
5_S1_peak_14854_lociStitched	chr10	95191820	95257885	5	43022	98522.7	8680.94	96	1
36_S1_peak_428_lociStitched	chr1	8048261	8231160	36	76430	113214	23502.5	97	1
15_S1_peak_9196_lociStitched	chr1	209523099	209609295	15	57397	100651	11127.9	98	1
15_S1_peak_5010_lociStitched	chr1	94700139	94801416	15	58150	103323	14148.4	99	1
16_S1_peak_48628_lociStitched	chr19	2454859	2558322	16	49017	100928	12198.3	100	1
15_S1_peak_45976_lociStitched	chr18	7564903	7660860	15	54943	101666	12954.2	101	1
37_S1_peak_68809_lociStitched	chr3	57935008	58080817	37	75774	106893	18197	102	1
24_S1_peak_18972_lociStitched	chr11	63992098	64128262	24	52422	104765	16081	103	1
10_S1_peak_104184_lociStitched	chr8	145002091	145088162	10	45954	98904.2	10388.8	104	1
16_S1_peak_48368_lociStitched	chr18	74765529	74845616	16	51956	99163.7	10651.6	105	1
33_S1_peak_42115_lociStitched	chr17	18854814	19048482	33	60072	124625	36448.3	106	1
6_S1_peak_69714_lociStitched	chr3	98599798	98644260	6	34922	93988.2	5944.57	107	1
25_S1_peak_57739_lociStitched	chr2	192014190	192131904	25	64589	99621.4	11653.7	108	1
11_S1_peak_98119_lociStitched	chr7	139407898	139479981	11	48168	96850.7	8945.5	109	1
16_S1_peak_72582_lociStitched	chr3	170395622	170488245	16	59163	100653	12791.2	110	1
10_S1_peak_69728_lociStitched	chr3	98671231	98743366	10	43188	97230.8	9803.15	111	1
11_S1_peak_6223_lociStitched	chr1	143988796	144031536	11	27543	98131	11039.7	112	1
20_S1_peak_27487_lociStitched	chr12	124982109	125084718	20	49260	98904.8	11923.2	113	1
23_S1_peak_41510_lociStitched	chr17	8004235	8130823	23	47605	106764	20228.8	114	1
24_S1_peak_62355_lociStitched	chr20	52345832	52463338	24	40475	108846	22537.7	115	1
25_S1_peak_61475_lociStitched	chr20	36721684	36859934	25	66850	112065	25825.1	116	1
34_S1_peak_52395_lociStitched	chr2	28804701	28917031	34	66114	96356.7	10806.1	117	1
29_S1_peak_92166_lociStitched	chr6	155366417	155523850	29	70973	110014	24543.8	118	1
12_S1_peak_1000_lociStitched	chr1	16464070	16518616	12	44264	92073.6	6709.16	119	1
22_S1_peak_15340_lociStitched	chr10	104343918	104439418	22	43468	96837	11641.5	120	1
8_S1_peak_43928_lociStitched	chr17	48096706	48149748	8	32753	91253.5	6105.13	121	1
9_S1_peak_67580_lociStitched	chr3	36676922	36756946	9	41849	95180.5	10515.2	122	1
9_S1_peak_16646_lociStitched	chr11	793552	848165	9	38948	91345.7	6793.86	123	1
16_S1_peak_85133_lociStitched	chr5	167695908	167796730	16	59143	96920.2	12532.2	124	1
17_S1_peak_64132_lociStitched	chr21	44998529	45088157	17	44996	94754.7	10647.8	125	1
3_S1_peak_21282_lociStitched	chr11	118777384	118811770	3	26900	87894.1	3947.51	126	1
24_S1_peak_84189_lociStitched	chr5	142520519	142644525	24	61744	99688.4	15835.6	127	1
5_S1_peak_50409_lociStitched	chr19	42745393	42790487	5	32346	88221.9	5185.81	128	1
36_S1_peak_99523_lociStitched	chr8	21905565	22113674	36	62810	106177	23662	129	1
25_S1_peak_84408_lociStitched	chr5	148492380	148607728	25	56993	96650.1	14222.4	130	1
11_S1_peak_71000_lociStitched	chr3	127451282	127542839	11	47249	93507.2	11728.5	131	1
32_S1_peak_63857_lociStitched	chr21	40093121	40226443	32	59466	98098.3	16878.6	132	1
23_S1_peak_11614_lociStitched	chr10	14398176	14523858	23	59076	97654.9	16464.3	133	1
10_S1_peak_30614_lociStitched	chr13	110953185	111008896	10	41501	88067.9	7754.97	134	1
18_S1_peak_52752_lociStitched	chr2	37958187	38061324	18	59222	94772.6	14728	135	1
26_S1_peak_36825_lociStitched	chr15	75898713	76034550	26	57452	96145.4	16205.4	136	1
39_S1_peak_73483_lociStitched	chr3	189713110	189848983	39	71033	97978	18370	137	1
11_S1_peak_10557_lociStitched	chr1	235085790	235155733	11	47663	88058.2	8630.97	138	1
9_S1_peak_37879_lociStitched	chr15	99393562	99457841	9	48373	86731.7	7951.31	139	1
18_S1_peak_43091_lociStitched	chr17	38209713	38298132	18	37019	92070.7	13351.3	140	1
19_S1_peak_83490_lociStitched	chr5	131744992	131841817	19	55444	90938	12335.5	141	1
4_S1_peak_41302_lociStitched	chr17	4836879	4874801	4	21056	84372.7	5870.33	142	1
17_S1_peak_32469_lociStitched	chr14	68590543	68681105	17	54457	87573.5	9300.72	143	1
11_S1_peak_43794_lociStitched	chr17	46653240	46725521	11	42541	86368.6	8276.17	144	1
14_S1_peak_36653_lociStitched	chr15	74206288	74304205	14	46556	90592.8	12572.5	145	1
20_S1_peak_37726_lociStitched	chr15	93340714	93474805	20	51881	95151	17136.8	146	1
7_S1_peak_62480_lociStitched	chr20	56256873	56294302	7	31891	84874	7137.71	147	1
22_S1_peak_4951_lociStitched	chr1	94126890	94225665	22	48313	90724.8	13137.1	148	1
9_S1_peak_26658_lociStitched	chr12	109191684	109253561	9	36540	85557.3	8000.7	149	1
19_S1_peak_105632_lociStitched	chr9	37994120	38084653	19	59628	88668	11144.6	150	1
25_S1_peak_107459_lociStitched	chr9	101780811	101897891	25	50398	92364.4	15173.6	151	1
15_S1_peak_57712_lociStitched	chr2	191698842	191791231	15	51850	86457.6	9774.76	152	1
16_S1_peak_91321_lociStitched	chr6	138120481	138232394	16	56732	91410.5	15052.3	153	1
18_S1_peak_45273_lociStitched	chr17	75072750	75149900	18	38065	88437	12729.8	154	1
17_S1_peak_73884_lociStitched	chr3	197021320	197133851	17	49730	90598.7	15022.9	155	1
10_S1_peak_21484_lociStitched	chr11	121994556	122085992	10	51853	87595.7	12060.4	156	1
39_S1_peak_50795_lociStitched	chr19	47351968	47494468	39	57999	93807.8	18753	157	1
10_S1_peak_10501_lociStitched	chr1	234720586	234777605	10	32980	82249.9	7207.2	158	1
4_S1_peak_30523_lociStitched	chr13	109893570	109930304	4	34714	80752.4	5715.81	159	1
37_S1_peak_20385_lociStitched	chr11	95915988	96077337	37	65335	96922.3	22088.7	160	1
10_S1_peak_48518_lociStitched	chr19	1231813	1286542	10	38231	80758.1	6195.32	161	1
13_S1_peak_66216_lociStitched	chr22	50681230	50783817	13	38357	82798	8904.55	162	1
13_S1_peak_86472_lociStitched	chr6	12522164	12609614	13	45312	85648.5	11867	163	1
26_S1_peak_8612_lociStitched	chr1	201404536	201533120	26	59328	88864.4	15121.5	164	1
5_S1_peak_18796_lociStitched	chr11	61721322	61750159	5	24704	77444.6	3754.58	165	1
14_S1_peak_66870_lociStitched	chr3	16089910	16189414	14	61992	85792.3	12159.4	166	1
7_S1_peak_41410_lociStitched	chr17	7118618	7168887	7	25046	80998.4	7570.51	167	1
8_S1_peak_2828_lociStitched	chr1	43388199	43440019	8	42041	80061.9	6669.23	168	1
12_S1_peak_60766_lociStitched	chr20	22723359	22783757	12	30648	83385.5	10660.2	169	1
6_S1_peak_30580_lociStitched	chr13	110626203	110674310	6	27128	79150.4	6619.52	170	1
4_S1_peak_107041_lociStitched	chr9	94896030	94926900	4	23160	76591.6	4173.62	171	1
7_S1_peak_52287_lociStitched	chr2	27974556	28035175	7	39104	78168.2	5855.8	172	1
21_S1_peak_11139_lociStitched	chr10	3063203	3173983	21	45586	85378.1	13515.2	173	1
19_S1_peak_45888_lociStitched	chr18	3578419	3690269	19	38658	85419.8	13612.1	174	1
8_S1_peak_66322_lociStitched	chr3	5018079	5069447	8	38602	78135.9	6575.1	175	1
14_S1_peak_84591_lociStitched	chr5	150386018	150476774	14	52769	82960.1	11489.7	176	1
17_S1_peak_32500_lociStitched	chr14	68962040	69062277	17	41032	81011.5	9622.75	177	1
18_S1_peak_65_lociStitched	chr1	1136009	1246222	18	38482	83695.8	12531.2	178	1
17_S1_peak_8897_lociStitched	chr1	205195374	205295212	17	49961	82895.5	11731	179	1
23_S1_peak_14933_lociStitched	chr10	96968776	97070390	23	58653	84471.7	13372.4	180	1
19_S1_peak_59439_lociStitched	chr2	235854636	235938726	19	50846	79011	8156.73	181	1
22_S1_peak_92315_lociStitched	chr6	158375053	158493146	22	51860	88298.1	17631.3	182	1
31_S1_peak_59997_lociStitched	chr20	4014150	4154114	31	61692	93398	22744.2	183	1
29_S1_peak_79477_lociStitched	chr5	10441205	10612430	29	59499	94208	23851.6	184	1
11_S1_peak_97982_lociStitched	chr7	137338213	137419529	11	44438	81372.9	11034.6	185	1
23_S1_peak_9791_lociStitched	chr1	221964686	222067247	23	58979	82602.6	12574	186	1
21_S1_peak_72767_lociStitched	chr3	172233414	172349146	21	51810	85514.4	15554.4	187	1
13_S1_peak_26891_lociStitched	chr12	113621407	113710409	13	44811	81178.7	11232.1	188	1
31_S1_peak_94927_lociStitched	chr7	47479905	47647342	31	56014	89763	19841.3	189	1
16_S1_peak_98464_lociStitched	chr7	149995158	150109186	16	46282	83468.5	13603.5	190	1
9_S1_peak_48508_lociStitched	chr19	1165697	1217883	9	33694	76019.3	6304.07	191	1
8_S1_peak_30624_lociStitched	chr13	111022547	111076495	8	37170	77140.2	7482.59	192	1
18_S1_peak_54974_lociStitched	chr2	105979884	106073630	18	38381	78568.5	8990.24	193	1
9_S1_peak_61635_lociStitched	chr20	39932663	39973499	9	31301	77563.9	8187.62	194	1
7_S1_peak_72918_lociStitched	chr3	177517293	177570369	7	37899	75898.7	7000.72	195	1
12_S1_peak_105452_lociStitched	chr9	35484892	35554286	12	34836	78109.9	9243.28	196	1
28_S1_peak_23978_lociStitched	chr12	50551581	50678480	28	54712	84743.2	16141.6	197	1
8_S1_peak_17091_lociStitched	chr11	10306563	10354367	8	29229	74674.6	6123.69	198	1
22_S1_peak_49229_lociStitched	chr19	13043326	13175192	22	49349	84288.7	15744.8	199	1
6_S1_peak_32537_lociStitched	chr14	69244669	69291647	6	24898	73102.5	4603.84	200	1
10_S1_peak_23750_lociStitched	chr12	47464789	47519068	10	32105	75692.1	7409.08	201	1
8_S1_peak_27138_lociStitched	chr12	120660907	120703617	8	34708	73538.1	5351.56	202	1
8_S1_peak_36709_lociStitched	chr15	74657479	74730970	8	45935	76438	8840.97	203	1
14_S1_peak_40544_lociStitched	chr16	82659650	82737868	14	43344	75746.3	8228.53	204	1
9_S1_peak_5827_lociStitched	chr1	115836099	115883475	9	41105	73489.7	6083.08	205	1
12_S1_peak_42985_lociStitched	chr17	37007500	37065240	12	38259	76921.2	9677.22	206	1
16_S1_peak_82380_lociStitched	chr5	95530439	95597227	16	40689	75630.7	8508.79	207	1
18_S1_peak_28301_lociStitched	chr13	31365536	31455792	18	51255	76609.3	10036.5	208	1
18_S1_peak_69975_lociStitched	chr3	101608348	101728038	18	55099	82753.7	16289.8	209	1
18_S1_peak_98555_lociStitched	chr7	151374912	151456676	18	47343	76874.5	10433.1	210	1
17_S1_peak_41111_lociStitched	chr17	1612093	1697855	17	34689	79269.8	13070.1	211	1
12_S1_peak_83187_lociStitched	chr5	123961090	124028784	12	36114	75038.8	9111.61	212	1
18_S1_peak_35775_lociStitched	chr15	60632440	60719971	18	43081	76773.4	10958.9	213	1
12_S1_peak_1466_lociStitched	chr1	23855906	23921990	12	35001	74014.1	8339.8	214	1
10_S1_peak_62318_lociStitched	chr20	52194269	52242265	10	29742	74211.4	8730.47	215	1
18_S1_peak_80499_lociStitched	chr5	42974193	43079886	18	42605	79967.3	14606.8	216	1
8_S1_peak_87703_lociStitched	chr6	33708247	33758034	8	33862	71459.3	6173.59	217	1
1_S1_peak_93013_lociStitched	chr7	5456834	5470658	1	13825	66663.5	1582.85	218	1
9_S1_peak_32949_lociStitched	chr14	77370226	77429502	9	32953	70425.8	5506.74	219	1
23_S1_peak_78525_lociStitched	chr4	169471202	169588975	23	56972	76564.2	11706.6	220	1
11_S1_peak_6836_lociStitched	chr1	154904298	154991284	11	32138	74547	9725.03	221	1
12_S1_peak_55906_lociStitched	chr2	134531273	134602773	12	44515	72536.8	7736.3	222	1
18_S1_peak_43412_lociStitched	chr17	41464602	41562767	18	31410	77687.8	13046.1	223	1
9_S1_peak_51117_lociStitched	chr19	52189554	52256012	9	34130	72778.2	8280.67	224	1
4_S1_peak_52370_lociStitched	chr2	28607427	28643620	4	31730	68129.7	3724.26	225	1
22_S1_peak_43104_lociStitched	chr17	38437561	38529612	22	41589	78731.2	14415.2	226	1
7_S1_peak_45614_lociStitched	chr17	79789465	79831099	7	21243	70419.7	6290.9	227	1
17_S1_peak_46952_lociStitched	chr18	33011702	33096119	17	40052	75190.2	11143	228	1
22_S1_peak_55370_lociStitched	chr2	113956265	114043748	22	44388	72409.7	8477.1	229	1
21_S1_peak_73525_lociStitched	chr3	190018528	190106237	21	44425	75877.1	12112.6	230	1
5_S1_peak_50721_lociStitched	chr19	46682051	46727906	5	33474	69181.4	5640.16	231	1
21_S1_peak_2418_lociStitched	chr1	36553786	36653967	21	38246	75516.4	12111.9	232	1
14_S1_peak_60987_lociStitched	chr20	30094136	30162014	14	37941	75874	12530.3	233	1
11_S1_peak_62384_lociStitched	chr20	52713680	52769854	11	29974	74599.1	11291	234	1
13_S1_peak_22383_lociStitched	chr12	6976030	7081440	13	39666	75484.1	12375.1	235	1
15_S1_peak_42611_lociStitched	chr17	29842089	29926635	15	31807	76835.4	13730.3	236	1
25_S1_peak_86740_lociStitched	chr6	16669932	16778940	25	51935	77722.7	14737.9	237	1
9_S1_peak_66509_lociStitched	chr3	10205959	10249221	9	30079	69253.8	6779.16	238	1
8_S1_peak_45615_lociStitched	chr17	79843708	79895846	8	22581	70652.2	8180.45	239	1
22_S1_peak_105303_lociStitched	chr9	33099674	33187211	22	48081	73259.7	10828.3	240	1
18_S1_peak_61179_lociStitched	chr20	32887473	32989708	18	36508	81225.7	19077.1	241	1
13_S1_peak_75829_lociStitched	chr4	74525098	74611464	13	51688	70535.1	8481.14	242	1
7_S1_peak_54590_lociStitched	chr2	95979974	96025766	7	30570	66022.9	3970.17	243	1
12_S1_peak_5084_lociStitched	chr1	95385695	95453685	12	38678	70879.6	8852.3	244	1
9_S1_peak_102089_lociStitched	chr8	96767600	96823253	9	27993	69048.7	7524.29	245	1
18_S1_peak_20508_lociStitched	chr11	102091021	102194309	18	50411	74842.5	13355.1	246	1
12_S1_peak_83706_lociStitched	chr5	135328589	135417495	12	53149	73107.4	11984.5	247	1
9_S1_peak_23692_lociStitched	chr12	46751549	46802443	9	25688	68152.2	7135.34	248	1
15_S1_peak_45629_lociStitched	chr17	79913659	80024290	15	34169	76977	16096.8	249	1
38_S1_peak_9497_lociStitched	chr1	214559564	214703187	38	68660	79653.3	18785.9	250	1
10_S1_peak_19211_lociStitched	chr11	67118309	67170129	10	28921	66863.3	6114.76	251	1
8_S1_peak_43563_lociStitched	chr17	43200291	43254499	8	26314	65786.8	5447.9	252	1
17_S1_peak_88416_lociStitched	chr6	44613876	44670986	17	39584	67669.6	7441.43	253	1
7_S1_peak_44495_lociStitched	chr17	60855231	60907270	7	24301	68400.1	8471.95	254	1
30_S1_peak_54910_lociStitched	chr2	102637279	102782415	30	54118	74875.7	15123.2	255	1
14_S1_peak_31606_lociStitched	chr14	50406550	50471146	14	43386	66643.7	6950.53	256	1
16_S1_peak_25047_lociStitched	chr12	69171242	69234538	16	32962	67866	8323.42	257	1
7_S1_peak_27232_lociStitched	chr12	122203937	122250805	7	29924	65123.1	5581.98	258	1
26_S1_peak_101969_lociStitched	chr8	94833659	94957069	26	54307	75107.3	15697.8	259	1
16_S1_peak_31015_lociStitched	chr14	23234965	23322931	16	39369	70408	11013.3	260	1
15_S1_peak_103418_lociStitched	chr8	127565964	127643466	15	37660	69341	10059.8	261	1
22_S1_peak_39938_lociStitched	chr16	66951702	67065768	22	42854	69842.6	10585.3	262	1
12_S1_peak_83260_lociStitched	chr5	125671028	125734339	12	37106	67951.7	8717.92	263	1
20_S1_peak_27259_lociStitched	chr12	122325810	122404046	20	38984	69238.9	10155	264	1
28_S1_peak_85075_lociStitched	chr5	167115440	167243859	28	55102	76011.2	16938.5	265	1
8_S1_peak_70055_lociStitched	chr3	105068609	105123037	8	32679	66037.5	7266.14	266	1
18_S1_peak_12422_lociStitched	chr10	33218502	33322416	18	41945	72344.9	13643.9	267	1
25_S1_peak_2261_lociStitched	chr1	33160399	33267383	25	38623	72289.1	13907.9	268	1
4_S1_peak_42416_lociStitched	chr17	27037021	27075684	4	22431	62576.1	4214.27	269	1
9_S1_peak_19050_lociStitched	chr11	65175596	65223406	9	20361	63922	5579.43	270	1
16_S1_peak_42017_lociStitched	chr17	17803290	17898138	16	37385	74379.8	16057.8	271	1
32_S1_peak_103478_lociStitched	chr8	128860476	128963507	32	60628	71761.1	13445.5	272	1
7_S1_peak_101245_lociStitched	chr8	67018093	67050498	7	24688	62677.8	4426.52	273	1
15_S1_peak_6720_lociStitched	chr1	153478754	153551049	15	30956	66677.7	8516.35	274	1
15_S1_peak_94440_lociStitched	chr7	41017716	41092309	15	41327	67723	9689.63	275	1
5_S1_peak_16638_lociStitched	chr11	692856	729735	5	23615	62653.7	4646.75	276	1
3_S1_peak_109601_lociStitched	chrUn_gl000220	134362	149337	3	4799	313575	255764	277	1
12_S1_peak_72215_lociStitched	chr3	156784061	156855282	12	39256	67026.1	9237.36	278	1
7_S1_peak_13236_lociStitched	chr10	60172651	60238371	7	31599	66377.2	8629.04	279	1
10_S1_peak_7019_lociStitched	chr1	157959730	158023920	10	44995	65737	8062.26	280	1
34_S1_peak_103687_lociStitched	chr8	131237868	131377651	34	49746	76097.9	18535.2	281	1
16_S1_peak_68226_lociStitched	chr3	48592302	48657949	16	37998	65640.4	8159.92	282	1
19_S1_peak_70271_lociStitched	chr3	111384481	111488696	19	47769	71231	13787.6	283	1
5_S1_peak_58039_lociStitched	chr2	201979128	202023209	5	30233	61642.9	4245	284	1
14_S1_peak_41916_lociStitched	chr17	16879319	16949477	14	38845	68354.9	11085	285	1
18_S1_peak_9299_lociStitched	chr1	210546516	210622296	18	43936	66360.5	9108.76	286	1
17_S1_peak_41986_lociStitched	chr17	17565640	17657072	17	36448	71454.1	14309.1	287	1
26_S1_peak_15659_lociStitched	chr10	112112091	112220719	26	49634	70890.6	13850.1	288	1
8_S1_peak_45426_lociStitched	chr17	77004272	77054989	8	22024	65353.9	8368.31	289	1
19_S1_peak_32517_lociStitched	chr14	69086129	69182979	19	45772	66710.3	9733.42	290	1
31_S1_peak_75476_lociStitched	chr4	57904616	58015437	31	53424	68276.8	11303.7	291	1
22_S1_peak_23188_lociStitched	chr12	27645758	27746887	22	50004	69758.8	13035.5	292	1
4_S1_peak_43948_lociStitched	chr17	48269778	48300415	4	23896	61666.2	5003.02	293	1
15_S1_peak_73629_lociStitched	chr3	192586735	192652630	15	36077	65097.7	8480.69	294	1
14_S1_peak_46997_lociStitched	chr18	33872384	33936885	14	38485	65217	8656.03	295	1
13_S1_peak_83609_lociStitched	chr5	133837501	133928147	13	33711	67431.6	11013.5	296	1
12_S1_peak_88465_lociStitched	chr6	45386050	45422907	12	27728	61049.9	4640.3	297	1
10_S1_peak_27545_lociStitched	chr12	125385967	125426244	10	25466	61354	4974.21	298	1
22_S1_peak_52739_lociStitched	chr2	37843331	37941713	22	48642	66053.7	9857.88	299	1
19_S1_peak_18027_lociStitched	chr11	34607009	34678312	19	39437	65128.2	9162.44	300	1
12_S1_peak_32800_lociStitched	chr14	74179076	74265647	12	37287	64807.1	8925.47	301	1
5_S1_peak_37058_lociStitched	chr15	80765010	80808761	5	28034	61776.4	5928.26	302	1
8_S1_peak_93494_lociStitched	chr7	20254901	20295859	8	31247	61457.5	5693.16	303	1
4_S1_peak_98737_lociStitched	chr7_gl000195_random	65152	87504	4	14602	70122.7	14461.7	304	1
17_S1_peak_6315_lociStitched	chr1	145185113	145256984	17	31580	78325	22847.8	305	1
11_S1_peak_62196_lociStitched	chr20	49326124	49388717	11	28973	67788.2	12337.1	306	1
9_S1_peak_11200_lociStitched	chr10	3889705	3946354	9	38558	62761.4	7477.67	307	1
17_S1_peak_15233_lociStitched	chr10	102746249	102851600	17	31684	67435.2	12241.8	308	1
21_S1_peak_1872_lociStitched	chr1	27845888	27935178	21	52246	65949.6	10813	309	1
12_S1_peak_49257_lociStitched	chr19	13225939	13293131	12	30415	62918.6	7834.59	310	1
36_S1_peak_47808_lociStitched	chr18	55843678	55989320	36	63951	74102.6	19035.4	311	1
17_S1_peak_1355_lociStitched	chr1	22228143	22302257	17	37197	64516.2	9634.82	312	1
11_S1_peak_92431_lociStitched	chr6	160104952	160152472	11	28437	62631.4	7755.26	313	1
8_S1_peak_19603_lociStitched	chr11	73831884	73889630	8	28721	62388.8	7709.09	314	1
10_S1_peak_58246_lociStitched	chr2	206514518	206580118	10	40051	61388.5	6724	315	1
5_S1_peak_109408_lociStitched	chr9	138980988	139025994	5	20077	59673.5	5040.67	316	1
19_S1_peak_86852_lociStitched	chr6	18260501	18363162	19	34947	67653.6	13089.3	317	1
16_S1_peak_62244_lociStitched	chr20	49923144	50005979	16	38629	70177.8	15705.5	318	1
19_S1_peak_32189_lociStitched	chr14	62108405	62233463	19	48058	67293.7	12831	319	1
10_S1_peak_21072_lociStitched	chr11	114149631	114193667	10	30608	60144.4	5755.51	320	1
24_S1_peak_107170_lociStitched	chr9	97604940	97716610	24	49495	69168.4	14863.3	321	1
12_S1_peak_94455_lociStitched	chr7	41124649	41204912	12	33877	65029.1	10875.6	322	1
15_S1_peak_84501_lociStitched	chr5	149260278	149341614	15	37822	64556.4	10435.4	323	1
16_S1_peak_36579_lociStitched	chr15	72446746	72532831	16	34968	64735.9	10648.7	324	1
36_S1_peak_27512_lociStitched	chr12	125104566	125265555	36	61231	73523.7	19463.6	325	1
16_S1_peak_4131_lociStitched	chr1	68172966	68237539	16	37820	62706.8	8652.78	326	1
11_S1_peak_104235_lociStitched	chr8	145633156	145705234	11	26134	61814.1	7993.45	327	1
15_S1_peak_27852_lociStitched	chr13	21564875	21655786	15	40013	63501.3	9736.57	328	1
15_S1_peak_99892_lociStitched	chr8	28201859	28274210	15	42325	62764.5	9029.4	329	1
8_S1_peak_41434_lociStitched	chr17	7338742	7391262	8	20516	62157.4	8492.48	330	1
20_S1_peak_54320_lociStitched	chr2	85101405	85200532	20	39082	62697.8	9198.99	331	1
7_S1_peak_17295_lociStitched	chr11	13132130	13175028	7	31377	59169.2	5731.17	332	1
23_S1_peak_22603_lociStitched	chr12	11827778	11932819	23	47997	66890.1	13508.3	333	1
18_S1_peak_91409_lociStitched	chr6	139837333	139929123	18	41153	65189.3	11840.9	334	1
9_S1_peak_75681_lociStitched	chr4	69914259	69963612	9	28018	58295.8	4950.11	335	1
11_S1_peak_5048_lociStitched	chr1	95162081	95221215	11	44067	60689.2	7415.4	336	1
10_S1_peak_68359_lociStitched	chr3	50263874	50311026	10	33828	59100.3	5875.14	337	1
11_S1_peak_24866_lociStitched	chr12	66193654	66247014	11	24053	60264.8	7054.19	338	1
17_S1_peak_83467_lociStitched	chr5	131512335	131610202	17	44203	65649.2	12448.7	339	1
13_S1_peak_6558_lociStitched	chr1	150480396	150553180	13	33128	61342.4	8231.87	340	1
17_S1_peak_34384_lociStitched	chr15	32942240	33036696	17	48432	64683.5	11627.5	341	1
13_S1_peak_24517_lociStitched	chr12	57467946	57546530	13	29602	62442.8	9485.09	342	1
19_S1_peak_8648_lociStitched	chr1	201644258	201745267	19	41784	65373	12515	343	1
17_S1_peak_66855_lociStitched	chr3	15792070	15860791	17	36948	61979.5	9181.13	344	1
10_S1_peak_19889_lociStitched	chr11	79101341	79152852	10	30863	59387	6691.28	345	1
8_S1_peak_44977_lociStitched	chr17	70583096	70621150	8	23790	59147.3	6590.95	346	1
16_S1_peak_35714_lociStitched	chr15	59559564	59643995	16	43949	63399.2	11102.7	347	1
11_S1_peak_25653_lociStitched	chr12	88168515	88226384	11	40667	60629.4	8402.58	348	1
13_S1_peak_94417_lociStitched	chr7	40833111	40887691	13	32854	59121.1	7068.11	349	1
6_S1_peak_71502_lociStitched	chr3	139007274	139048320	6	23547	57033.4	5052.76	350	1
14_S1_peak_52312_lociStitched	chr2	28169929	28247342	14	40399	60173.1	8252.23	351	1
14_S1_peak_52652_lociStitched	chr2	36556491	36640533	14	52094	60443	8563.88	352	1
2_S1_peak_3383_lociStitched	chr1	54190944	54207887	2	14878	54193.9	2471.98	353	1
10_S1_peak_12433_lociStitched	chr10	33388195	33454081	10	31168	59903.6	8209.4	354	1
9_S1_peak_17035_lociStitched	chr11	9586418	9638800	9	23572	58123.1	6437.75	355	1
14_S1_peak_26159_lociStitched	chr12	96570231	96632487	14	28662	59747.1	8068.38	356	1
4_S1_peak_94499_lociStitched	chr7	41720108	41750699	4	22875	55990.7	4334.74	357	1
24_S1_peak_32567_lociStitched	chr14	69350207	69456212	24	41664	62256.7	10695.9	358	1
5_S1_peak_13993_lociStitched	chr10	75633167	75673128	5	28490	56656.7	5194.93	359	1
6_S1_peak_40_lociStitched	chr1	931047	964992	6	23170	55530.6	4070.01	360	1
18_S1_peak_106107_lociStitched	chr9	72586136	72696996	18	37473	67957.2	16518.1	361	1
8_S1_peak_91456_lociStitched	chr6	140286139	140319151	8	28470	55836.5	4443.42	362	1
19_S1_peak_28423_lociStitched	chr13	33742391	33860994	19	49606	64804.7	13461.4	363	1
12_S1_peak_5544_lociStitched	chr1	110414017	110478528	12	32280	59679.1	8354.17	364	1
22_S1_peak_87510_lociStitched	chr6	31069620	31184581	22	39166	65447.3	14186.2	365	1
12_S1_peak_100414_lociStitched	chr8	38729335	38798357	12	32794	60249.3	9034.98	366	1
27_S1_peak_15884_lociStitched	chr10	116364406	116475485	27	48013	65281.1	14073.7	367	1
7_S1_peak_48985_lociStitched	chr19	8372239	8436476	7	29158	59040.2	7856.19	368	1
29_S1_peak_44617_lociStitched	chr17	62604941	62747969	29	40426	74989.6	23828.5	369	1
6_S1_peak_50546_lociStitched	chr19	44246801	44289690	6	29732	56171.7	5013.72	370	1
6_S1_peak_63249_lociStitched	chr21	28927892	28958439	6	20915	55103.7	4007.77	371	1
10_S1_peak_26298_lociStitched	chr12	102222981	102289955	10	29104	59606.9	8686.53	372	1
9_S1_peak_41446_lociStitched	chr17	7451577	7494831	9	25496	57506.2	6812.51	373	1
18_S1_peak_100564_lociStitched	chr8	42109095	42196975	18	31807	61533.6	10905.9	374	1
14_S1_peak_42192_lociStitched	chr17	20058720	20131288	14	29871	63417.2	12815.5	375	1
8_S1_peak_32498_lociStitched	chr14	68908284	68948805	8	32440	54918.1	4323.59	376	1
17_S1_peak_10228_lociStitched	chr1	230201845	230281201	17	39639	59945.5	9411.62	377	1
9_S1_peak_90554_lociStitched	chr6	117718720	117787352	9	27374	59490.2	8990.79	378	1
2_S1_peak_105940_lociStitched	chr9	67284350	67305396	2	18459	55603.5	5204.68	379	1
10_S1_peak_83438_lociStitched	chr5	131398877	131446608	10	34439	56398.9	6085.7	380	1
3_S1_peak_60211_lociStitched	chr20	8817383	8843746	3	15103	54703.2	4450.07	381	1
13_S1_peak_54176_lociStitched	chr2	74752808	74814898	13	34224	56023.8	5898.55	382	1
15_S1_peak_137_lociStitched	chr1	2120409	2187982	15	32991	58038.4	8034.43	383	1
7_S1_peak_45650_lociStitched	chr17	80223656	80261131	7	22119	55714.1	5947.28	384	1
13_S1_peak_17934_lociStitched	chr11	33695082	33759188	13	27670	57945.4	8179.93	385	1
7_S1_peak_51376_lociStitched	chr19	59054613	59110758	7	27067	56728.9	7051.81	386	1
30_S1_peak_86433_lociStitched	chr6	12265546	12405641	30	48928	68828.7	19179	387	1
19_S1_peak_79520_lociStitched	chr5	10663792	10762207	19	36276	63202.1	13561.6	388	1
3_S1_peak_107383_lociStitched	chr9	100979682	101019672	3	24670	54570.4	4962.76	389	1
20_S1_peak_80049_lociStitched	chr5	33761736	33860138	20	46494	64128.6	14573.3	390	1
11_S1_peak_65077_lociStitched	chr22	29976189	30035287	11	28511	54902	5448.84	391	1
12_S1_peak_9500_lociStitched	chr1	214718041	214778690	12	34481	56700.8	7417.37	392	1
27_S1_peak_26567_lociStitched	chr12	107689815	107810854	27	51182	64187	14912	393	1
6_S1_peak_104504_lociStitched	chr9	5489037	5531275	6	23733	54719.3	5469.82	394	1
6_S1_peak_6927_lociStitched	chr1	156050776	156101627	6	28329	55112.3	5878.38	395	1
23_S1_peak_109353_lociStitched	chr9	137514279	137599818	23	43591	59244.3	10025.2	396	1
16_S1_peak_60687_lociStitched	chr20	19887551	19976024	16	30101	63620.9	14474.2	397	1
19_S1_peak_84455_lociStitched	chr5	148782885	148882946	19	38791	62067.8	12957.9	398	1
11_S1_peak_50485_lociStitched	chr19	43648767	43712331	11	27093	56336.8	7233.58	399	1
6_S1_peak_22678_lociStitched	chr12	12840158	12892251	6	17816	55421.7	6339.72	400	1
23_S1_peak_66373_lociStitched	chr3	8523329	8585537	23	44684	57362	8310.99	401	1
14_S1_peak_65232_lociStitched	chr22	32018879	32080397	14	34020	54990.9	6034.92	402	1
20_S1_peak_18004_lociStitched	chr11	34320927	34402947	20	42228	59562.9	10621.6	403	1
8_S1_peak_64361_lociStitched	chr22	16180582	16212600	8	13692	55320.7	6525.27	404	1
21_S1_peak_58485_lociStitched	chr2	216238930	216371694	21	40882	62014.1	13475.5	405	1
7_S1_peak_99204_lociStitched	chr8	13199977	13235412	7	25280	53195	4709.31	406	1
16_S1_peak_12834_lociStitched	chr10	45427797	45510194	16	40122	58707.9	10390.3	407	1
9_S1_peak_45862_lociStitched	chr18	3446128	3514525	9	24464	56995.2	8679.58	408	1
10_S1_peak_80906_lociStitched	chr5	57072572	57139793	10	30054	57581.5	9269.78	409	1
11_S1_peak_54228_lociStitched	chr2	75772951	75847161	11	36819	55902.4	7591.68	410	1
18_S1_peak_1165_lociStitched	chr1	19211680	19299939	18	32219	59627.8	11358.9	411	1
9_S1_peak_43489_lociStitched	chr17	42262659	42314185	9	19143	53684.9	5487.52	412	1
6_S1_peak_99550_lociStitched	chr8	22209359	22262684	6	35973	54956.7	6852.26	413	1
25_S1_peak_42288_lociStitched	chr17	21278374	21361377	25	25961	65663.7	17571.7	414	1
30_S1_peak_32300_lociStitched	chr14	65078232	65193970	30	43008	59338.9	11296	415	1
19_S1_peak_95165_lociStitched	chr7	55118400	55213642	19	48545	60202.5	12238.6	416	1
6_S1_peak_99627_lociStitched	chr8	23183405	23215884	6	29321	52021.6	4098.85	417	1
7_S1_peak_49218_lociStitched	chr19	12884755	12918779	7	22979	51815.1	3902.55	418	1
7_S1_peak_46813_lociStitched	chr18	26732179	26771485	7	23904	53432.6	5640.41	419	1
18_S1_peak_73208_lociStitched	chr3	185426633	185497519	18	33057	57495.6	9718.47	420	1
11_S1_peak_109003_lociStitched	chr9	132220802	132269671	11	22396	53511.6	5790.98	421	1
14_S1_peak_43347_lociStitched	chr17	40912846	41002472	14	30684	61994.3	14286.4	422	1
12_S1_peak_99560_lociStitched	chr8	22403980	22464056	12	25389	55119.7	7425.39	423	1
14_S1_peak_30548_lociStitched	chr13	110380676	110443974	14	25621	56715	9038.95	424	1
6_S1_peak_2336_lociStitched	chr1	33789117	33816770	6	24626	51025.3	3431.74	425	1
17_S1_peak_44029_lociStitched	chr17	48961292	49034817	17	30276	59614.1	12021.3	426	1
8_S1_peak_62666_lociStitched	chr20	60924963	60963555	8	28202	54248.8	6715.01	427	1
16_S1_peak_75843_lociStitched	chr4	74697844	74789889	16	51177	57150.7	9673.93	428	1
12_S1_peak_9903_lociStitched	chr1	223883259	223929926	12	31498	53242.4	5772.71	429	1
17_S1_peak_87580_lociStitched	chr6	31759592	31839291	17	33269	57000.7	9587.79	430	1
5_S1_peak_41851_lociStitched	chr17	15847501	15887247	5	23395	54082.4	6697.2	431	1
7_S1_peak_50592_lociStitched	chr19	45221548	45288212	7	29758	54824.5	7459.7	432	1
12_S1_peak_97312_lociStitched	chr7	116310227	116378917	12	41854	56648.6	9389.92	433	1
9_S1_peak_45023_lociStitched	chr17	71286594	71352751	9	21301	58257.9	11015.1	434	1
9_S1_peak_49284_lociStitched	chr19	13933367	13977470	9	23905	52390	5305.59	435	1
14_S1_peak_80214_lociStitched	chr5	36356187	36424758	14	39254	57119.6	10203.4	436	1
8_S1_peak_12736_lociStitched	chr10	43879012	43933533	8	20569	53681.4	6809.67	437	1
18_S1_peak_99663_lociStitched	chr8	23363720	23463944	18	33776	59272.5	12427.8	438	1
13_S1_peak_61380_lociStitched	chr20	35436455	35516990	13	28724	61577.1	14786.2	439	1
20_S1_peak_58676_lociStitched	chr2	218783143	218875557	20	36816	55198.9	8502.09	440	1
8_S1_peak_30567_lociStitched	chr13	110487127	110529591	8	22940	52999.3	6305.9	441	1
17_S1_peak_15676_lociStitched	chr10	112245106	112329841	17	34375	57382.5	10803.7	442	1
10_S1_peak_98102_lociStitched	chr7	139329884	139374976	10	30548	52356.3	5893.52	443	1
7_S1_peak_50977_lociStitched	chr19	49456878	49503098	7	21209	51826.5	5389.25	444	1
7_S1_peak_50394_lociStitched	chr19	42612431	42637868	7	19568	49627.6	3225.41	445	1
3_S1_peak_13243_lociStitched	chr10	60264664	60290977	3	18621	49905.2	3523.31	446	1
17_S1_peak_18329_lociStitched	chr11	44571192	44656973	17	32193	57078.7	10705.5	447	1
6_S1_peak_20815_lociStitched	chr11	110043981	110072635	6	23914	49878	3544.5	448	1
12_S1_peak_77698_lociStitched	chr4	143273253	143342314	12	40132	53377.2	7099.47	449	1
18_S1_peak_51473_lociStitched	chr2	1678908	1761649	18	34837	54120.9	7918.31	450	1
8_S1_peak_100721_lociStitched	chr8	49309197	49363572	8	21684	52912.3	6709.88	451	1
14_S1_peak_96714_lociStitched	chr7	101360077	101470807	14	32586	59273.8	13165.8	452	1
20_S1_peak_63979_lociStitched	chr21	43020902	43106317	20	40996	56596	10489	453	1
10_S1_peak_50834_lociStitched	chr19	47714196	47762849	10	21871	51893.3	5809.17	454	1
9_S1_peak_99099_lociStitched	chr8	11314700	11375617	9	29304	53485.1	7480.61	455	1
15_S1_peak_26796_lociStitched	chr12	111825289	111912917	15	35673	57072.1	11111.2	456	1
5_S1_peak_41093_lociStitched	chr17	1356988	1395894	5	13910	51698.3	5983.74	457	1
13_S1_peak_84387_lociStitched	chr5	148329933	148386754	13	38124	53269.7	7562.88	458	1
8_S1_peak_25742_lociStitched	chr12	89742745	89786717	8	23005	51460.4	5755.93	459	1
10_S1_peak_78185_lociStitched	chr4	157851106	157899349	10	39160	50708.2	5007.62	460	1
12_S1_peak_87659_lociStitched	chr6	33214321	33291700	12	29046	55248.6	9625.95	461	1
19_S1_peak_104915_lociStitched	chr9	19087251	19185446	19	37879	57866.3	12294	462	1
31_S1_peak_1577_lociStitched	chr1	25028618	25131955	31	41287	58953.8	13485.5	463	1
6_S1_peak_22330_lociStitched	chr12	6470765	6495708	6	18774	48663.8	3202.68	464	1
10_S1_peak_27269_lociStitched	chr12	122458987	122530293	10	24859	53814.6	8378.45	465	1
10_S1_peak_17738_lociStitched	chr11	28830197	28885069	10	24574	52260.1	7089.46	466	1
19_S1_peak_98178_lociStitched	chr7	140291426	140376066	19	32265	55396.9	10241.4	467	1
31_S1_peak_106893_lociStitched	chr9	91988365	92137469	31	53143	62280.7	17132	468	1
13_S1_peak_102419_lociStitched	chr8	103733538	103824306	13	31856	56439.5	11309.7	469	1
22_S1_peak_40940_lociStitched	chr16	89474607	89576553	22	33042	54877.5	9807.21	470	1
4_S1_peak_62712_lociStitched	chr20	61553660	61586234	4	15828	50782.9	5723.25	471	1
29_S1_peak_100056_lociStitched	chr8	30240145	30337543	29	41245	57922.6	12876	472	1
16_S1_peak_43691_lociStitched	chr17	45302096	45401684	16	40886	57034	11990.4	473	1
9_S1_peak_112217_lociStitched	chrX	153593725	153641300	9	25362	47931.8	2940.14	474	1
12_S1_peak_510_lociStitched	chr1	8908655	8978286	12	26433	53762.1	8808.32	475	1
21_S1_peak_90865_lociStitched	chr6	129938800	130039007	21	43868	57709.2	12846.5	476	1
14_S1_peak_96852_lociStitched	chr7	104583638	104658054	14	26859	54442.7	9607.11	477	1
24_S1_peak_3242_lociStitched	chr1	52076558	52165595	24	46505	56841.2	12046.7	478	1
8_S1_peak_37820_lociStitched	chr15	96867279	96915757	8	26573	50567.4	5788.27	479	1
12_S1_peak_51595_lociStitched	chr2	9345968	9431048	12	29598	52979.3	8261.27	480	1
16_S1_peak_48683_lociStitched	chr19	3086928	3187978	16	28600	56163.6	11449	481	1
8_S1_peak_24682_lociStitched	chr12	63085558	63139742	8	35755	51415.2	6859.69	482	1
20_S1_peak_12223_lociStitched	chr10	29864929	29958362	20	34898	56470.9	11922.1	483	1
18_S1_peak_49556_lociStitched	chr19	18093884	18174904	18	36196	54267.2	9722.4	484	1
18_S1_peak_91302_lociStitched	chr6	138013549	138097254	18	41504	55454.6	11065.8	485	1
12_S1_peak_15482_lociStitched	chr10	106050901	106112050	12	29479	51884.9	7533.56	486	1
14_S1_peak_51825_lociStitched	chr2	16785112	16847704	14	30889	50330.2	6008.83	487	1
9_S1_peak_30780_lociStitched	chr13	114539592	114568301	9	17647	47826.3	3582.88	488	1
16_S1_peak_47959_lociStitched	chr18	57529904	57594416	16	37177	53086.9	8851.05	489	1
10_S1_peak_40646_lociStitched	chr16	84853597	84887818	10	28227	47344.8	3148.33	490	1
14_S1_peak_97277_lociStitched	chr7	116136579	116188814	14	22811	50991.8	6842.78	491	1
5_S1_peak_31045_lociStitched	chr14	23441475	23480029	5	17478	49187.2	5039.01	492	1
12_S1_peak_37224_lociStitched	chr15	83943896	83995084	12	25977	51008.8	6869.43	493	1
7_S1_peak_33197_lociStitched	chr14	89874253	89912083	7	19073	48002.5	3900.27	494	1
7_S1_peak_45136_lociStitched	chr17	73661959	73704155	7	23762	51141.6	7101.59	495	1
18_S1_peak_71577_lociStitched	chr3	140938525	141057264	18	42857	59037	15139.2	496	1
15_S1_peak_106827_lociStitched	chr9	91001741	91094902	15	35628	56092.2	12241.4	497	1
17_S1_peak_77348_lociStitched	chr4	129235535	129325011	17	37017	52665.6	8911.81	498	1
17_S1_peak_50144_lociStitched	chr19	38714081	38812652	17	37679	55663	11966.5	499	1
7_S1_peak_52668_lociStitched	chr2	36660639	36720464	7	39760	49696.6	6006.43	500	1
24_S1_peak_94620_lociStitched	chr7	43494916	43593706	24	41496	56053.4	12388.3	501	1
8_S1_peak_20905_lociStitched	chr11	111781054	111831605	8	22797	50278	6773.83	502	1
23_S1_peak_83009_lociStitched	chr5	118603262	118706410	23	41458	56226	12769.7	503	1
4_S1_peak_2473_lociStitched	chr1	37934877	37965812	4	21447	47537.8	4117.45	504	1
16_S1_peak_50815_lociStitched	chr19	47582962	47663265	16	22914	53457.7	10198.5	505	1
4_S1_peak_63702_lociStitched	chr21	38062490	38085845	4	20752	46016.4	2851.65	506	1
15_S1_peak_62701_lociStitched	chr20	61404035	61463509	15	22496	52830.8	9718.05	507	1
13_S1_peak_35398_lociStitched	chr15	52359039	52438435	13	28933	53123.9	10035.7	508	1
13_S1_peak_3055_lociStitched	chr1	46749783	46807623	13	22993	50355.5	7276.27	509	1
22_S1_peak_61597_lociStitched	chr20	39597561	39707765	22	29065	64877.1	21798.4	510	1
20_S1_peak_109802_lociStitched	chrX	9775691	9879721	20	38860	49383	6314.62	511	1
14_S1_peak_31422_lociStitched	chr14	35831571	35890959	14	31432	49054.5	6010.07	512	1
12_S1_peak_11742_lociStitched	chr10	17240780	17316146	12	28760	52711	9676.99	513	1
6_S1_peak_542_lociStitched	chr1	9222057	9272241	6	19691	49601.9	6614.25	514	1
6_S1_peak_61253_lociStitched	chr20	33845139	33873559	6	14249	48362.3	5394.12	515	1
11_S1_peak_75088_lociStitched	chr4	41126663	41188285	11	27624	49211.3	6297.77	516	1
8_S1_peak_25842_lociStitched	chr12	91571373	91620873	8	30987	49569.3	6692.4	517	1
8_S1_peak_44368_lociStitched	chr17	58154569	58198599	8	23676	49811.1	6961.14	518	1
13_S1_peak_100915_lociStitched	chr8	54779994	54831772	13	19726	50167.7	7352.48	519	1
8_S1_peak_86874_lociStitched	chr6	18474235	18516484	8	23584	48400.5	5606.44	520	1
10_S1_peak_19545_lociStitched	chr11	72998510	73046552	10	32738	48508	5774.65	521	1
7_S1_peak_64560_lociStitched	chr22	20848011	20888521	7	29878	46934.9	4221.14	522	1
4_S1_peak_70561_lociStitched	chr3	119011677	119042976	4	20474	46889	4181.55	523	1
17_S1_peak_6864_lociStitched	chr1	155144622	155248363	17	33295	54318.8	11691.6	524	1
12_S1_peak_78173_lociStitched	chr4	157655291	157720554	12	34803	49475.9	6859.14	525	1
15_S1_peak_42526_lociStitched	chr17	28651320	28710342	15	31880	52199.1	9614.68	526	1
13_S1_peak_62746_lociStitched	chr20	62236283	62291286	13	16514	51862.3	9433.01	527	1
6_S1_peak_51282_lociStitched	chr19	56135732	56169954	6	15872	46521.4	4092.95	528	1
4_S1_peak_41219_lociStitched	chr17	3690803	3722820	4	20589	47554.9	5138.73	529	1
19_S1_peak_34789_lociStitched	chr15	40329870	40411397	19	38777	52348.5	9970.75	530	1
4_S1_peak_347_lociStitched	chr1	6658310	6686790	4	12937	46741.4	4385.92	531	1
5_S1_peak_83192_lociStitched	chr5	124063367	124097168	5	21004	46817.8	4478.63	532	1
19_S1_peak_52056_lociStitched	chr2	20760625	20851695	19	38900	51053.8	8733.61	533	1
19_S1_peak_2451_lociStitched	chr1	36807959	36930704	19	30374	57039.6	14778.5	534	1
10_S1_peak_95776_lociStitched	chr7	76048891	76115779	10	27522	50794.7	8575.04	535	1
13_S1_peak_68963_lociStitched	chr3	62532323	62608391	13	32251	52152.2	9957.3	536	1
18_S1_peak_98537_lociStitched	chr7	151288621	151361118	18	40166	51915.1	9721.85	537	1
9_S1_peak_49445_lociStitched	chr19	16544486	16583714	9	27037	47120.7	5131.02	538	1
14_S1_peak_13403_lociStitched	chr10	63785102	63856871	14	33024	51652.1	9810.82	539	1
21_S1_peak_73906_lociStitched	chr3	197181161	197249459	21	37628	50602	8769.46	540	1
10_S1_peak_45604_lociStitched	chr17	79648331	79703602	10	19541	50302.1	8495.15	541	1
13_S1_peak_31120_lociStitched	chr14	24681362	24749455	13	27570	49415.1	7646.84	542	1
14_S1_peak_43203_lociStitched	chr17	39478361	39578793	14	34097	58461.5	16701.8	543	1
10_S1_peak_64150_lociStitched	chr21	45117443	45171010	10	27861	47974.6	6224.49	544	1
25_S1_peak_6118_lociStitched	chr1	120524101	120635121	25	34921	69531.8	27843.8	545	1
10_S1_peak_32856_lociStitched	chr14	75076171	75139432	10	22520	48166.9	6496.9	546	1
13_S1_peak_104662_lociStitched	chr9	12771064	12820269	13	28415	48211.1	6554.11	547	1
9_S1_peak_88372_lociStitched	chr6	44184417	44238977	9	28930	48443.8	6803.63	548	1
5_S1_peak_61304_lociStitched	chr20	34441110	34474328	5	20927	47996.7	6384.5	549	1
6_S1_peak_16627_lociStitched	chr11	549154	589135	6	18673	46733.8	5129.56	550	1
16_S1_peak_95754_lociStitched	chr7	75888869	75956005	16	26974	49304.7	7767.64	551	1
21_S1_peak_11858_lociStitched	chr10	21567939	21668487	21	35109	54527.2	13061.2	552	1
13_S1_peak_28965_lociStitched	chr13	45735561	45795166	13	33395	48297.9	6914.18	553	1
16_S1_peak_60667_lociStitched	chr20	19782628	19874698	16	30194	56779.6	15403.3	554	1
16_S1_peak_2515_lociStitched	chr1	38453866	38539623	16	30350	52020.2	10702.5	555	1
21_S1_peak_93833_lociStitched	chr7	28056382	28148587	21	37777	53469.7	12244.8	556	1
18_S1_peak_67739_lociStitched	chr3	40083576	40174531	18	31071	52826.7	11605.9	557	1
11_S1_peak_71316_lociStitched	chr3	134144479	134207933	11	27847	49912.9	8718.58	558	1
3_S1_peak_62646_lociStitched	chr20	60695988	60720564	3	8027	45667.1	4490.04	559	1
15_S1_peak_110636_lociStitched	chrX	45599594	45684844	15	39932	47347.8	6180.62	560	1
19_S1_peak_67338_lociStitched	chr3	30298205	30399780	19	40978	55256.8	14129.1	561	1
6_S1_peak_45575_lociStitched	chr17	79451049	79490990	6	16828	47425.9	6330.65	562	1
7_S1_peak_9613_lociStitched	chr1	218632348	218674927	7	28127	46462.2	5390.5	563	1
17_S1_peak_26642_lociStitched	chr12	109083200	109162894	17	32388	51315	10256.6	564	1
21_S1_peak_69788_lociStitched	chr3	99332965	99426147	21	44353	53486.5	12467.8	565	1
8_S1_peak_60752_lociStitched	chr20	22354121	22416968	8	24622	52043.6	11054.8	566	1
6_S1_peak_28830_lociStitched	chr13	43545142	43598507	6	23533	47302.7	6334.43	567	1
12_S1_peak_1951_lociStitched	chr1	28639617	28704049	12	25292	49470.9	8505.02	568	1
5_S1_peak_39640_lociStitched	chr16	56638000	56672416	5	19076	44489.6	3524.2	569	1
14_S1_peak_26746_lociStitched	chr12	110706849	110779792	14	31912	50483.9	9519.06	570	1
6_S1_peak_44225_lociStitched	chr17	56053059	56086042	6	12853	46605	5729.15	571	1
13_S1_peak_17095_lociStitched	chr11	10368013	10431317	13	26529	48782.1	7906.67	572	1
8_S1_peak_106751_lociStitched	chr9	89986564	90023895	8	23335	45805.1	4976.22	573	1
10_S1_peak_52329_lociStitched	chr2	28266697	28326336	10	32465	47138.7	6309.81	574	1
15_S1_peak_103752_lociStitched	chr8	132816723	132874292	15	28032	48657.3	7829.38	575	1
22_S1_peak_72728_lociStitched	chr3	171804707	171900478	22	34665	53737.1	12919.5	576	1
7_S1_peak_40353_lociStitched	chr16	75271550	75314806	7	27903	44648.8	3858.44	577	1
8_S1_peak_89244_lociStitched	chr6	74400622	74444581	8	25376	47014.2	6237.78	578	1
21_S1_peak_62033_lociStitched	chr20	48285194	48347332	21	30392	52662	11893.2	579	1
8_S1_peak_1058_lociStitched	chr1	17215170	17256728	8	14554	51598.4	10850.8	580	1
3_S1_peak_106133_lociStitched	chr9	73017847	73037772	3	19026	43412.6	2683.9	581	1
18_S1_peak_60828_lociStitched	chr20	23587015	23674659	18	33872	55951.9	15258.8	582	1
20_S1_peak_25313_lociStitched	chr12	76652458	76742983	20	40871	52187.7	11514.8	583	1
5_S1_peak_24837_lociStitched	chr12	65911771	65932978	5	19527	43398	2759.03	584	1
7_S1_peak_19249_lociStitched	chr11	67769426	67809368	7	23544	45470	4840.97	585	1
4_S1_peak_41168_lociStitched	chr17	2286108	2319420	4	19000	45857.3	5236.65	586	1
21_S1_peak_87688_lociStitched	chr6	33520321	33602015	21	30732	50004.9	9402.98	587	1
14_S1_peak_69956_lociStitched	chr3	101514867	101592616	14	35540	50684.6	10091.8	588	1
22_S1_peak_66764_lociStitched	chr3	14392420	14532288	22	42711	57331.9	16742.2	589	1
9_S1_peak_14328_lociStitched	chr10	81053249	81110828	9	29225	47537.2	6961.3	590	1
9_S1_peak_109325_lociStitched	chr9	137250490	137307041	9	26925	47191.8	6622.12	591	1
11_S1_peak_2961_lociStitched	chr1	45236846	45287102	11	23020	46753.2	6206.62	592	1
4_S1_peak_33991_lociStitched	chr15	20981007	21003078	4	11168	45358.1	4840.17	593	1
3_S1_peak_59370_lociStitched	chr2	235148634	235171043	3	21224	42698.1	2229.7	594	1
5_S1_peak_34012_lociStitched	chr15	21910256	21928468	5	9326	49675.1	9229.84	595	1
6_S1_peak_12920_lociStitched	chr10	47739917	47770957	6	14687	43909.2	3485.79	596	1
7_S1_peak_52282_lociStitched	chr2	27925379	27961678	7	30567	43729.4	3306.84	597	1
17_S1_peak_1778_lociStitched	chr1	27008647	27071851	17	21511	48964.1	8564.14	598	1
12_S1_peak_109121_lociStitched	chr9	133680236	133746726	12	26554	49428.7	9075.89	599	1
3_S1_peak_97678_lociStitched	chr7	129991998	130015855	3	18986	43565.3	3249.32	600	1
21_S1_peak_67840_lociStitched	chr3	42054326	42176901	21	47336	55881.9	15579.3	601	1
15_S1_peak_75929_lociStitched	chr4	75542853	75608884	15	35469	47218.8	6926.65	602	1
14_S1_peak_33718_lociStitched	chr14	102687203	102787034	14	30386	50065.2	9793.42	603	1
11_S1_peak_45849_lociStitched	chr18	3244991	3306734	11	18189	48153.4	7915.45	604	1
16_S1_peak_31739_lociStitched	chr14	51974657	52048933	16	33875	48368.5	8148.08	605	1
4_S1_peak_87958_lociStitched	chr6	37204047	37228150	4	14143	43708.4	3506.99	606	1
18_S1_peak_27343_lociStitched	chr12	123310201	123385272	18	33537	49561.9	9413.9	607	1
17_S1_peak_53982_lociStitched	chr2	70297540	70374573	17	24856	47205.8	7079.33	608	1
6_S1_peak_23801_lociStitched	chr12	48134538	48176750	6	28371	45352.6	5259.62	609	1
14_S1_peak_14733_lociStitched	chr10	92671791	92739010	14	35150	48807.7	8772.08	610	1
1_S1_peak_45286_lociStitched	chr17	75275481	75285793	1	10313	41790.4	1780.88	611	1
12_S1_peak_23816_lociStitched	chr12	48195070	48237718	12	26176	45113.1	5130.55	612	1
4_S1_peak_85416_lociStitched	chr5	172877320	172908028	4	20261	43786.5	3844.64	613	1
7_S1_peak_11450_lociStitched	chr10	11914905	11945182	7	22803	44056.1	4154	614	1
13_S1_peak_99196_lociStitched	chr8	13077726	13134999	13	32384	47210.1	7336.67	615	1
3_S1_peak_96296_lociStitched	chr7	92456958	92475361	3	16491	42223.8	2381.35	616	1
5_S1_peak_45488_lociStitched	chr17	78226294	78252273	5	14035	43296.6	3488.98	617	1
9_S1_peak_40753_lociStitched	chr16	86588125	86645532	9	22588	44955.4	5224.04	618	1
6_S1_peak_22346_lociStitched	chr12	6639929	6678322	6	20690	44601.1	4952.7	619	1
6_S1_peak_11243_lociStitched	chr10	4702770	4748244	6	23698	45519.5	5975.28	620	1
8_S1_peak_48761_lociStitched	chr19	4368132	4404543	8	22840	44195.7	4682.45	621	1
11_S1_peak_72865_lociStitched	chr3	177160101	177206536	11	31093	45237	5767.23	622	1
14_S1_peak_33771_lociStitched	chr14	103521255	103603966	14	28563	46880.6	7443.99	623	1
9_S1_peak_104438_lociStitched	chr9	4257951	4317437	9	27314	47392.5	7971.12	624	1
11_S1_peak_45564_lociStitched	chr17	79360351	79404490	11	15704	45984	6563.47	625	1
15_S1_peak_78551_lociStitched	chr4	169673232	169755958	15	38788	47476.5	8065.78	626	1
7_S1_peak_101865_lociStitched	chr8	90958756	91000090	7	19136	45207	5819.83	627	1
12_S1_peak_64518_lociStitched	chr22	19928204	20010239	12	26494	46907.6	7522.61	628	1
4_S1_peak_99734_lociStitched	chr8	24851748	24869269	4	14389	41472.2	2095.51	629	1
11_S1_peak_45192_lociStitched	chr17	74365632	74425683	11	19877	48257	8911.57	630	1
8_S1_peak_52360_lociStitched	chr2	28472445	28520950	8	29902	43834	4564.32	631	1
8_S1_peak_19336_lociStitched	chr11	69038173	69089772	8	19138	45242	5990.64	632	1
19_S1_peak_19505_lociStitched	chr11	72428729	72506414	19	34469	48366.7	9135.76	633	1
19_S1_peak_66558_lociStitched	chr3	11159128	11296897	19	36303	56320	17331.3	634	1
5_S1_peak_83655_lociStitched	chr5	134707144	134735773	5	15400	42614.3	3667.37	635	1
8_S1_peak_30806_lociStitched	chr13	114863455	114907965	8	18137	44296.4	5403.51	636	1
14_S1_peak_34819_lociStitched	chr15	40610367	40676124	14	26044	46542.8	7667.27	637	1
13_S1_peak_63535_lociStitched	chr21	36236690	36289763	13	22384	45913.5	7058.71	638	1
14_S1_peak_68294_lociStitched	chr3	49447195	49543429	14	26842	50484.4	11644.3	639	1
17_S1_peak_35208_lociStitched	chr15	48834123	48940810	17	34230	52415.3	13591.9	640	1
17_S1_peak_9595_lociStitched	chr1	218503685	218583369	17	41431	48926	10135.8	641	1
11_S1_peak_40048_lociStitched	chr16	68267620	68346017	11	26965	46050.4	7267.4	642	1
23_S1_peak_21723_lociStitched	chr11	128306540	128396179	23	38812	50959.8	12181.9	643	1
27_S1_peak_2297_lociStitched	chr1	33358515	33471333	27	33732	53080.9	14316.6	644	1
22_S1_peak_40686_lociStitched	chr16	85148805	85270246	22	41907	50215.9	11451.9	645	1
11_S1_peak_2736_lociStitched	chr1	41921318	41982685	11	28716	46602.1	7885.66	646	1
7_S1_peak_48810_lociStitched	chr19	4958338	5003257	7	23575	44101.5	5390.28	647	1
19_S1_peak_2144_lociStitched	chr1	32013465	32111409	19	36991	50881.9	12262.6	648	1
13_S1_peak_43776_lociStitched	chr17	46548101	46591837	13	21735	43495.5	4999.02	649	1
15_S1_peak_50655_lociStitched	chr19	45925150	46017286	15	28856	49560	11065.5	650	1
13_S1_peak_1797_lociStitched	chr1	27174250	27251899	13	22684	48328.7	9900.25	651	1
19_S1_peak_65497_lociStitched	chr22	37889186	37965308	19	34025	46267	7886.24	652	1
13_S1_peak_45994_lociStitched	chr18	7722186	7772876	13	28585	45149.6	6792.46	653	1
8_S1_peak_51261_lociStitched	chr19	55879485	55920501	8	19370	42861.7	4524.06	654	1
12_S1_peak_25924_lociStitched	chr12	93319758	93390990	12	22307	47412	9103.45	655	1
12_S1_peak_94381_lociStitched	chr7	40231173	40274499	12	22817	43412.7	5207.79	656	1
12_S1_peak_4154_lociStitched	chr1	68250489	68316389	12	28219	46657.2	8454.97	657	1
11_S1_peak_18451_lociStitched	chr11	46668867	46740210	11	28712	46886.6	8710.98	658	1
16_S1_peak_52850_lociStitched	chr2	39694408	39778109	16	33423	46579.6	8437.06	659	1
5_S1_peak_93021_lociStitched	chr7	5525746	5572537	5	17196	43707.5	5577.49	660	1
12_S1_peak_18411_lociStitched	chr11	46258315	46331623	12	25055	46623.9	8599.03	661	1
10_S1_peak_51046_lociStitched	chr19	50345311	50402026	10	19687	44453.2	6431.48	662	1
11_S1_peak_48580_lociStitched	chr19	2003928	2062803	11	25545	44927.5	6906.04	663	1
1_S1_peak_105916_lociStitched	chr9	66454678	66459416	1	4739	43834.1	5816.37	664	1
6_S1_peak_68446_lociStitched	chr3	52077351	52101460	6	17935	40968.4	2965.41	665	1
7_S1_peak_61137_lociStitched	chr20	32234911	32279012	7	17299	46098.8	8118.99	666	1
5_S1_peak_62752_lociStitched	chr20	62312280	62340675	5	12547	42876.4	4926.53	667	1
9_S1_peak_70130_lociStitched	chr3	106925330	106961534	9	24369	42814.9	4876.68	668	1
6_S1_peak_68253_lociStitched	chr3	49026393	49067576	6	15992	43168	5279.66	669	1
10_S1_peak_9806_lociStitched	chr1	222130829	222195794	10	31617	45741.9	7860.77	670	1
11_S1_peak_54334_lociStitched	chr2	85601807	85677783	11	30320	44711.9	6875.83	671	1
5_S1_peak_22326_lociStitched	chr12	6420994	6457566	5	20617	42412.5	4582.47	672	1
16_S1_peak_65578_lociStitched	chr22	38656485	38750560	16	33807	46604.8	8824.24	673	1
11_S1_peak_19002_lociStitched	chr11	64602294	64662310	11	27537	44910	7141.9	674	1
3_S1_peak_87648_lociStitched	chr6	32933996	32944319	3	9764	39234.6	1475.16	675	1
4_S1_peak_84649_lociStitched	chr5	151117779	151154243	4	17066	42298.2	4547.06	676	1
5_S1_peak_85452_lociStitched	chr5	173280342	173322488	5	25261	43254.4	5521.13	677	1
18_S1_peak_36474_lociStitched	chr15	71051275	71157088	18	36619	50917.2	13194.9	678	1
23_S1_peak_23899_lociStitched	chr12	49580885	49691193	23	31646	51436.6	13744.4	679	1
3_S1_peak_42839_lociStitched	chr17	34888419	34904623	3	9744	40010.9	2398.19	680	1
14_S1_peak_47303_lociStitched	chr18	43600217	43654548	14	21229	44806.8	7258.62	681	1
9_S1_peak_62569_lociStitched	chr20	57571322	57623587	9	17796	47540.2	10003.5	682	1
17_S1_peak_47740_lociStitched	chr18	55438238	55516691	17	35810	47542.5	10096.9	683	1
5_S1_peak_48697_lociStitched	chr19	3334746	3371157	5	15860	41519.5	4085.31	684	1
12_S1_peak_59969_lociStitched	chr20	3747086	3802528	12	22985	46344	8953.88	685	1
10_S1_peak_68366_lociStitched	chr3	50353617	50407757	10	21790	44156.6	6772.91	686	1
13_S1_peak_6769_lociStitched	chr1	153917600	153986440	13	22121	45517	8136.89	687	1
18_S1_peak_26454_lociStitched	chr12	105804018	105887587	18	37457	47985.3	10613.3	688	1
2_S1_peak_19474_lociStitched	chr11	71845921	71858123	2	11891	39006.1	1660.69	689	1
17_S1_peak_43316_lociStitched	chr17	40500769	40582762	17	23951	51048.8	13807.6	690	1
5_S1_peak_31076_lociStitched	chr14	23753904	23792558	5	14677	43458.7	6223.29	691	1
10_S1_peak_43249_lociStitched	chr17	39928246	39970482	10	21964	43672	6436.77	692	1
16_S1_peak_90168_lociStitched	chr6	108875727	108949963	16	32438	47177	9969.89	693	1
11_S1_peak_73729_lociStitched	chr3	194276892	194321164	11	23407	42766.8	5564.99	694	1
22_S1_peak_49056_lociStitched	chr19	10299992	10427477	22	30262	52778.8	15604.2	695	1
6_S1_peak_80883_lociStitched	chr5	56762348	56798031	6	26021	41891.8	4756.54	696	1
4_S1_peak_85699_lociStitched	chr5	179220320	179250307	4	15306	40836.3	3712.39	697	1
12_S1_peak_44002_lociStitched	chr17	48737495	48799322	12	22153	47007.1	9904.69	698	1
18_S1_peak_33421_lociStitched	chr14	94406227	94477902	18	36316	44194.8	7117.33	699	1
19_S1_peak_11294_lociStitched	chr10	5566752	5674399	19	34564	50314.2	13262.1	700	1
7_S1_peak_103477_lociStitched	chr8	128806081	128846093	7	24091	42192.7	5149.54	701	1
7_S1_peak_64284_lociStitched	chr21	46771777	46807591	7	15801	41540.7	4505.4	702	1
11_S1_peak_21426_lociStitched	chr11	121069014	121122664	11	28030	44121.8	7226.65	703	1
4_S1_peak_27461_lociStitched	chr12	124845451	124880656	4	20759	40918.8	4199.96	704	1
5_S1_peak_41730_lociStitched	chr17	13240517	13268499	5	20340	41886.3	5182.27	705	1
10_S1_peak_22518_lociStitched	chr12	10506787	10549251	10	24675	42200.7	5537.31	706	1
13_S1_peak_86261_lociStitched	chr6	10374427	10465712	13	29297	48508.8	11848.8	707	1
8_S1_peak_91025_lociStitched	chr6	133928225	133970783	8	27501	42200.5	5609.14	708	1
15_S1_peak_57730_lociStitched	chr2	191811927	191917813	15	27122	47902.8	11361.6	709	1
4_S1_peak_100220_lociStitched	chr8	33039656	33081249	4	19059	41988.1	5452.84	710	1
7_S1_peak_16120_lociStitched	chr10	121410088	121447337	7	27356	41353.8	4842.37	711	1
4_S1_peak_22578_lociStitched	chr12	11786239	11813012	4	15116	39926.6	3421.59	712	1
11_S1_peak_68607_lociStitched	chr3	55360702	55404116	11	26740	42181	5704.6	713	1
4_S1_peak_832_lociStitched	chr1	13909523	13956707	4	22499	42333.5	5883.84	714	1
10_S1_peak_98501_lociStitched	chr7	150776675	150814699	10	16901	40921.4	4475.42	715	1
8_S1_peak_30911_lociStitched	chr14	21530552	21575719	8	24303	41761.4	5334.22	716	1
13_S1_peak_91867_lociStitched	chr6	149318307	149417371	13	33303	49462.7	13036.8	717	1
9_S1_peak_97034_lociStitched	chr7	107908252	107954155	9	22288	41923.2	5641.48	718	1
21_S1_peak_107868_lociStitched	chr9	112858349	112920088	21	37485	44649.6	8384.16	719	1
10_S1_peak_51386_lociStitched	chr1_gl000191_random	20045	56097	10	20721	39069.6	2804.85	720	1
14_S1_peak_9229_lociStitched	chr1	209798990	209866369	14	33734	44887.9	8637.99	721	1
10_S1_peak_43173_lociStitched	chr17	39051849	39115307	10	29692	47136.6	10895.7	722	1
14_S1_peak_37552_lociStitched	chr15	89627318	89672924	14	30465	42304.1	6106.64	723	1
14_S1_peak_107858_lociStitched	chr9	112777398	112844360	14	24801	44924.8	8731.84	724	1
5_S1_peak_43234_lociStitched	chr17	39675390	39708532	5	22602	41470.6	5342.49	725	1
17_S1_peak_61334_lociStitched	chr20	34667418	34757445	17	25320	52791.8	16664	726	1
15_S1_peak_2570_lociStitched	chr1	39618649	39681139	15	39241	43786.7	7742.51	727	1
12_S1_peak_15945_lociStitched	chr10	117694034	117754855	12	27372	44131.7	8107.44	728	1
6_S1_peak_45057_lociStitched	chr17	72732942	72773904	6	20559	42424.3	6410.55	729	1
3_S1_peak_14430_lociStitched	chr10	85918808	85940514	3	16528	38717	2708.91	730	1
9_S1_peak_84695_lociStitched	chr5	153568615	153602993	9	23515	40150.1	4145.99	731	1
3_S1_peak_18780_lociStitched	chr11	61582083	61598959	3	11361	37976.1	1998.12	732	1
5_S1_peak_71687_lociStitched	chr3	143224668	143258370	5	24621	40068.3	4104.9	733	1
16_S1_peak_60401_lociStitched	chr20	11140105	11216695	16	24694	49492.5	13617.7	734	1
8_S1_peak_68349_lociStitched	chr3	50156606	50209676	8	22315	41909.4	6118.97	735	1
8_S1_peak_105039_lociStitched	chr9	21971705	22009984	8	22900	40594.9	4949.47	736	1
17_S1_peak_50866_lociStitched	chr19	48085023	48171467	17	27271	45988.2	10390.6	737	1
9_S1_peak_73131_lociStitched	chr3	184016130	184063826	9	18294	41428.7	5861.84	738	1
6_S1_peak_5668_lociStitched	chr1	113216543	113261870	6	16838	40962	5412.04	739	1
5_S1_peak_92225_lociStitched	chr6	157096035	157118480	5	12362	39186.7	3647.31	740	1
1_S1_peak_52582_lociStitched	chr2	33141308	33141711	1	404	43114	7585.43	741	1
10_S1_peak_68525_lociStitched	chr3	53256262	53306741	10	23635	42240.8	6728.85	742	1
10_S1_peak_54096_lociStitched	chr2	73289968	73341422	10	28242	40545.8	5057.93	743	1
7_S1_peak_9637_lociStitched	chr1	218828237	218860826	7	26217	39781.4	4305.01	744	1
8_S1_peak_61881_lociStitched	chr20	45739556	45779378	8	16448	43103.3	7657.77	745	1
5_S1_peak_59972_lociStitched	chr20	3868186	3884236	5	9702	38296.9	2860.11	746	1
16_S1_peak_30425_lociStitched	chr13	106736179	106813416	16	29193	46411.7	10975.4	747	1
9_S1_peak_21649_lociStitched	chr11	126172867	126244273	9	21405	44328.8	8904.33	748	1
21_S1_peak_104035_lociStitched	chr8	141994772	142055860	21	34613	43641.3	8234.66	749	1
16_S1_peak_95991_lociStitched	chr7	80506770	80574161	16	26001	44491.5	9124.74	750	1
5_S1_peak_17661_lociStitched	chr11	27465613	27495126	5	21775	39134.2	3771.76	751	1
4_S1_peak_2028_lociStitched	chr1	30160663	30190359	4	13228	38762.2	3423.95	752	1
24_S1_peak_56674_lociStitched	chr2	161202660	161291038	24	39825	44586.7	9279.69	753	1
6_S1_peak_6978_lociStitched	chr1	156694812	156722661	6	15231	38334.1	3041.11	754	1
8_S1_peak_45095_lociStitched	chr17	73147798	73203757	8	13912	44235.6	8970.23	755	1
8_S1_peak_60358_lociStitched	chr20	10617290	10659557	8	23864	42140.2	6944.47	756	1
16_S1_peak_42934_lociStitched	chr17	36146657	36210053	16	30465	45334.5	10149.7	757	1
6_S1_peak_72039_lociStitched	chr3	152847805	152884024	6	18780	39869.9	4686.74	758	1
5_S1_peak_60605_lociStitched	chr20	17939062	17955206	5	14070	37843.2	2702.51	759	1
3_S1_peak_1119_lociStitched	chr1	17761970	17773764	3	11094	36608.6	1482.51	760	1
11_S1_peak_48564_lociStitched	chr19	1846950	1914181	11	20666	42563.9	7442.47	761	1
4_S1_peak_43789_lociStitched	chr17	46613812	46635844	4	18433	37630.7	2522.66	762	1
16_S1_peak_87193_lociStitched	chr6	26270568	26366915	16	33926	47364.2	12274.6	763	1
7_S1_peak_90426_lociStitched	chr6	113944172	113977381	7	22140	39711.3	4665.86	764	1
5_S1_peak_68205_lociStitched	chr3	48466772	48489480	5	16748	37697.6	2668.19	765	1
18_S1_peak_83325_lociStitched	chr5	126299475	126379740	18	31029	45494.2	10474.6	766	1
10_S1_peak_40301_lociStitched	chr16	73073678	73117456	10	23388	39268.9	4290.24	767	1
8_S1_peak_53205_lociStitched	chr2	46523326	46565739	8	27934	39215.1	4241.3	768	1
12_S1_peak_34929_lociStitched	chr15	42209326	42265659	12	31568	42199.1	7244.42	769	1
17_S1_peak_72172_lociStitched	chr3	156295757	156352900	17	27491	42463	7548.59	770	1
2_S1_peak_44188_lociStitched	chr17	55594529	55612693	2	14203	37801.1	2897.16	771	1
19_S1_peak_89720_lociStitched	chr6	90637817	90719709	19	28815	45327.2	10441.2	772	1
6_S1_peak_43831_lociStitched	chr17	47072125	47111966	6	17769	39275.3	4414.38	773	1
7_S1_peak_17523_lociStitched	chr11	19366836	19403311	7	23447	39400.3	4577.61	774	1
6_S1_peak_32966_lociStitched	chr14	77481594	77519748	6	20919	38344.8	3525.43	775	1
9_S1_peak_108700_lociStitched	chr9	127572546	127633336	9	22256	42650.3	7841.91	776	1
19_S1_peak_106515_lociStitched	chr9	84137121	84225756	19	32856	45691.3	10884.4	777	1
13_S1_peak_58298_lociStitched	chr2	207986164	208050424	13	25653	41036.4	6246.07	778	1
2_S1_peak_42958_lociStitched	chr17	36603115	36622735	2	13521	37597.8	2807.62	779	1
8_S1_peak_61060_lociStitched	chr20	31038238	31083625	8	19150	42309.8	7534.24	780	1
11_S1_peak_88156_lociStitched	chr6	41650852	41707501	11	28006	41710.7	6939.5	781	1
8_S1_peak_31709_lociStitched	chr14	51821907	51868128	8	19988	39703.8	4973.38	782	1
20_S1_peak_1293_lociStitched	chr1	21615200	21695592	20	31097	44802.5	10089.2	783	1
10_S1_peak_64914_lociStitched	chr22	27489373	27536420	10	25738	39481.8	4775.27	784	1
10_S1_peak_93702_lociStitched	chr7	24989106	25025319	10	17067	39602.5	4950.32	785	1
11_S1_peak_59099_lociStitched	chr2	228713040	228753482	11	26721	38488.7	3837.95	786	1
7_S1_peak_97656_lociStitched	chr7	129586223	129624593	7	16154	39141.2	4512.31	787	1
11_S1_peak_60084_lociStitched	chr20	5092360	5149982	11	18240	44103.9	9519.15	788	1
12_S1_peak_104421_lociStitched	chr9	4191999	4244033	12	22968	41263	6691.57	789	1
10_S1_peak_43422_lociStitched	chr17	41594360	41671389	10	24384	42697.2	8141.97	790	1
2_S1_peak_18733_lociStitched	chr11	61054670	61068871	2	10217	36361.7	1844.71	791	1
2_S1_peak_45727_lociStitched	chr17_gl000205_random	83840	92974	2	6671	40222.5	5738.89	792	1
5_S1_peak_43326_lociStitched	chr17	40669738	40689689	5	15253	37761.3	3393.67	793	1
11_S1_peak_488_lociStitched	chr1	8675857	8741680	11	29508	43114.1	8774.21	794	1
3_S1_peak_107051_lociStitched	chr9	94993199	95013090	3	13043	36951.5	2673.35	795	1
4_S1_peak_39219_lociStitched	chr16	29815814	29839577	4	20060	36309.9	2038.87	796	1
10_S1_peak_51267_lociStitched	chr19	55957762	56028955	10	21986	42488	8237.03	797	1
11_S1_peak_43065_lociStitched	chr17	38080153	38139453	11	20590	43425.4	9203.36	798	1
9_S1_peak_9145_lociStitched	chr1	208373398	208427600	9	30470	40792.4	6590.96	799	1
7_S1_peak_104509_lociStitched	chr9	5549286	5590980	7	26137	39626	5486.93	800	1
8_S1_peak_125_lociStitched	chr1	1805564	1852066	8	13175	39922	5812.75	801	1
8_S1_peak_70854_lociStitched	chr3	124750029	124802288	8	25021	40563.4	6501.02	802	1
11_S1_peak_59051_lociStitched	chr2	227507970	227567131	11	33262	40282.7	6223.74	803	1
3_S1_peak_24860_lociStitched	chr12	66112082	66137621	3	15887	37327.8	3304.75	804	1
7_S1_peak_83178_lociStitched	chr5	123916647	123942958	7	18650	37722.1	3736.16	805	1
8_S1_peak_1939_lociStitched	chr1	28555998	28590433	8	20176	38264.2	4280.27	806	1
7_S1_peak_109291_lociStitched	chr9	136710928	136755956	7	19574	39219.4	5281.78	807	1
15_S1_peak_904_lociStitched	chr1	15463772	15534197	15	32173	42698.7	8774.95	808	1
16_S1_peak_82318_lociStitched	chr5	95145058	95215937	16	28633	43115.7	9193.01	809	1
9_S1_peak_56353_lociStitched	chr2	151314364	151353500	9	26028	37844.5	3976.22	810	1
18_S1_peak_82643_lociStitched	chr5	106848583	106915070	18	28550	42997.1	9235.04	811	1
7_S1_peak_6272_lociStitched	chr1	144906812	144942143	7	16506	42658.6	8938.74	812	1
19_S1_peak_108693_lociStitched	chr9	127451883	127542672	19	28248	46030	12311	813	1
9_S1_peak_49128_lociStitched	chr19	11247345	11314663	9	23104	41656.4	7943.52	814	1
8_S1_peak_97872_lociStitched	chr7	134395060	134436819	8	21429	38948.6	5290.87	815	1
11_S1_peak_17851_lociStitched	chr11	32051228	32117260	11	20435	41811.5	8214.38	816	1
15_S1_peak_14787_lociStitched	chr10	93347421	93414166	15	29627	42036	8443.24	817	1
4_S1_peak_27450_lociStitched	chr12	124701342	124733667	4	13566	37587.5	4053.55	818	1
22_S1_peak_36217_lociStitched	chr15	67037908	67136728	22	34881	45299.1	11799.1	819	1
4_S1_peak_16973_lociStitched	chr11	8828189	8862656	4	20105	37979.2	4480.71	820	1
11_S1_peak_33810_lociStitched	chr14	103966183	104030913	11	26243	39614.8	6142.88	821	1
10_S1_peak_52794_lociStitched	chr2	38371777	38418585	10	22584	37928.5	4507.61	822	1
15_S1_peak_69800_lociStitched	chr3	99466177	99513728	15	30848	39819.2	6400.36	823	1
13_S1_peak_90443_lociStitched	chr6	114133799	114200745	13	21993	42383.5	8977.46	824	1
6_S1_peak_38892_lociStitched	chr16	21511035	21534081	6	21010	37698.6	4323.43	825	1
4_S1_peak_48745_lociStitched	chr19	4050418	4078514	4	14354	36704.6	3382.76	826	1
12_S1_peak_8975_lociStitched	chr1	206264378	206320510	12	20565	40785.5	7471.17	827	1
6_S1_peak_87452_lociStitched	chr6	30639257	30664116	6	15514	36525.3	3259.01	828	1
11_S1_peak_104411_lociStitched	chr9	4114379	4168155	11	23122	40197.6	6953.24	829	1
12_S1_peak_65393_lociStitched	chr22	36628671	36693122	12	23258	39186.2	5987.5	830	1
10_S1_peak_14204_lociStitched	chr10	79237557	79294529	10	29476	40706.5	7508.91	831	1
6_S1_peak_58305_lociStitched	chr2	208087095	208124900	6	23817	36829.6	3689.77	832	1
14_S1_peak_16257_lociStitched	chr10	124321094	124378294	14	34662	39914.2	6778.2	833	1
9_S1_peak_50225_lociStitched	chr19	39852905	39905836	9	19190	39105.4	6023.55	834	1
15_S1_peak_100156_lociStitched	chr8	32397054	32443084	15	36158	39406.3	6365.95	835	1
16_S1_peak_90502_lociStitched	chr6	116655319	116740427	16	26974	45013.6	11974.7	836	1
7_S1_peak_16215_lociStitched	chr10	123871159	123923629	7	25758	39195.1	6186.21	837	1
8_S1_peak_14189_lociStitched	chr10	79146447	79178787	8	18780	37081	4094.24	838	1
10_S1_peak_1455_lociStitched	chr1	23693975	23752537	10	20391	40267.2	7285.11	839	1
9_S1_peak_68242_lociStitched	chr3	48720972	48755404	9	20195	37365.6	4393.52	840	1
8_S1_peak_42647_lociStitched	chr17	30451636	30490946	8	15377	39337.5	6376.08	841	1
4_S1_peak_61114_lociStitched	chr20	31956459	31993221	4	12944	39544.9	6631.86	842	1
10_S1_peak_53303_lociStitched	chr2	47400193	47453984	10	24288	38385.3	5492.06	843	1
17_S1_peak_10408_lociStitched	chr1	232973438	233062214	17	32460	43251.7	10369	844	1
14_S1_peak_6656_lociStitched	chr1	151939308	151986177	14	20489	38948.1	6074.22	845	1
5_S1_peak_72206_lociStitched	chr3	156527078	156545636	5	14128	35262.1	2390.27	846	1
7_S1_peak_48897_lociStitched	chr19	6555471	6617487	7	23796	40874.7	8006.27	847	1
21_S1_peak_623_lociStitched	chr1	9856070	9971861	21	30290	47300.6	14439.1	848	1
7_S1_peak_86372_lociStitched	chr6	11606813	11656925	7	27603	39102.4	6264	849	1
12_S1_peak_54018_lociStitched	chr2	70739141	70801406	12	26804	39058.8	6232.73	850	1
14_S1_peak_76031_lociStitched	chr4	77891043	77965765	14	31412	40237.8	7427.37	851	1
16_S1_peak_17243_lociStitched	chr11	12694998	12747812	16	24580	39974.9	7177.42	852	1
5_S1_peak_89169_lociStitched	chr6	72094619	72131390	5	26552	37524.8	4732.43	853	1
24_S1_peak_83278_lociStitched	chr5	125747611	125856086	24	35357	46481.5	13689.5	854	1
14_S1_peak_67161_lociStitched	chr3	24489844	24565657	14	25290	42834.3	10068	855	1
2_S1_peak_12950_lociStitched	chr10	49195540	49204705	2	8694	33840.8	1129.13	856	1
12_S1_peak_55699_lociStitched	chr2	127821397	127867678	12	26790	36918.4	4243.97	857	1
1_S1_peak_43076_lociStitched	chr17	38170214	38183444	1	13231	34740.7	2114.15	858	1
8_S1_peak_91463_lociStitched	chr6	140362650	140400707	8	21782	37961.9	5339.4	859	1
6_S1_peak_75293_lociStitched	chr4	53688400	53730301	6	15193	36357.5	3754.33	860	1
3_S1_peak_93631_lociStitched	chr7	23501776	23516312	3	13575	34600	2039.4	861	1
6_S1_peak_73221_lociStitched	chr3	185512975	185544951	6	17345	36772.4	4214.44	862	1
16_S1_peak_77204_lociStitched	chr4	123653105	123721160	16	26852	39703.3	7159.39	863	1
9_S1_peak_62871_lociStitched	chr21	16215806	16297585	9	30505	43400.1	10876.6	864	1
15_S1_peak_108347_lociStitched	chr9	119658645	119721353	15	29006	40797.8	8283.73	865	1
11_S1_peak_15052_lociStitched	chr10	99159374	99207426	11	23499	39061.5	6549.49	866	1
16_S1_peak_81681_lociStitched	chr5	76085425	76147362	16	34463	40599.7	8088.97	867	1
8_S1_peak_41065_lociStitched	chr17	1010203	1050856	8	14426	38921.2	6419.11	868	1
5_S1_peak_22828_lociStitched	chr12	16062569	16093987	5	17549	36721.4	4219.44	869	1
11_S1_peak_3998_lociStitched	chr1	65858632	65897246	11	22508	38061.8	5583.58	870	1
5_S1_peak_103436_lociStitched	chr8	128217136	128241191	5	21357	35728.9	3309.97	871	1
8_S1_peak_39236_lociStitched	chr16	30062494	30108312	8	18228	36562.8	4146.53	872	1
4_S1_peak_79186_lociStitched	chr5	10050	22812	4	5539	47491.2	15105.1	873	1
14_S1_peak_14068_lociStitched	chr10	76950918	76996570	14	20795	38320.3	5939.33	874	1
6_S1_peak_48493_lociStitched	chr19	1015871	1041034	6	13726	35419.4	3054.79	875	1
5_S1_peak_96645_lociStitched	chr7	100270540	100305082	5	11591	36110.2	3747.81	876	1
10_S1_peak_30001_lociStitched	chr13	94954924	95015344	10	27067	39115.9	6754.96	877	1
4_S1_peak_17899_lociStitched	chr11	33060110	33086587	4	13691	35900.2	3547.92	878	1
8_S1_peak_18097_lociStitched	chr11	35158381	35200037	8	20305	37819.5	5469.43	879	1
7_S1_peak_19069_lociStitched	chr11	65307069	65345822	7	19569	36734	4386.84	880	1
8_S1_peak_72205_lociStitched	chr3	156468043	156514426	8	23087	38010.9	5681.92	881	1
13_S1_peak_107105_lociStitched	chr9	95854182	95904539	13	20021	38528.1	6259.38	882	1
9_S1_peak_106985_lociStitched	chr9	93908720	93975037	9	28626	40247.8	8064.15	883	1
12_S1_peak_54158_lociStitched	chr2	74632486	74711311	12	24505	39420.4	7244.02	884	1
8_S1_peak_94626_lociStitched	chr7	43606746	43632761	8	18003	36069.8	3915.26	885	1
13_S1_peak_22696_lociStitched	chr12	12931538	12998935	13	28779	40781.9	8633.56	886	1
2_S1_peak_35939_lociStitched	chr15	63329581	63352911	2	18458	35205	3067.89	887	1
6_S1_peak_107615_lociStitched	chr9	107788561	107846010	6	25081	39565.1	7439.65	888	1
7_S1_peak_96657_lociStitched	chr7	100449599	100493611	7	14548	36974.5	4880.93	889	1
6_S1_peak_109506_lociStitched	chr9	140115901	140151537	6	15140	36092.1	4009.05	890	1
19_S1_peak_12531_lociStitched	chr10	34983949	35050299	19	35746	40924.7	8857.73	891	1
11_S1_peak_94800_lociStitched	chr7	46171653	46232872	11	28266	40104.6	8056.42	892	1
5_S1_peak_86355_lociStitched	chr6	11411493	11439524	5	19914	35764.8	3722.52	893	1
5_S1_peak_91881_lociStitched	chr6	149627138	149668141	5	15421	37690	5650.21	894	1
7_S1_peak_50186_lociStitched	chr19	39319299	39344121	7	14755	35182.7	3184.66	895	1
3_S1_peak_15518_lociStitched	chr10	106562238	106577929	3	14857	33900.4	1936.27	896	1
10_S1_peak_26375_lociStitched	chr12	104648938	104698288	10	27754	38310.4	6346.41	897	1
6_S1_peak_18528_lociStitched	chr11	47926770	47973003	6	25984	38086.7	6153.61	898	1
8_S1_peak_105498_lociStitched	chr9	35904138	35972460	8	18209	41655.9	9756.38	899	1
12_S1_peak_56131_lociStitched	chr2	145209788	145282555	12	25699	39192.3	7298.53	900	1
13_S1_peak_25991_lociStitched	chr12	94161245	94219230	13	26799	39615.4	7764.19	901	1
3_S1_peak_12260_lociStitched	chr10	30233473	30248505	3	14394	33647.6	1806.85	902	1
6_S1_peak_89577_lociStitched	chr6	86146253	86192891	6	22679	37907.4	6090.92	903	1
16_S1_peak_85208_lociStitched	chr5	169169072	169241411	16	28245	41182.6	9375.13	904	1
5_S1_peak_6676_lociStitched	chr1	152133087	152163110	5	20253	35379.1	3572.74	905	1
2_S1_peak_101450_lociStitched	chr8	71513980	71528439	2	12167	33663.4	1915.82	906	1
6_S1_peak_61629_lociStitched	chr20	39841035	39881155	6	13356	39779	8032.02	907	1
3_S1_peak_16359_lociStitched	chr10	126833965	126851021	3	15453	33631	1911.98	908	1
1_S1_peak_69406_lociStitched	chr3	73159862	73160332	1	471	32425.3	706.551	909	1
14_S1_peak_1734_lociStitched	chr1	26647738	26732477	14	30426	41962.8	10321.2	910	1
5_S1_peak_104756_lociStitched	chr9	15998214	16041153	5	22384	37339.8	5706.59	911	1
2_S1_peak_61444_lociStitched	chr20	36616274	36631198	2	11152	34459.5	2835.56	912	1
18_S1_peak_66130_lociStitched	chr22	46850265	46954557	18	30624	41247.5	9626.15	913	1
9_S1_peak_88187_lociStitched	chr6	41976729	42019462	9	21556	37036.7	5495.46	914	1
8_S1_peak_2165_lociStitched	chr1	32154051	32184945	8	19974	35274.8	3747.44	915	1
8_S1_peak_87564_lociStitched	chr6	31606971	31681133	8	19609	40507.3	9025.52	916	1
14_S1_peak_43986_lociStitched	chr17	48575087	48643123	14	27206	42161.9	10702.1	917	1
5_S1_peak_48906_lociStitched	chr19	6718196	6745879	5	18191	34786.5	3349.64	918	1
16_S1_peak_18019_lociStitched	chr11	34438888	34525537	16	20676	42873.9	11446.3	919	1
16_S1_peak_26099_lociStitched	chr12	95557988	95621676	16	29229	39996.1	8572.4	920	1
8_S1_peak_85408_lociStitched	chr5	172710244	172762545	8	22782	37797.9	6375.49	921	1
13_S1_peak_45087_lociStitched	chr17	73061629	73130600	13	16646	42286.1	10876.7	922	1
9_S1_peak_65908_lociStitched	chr22	43384958	43416518	9	24109	34255.2	2853.02	923	1
4_S1_peak_88363_lociStitched	chr6	44081467	44099120	4	13296	33627.2	2238.4	924	1
16_S1_peak_24569_lociStitched	chr12	58225040	58299178	16	26143	40583.1	9200.53	925	1
6_S1_peak_43057_lociStitched	chr17	37885986	37920689	6	18645	36865	5486.54	926	1
16_S1_peak_61756_lociStitched	chr20	43269333	43359883	16	24381	47565.9	16208.5	927	1
9_S1_peak_39997_lociStitched	chr16	67548555	67598722	9	21613	36140.3	4785.93	928	1
5_S1_peak_30021_lociStitched	chr13	95902895	95935042	5	26445	34551.6	3217.91	929	1
9_S1_peak_53422_lociStitched	chr2	54750282	54807413	9	24043	36832.4	5501.72	930	1
2_S1_peak_24841_lociStitched	chr12	65948324	65964101	2	15023	33278.4	1948.46	931	1
8_S1_peak_28284_lociStitched	chr13	31285467	31320771	8	25309	35099.2	3802.24	932	1
13_S1_peak_86149_lociStitched	chr6	7107211	7170020	13	26085	39638.8	8385	933	1
4_S1_peak_3200_lociStitched	chr1	51424344	51445908	4	14904	34120.7	2868.01	934	1
8_S1_peak_469_lociStitched	chr1	8427039	8485300	8	23120	39221.3	7970.1	935	1
11_S1_peak_34108_lociStitched	chr15	26091030	26151116	11	25503	39248.2	8021.48	936	1
17_S1_peak_2624_lociStitched	chr1	40348119	40462110	17	29308	45311.4	14089.3	937	1
16_S1_peak_5031_lociStitched	chr1	95062875	95135126	16	27881	40785.7	9573.26	938	1
10_S1_peak_1194_lociStitched	chr1	19760802	19814295	10	26442	38065.6	6889.9	939	1
7_S1_peak_3623_lociStitched	chr1	59219944	59252042	7	15963	35221.1	4131.01	940	1
14_S1_peak_62056_lociStitched	chr20	48364152	48470204	14	24830	50120.2	19046.9	941	1
17_S1_peak_56452_lociStitched	chr2	153342275	153427899	17	29621	39686.7	8639.46	942	1
9_S1_peak_64271_lociStitched	chr21	46706697	46757239	9	20364	36658.1	5615.22	943	1
14_S1_peak_18567_lociStitched	chr11	57037339	57104126	14	25631	39010.3	7974.37	944	1
10_S1_peak_25825_lociStitched	chr12	91487436	91536135	10	31348	37449.5	6413.66	945	1
19_S1_peak_49351_lociStitched	chr19	14603498	14685798	19	30126	40845.5	9834.85	946	1
9_S1_peak_38515_lociStitched	chr16	11675331	11736148	9	23830	37293	6282.4	947	1
3_S1_peak_48454_lociStitched	chr19	655222	681526	3	11885	34126.8	3127.55	948	1
9_S1_peak_20094_lociStitched	chr11	86428396	86473608	9	25729	37367.7	6406.54	949	1
16_S1_peak_54453_lociStitched	chr2	87744185	87813787	16	28591	37988.8	7078.52	950	1
13_S1_peak_99849_lociStitched	chr8	27157698	27225275	13	24321	39816.4	8906.65	951	1
6_S1_peak_59690_lociStitched	chr2	241370407	241395085	6	16591	33132.7	2228.42	952	1
4_S1_peak_50348_lociStitched	chr19	41722768	41737729	4	14002	32802	1903.04	953	1
12_S1_peak_12904_lociStitched	chr10	47123367	47178411	12	20297	40561.9	9671.23	954	1
12_S1_peak_93377_lociStitched	chr7	17662909	17736868	12	25639	40514.7	9644.25	955	1
15_S1_peak_32588_lociStitched	chr14	69500869	69578617	15	31730	38601.9	7735.93	956	1
8_S1_peak_50359_lociStitched	chr19	41856383	41916153	8	19844	37702.9	6849.64	957	1
4_S1_peak_98192_lociStitched	chr7	140738552	140754994	4	13985	33097.7	2247.62	958	1
6_S1_peak_45546_lociStitched	chr17	78991688	79040156	6	22158	38120.1	7270.2	959	1
8_S1_peak_80196_lociStitched	chr5	35852128	35889546	8	21302	36063.5	5216.07	960	1
11_S1_peak_20866_lociStitched	chr11	111380167	111440921	11	28709	38341.8	7503.12	961	1
12_S1_peak_15069_lociStitched	chr10	99291674	99358295	12	26413	39266.4	8440.88	962	1
3_S1_peak_72923_lociStitched	chr3	177620792	177654185	3	17708	35316.4	4521.41	963	1
6_S1_peak_45164_lociStitched	chr17	73972232	74002682	6	13880	35748.3	5024.25	964	1
12_S1_peak_95542_lociStitched	chr7	73208060	73270446	12	26193	38510.9	7792.01	965	1
20_S1_peak_10479_lociStitched	chr1	234609100	234703364	20	28885	42032.3	11321.1	966	1
15_S1_peak_37616_lociStitched	chr15	90684813	90778275	15	25810	41758.8	11084.6	967	1
5_S1_peak_109467_lociStitched	chr9	139735346	139761631	5	10755	33413.5	2770.44	968	1
15_S1_peak_14283_lociStitched	chr10	80703997	80780558	15	22865	39842.3	9202.63	969	1
10_S1_peak_44444_lociStitched	chr17	59466976	59505576	10	16301	36546.5	5917.38	970	1
15_S1_peak_105064_lociStitched	chr9	22078447	22149270	15	32109	40284.1	9674.42	971	1
10_S1_peak_26514_lociStitched	chr12	106500293	106543457	10	20090	36296.6	5727.86	972	1
6_S1_peak_74082_lociStitched	chr4	3371042	3418602	6	15421	35123.1	4565.76	973	1
7_S1_peak_81445_lociStitched	chr5	71867110	71907103	7	17099	35689.8	5147.1	974	1
11_S1_peak_15182_lociStitched	chr10	101722412	101770760	11	23954	36865.3	6333.59	975	1
14_S1_peak_26769_lociStitched	chr12	110956985	111023487	14	27775	39282.7	8758.31	976	1
9_S1_peak_45148_lociStitched	chr17	73730707	73783013	9	13381	38685.5	8196.35	977	1
18_S1_peak_3803_lociStitched	chr1	64126128	64213590	18	26549	41833.1	11405	978	1
3_S1_peak_71582_lociStitched	chr3	141079433	141093125	3	12164	32124.2	1701.92	979	1
5_S1_peak_2673_lociStitched	chr1	41156080	41179623	5	15354	33419.3	3001.73	980	1
14_S1_peak_81205_lociStitched	chr5	66283247	66355870	14	24967	40138.7	9738.74	981	1
19_S1_peak_96270_lociStitched	chr7	92310485	92397874	19	32629	42357.4	11963.6	982	1
7_S1_peak_104197_lociStitched	chr8	145124546	145161004	7	15725	35014.3	4622.87	983	1
11_S1_peak_41404_lociStitched	chr17	6905596	6964793	11	14430	39360.1	8974.27	984	1
5_S1_peak_3663_lociStitched	chr1	59582386	59623480	5	24408	36203.8	5823.02	985	1
8_S1_peak_19752_lociStitched	chr11	76474107	76521963	8	15784	36313.1	5934.14	986	1
11_S1_peak_16410_lociStitched	chr10	127729740	127783767	11	20551	37262.4	6910.05	987	1
10_S1_peak_7987_lociStitched	chr1	181045295	181083092	10	22454	35173.9	4822.9	988	1
6_S1_peak_3890_lociStitched	chr1	64573754	64605440	6	20195	34395.2	4081.16	989	1
8_S1_peak_59563_lociStitched	chr2	238363909	238412102	8	21914	34978.5	4703.64	990	1
6_S1_peak_29365_lociStitched	chr13	52968067	53003129	6	14145	34210	4000.57	991	1
12_S1_peak_13846_lociStitched	chr10	73679007	73741401	12	22485	37916.8	7711.9	992	1
10_S1_peak_19165_lociStitched	chr11	66602085	66674803	10	23056	38555.1	8384.39	993	1
14_S1_peak_22163_lociStitched	chr12	3182407	3247254	14	22737	37993.9	7833.52	994	1
3_S1_peak_12930_lociStitched	chr10	48251939	48279438	3	14567	32286.6	2150.42	995	1
10_S1_peak_106380_lociStitched	chr9	80612335	80650335	10	22019	35112	5027.4	996	1
3_S1_peak_97905_lociStitched	chr7	134831759	134858910	3	10249	33724.3	3692.54	997	1
5_S1_peak_33892_lociStitched	chr14	105529922	105561104	5	15872	33124.6	3093.25	998	1
12_S1_peak_41143_lociStitched	chr17	1919717	2005471	12	24672	42679.8	12665.9	999	1
9_S1_peak_70256_lociStitched	chr3	111297030	111340232	9	24593	35710.8	5702.66	1000	1
2_S1_peak_82011_lociStitched	chr5	83667564	83682522	2	14667	32004.1	1998.39	1001	1
8_S1_peak_61502_lociStitched	chr20	37058159	37102837	8	16614	38079.1	8073.31	1002	1
10_S1_peak_92949_lociStitched	chr7	2823488	2868371	10	20741	35753.8	5767.47	1003	1
17_S1_peak_73068_lociStitched	chr3	182970118	183047774	17	30612	39845.3	9877.84	1004	1
12_S1_peak_60915_lociStitched	chr20	25275826	25326099	12	20233	38790.6	8843.02	1005	1
15_S1_peak_97258_lociStitched	chr7	115946446	116003833	15	21354	37858.2	7925.14	1006	1
10_S1_peak_99978_lociStitched	chr8	29580072	29636975	10	18646	37203.2	7283.58	1007	1
21_S1_peak_53252_lociStitched	chr2	47027820	47116889	21	35365	38664.9	8746.58	1008	1
13_S1_peak_61089_lociStitched	chr20	31315830	31378772	13	23256	41541.7	11625.4	1009	1
4_S1_peak_105934_lociStitched	chr9	67015849	67035760	4	15498	33060.2	3151.91	1010	1
13_S1_peak_80080_lociStitched	chr5	34484627	34537340	13	20897	37315.5	7416.72	1011	1
20_S1_peak_74248_lociStitched	chr4	7805283	7895256	20	32285	38661.4	8772.37	1012	1
10_S1_peak_14635_lociStitched	chr10	91086377	91135146	10	19856	36440.2	6564.31	1013	1
9_S1_peak_62105_lociStitched	chr20	48753209	48790091	9	21603	36657	6786.29	1014	1
6_S1_peak_92931_lociStitched	chr7	2660650	2685675	6	19786	32990.5	3123.12	1015	1
10_S1_peak_6704_lociStitched	chr1	152843676	152898557	10	20751	36358.7	6492.42	1016	1
8_S1_peak_109261_lociStitched	chr9	135987770	136025482	8	22390	34212.3	4348.19	1017	1
9_S1_peak_1978_lociStitched	chr1	28898693	28933166	9	19224	34255.8	4419.44	1018	1
7_S1_peak_55093_lociStitched	chr2	109228830	109278687	7	25017	35064.4	5239.97	1019	1
26_S1_peak_72670_lociStitched	chr3	171488798	171569421	26	31790	40045.4	10231.1	1020	1
9_S1_peak_97998_lociStitched	chr7	137434257	137507336	9	20867	39075.3	9317.57	1021	1
8_S1_peak_73121_lociStitched	chr3	183871262	183905479	8	16377	33717.4	3969.17	1022	1
17_S1_peak_41690_lociStitched	chr17	12471994	12541407	17	27973	42022.6	12293	1023	1
5_S1_peak_11876_lociStitched	chr10	21804963	21825183	5	12145	32325.7	2616.47	1024	1
6_S1_peak_18601_lociStitched	chr11	57404964	57448340	6	15746	35078.2	5400.31	1025	1
11_S1_peak_85446_lociStitched	chr5	173208349	173263595	11	26965	36412.6	6751.06	1026	1
18_S1_peak_106950_lociStitched	chr9	93677597	93763335	18	27667	40768.4	11128.8	1027	1
10_S1_peak_12327_lociStitched	chr10	31314116	31373811	10	22967	37846.6	8208.06	1028	1
3_S1_peak_87654_lociStitched	chr6	33166530	33182126	3	11708	31586.6	1963.54	1029	1
13_S1_peak_7159_lociStitched	chr1	161039022	161104337	13	23627	37784.7	8170.91	1030	1
5_S1_peak_85777_lociStitched	chr5	180666639	180689646	5	12434	32403.1	2799.95	1031	1
3_S1_peak_50352_lociStitched	chr19	41761371	41773431	3	6983	31138.9	1547.3	1032	1
11_S1_peak_84536_lociStitched	chr5	149643110	149703963	11	24255	37016.9	7466.66	1033	1
8_S1_peak_48594_lociStitched	chr19	2149343	2190007	8	14854	34430.2	4883.75	1034	1
17_S1_peak_46133_lociStitched	chr18	9849894	9916528	17	22755	37614.9	8142.67	1035	1
14_S1_peak_31904_lociStitched	chr14	55091255	55159446	14	33498	36086.7	6634.98	1036	1
14_S1_peak_7078_lociStitched	chr1	159794857	159861326	14	28636	37249.2	7803.46	1037	1
4_S1_peak_43334_lociStitched	chr17	40705260	40731227	4	12236	33357.2	3928.81	1038	1
1_S1_peak_42979_lociStitched	chr17	36902127	36910159	1	8033	30772.2	1367.85	1039	1
11_S1_peak_111457_lociStitched	chrX	106916441	106991845	11	27697	34127.9	4735.37	1040	1
4_S1_peak_97011_lociStitched	chr7	107634593	107671753	4	19466	34161.2	4786.21	1041	1
16_S1_peak_52339_lociStitched	chr2	28338874	28396318	16	24690	34857	5485.9	1042	1
12_S1_peak_75897_lociStitched	chr4	75260171	75316866	12	26821	33030.5	3679.51	1043	1
6_S1_peak_109272_lociStitched	chr9	136201856	136244052	6	12378	34427.7	5080.4	1044	1
9_S1_peak_43337_lociStitched	chr17	40807941	40835427	9	14120	33307.5	3977.22	1045	1
7_S1_peak_19457_lociStitched	chr11	71638126	71677108	7	14547	34596.5	5274.26	1046	1
4_S1_peak_51279_lociStitched	chr19	56091003	56119264	4	13650	32616	3300.88	1047	1
8_S1_peak_74004_lociStitched	chr4	1835164	1879642	8	12227	33340.7	4029.71	1048	1
9_S1_peak_28671_lociStitched	chr13	40779763	40830052	9	22419	35006.2	5707.8	1049	1
22_S1_peak_7665_lociStitched	chr1	172843402	172962810	22	40805	44885.5	15606.6	1050	1
6_S1_peak_92921_lociStitched	chr7	2547733	2571155	6	18639	31891.4	2630.29	1051	1
10_S1_peak_11561_lociStitched	chr10	13904533	13937103	10	19774	33543.8	4312.27	1052	1
4_S1_peak_42054_lociStitched	chr17	18155060	18172853	4	10466	31897.5	2733	1053	1
3_S1_peak_30659_lociStitched	chr13	111564529	111575259	3	9559	30740.4	1610.57	1054	1
13_S1_peak_37368_lociStitched	chr15	85854723	85901120	13	25200	34626.1	5498.04	1055	1
7_S1_peak_92566_lociStitched	chr6	163807038	163841669	7	16525	32667.4	3587.77	1056	1
11_S1_peak_15086_lociStitched	chr10	99433313	99498103	11	19315	37267.2	8189.46	1057	1
5_S1_peak_48532_lociStitched	chr19	1383516	1416981	5	12755	32902.8	3865.21	1058	1
8_S1_peak_1434_lociStitched	chr1	23491210	23529234	8	18941	34149.4	5121.83	1059	1
8_S1_peak_44485_lociStitched	chr17	60769854	60810339	8	20103	35760.4	6777.19	1060	1
15_S1_peak_12598_lociStitched	chr10	35692795	35755630	15	27990	37166.9	8199.97	1061	1
9_S1_peak_31586_lociStitched	chr14	50317757	50387849	9	19453	35810	6904.06	1062	1
15_S1_peak_110758_lociStitched	chrX	48319513	48399009	15	24405	33944.8	5063.9	1063	1
8_S1_peak_62780_lociStitched	chr20	62580218	62613854	8	14437	34086.7	5216.94	1064	1
12_S1_peak_50685_lociStitched	chr19	46269579	46323675	12	20534	35135.4	6323.82	1065	1
14_S1_peak_18093_lociStitched	chr11	35076770	35138809	14	24672	36938	8127.11	1066	1
7_S1_peak_61316_lociStitched	chr20	34623391	34653838	7	13032	34733.9	5924.99	1067	1
10_S1_peak_63159_lociStitched	chr21	27512894	27583542	10	25047	37280.9	8520.15	1068	1
13_S1_peak_4934_lociStitched	chr1	94044457	94097030	13	27777	35807.5	7050.04	1069	1
6_S1_peak_42859_lociStitched	chr17	35275172	35308268	6	18099	34267.6	5513.79	1070	1
11_S1_peak_41423_lociStitched	chr17	7183210	7234280	11	14123	36709.1	7961.81	1071	1
5_S1_peak_105473_lociStitched	chr9	35726585	35762696	5	16282	33247.4	4506.65	1072	1
6_S1_peak_19371_lociStitched	chr11	69450643	69472283	6	11151	31196.2	2482.11	1073	1
8_S1_peak_19047_lociStitched	chr11	65122220	65159887	8	19013	33105.5	4395.74	1074	1
12_S1_peak_53284_lociStitched	chr2	47258499	47317146	12	23243	34021.1	5313.42	1075	1
5_S1_peak_49488_lociStitched	chr19	17325242	17362014	5	15871	33223.5	4541.34	1076	1
9_S1_peak_30662_lociStitched	chr13	111590538	111628113	9	19604	33768.7	5110.2	1077	1
7_S1_peak_1489_lociStitched	chr1	24103087	24137002	7	15824	32700.8	4066.41	1078	1
11_S1_peak_45388_lociStitched	chr17	76693108	76745686	11	17470	37141.1	8522.89	1079	1
2_S1_peak_107362_lociStitched	chr9	100744511	100753839	2	6824	29835.6	1218.24	1080	1
10_S1_peak_99132_lociStitched	chr8	11710646	11760605	10	21742	34671.5	6065.02	1081	1
16_S1_peak_23700_lociStitched	chr12	46823066	46902498	16	26547	38858.1	10270.6	1082	1
16_S1_peak_88903_lociStitched	chr6	56502818	56597942	16	27993	41559.7	12974.9	1083	1
11_S1_peak_59770_lociStitched	chr20	326831	365310	11	14937	34473.3	5910.37	1084	1
4_S1_peak_31115_lociStitched	chr14	24604751	24632901	4	13282	32808.8	4270.35	1085	1
15_S1_peak_10038_lociStitched	chr1	225877963	225966978	15	26703	39771.9	11233.7	1086	1
8_S1_peak_69529_lociStitched	chr3	81766499	81818718	8	21427	35602.9	7065.23	1087	1
3_S1_peak_100102_lociStitched	chr8	30654291	30670835	3	14524	30608.1	2071.31	1088	1
10_S1_peak_30991_lociStitched	chr14	22987621	23040130	10	23125	35580.1	7051.96	1089	1
12_S1_peak_103841_lociStitched	chr8	134331831	134423873	12	33238	40093.5	11569.7	1090	1
2_S1_peak_91389_lociStitched	chr6	139688637	139705813	2	13859	30877.3	2368.57	1091	1
9_S1_peak_46780_lociStitched	chr18	25727850	25765239	9	22499	33339.8	4849.35	1092	1
2_S1_peak_68579_lociStitched	chr3	54983679	55005047	2	21105	31276.3	2797.07	1093	1
7_S1_peak_50719_lociStitched	chr19	46611174	46664188	7	11246	35455.8	6976.64	1094	1
10_S1_peak_43741_lociStitched	chr17	46076372	46134596	10	24716	34823.8	6352.24	1095	1
4_S1_peak_61814_lociStitched	chr20	44399653	44422044	4	11299	32531.9	4066.21	1096	1
13_S1_peak_16477_lociStitched	chr10	129686976	129757607	13	24021	37907.7	9450.43	1097	1
7_S1_peak_68273_lociStitched	chr3	49365687	49401290	7	17753	32793.9	4375.61	1098	1
7_S1_peak_48481_lociStitched	chr19	908651	942178	7	12337	32071.9	3681.26	1099	1
13_S1_peak_102356_lociStitched	chr8	102137892	102219845	13	20812	39534.1	11178.4	1100	1
24_S1_peak_86802_lociStitched	chr6	17923842	18044187	24	28142	43829.6	15488.4	1101	1
13_S1_peak_61412_lociStitched	chr20	35917297	35987607	13	17904	41489.9	13155	1102	1
7_S1_peak_21216_lociStitched	chr11	117666703	117702146	7	18695	32480	4175.19	1103	1
6_S1_peak_5554_lociStitched	chr1	110493127	110532186	6	19732	33680.6	5390.14	1104	1
7_S1_peak_107196_lociStitched	chr9	97756902	97795349	7	19434	33621.9	5409.49	1105	1
5_S1_peak_16424_lociStitched	chr10	127911181	127943318	5	15932	32284.8	4074.97	1106	1
2_S1_peak_4130_lociStitched	chr1	68146888	68155867	2	8688	29286.8	1122.38	1107	1
10_S1_peak_30830_lociStitched	chr14	19607746	19656278	10	17095	36326.2	8177.64	1108	1
2_S1_peak_38534_lociStitched	chr16	11874386	11894631	2	11137	30148.9	2006.28	1109	1
12_S1_peak_22605_lociStitched	chr12	11945430	11992801	12	24405	34320.3	6196.13	1110	1
5_S1_peak_24245_lociStitched	chr12	53439454	53475399	5	16215	32530.2	4421.23	1111	1
7_S1_peak_60587_lociStitched	chr20	17511253	17565702	7	19500	37488.1	9387.01	1112	1
5_S1_peak_74057_lociStitched	chr4	2933959	2966601	5	15126	31065.4	2967.16	1113	1
15_S1_peak_82614_lociStitched	chr5	106695086	106766810	15	28595	37483	9388.67	1114	1
6_S1_peak_102907_lociStitched	chr8	119908846	119936017	6	17346	31923.2	3836.55	1115	1
11_S1_peak_24697_lociStitched	chr12	63227891	63294101	11	28142	36991.5	8918.49	1116	1
24_S1_peak_63338_lociStitched	chr21	30501681	30632982	24	38495	45561.4	17489.3	1117	1
7_S1_peak_950_lociStitched	chr1	16142289	16180285	7	14818	32991.9	4928.08	1118	1
8_S1_peak_5294_lociStitched	chr1	101061987	101126084	8	26032	36823.7	8781.29	1119	1
4_S1_peak_102555_lociStitched	chr8	107091806	107117702	4	14596	31362.6	3322.46	1120	1
11_S1_peak_61774_lociStitched	chr20	43587219	43645737	11	17507	39686.9	11656.8	1121	1
9_S1_peak_45420_lociStitched	chr17	76911980	76955049	9	17950	34916	6899.65	1122	1
19_S1_peak_38409_lociStitched	chr16	9136188	9223128	19	26293	36453.9	8441.87	1123	1
16_S1_peak_88935_lociStitched	chr6	56703815	56803384	16	30582	41291.3	13302.4	1124	1
15_S1_peak_83485_lociStitched	chr5	131654234	131729688	15	22369	37183.7	9228.02	1125	1
11_S1_peak_36560_lociStitched	chr15	72037263	72101465	11	26143	36049.4	8108.71	1126	1
5_S1_peak_94392_lociStitched	chr7	40335995	40371630	5	21011	32908.9	4974.65	1127	1
6_S1_peak_54022_lociStitched	chr2	70819709	70854324	6	16356	31229.7	3305.73	1128	1
8_S1_peak_43245_lociStitched	chr17	39801570	39857732	8	18967	36437.9	8525.39	1129	1
1_S1_peak_92823_lociStitched	chr7	576843	584341	1	7499	28814.1	917.005	1130	1
7_S1_peak_49406_lociStitched	chr19	16173783	16194587	7	12441	30244.9	2382.06	1131	1
13_S1_peak_84566_lociStitched	chr5	149978634	150037358	13	22002	34876.2	7035.14	1132	1
6_S1_peak_70981_lociStitched	chr3	127294074	127335071	6	15583	32604.9	4788.45	1133	1
7_S1_peak_43989_lociStitched	chr17	48684166	48721527	7	17598	33352.2	5540.64	1134	1
7_S1_peak_64003_lociStitched	chr21	43170157	43207469	7	18255	32342	4540.87	1135	1
5_S1_peak_81603_lociStitched	chr5	73922472	73948319	5	18685	31295.5	3502.27	1136	1
3_S1_peak_105994_lociStitched	chr9	69646926	69665757	3	13927	30837.6	3048.74	1137	1
10_S1_peak_814_lociStitched	chr1	12648639	12681598	10	19771	32009.8	4222.05	1138	1
17_S1_peak_35990_lociStitched	chr15	63623286	63697782	17	33527	37218.2	9431.19	1139	1
15_S1_peak_87492_lociStitched	chr6	30844012	30911026	15	24637	35658.1	7874.15	1140	1
7_S1_peak_52544_lociStitched	chr2	31601773	31654366	7	20917	32828.6	5048.93	1141	1
6_S1_peak_65774_lociStitched	chr22	41675745	41705017	6	17185	30252.6	2473.48	1142	1
14_S1_peak_49633_lociStitched	chr19	18564001	18634044	14	26419	36303.3	8524.23	1143	1
11_S1_peak_45704_lociStitched	chr17	81005822	81068521	11	20825	36472	8702.62	1144	1
11_S1_peak_47281_lociStitched	chr18	43342898	43420931	11	21821	37401.2	9644.88	1145	1
11_S1_peak_73982_lociStitched	chr4	1282691	1342248	11	20238	33030.3	5282.71	1146	1
3_S1_peak_54959_lociStitched	chr2	105934749	105955430	3	11334	29927.5	2183.91	1147	1
11_S1_peak_45448_lociStitched	chr17	77769973	77827490	11	19049	36063.2	8334.21	1148	1
12_S1_peak_44114_lociStitched	chr17	53494315	53537590	12	20675	35078.7	7365.4	1149	1
6_S1_peak_96593_lociStitched	chr7	99678209	99701941	6	13299	30735.3	3023.46	1150	1
18_S1_peak_11999_lociStitched	chr10	24716950	24780751	18	25446	36079.5	8377.07	1151	1
11_S1_peak_46623_lociStitched	chr18	21391929	21470627	11	24314	37861.6	10159.9	1152	1
9_S1_peak_49207_lociStitched	chr19	12829022	12868908	9	13823	32251.8	4578.91	1153	1
5_S1_peak_6041_lociStitched	chr1	119476890	119507680	5	18753	31950.8	4289.05	1154	1
9_S1_peak_103707_lociStitched	chr8	131445264	131470798	9	12169	31095.3	3441.98	1155	1
20_S1_peak_2744_lociStitched	chr1	42078368	42161448	20	30565	38333.1	10684.1	1156	1
5_S1_peak_1964_lociStitched	chr1	28831461	28855113	5	14460	30889.5	3249.78	1157	1
6_S1_peak_43261_lociStitched	chr17	40049948	40087658	6	19658	33678.8	6067.54	1158	1
6_S1_peak_59404_lociStitched	chr2	235577550	235604388	6	21173	30434.3	2828.73	1159	1
4_S1_peak_15292_lociStitched	chr10	103871863	103894582	4	13554	30641.1	3055.71	1160	1
8_S1_peak_84581_lociStitched	chr5	150136465	150181249	8	18094	33153.6	5575.61	1161	1
19_S1_peak_66813_lociStitched	chr3	15302074	15377554	19	34244	37060.7	9495.38	1162	1
2_S1_peak_39907_lociStitched	chr16	66637312	66656710	2	14496	29589.7	2029.03	1163	1
5_S1_peak_73995_lociStitched	chr4	1710681	1730544	5	13001	29522.4	1966.44	1164	1
18_S1_peak_62089_lociStitched	chr20	48598880	48673713	18	28230	40986	13462.5	1165	1
16_S1_peak_36677_lociStitched	chr15	74469108	74535532	16	31197	35643.1	8150.22	1166	1
6_S1_peak_96489_lociStitched	chr7	97867703	97926448	6	15637	34459.8	6978.91	1167	1
4_S1_peak_25284_lociStitched	chr12	76408508	76427375	4	16004	30117.4	2637.61	1168	1
11_S1_peak_40661_lociStitched	chr16	85011111	85063660	11	24395	32606.7	5155.06	1169	1
3_S1_peak_93573_lociStitched	chr7	22756458	22771518	3	13751	29300.7	1873.46	1170	1
2_S1_peak_90315_lociStitched	chr6	111798169	111808684	2	10193	28736.4	1311.22	1171	1
4_S1_peak_101601_lociStitched	chr8	77584674	77613316	4	17039	31428.9	4009.88	1172	1
5_S1_peak_80291_lociStitched	chr5	37716719	37752230	5	16234	32627.5	5209.46	1173	1
10_S1_peak_95773_lociStitched	chr7	75970265	76027518	10	18526	34277.4	6864.63	1174	1
13_S1_peak_26997_lociStitched	chr12	116549366	116610293	13	28129	35642.3	8231.24	1175	1
2_S1_peak_63464_lociStitched	chr21	35338744	35350706	2	11402	28942.1	1531.14	1176	1
12_S1_peak_80619_lociStitched	chr5	52280328	52335879	12	20809	35163.8	7760.47	1177	1
18_S1_peak_41589_lociStitched	chr17	9249186	9313274	18	24534	38536.1	11183.4	1178	1
7_S1_peak_40919_lociStitched	chr16	89365899	89412327	7	22089	31338.9	3988.17	1179	1
6_S1_peak_19135_lociStitched	chr11	66079091	66116091	6	19764	31701.6	4384.5	1180	1
21_S1_peak_8494_lociStitched	chr1	200264166	200356653	21	33660	38335.9	11033.7	1181	1
11_S1_peak_38304_lociStitched	chr16	4338163	4379502	11	22993	31058	3761.85	1182	1
8_S1_peak_45070_lociStitched	chr17	72939686	72992423	8	14284	35571.1	8290.26	1183	1
5_S1_peak_80939_lociStitched	chr5	57742599	57759189	5	14289	29631.4	2362.42	1184	1
8_S1_peak_38280_lociStitched	chr16	3988722	4031723	8	19459	31476.7	4214.1	1185	1
8_S1_peak_90317_lociStitched	chr6	111871447	111928517	8	22622	34527.3	7282.13	1186	1
8_S1_peak_46275_lociStitched	chr18	12271381	12313344	8	13927	32403.8	5216	1187	1
4_S1_peak_21309_lociStitched	chr11	119184973	119211841	4	14972	30745.1	3562.7	1188	1
7_S1_peak_1459_lociStitched	chr1	23778052	23824608	7	17754	33185.1	6033.66	1189	1
8_S1_peak_54362_lociStitched	chr2	85804056	85844652	8	18546	30686.5	3535.91	1190	1
11_S1_peak_9250_lociStitched	chr1	210034160	210075028	11	23922	32306.2	5161.63	1191	1
20_S1_peak_17783_lociStitched	chr11	29281414	29359286	20	32191	37144.9	10006.6	1192	1
8_S1_peak_85739_lociStitched	chr5	180211136	180259493	8	18863	33434	6296.08	1193	1
6_S1_peak_81028_lociStitched	chr5	60591623	60631103	6	23169	32349.9	5219.26	1194	1
8_S1_peak_35218_lociStitched	chr15	48959351	49016737	8	18575	34397.2	7270.81	1195	1
18_S1_peak_69266_lociStitched	chr3	71098828	71191078	18	29947	39270.8	12158.5	1196	1
7_S1_peak_33890_lociStitched	chr14	105482783	105506642	7	17725	29654.4	2543.37	1197	1
12_S1_peak_53019_lociStitched	chr2	43268280	43335147	12	21716	33446.9	6338.99	1198	1
12_S1_peak_105977_lociStitched	chr9	69105576	69164060	12	21610	34920.8	7819.31	1199	1
5_S1_peak_81127_lociStitched	chr5	64481841	64506629	5	19972	30283.5	3182.78	1200	1
7_S1_peak_38189_lociStitched	chr16	2551236	2589155	7	16884	30384.5	3287.58	1201	1
11_S1_peak_84635_lociStitched	chr5	151038704	151081160	11	21196	32236.8	5179.63	1202	1
16_S1_peak_28644_lociStitched	chr13	40632656	40695272	16	31993	34219.6	7169.53	1203	1
9_S1_peak_31051_lociStitched	chr14	23525634	23566123	9	18319	32111.8	5065.17	1204	1
5_S1_peak_62506_lociStitched	chr20	56565531	56601214	5	12582	33888.1	6872.55	1205	1
6_S1_peak_69176_lociStitched	chr3	67685313	67706123	6	13189	29901.9	2896.75	1206	1
19_S1_peak_95310_lociStitched	chr7	65669449	65763170	19	25842	39447.2	12446.1	1207	1
13_S1_peak_80243_lociStitched	chr5	36599851	36664754	13	24319	36267.8	9268.15	1208	1
11_S1_peak_103030_lociStitched	chr8	122141865	122191351	11	28510	33794	6814.22	1209	1
9_S1_peak_109063_lociStitched	chr9	132869836	132914278	9	19775	34131.5	7168.49	1210	1
6_S1_peak_40875_lociStitched	chr16	88331683	88368174	6	16060	30404.3	3455.7	1211	1
5_S1_peak_41465_lociStitched	chr17	7737068	7771986	5	15223	32424.9	5485.62	1212	1
15_S1_peak_65487_lociStitched	chr22	37699364	37760654	15	29550	32581.8	5650.94	1213	1
3_S1_peak_80880_lociStitched	chr5	56728321	56749653	3	20675	29421.1	2502.24	1214	1
2_S1_peak_41428_lociStitched	chr17	7253063	7265917	2	7700	28956.2	2045.07	1215	1
9_S1_peak_58619_lociStitched	chr2	217918959	217972760	9	24712	32382.8	5487.7	1216	1
5_S1_peak_64232_lociStitched	chr21	46285300	46304720	5	15956	29357.2	2472.17	1217	1
7_S1_peak_49879_lociStitched	chr19	31604137	31646292	7	12750	32176.9	5315.75	1218	1
5_S1_peak_93580_lociStitched	chr7	22882025	22904008	5	12055	29468.2	2618.18	1219	1
9_S1_peak_106617_lociStitched	chr9	86570266	86602111	9	11236	31182.6	4334.1	1220	1
6_S1_peak_24679_lociStitched	chr12	62994547	63036028	6	12653	32218.3	5371.79	1221	1
21_S1_peak_64437_lociStitched	chr22	18429521	18521244	21	32945	35909.6	9071.4	1222	1
8_S1_peak_69301_lociStitched	chr3	71461183	71506080	8	18993	32756.9	5921.91	1223	1
5_S1_peak_2126_lociStitched	chr1	31866775	31899039	5	19243	30883.1	4049.13	1224	1
6_S1_peak_47926_lociStitched	chr18	57357939	57387670	6	15862	30477.2	3647.99	1225	1
7_S1_peak_42671_lociStitched	chr17	30812847	30847734	7	13372	32581	5777.29	1226	1
9_S1_peak_66451_lociStitched	chr3	9425297	9465912	9	16890	32110.2	5312.44	1227	1
4_S1_peak_17464_lociStitched	chr11	18264749	18291478	4	16238	29720	2942.86	1228	1
8_S1_peak_78885_lociStitched	chr4	183127235	183173407	8	19950	31410.8	4644.9	1229	1
10_S1_peak_63936_lociStitched	chr21	41001009	41055004	10	24926	33125.9	6430.8	1230	1
9_S1_peak_66193_lociStitched	chr22	50311171	50364096	9	17916	31257.5	4572.72	1231	1
8_S1_peak_26436_lociStitched	chr12	105645982	105689029	8	15671	31971	5299.09	1232	1
8_S1_peak_68440_lociStitched	chr3	51998418	52040786	8	16160	32064.1	5393.45	1233	1
1_S1_peak_102464_lociStitched	chr8	104347466	104362990	1	15525	28863.8	2216.83	1234	1
10_S1_peak_58168_lociStitched	chr2	204639971	204680716	10	21979	30778.8	4139.69	1235	1
16_S1_peak_1616_lociStitched	chr1	25272590	25354051	16	28827	36861.1	10223.4	1236	1
3_S1_peak_102329_lociStitched	chr8	101949959	101968853	3	10483	29053.3	2420.32	1237	1
9_S1_peak_60810_lociStitched	chr20	23317611	23352520	9	11014	32210.5	5578.46	1238	1
3_S1_peak_44724_lociStitched	chr17	64454546	64470616	3	14347	29789	3170.61	1239	1
9_S1_peak_90408_lociStitched	chr6	113754119	113787063	9	15899	31125.5	4510.03	1240	1
17_S1_peak_43718_lociStitched	chr17	45886685	45990625	17	24552	37117	10508.3	1241	1
12_S1_peak_30594_lociStitched	chr13	110745281	110803062	12	23820	34362.4	7754.21	1242	1
3_S1_peak_70841_lociStitched	chr3	124594918	124620317	3	15275	29709.2	3113.92	1243	1
6_S1_peak_14178_lociStitched	chr10	79031649	79066054	6	11939	30995.5	4427.92	1244	1
12_S1_peak_43583_lociStitched	chr17	43361077	43423486	12	29081	33732.1	7177.03	1245	1
5_S1_peak_44664_lociStitched	chr17	63050096	63075408	5	12626	30480.7	3936.02	1246	1
4_S1_peak_105803_lociStitched	chr9	42842721	42862660	4	15041	29073.1	2536.24	1247	1
9_S1_peak_50990_lociStitched	chr19	49520939	49568951	9	22333	32052.8	5530.98	1248	1
9_S1_peak_109017_lociStitched	chr9	132358729	132413613	9	19211	32387	5878.08	1249	1
6_S1_peak_71278_lociStitched	chr3	133281250	133310938	6	14748	30056.1	3553.65	1250	1
6_S1_peak_34018_lociStitched	chr15	21971755	22010194	6	13948	36647.7	10155.6	1251	1
10_S1_peak_69590_lociStitched	chr3	86985586	87046397	10	25340	34948.1	8483.13	1252	1
14_S1_peak_2182_lociStitched	chr1	32211252	32265657	14	24045	33105.4	6670.05	1253	1
9_S1_peak_104491_lociStitched	chr9	5436434	5469634	9	19797	30886	4455.44	1254	1
5_S1_peak_88174_lociStitched	chr6	41882804	41911758	5	15728	30164.3	3737.96	1255	1
14_S1_peak_15158_lociStitched	chr10	101415650	101470629	14	26126	33916.5	7493.64	1256	1
8_S1_peak_7099_lociStitched	chr1	159879002	159916122	8	17893	30776.2	4376.45	1257	1
1_S1_peak_100428_lociStitched	chr8	38852437	38863315	1	10879	28048.9	1652.37	1258	1
4_S1_peak_21713_lociStitched	chr11	128071775	128090900	4	11400	28947.6	2564.66	1259	1
10_S1_peak_30855_lociStitched	chr14	19912776	19967296	10	14617	34347.6	7970.82	1260	1
5_S1_peak_13614_lociStitched	chr10	70803792	70826636	5	15177	29393.4	3031.4	1261	1
10_S1_peak_1794_lociStitched	chr1	27091967	27133410	10	16406	31807.5	5453.9	1262	1
15_S1_peak_49500_lociStitched	chr19	17393082	17460443	15	20972	33997.1	7645.47	1263	1
17_S1_peak_73700_lociStitched	chr3	194013480	194094365	17	21166	35735	9390.75	1264	1
5_S1_peak_38117_lociStitched	chr16	1724546	1758538	5	16823	29702.2	3358.41	1265	1
1_S1_peak_103545_lociStitched	chr8	129324042	129339220	1	15179	28410.2	2071.8	1266	1
9_S1_peak_17476_lociStitched	chr11	18388478	18430065	9	16269	31631.1	5318.98	1267	1
14_S1_peak_2190_lociStitched	chr1	32387886	32428072	14	19139	31879.6	5577.82	1268	1
6_S1_peak_40208_lociStitched	chr16	70715171	70751137	6	19311	29538.9	3254.92	1269	1
14_S1_peak_92106_lociStitched	chr6	154749704	154812539	14	25471	36375.2	10097.6	1270	1
11_S1_peak_22697_lociStitched	chr12	13022569	13063437	11	22481	31529.7	5259.71	1271	1
3_S1_peak_39306_lociStitched	chr16	30949823	30970443	3	9784	28086.5	1828.99	1272	1
1_S1_peak_96944_lociStitched	chr7	106057635	106068054	1	10420	27438.4	1204.44	1273	1
4_S1_peak_23779_lociStitched	chr12	47659259	47677255	4	16385	28683.8	2451.06	1274	1
16_S1_peak_9767_lociStitched	chr1	221868930	221917849	16	25157	32051.7	5821.36	1275	1
7_S1_peak_91998_lociStitched	chr6	151355155	151407218	7	21782	31576.2	5352.08	1276	1
13_S1_peak_25971_lociStitched	chr12	93770762	93862475	13	19232	37960	11739.3	1277	1
9_S1_peak_82356_lociStitched	chr5	95400442	95432341	9	19318	30202	3987.38	1278	1
13_S1_peak_100125_lociStitched	chr8	32081251	32146665	13	28656	35068.4	8857.06	1279	1
9_S1_peak_43956_lociStitched	chr17	48332411	48394490	9	22562	35788.5	9578.79	1280	1
6_S1_peak_21296_lociStitched	chr11	118955079	118996655	6	14145	31377.4	5167.9	1281	1
7_S1_peak_100695_lociStitched	chr8	49049658	49068837	7	13916	28643.8	2435.73	1282	1
9_S1_peak_46039_lociStitched	chr18	8684581	8731405	9	19946	32238.3	6063.71	1283	1
6_S1_peak_24420_lociStitched	chr12	56308239	56333866	6	14264	29368.5	3213.63	1284	1
7_S1_peak_6738_lociStitched	chr1	153569248	153608739	7	16354	30526.5	4395.35	1285	1
8_S1_peak_43480_lociStitched	chr17	42163225	42231554	8	20629	32886.7	6764.57	1286	1
5_S1_peak_43555_lociStitched	chr17	43119466	43150872	5	14563	29813.7	3693.35	1287	1
7_S1_peak_71693_lociStitched	chr3	143316057	143378736	7	25317	34310.5	8223.48	1288	1
14_S1_peak_22306_lociStitched	chr12	6275245	6341042	14	23283	34326.3	8277.26	1289	1
18_S1_peak_5680_lociStitched	chr1	113351183	113431285	18	24639	36318.2	10325.1	1290	1
8_S1_peak_108097_lociStitched	chr9	117110200	117168570	8	21196	33078.3	7091.95	1291	1
8_S1_peak_53270_lociStitched	chr2	47166362	47215422	8	19925	30382.9	4435.02	1292	1
8_S1_peak_37318_lociStitched	chr15	85256891	85297457	8	14186	31016.8	5074.81	1293	1
11_S1_peak_35642_lociStitched	chr15	58731604	58773142	11	20682	31178.4	5242.1	1294	1
8_S1_peak_48467_lociStitched	chr19	767981	801753	8	13835	29773.4	3856.76	1295	1
12_S1_peak_11545_lociStitched	chr10	13785521	13857803	12	19972	34970	9064.16	1296	1
17_S1_peak_47949_lociStitched	chr18	57433665	57515877	17	27925	36485.7	10580.7	1297	1
3_S1_peak_73311_lociStitched	chr3	187453457	187468668	3	12810	27836.1	1937.88	1298	1
10_S1_peak_83095_lociStitched	chr5	121476970	121520446	10	19940	31628.8	5747.53	1299	1
10_S1_peak_93855_lociStitched	chr7	28189539	28221003	10	19795	30205.4	4335.74	1300	1
3_S1_peak_48591_lociStitched	chr19	2081785	2097423	3	14821	27967	2109.57	1301	1
5_S1_peak_95618_lociStitched	chr7	74049169	74088246	5	13109	30671.5	4837.73	1302	1
7_S1_peak_104175_lociStitched	chr8	144894791	144929586	7	11053	29899.3	4077.97	1303	1
5_S1_peak_82663_lociStitched	chr5	106981140	107009521	5	10142	29879.5	4084.03	1304	1
5_S1_peak_4407_lociStitched	chr1	78559750	78580823	5	14783	28878.4	3085.09	1305	1
19_S1_peak_53780_lociStitched	chr2	65584818	65665087	19	21783	33472.2	7689.77	1306	1
5_S1_peak_24229_lociStitched	chr12	53289886	53322112	5	12768	29738.2	3963.8	1307	1
14_S1_peak_105610_lociStitched	chr9	37902902	37975974	14	27197	34672.7	8907.48	1308	1
15_S1_peak_82338_lociStitched	chr5	95285646	95387358	15	26607	39128.6	13365	1309	1
5_S1_peak_106004_lociStitched	chr9	69763270	69787929	5	13213	30194.9	4446.02	1310	1
9_S1_peak_91097_lociStitched	chr6	134737621	134769156	9	19827	29778.5	4033.33	1311	1
8_S1_peak_86455_lociStitched	chr6	12459448	12506989	8	24691	32394.4	6655.74	1312	1
11_S1_peak_83878_lociStitched	chr5	138558062	138632781	11	21924	35162.8	9429.54	1313	1
11_S1_peak_64683_lociStitched	chr22	23022290	23065522	11	21870	29722	3994.64	1314	1
6_S1_peak_104129_lociStitched	chr8	144346190	144374931	6	15009	28996.8	3285.1	1315	1
9_S1_peak_85899_lociStitched	chr6	2839905	2878834	9	18168	30469.7	4772.7	1316	1
7_S1_peak_44133_lociStitched	chr17	54756341	54796123	7	17257	32064.3	6377.05	1317	1
2_S1_peak_50433_lociStitched	chr19	43237753	43247096	2	8800	26891	1248.22	1318	1
16_S1_peak_15797_lociStitched	chr10	114785244	114866979	16	32244	36004.3	10364	1319	1
4_S1_peak_3086_lociStitched	chr1	47644125	47660696	4	12197	27806.1	2174.12	1320	1
7_S1_peak_52947_lociStitched	chr2	41935049	41965805	7	20822	28898.3	3278.59	1321	1
7_S1_peak_9988_lociStitched	chr1	224803107	224841473	7	20855	30121.1	4504.17	1322	1
7_S1_peak_49476_lociStitched	chr19	17184133	17220584	7	16562	29671.1	4060.64	1323	1
9_S1_peak_70344_lociStitched	chr3	112077348	112129191	9	19945	32303.4	6703.3	1324	1
3_S1_peak_83913_lociStitched	chr5	138893435	138913218	3	13375	28040.4	2455.07	1325	1
1_S1_peak_108971_lociStitched	chr9	131900761	131910201	1	9441	26816.2	1240.42	1326	1
14_S1_peak_71852_lociStitched	chr3	149290123	149360186	14	29906	35003.5	9430.48	1327	1
2_S1_peak_34010_lociStitched	chr15	21888968	21895204	2	5862	27669.8	2118.99	1328	1
6_S1_peak_72696_lociStitched	chr3	171582266	171608406	6	12477	29106.9	3560.27	1329	1
14_S1_peak_82641_lociStitched	chr5	106788134	106833952	14	23112	31380.7	5846.38	1330	1
4_S1_peak_45560_lociStitched	chr17	79302242	79340557	4	13486	31242.1	5728.09	1331	1
7_S1_peak_45117_lociStitched	chr17	73422380	73454045	7	14930	30851.2	5354.55	1332	1
29_S1_peak_42337_lociStitched	chr17	25772537	25888239	29	34621	38008.1	12519	1333	1
6_S1_peak_21375_lociStitched	chr11	120195370	120216341	6	16623	28352.8	2866.74	1334	1
3_S1_peak_84465_lociStitched	chr5	148927180	148946047	3	10258	27736.4	2258.38	1335	1
4_S1_peak_27760_lociStitched	chr12	133335053	133344877	4	6304	26640.7	1177.9	1336	1
5_S1_peak_22135_lociStitched	chr12	2351834	2380510	5	13896	29911.9	4456.25	1337	1
10_S1_peak_42009_lociStitched	chr17	17708429	17754303	10	15275	32506.3	7050.83	1338	1
11_S1_peak_46613_lociStitched	chr18	21263982	21316070	11	20310	31997.7	6542.25	1339	1
4_S1_peak_104163_lociStitched	chr8	144676516	144700792	4	11612	27999.9	2546.55	1340	1
15_S1_peak_87176_lociStitched	chr6	26152092	26235825	15	27674	36624.8	11178.4	1341	1
9_S1_peak_67710_lociStitched	chr3	39181797	39234746	9	19173	32071.2	6650.39	1342	1
4_S1_peak_93001_lociStitched	chr7	4763671	4793366	4	11390	28884.3	3471.35	1343	1
6_S1_peak_69848_lociStitched	chr3	99739652	99767633	6	18129	29229	3816.61	1344	1
11_S1_peak_12451_lociStitched	chr10	33504558	33566809	11	22408	33758.7	8347.86	1345	1
10_S1_peak_63567_lociStitched	chr21	36413309	36459340	10	16395	30873	5463.88	1346	1
4_S1_peak_2582_lociStitched	chr1	39852543	39877970	4	18805	28747.8	3361.45	1347	1
19_S1_peak_36100_lociStitched	chr15	65104687	65212118	19	32230	38170.2	12795	1348	1
10_S1_peak_91431_lociStitched	chr6	140052833	140100273	10	22256	31998.3	6632.11	1349	1
3_S1_peak_84213_lociStitched	chr5	142775011	142785761	3	10052	26626.7	1265.28	1350	1
8_S1_peak_965_lociStitched	chr1	16263825	16313558	8	20455	30973.7	5619.83	1351	1
10_S1_peak_593_lociStitched	chr1	9746268	9793360	10	17645	31104.3	5754.64	1352	1
14_S1_peak_3466_lociStitched	chr1	55316072	55372800	14	26347	32346.3	7005.91	1353	1
7_S1_peak_50298_lociStitched	chr19	40905958	40952501	7	16839	30541.5	5208.16	1354	1
6_S1_peak_99372_lociStitched	chr8	18923421	18955622	6	18372	29599.2	4273.07	1355	1
11_S1_peak_66418_lociStitched	chr3	8878451	8933895	11	23855	32789.6	7479.4	1356	1
13_S1_peak_35378_lociStitched	chr15	52262672	52346387	13	20117	35620.7	10313.7	1357	1
12_S1_peak_55483_lociStitched	chr2	119953505	120019225	12	19506	31631	6328.84	1358	1
9_S1_peak_104118_lociStitched	chr8	144094309	144129589	9	15045	29370.6	4081.9	1359	1
17_S1_peak_18505_lociStitched	chr11	47517413	47615924	17	19966	37247	11969.1	1360	1
13_S1_peak_104995_lociStitched	chr9	21546911	21617409	13	27228	34670.9	9404.43	1361	1
7_S1_peak_2012_lociStitched	chr1	29550352	29584325	7	12353	29254.2	3991.83	1362	1
14_S1_peak_45504_lociStitched	chr17	78448800	78503657	14	23045	33270.8	8036.55	1363	1
5_S1_peak_42473_lociStitched	chr17	27892066	27924011	5	18751	28558.8	3328.67	1364	1
12_S1_peak_95224_lociStitched	chr7	56067382	56133572	12	18134	33776.8	8551.75	1365	1
5_S1_peak_18881_lociStitched	chr11	62597777	62625793	5	12620	28878.9	3672.9	1366	1
7_S1_peak_89459_lociStitched	chr6	82690952	82735873	7	18734	31516.6	6329.37	1367	1
12_S1_peak_13637_lociStitched	chr10	71075587	71123949	12	26670	31362.8	6190.34	1368	1
10_S1_peak_73768_lociStitched	chr3	194871290	194931219	10	23164	32775.2	7604.99	1369	1
2_S1_peak_44400_lociStitched	chr17	58676020	58682958	2	5370	26485.8	1336.95	1370	1
7_S1_peak_3709_lociStitched	chr1	60193824	60236134	7	14625	30463.2	5322.6	1371	1
3_S1_peak_20498_lociStitched	chr11	101979183	101991161	3	9911	26684.6	1545.16	1372	1
13_S1_peak_109203_lociStitched	chr9	134573620	134619081	13	20739	31272.6	6173.6	1373	1
5_S1_peak_58720_lociStitched	chr2	219248012	219272363	5	10399	27131.9	2038.18	1374	1
7_S1_peak_80_lociStitched	chr1	1278460	1311797	7	16285	28756.5	3673.74	1375	1
9_S1_peak_79630_lociStitched	chr5	14233106	14271969	9	15027	30519.1	5440.82	1376	1
7_S1_peak_62617_lociStitched	chr20	59739646	59767726	7	13121	30441.5	5366.09	1377	1
5_S1_peak_9414_lociStitched	chr1	212766820	212786736	5	13387	27583.7	2513.4	1378	1
22_S1_peak_68390_lociStitched	chr3	50571785	50677253	22	28295	38232.2	13162.4	1379	1
3_S1_peak_12266_lociStitched	chr10	30340481	30353129	3	11693	26679.7	1622.74	1380	1
2_S1_peak_109303_lociStitched	chr9	136853999	136861297	2	6738	25978.7	923.197	1381	1
5_S1_peak_109323_lociStitched	chr9	137209362	137236085	5	13218	28109.9	3073.14	1382	1
6_S1_peak_27392_lociStitched	chr12	123715900	123757168	6	13020	29960.6	4935.65	1383	1
9_S1_peak_62784_lociStitched	chr20	62669530	62716136	9	16042	32843.2	7825.15	1384	1
11_S1_peak_1823_lociStitched	chr1	27309557	27373380	11	21729	32741.2	7741.73	1385	1
8_S1_peak_71388_lociStitched	chr3	135889004	135942288	8	12420	31890.5	6894.95	1386	1
9_S1_peak_16225_lociStitched	chr10	124017899	124070512	9	22147	31662.5	6681.85	1387	1
11_S1_peak_9067_lociStitched	chr1	207178592	207227079	11	24817	31065.6	6085.12	1388	1
14_S1_peak_34434_lociStitched	chr15	33376395	33451368	14	23023	34675	9709	1389	1
4_S1_peak_70579_lociStitched	chr3	119347105	119363310	4	12417	27302.2	2361.07	1390	1
9_S1_peak_24594_lociStitched	chr12	58696291	58741384	9	18359	30974.4	6042.46	1391	1
7_S1_peak_75871_lociStitched	chr4	74952116	74983663	7	16181	28300.8	3381.84	1392	1
7_S1_peak_16807_lociStitched	chr11	3802142	3837969	7	11833	29256.3	4352.98	1393	1
7_S1_peak_42252_lociStitched	chr17	21152883	21194312	7	16439	29692.2	4789.19	1394	1
10_S1_peak_84514_lociStitched	chr5	149378618	149448215	10	21284	34012.1	9131.13	1395	1
3_S1_peak_42901_lociStitched	chr17	35835503	35855505	3	10642	28152.8	3274.33	1396	1
10_S1_peak_10300_lociStitched	chr1	231512353	231559359	10	19864	30864.1	6002.67	1397	1
8_S1_peak_42920_lociStitched	chr17	36098361	36131096	8	14187	30728.3	5898.85	1398	1
6_S1_peak_104724_lociStitched	chr9	14298333	14323384	6	12364	28182.4	3361.84	1399	1
12_S1_peak_71023_lociStitched	chr3	127769279	127816195	12	16360	30448.5	5629.92	1400	1
14_S1_peak_85232_lociStitched	chr5	169893598	169951470	14	25496	31742.8	6944.64	1401	1
5_S1_peak_30513_lociStitched	chr13	109796970	109814665	5	15205	27296.3	2500.3	1402	1
16_S1_peak_56268_lociStitched	chr2	149894614	149960588	16	22655	31456.4	6663.37	1403	1
5_S1_peak_45168_lociStitched	chr17	74020639	74050963	5	16603	29420.3	4645.64	1404	1
13_S1_peak_67363_lociStitched	chr3	30534107	30596351	13	31338	32858.6	8097.94	1405	1
8_S1_peak_43623_lociStitched	chr17	44245207	44280173	8	8434	30955.4	6251.92	1406	1
11_S1_peak_24402_lociStitched	chr12	56101308	56138656	11	17231	29280.8	4601.27	1407	1
6_S1_peak_27458_lociStitched	chr12	124756817	124783950	6	13070	27892.7	3228.83	1408	1
8_S1_peak_3314_lociStitched	chr1	53124835	53174835	8	19781	31310	6655	1409	1

## Sheet: SE-hPC-union
chr1	893749	964992
chr1	1136009	1261575
chr1	1278460	1311797
chr1	1789933	1852066
chr1	2120219	2222072
chr1	6657071	6686908
chr1	8042678	8232953
chr1	8427039	8485349
chr1	8644113	8786703
chr1	8908549	8978852
chr1	9186957	9305421
chr1	9326472	9411801
chr1	9709758	9793363
chr1	9856070	9971861
chr1	10518683	10636490
chr1	12632745	12681598
chr1	13909523	13963557
chr1	15233501	15331931
chr1	15455496	15541134
chr1	16142289	16314137
chr1	16435626	16602624
chr1	17215170	17256728
chr1	17472555	17641726
chr1	17761970	17773764
chr1	17846746	17918961
chr1	19211680	19301212
chr1	19752877	19814338
chr1	19922091	19992000
chr1	21606439	21695592
chr1	22220446	22302257
chr1	22366759	22437964
chr1	23015347	23090078
chr1	23417777	23552315
chr1	23693455	23752537
chr1	23778052	23824608
chr1	23855321	23922099
chr1	24103087	24137002
chr1	25004538	25174918
chr1	25272590	25354051
chr1	26593717	26761308
chr1	26993838	27073708
chr1	27090451	27138095
chr1	27174250	27268481
chr1	27309557	27373380
chr1	27845713	27935611
chr1	28390362	28466694
chr1	28555998	28623743
chr1	28639164	28784843
chr1	28825857	28855290
chr1	28898693	28933166
chr1	29446554	29536722
chr1	29550352	29584325
chr1	30160663	30190359
chr1	31352315	31539287
chr1	31836998	31918788
chr1	32012969	32111738
chr1	32154051	32266597
chr1	32379333	32429755
chr1	33159325	33285664
chr1	33358515	33472844
chr1	33789056	33833468
chr1	36549810	36653967
chr1	36807959	36930704
chr1	37917382	37981098
chr1	38453857	38540066
chr1	39546691	39682185
chr1	39849987	39883850
chr1	40347988	40463221
chr1	41155666	41211539
chr1	41409273	41476274
chr1	41877452	41982685
chr1	42062263	42161448
chr1	42175232	42289750
chr1	42305998	42386438
chr1	43388199	43440019
chr1	43910463	43948727
chr1	45236846	45287102
chr1	46747379	46813877
chr1	47644125	47660696
chr1	51420398	51446719
chr1	52072370	52165595
chr1	53124835	53174835
chr1	54190550	54207887
chr1	55315723	55373104
chr1	56516240	56606394
chr1	59190612	59252516
chr1	59275128	59328280
chr1	59463184	59512967
chr1	59576864	59623790
chr1	60193824	60236134
chr1	64125977	64560269
chr1	64573754	64605440
chr1	64925096	65012191
chr1	65343643	65432806
chr1	65605923	65682724
chr1	65858517	65897246
chr1	66709253	66841439
chr1	68075788	68317543
chr1	78559750	78580823
chr1	85697019	85843000
chr1	85899858	86098167
chr1	94031614	94248396
chr1	94423549	94573672
chr1	94666926	94801458
chr1	95044643	95137436
chr1	95159943	95221692
chr1	95363810	95508882
chr1	101051607	101126938
chr1	110413824	110478528
chr1	110493127	110548380
chr1	111732545	111785739
chr1	113064696	113107053
chr1	113216508	113287229
chr1	113350357	113431285
chr1	115594796	115686952
chr1	115699826	115801589
chr1	115828169	115890253
chr1	115952045	116017614
chr1	116033381	116106900
chr1	117077650	117240448
chr1	119424414	119507738
chr1	120145110	120220857
chr1	120524101	120696960
chr1	120747329	120840885
chr1	143953604	144093510
chr1	144887710	144942437
chr1	145008432	145289821
chr1	150479919	150553180
chr1	151933581	151986177
chr1	152131341	152163983
chr1	152843676	152898557
chr1	153463082	153652216
chr1	153917455	153986884
chr1	154904298	155064203
chr1	155144622	155248363
chr1	155929924	155973405
chr1	156050186	156102683
chr1	156625962	156722951
chr1	157338712	157412595
chr1	157931315	158094741
chr1	159786779	159923915
chr1	161037729	161104398
chr1	162504411	162540858
chr1	165785232	165883457
chr1	169061200	169102500
chr1	171809923	171892113
chr1	172820390	172967651
chr1	177938698	178038257
chr1	178060822	178143651
chr1	178230118	178280793
chr1	178568295	178622373
chr1	179081873	179148847
chr1	179711901	179793420
chr1	180084018	180139743
chr1	181041946	181129650
chr1	182989941	183074558
chr1	183108494	183218777
chr1	200263917	200422868
chr1	201035225	201107863
chr1	201404408	201533351
chr1	201644205	201746028
chr1	201976269	202124082
chr1	203474118	203646023
chr1	204119931	204197331
chr1	204255816	204355343
chr1	205195374	205298443
chr1	206076095	206140364
chr1	206264378	206320510
chr1	206482533	206583257
chr1	206630188	206689123
chr1	206837271	206913391
chr1	207176545	207227079
chr1	208343698	208427600
chr1	209521898	209609295
chr1	209780163	209958733
chr1	209974456	210076634
chr1	210546516	210638744
chr1	212766820	212786736
chr1	214554725	214782350
chr1	218503667	218611210
chr1	218625337	218695079
chr1	218823263	219002194
chr1	221589945	221662037
chr1	221867976	222067247
chr1	222129884	222271763
chr1	223882928	223931055
chr1	223989719	224041455
chr1	224237645	224276672
chr1	224354549	224412466
chr1	224676078	224760675
chr1	224802987	224842169
chr1	225610395	225666085
chr1	225783709	225860224
chr1	225877963	225968180
chr1	228268440	228298368
chr1	230201845	230308457
chr1	231512351	231559946
chr1	232973312	233125442
chr1	233230059	233256887
chr1	234607997	234703525
chr1	234719687	234779095
chr1	234835376	235071932
chr1	235085761	235163258
chr1	236045378	236118401
chr1	243399054	243458962
chr1	246579879	246632091
chr2	1678908	1761649
chr2	9339980	9432775
chr2	16785112	16848167
chr2	20760562	20851695
chr2	27925379	28035442
chr2	28049433	28124846
chr2	28137633	28247401
chr2	28265134	28396507
chr2	28471225	28520950
chr2	28535760	28701278
chr2	28804701	28918461
chr2	31601773	31654366
chr2	33141306	33141711
chr2	36556240	36754066
chr2	37831508	37942097
chr2	37958187	38061378
chr2	38239935	38344738
chr2	38371777	38429505
chr2	39690772	39778109
chr2	40547472	40683621
chr2	41935049	41965805
chr2	43268280	43335147
chr2	46523042	46567972
chr2	47024960	47116889
chr2	47164044	47215850
chr2	47240574	47318426
chr2	47370565	47464812
chr2	54672264	54886553
chr2	64948091	65104683
chr2	65576942	65665866
chr2	70295489	70374573
chr2	70737701	70801406
chr2	70819709	70854324
chr2	73289968	73345513
chr2	74606447	74742000
chr2	74752808	74814898
chr2	75770626	75848702
chr2	85101405	85206118
chr2	85601807	85677783
chr2	85804056	85844652
chr2	85956444	86038846
chr2	87743067	87848427
chr2	95962449	96025802
chr2	102313070	102395239
chr2	102637279	102782415
chr2	105934749	105955430
chr2	105979884	106073630
chr2	108871531	108943234
chr2	109186529	109305311
chr2	112159469	112270169
chr2	113538440	113599589
chr2	113956124	114128085
chr2	114295480	114385743
chr2	114548210	114661385
chr2	119953505	120019225
chr2	121667970	121722465
chr2	127819347	127867794
chr2	134315440	134371890
chr2	134385026	134434917
chr2	134471652	134602925
chr2	145077694	145136394
chr2	145209788	145282555
chr2	149894614	149961215
chr2	150977561	151032107
chr2	151314364	151353944
chr2	151408495	151522411
chr2	153261412	153427930
chr2	159882465	159998427
chr2	161037330	161167049
chr2	161201732	161291874
chr2	165562179	165716606
chr2	173909083	174056323
chr2	176944777	177054887
chr2	189154983	189192245
chr2	189941633	190046196
chr2	191646149	191685345
chr2	191698505	191796342
chr2	191811927	191917917
chr2	192013546	192135266
chr2	192420110	192568396
chr2	201978805	202023209
chr2	204444157	204555303
chr2	204639306	204682362
chr2	206514357	206640840
chr2	207985726	208050424
chr2	208086444	208124900
chr2	216230001	216371694
chr2	216517494	216677730
chr2	217902447	217973742
chr2	218067932	218127863
chr2	218762857	218880146
chr2	219248012	219272363
chr2	227275171	227361445
chr2	227507838	227567300
chr2	228713040	228753482
chr2	231571235	231663976
chr2	232250281	232278209
chr2	235039478	235083175
chr2	235148634	235179175
chr2	235576968	235615304
chr2	235716990	235792473
chr2	235854636	235940434
chr2	238317228	238422446
chr2	238576763	238652426
chr2	241370407	241395085
chr3	5014721	5069452
chr3	8523329	8603358
chr3	8877574	8942499
chr3	9425297	9467729
chr3	10205959	10315486
chr3	11159128	11297623
chr3	11313249	11348506
chr3	14387431	14532288
chr3	15302074	15430875
chr3	15792070	15863820
chr3	16068021	16189742
chr3	16483085	16566285
chr3	24330630	24363297
chr3	24464051	24566773
chr3	27544796	27598917
chr3	29210723	29246574
chr3	29268864	29340877
chr3	29723819	29761700
chr3	30297631	30399780
chr3	30534107	30597007
chr3	30637067	30703081
chr3	32430525	32495776
chr3	36676922	36757192
chr3	37197336	37304049
chr3	38174521	38227778
chr3	39181797	39238637
chr3	40083576	40185197
chr3	42053941	42176901
chr3	45068095	45109842
chr3	45123427	45268432
chr3	46503788	46608197
chr3	48047689	48178798
chr3	48466772	48489480
chr3	48589652	48674412
chr3	48715045	48755404
chr3	49026004	49067576
chr3	49365533	49543543
chr3	49637224	49727771
chr3	50156606	50209676
chr3	50226186	50311823
chr3	50353444	50407757
chr3	50571785	50677253
chr3	51998418	52040786
chr3	52072232	52101460
chr3	53256262	53307138
chr3	54974327	55060824
chr3	55162704	55239307
chr3	55360702	55404116
chr3	55473590	55570461
chr3	55625684	55668956
chr3	57014088	57146528
chr3	57934878	58080984
chr3	61805822	61971669
chr3	62532323	62608391
chr3	64064714	64354839
chr3	64370130	64470937
chr3	66453902	66571095
chr3	67685313	67706123
chr3	69736204	69967303
chr3	70873156	70932326
chr3	71097244	71260792
chr3	71433013	71511424
chr3	71543621	71652332
chr3	73159862	73160332
chr3	81766499	81818718
chr3	86971025	87059310
chr3	98556701	98644798
chr3	98671188	98743797
chr3	99246082	99308671
chr3	99332965	99442449
chr3	99465198	99513728
chr3	99535718	99688100
chr3	99718209	99777118
chr3	101497347	101593460
chr3	101606256	101728326
chr3	101770660	101926968
chr3	105068318	105148567
chr3	106426754	106452547
chr3	106920902	106963129
chr3	111296985	111349445
chr3	111383661	111531882
chr3	111563677	111656961
chr3	111757029	111823606
chr3	112077348	112129191
chr3	112321516	112420413
chr3	115686710	115789431
chr3	119010951	119051069
chr3	119344229	119363828
chr3	119853119	119922799
chr3	120136476	120226556
chr3	123353112	123565068
chr3	123773199	123865618
chr3	124478628	124620317
chr3	124750029	124802293
chr3	125630076	125694574
chr3	127294074	127359493
chr3	127449514	127620198
chr3	127769279	127816195
chr3	128877814	129001195
chr3	129311648	129410597
chr3	133249634	133315083
chr3	133950341	134097140
chr3	134143805	134216576
chr3	135858955	135942998
chr3	139006693	139064266
chr3	139464109	139494175
chr3	140938525	141094417
chr3	143224668	143258370
chr3	143316057	143378736
chr3	148890205	148972406
chr3	149158376	149228181
chr3	149245915	149381142
chr3	149469212	149537942
chr3	149924250	150170112
chr3	151974465	152050010
chr3	152844342	152887594
chr3	156295757	156352900
chr3	156383648	156448033
chr3	156467417	156554263
chr3	156781479	156894711
chr3	159428708	159648894
chr3	170395622	170499315
chr3	170515326	170533047
chr3	170805791	170919913
chr3	171063206	171185562
chr3	171486652	171623091
chr3	171752647	172005346
chr3	172229167	172445150
chr3	177038043	177082585
chr3	177135537	177206824
chr3	177517200	177570369
chr3	177620792	177654185
chr3	182962417	183047985
chr3	183867504	183905479
chr3	184016062	184063901
chr3	185395624	185544951
chr3	187453457	187468668
chr3	187903002	188020001
chr3	189713110	189848983
chr3	189886968	189954508
chr3	190018385	190106269
chr3	192528754	192653931
chr3	194013480	194094365
chr3	194185924	194262842
chr3	194276315	194322467
chr3	194870897	194944798
chr3	197004682	197249823
chr4	1282542	1345707
chr4	1710681	1730544
chr4	1835164	1879642
chr4	2924077	2966829
chr4	3371042	3418602
chr4	7803254	7895889
chr4	7908394	7990145
chr4	10091084	10126354
chr4	15650710	15720378
chr4	22963878	23044180
chr4	26320194	26390331
chr4	38059541	38144253
chr4	41126663	41219745
chr4	53688400	53730301
chr4	57904616	58015437
chr4	69914259	69963612
chr4	74520293	74646369
chr4	74668555	74790045
chr4	74952116	74983992
chr4	75260171	75316866
chr4	75542853	75608915
chr4	77432526	77560421
chr4	77867993	77966070
chr4	87831888	87899765
chr4	99388320	99447274
chr4	103413388	103459401
chr4	123653022	123729049
chr4	123741565	123800245
chr4	129227705	129351110
chr4	143253454	143342314
chr4	157644956	157728369
chr4	157851106	157900224
chr4	169435055	169589480
chr4	169671745	169809101
chr4	170140380	170206803
chr4	177299475	177367051
chr4	177685309	177770652
chr4	177785711	177850772
chr4	183097219	183173672
chr4	184014167	184105070
chr4	185228589	185308176
chr5	10050	22812
chr5	369309	426262
chr5	5139511	5204301
chr5	6703488	6745236
chr5	8929627	9019232
chr5	9032866	9072953
chr5	9103587	9213820
chr5	10188792	10253922
chr5	10419934	10645821
chr5	10663792	10770327
chr5	10854299	10916382
chr5	13977379	14305882
chr5	14394449	14477444
chr5	16490044	16550199
chr5	17089699	17259501
chr5	31853183	31995181
chr5	33725379	33863310
chr5	34455611	34763077
chr5	35851650	35889546
chr5	36356187	36425832
chr5	36599851	36664754
chr5	37710787	37752289
chr5	37768405	37852374
chr5	38806297	38873680
chr5	39394050	39454947
chr5	39497815	39527813
chr5	42974166	43080072
chr5	52279077	52341910
chr5	55553887	55598177
chr5	55613367	55665785
chr5	56728321	56749653
chr5	56762348	56805039
chr5	56979996	57050357
chr5	57071016	57159967
chr5	57742488	57774163
chr5	60570547	60644097
chr5	64454486	64514215
chr5	66283247	66356090
chr5	67510429	67641779
chr5	67663166	67780475
chr5	71397368	71476237
chr5	71643001	71822974
chr5	71867110	71907103
chr5	72592400	72633802
chr5	72650304	72755159
chr5	73107545	73148971
chr5	73833996	73894421
chr5	73916792	73982564
chr5	75979573	76038555
chr5	76059281	76147735
chr5	77779988	77849804
chr5	77862859	77946127
chr5	80303796	80344626
chr5	82763940	82814489
chr5	83513867	83613627
chr5	83658341	83708279
chr5	86395366	86453611
chr5	90568464	90647312
chr5	95032839	95117585
chr5	95133915	95215937
chr5	95237661	95493347
chr5	95529467	95597227
chr5	97626210	97686733
chr5	102757107	102812931
chr5	106694921	106916681
chr5	106929979	107010917
chr5	111068750	111095092
chr5	111311876	111351186
chr5	114864456	114922308
chr5	118603109	118706706
chr5	118720904	118756325
chr5	121476853	121523948
chr5	123916647	123942958
chr5	123961090	124097781
chr5	125671028	125856086
chr5	126296802	126379740
chr5	131398877	131446950
chr5	131512170	131637059
chr5	131654234	131842579
chr5	132072413	132185832
chr5	133362529	133488620
chr5	133837501	133928147
chr5	134672664	134735773
chr5	135328300	135417495
chr5	138557799	138648672
chr5	138893435	138913218
chr5	138935054	139149827
chr5	139664501	139737925
chr5	140885662	140912033
chr5	142408512	142491139
chr5	142519083	142644667
chr5	142682338	142786438
chr5	142873907	142985825
chr5	145299342	145383957
chr5	148288276	148454647
chr5	148490246	148607928
chr5	148766754	148946047
chr5	149260278	149341614
chr5	149374929	149448215
chr5	149507271	149544569
chr5	149637145	149705125
chr5	149807210	149938369
chr5	149969376	150037491
chr5	150136465	150181249
chr5	150384188	150481283
chr5	151037911	151101597
chr5	151117655	151163922
chr5	153568480	153603580
chr5	156932761	157003687
chr5	159844772	159913844
chr5	167111578	167263080
chr5	167323181	167397048
chr5	167695908	167851253
chr5	169112324	169242213
chr5	169893431	170027728
chr5	172184560	172463372
chr5	172710244	172767986
chr5	172855005	172908028
chr5	173208349	173263595
chr5	173280342	173352220
chr5	173753297	173853266
chr5	176873113	176928472
chr5	179220038	179256362
chr5	180211136	180259493
chr5	180664833	180689646
chr6	2839205	2878834
chr6	2945331	3038734
chr6	3787896	3850258
chr6	7107211	7173928
chr6	10373315	10465812
chr6	10718045	10769375
chr6	11161151	11237552
chr6	11315623	11439736
chr6	11583808	11719462
chr6	12112431	12252212
chr6	12265232	12421782
chr6	12459448	12508513
chr6	12521372	12609801
chr6	14705195	14749207
chr6	15056597	15097891
chr6	15243416	15344302
chr6	16654621	16778940
chr6	17923082	18054339
chr6	18215500	18363840
chr6	18379040	18449386
chr6	18462792	18516563
chr6	24282501	24405000
chr6	25277865	25418183
chr6	26102520	26235825
chr6	26269767	26367275
chr6	26383265	26479747
chr6	29258220	29273480
chr6	30448726	30541316
chr6	30639068	30664305
chr6	30680545	30812586
chr6	30844012	30911026
chr6	31004424	31062338
chr6	31069620	31184581
chr6	31429988	31550471
chr6	31606971	31682242
chr6	31759592	31839776
chr6	32043393	32165097
chr6	32903309	32947183
chr6	33166530	33182126
chr6	33214280	33291869
chr6	33520321	33602366
chr6	33705305	33758034
chr6	34190921	34219420
chr6	34621166	34691599
chr6	35310326	35371229
chr6	36510231	36655131
chr6	37087610	37141703
chr6	37154895	37230443
chr6	41650259	41707557
chr6	41882804	41911758
chr6	41976729	42019462
chr6	42054594	42115861
chr6	43019660	43097585
chr6	43730307	43824336
chr6	43909747	44101294
chr6	44184353	44244070
chr6	44591893	44712565
chr6	45383911	45452599
chr6	45554041	45696945
chr6	46890828	46977172
chr6	47440834	47469414
chr6	52352631	52482596
chr6	56502818	56673320
chr6	56693539	56864168
chr6	69708548	69748775
chr6	69768009	69816820
chr6	71890227	72013973
chr6	72092750	72133887
chr6	72155577	72222346
chr6	74400622	74456485
chr6	75973212	76168914
chr6	82690214	82767723
chr6	86146081	86193689
chr6	90637817	90720035
chr6	91071886	91203686
chr6	106474370	106613045
chr6	108875727	108983771
chr6	111798169	111808684
chr6	111871447	111928517
chr6	113665634	113707599
chr6	113754119	113787063
chr6	113938378	113985584
chr6	114133556	114200776
chr6	116562528	116746147
chr6	117711362	117787578
chr6	118962782	119109832
chr6	121801532	121872473
chr6	128794181	128860165
chr6	129925557	130039187
chr6	133888296	133971007
chr6	134272109	134385007
chr6	134736595	134790547
chr6	137998967	138102283
chr6	138115686	138232556
chr6	139687959	139731971
chr6	139836085	139930002
chr6	140052833	140100366
chr6	140285052	140325273
chr6	140353131	140405079
chr6	142617854	142738341
chr6	143105086	143269895
chr6	148496358	148670503
chr6	148683496	148787792
chr6	148816879	148860600
chr6	149317300	149417955
chr6	149627030	149668141
chr6	151324931	151407218
chr6	154669293	154836434
chr6	155272617	155524348
chr6	156063312	156122040
chr6	157096035	157212819
chr6	158176788	158288852
chr6	158375053	158493177
chr6	159051895	159092596
chr6	159200850	159244345
chr6	159267812	159319154
chr6	160101020	160187969
chr6	163701003	163778758
chr6	163806824	163861745
chr7	64338	106098
chr7	542762	601498
chr7	2532511	2571155
chr7	2660650	2685788
chr7	2822719	2920663
chr7	4651983	4793366
chr7	5447839	5470881
chr7	5525566	5610661
chr7	5664280	5744169
chr7	6275683	6372522
chr7	6407256	6440132
chr7	17619154	17737075
chr7	20235696	20394947
chr7	22589138	22673272
chr7	22685933	22717576
chr7	22734362	22799752
chr7	22882025	22904008
chr7	23371614	23438719
chr7	23487297	23531164
chr7	24762782	24829850
chr7	24937384	25073580
chr7	27084820	27251080
chr7	28055988	28149556
chr7	28165753	28221025
chr7	28595622	28669976
chr7	32058012	32134040
chr7	32179289	32209952
chr7	33989389	34036830
chr7	34051267	34201604
chr7	39605140	39690438
chr7	40231173	40274499
chr7	40335995	40371630
chr7	40831485	40927800
chr7	41006526	41099559
chr7	41121087	41204912
chr7	41222048	41309132
chr7	41718541	41750758
chr7	41906803	41997142
chr7	43494097	43641986
chr7	43658398	43744754
chr7	43907372	43946997
chr7	44411867	44481476
chr7	44612302	44681087
chr7	46171629	46273974
chr7	46571882	46631585
chr7	47478112	47647342
chr7	47662308	47774471
chr7	47797017	47845478
chr7	55085497	55226852
chr7	55571560	55643962
chr7	56067089	56133683
chr7	65669449	65763170
chr7	72929023	73002059
chr7	73208060	73270549
chr7	73475550	73521657
chr7	73666949	73728821
chr7	73831442	73901653
chr7	74049169	74088246
chr7	75888818	76027921
chr7	76048650	76115803
chr7	76197145	76257493
chr7	80501738	80575748
chr7	92242941	92300914
chr7	92310485	92481329
chr7	92639939	92684850
chr7	93650895	93703321
chr7	97867401	97926448
chr7	99677364	99701941
chr7	100025477	100114709
chr7	100270540	100305082
chr7	100449599	100493611
chr7	100724911	100836318
chr7	101360077	101470807
chr7	101498273	101608803
chr7	102510969	102539308
chr7	104583294	104664267
chr7	106057635	106068054
chr7	106083547	106148295
chr7	107634148	107736872
chr7	107908252	107954155
chr7	115946446	116003833
chr7	116136579	116275132
chr7	116291803	116379225
chr7	116395814	116454086
chr7	129464515	129635046
chr7	129990458	130032848
chr7	130561588	130700944
chr7	130838106	130885007
chr7	134106426	134166886
chr7	134274791	134379313
chr7	134394233	134477911
chr7	134831759	134858910
chr7	137338213	137419529
chr7	137434257	137694109
chr7	139329884	139379040
chr7	139407898	139484136
chr7	140289260	140376066
chr7	140738552	140757833
chr7	149981356	150146805
chr7	150753844	150814699
chr7	151288621	151361118
chr7	151374912	151456676
chr7	154981427	155050707
chr7	157062947	157151823
chr7	158592707	158623443
chr8	8080616	8325135
chr8	8372511	8538206
chr8	8597405	8752057
chr8	8910221	8950544
chr8	11286782	11375639
chr8	11706328	11764424
chr8	12922356	13031799
chr8	13048511	13139462
chr8	13192311	13236699
chr8	17191768	17235445
chr8	18856494	18956026
chr8	18976461	19087234
chr8	19118284	19205409
chr8	19962723	20086413
chr8	20119255	20178608
chr8	21905565	22129506
chr8	22171629	22267137
chr8	22403632	22464056
chr8	22900071	22978552
chr8	23144695	23285892
chr8	23346988	23463944
chr8	23571622	23622194
chr8	24851748	24869269
chr8	25027449	25101258
chr8	26429243	26502106
chr8	27157698	27236833
chr8	28201859	28274374
chr8	29580072	29636975
chr8	30085442	30144794
chr8	30240083	30410966
chr8	30654291	30670835
chr8	32081233	32146936
chr8	32160316	32221589
chr8	32396666	32451536
chr8	32516878	32591019
chr8	33039656	33081249
chr8	36735760	36782690
chr8	37371379	37427063
chr8	37675856	37784061
chr8	38214126	38268224
chr8	38687276	38911838
chr8	41997142	42090768
chr8	42107884	42196975
chr8	42316931	42412949
chr8	48420511	48457379
chr8	49003838	49070303
chr8	49166565	49237674
chr8	49275829	49364891
chr8	54779276	54832054
chr8	55046562	55086033
chr8	56791318	56861730
chr8	58404144	58504546
chr8	59739666	59804933
chr8	67018093	67089080
chr8	67330421	67527009
chr8	71513980	71528439
chr8	74193788	74293111
chr8	74471318	74506470
chr8	74746117	74805939
chr8	77584599	77615723
chr8	90766751	90868420
chr8	90958756	91000090
chr8	94833659	95004519
chr8	96767600	96823253
chr8	101936278	101974206
chr8	102036478	102220068
chr8	103733534	103824306
chr8	104347466	104362990
chr8	107043518	107118102
chr8	118821942	119155050
chr8	119445129	119519200
chr8	119623738	119674331
chr8	119754433	119826043
chr8	119847643	119947912
chr8	122141865	122191351
chr8	122818183	122848442
chr8	123084808	123219936
chr8	124448812	124504480
chr8	124527905	124564904
chr8	124597983	124745416
chr8	126282865	126459356
chr8	126476658	126714837
chr8	127541389	127644724
chr8	128217136	128241191
chr8	128806081	129004947
chr8	129114173	129252138
chr8	129315795	129339958
chr8	130693068	130743848
chr8	130983954	131055717
chr8	131107467	131388148
chr8	131445264	131470798
chr8	132816723	132876904
chr8	134295112	134424103
chr8	134508969	134598799
chr8	141925840	142070198
chr8	144094309	144129589
chr8	144346190	144374931
chr8	144676516	144700792
chr8	144894791	144929586
chr8	145002091	145088162
chr8	145124546	145161004
chr8	145632500	145705958
chr9	3848363	3933775
chr9	4062318	4169176
chr9	4183782	4244966
chr9	4257661	4346508
chr9	5435597	5532566
chr9	5548250	5651377
chr9	12770981	12828752
chr9	14204676	14285462
chr9	14298333	14323384
chr9	15998214	16042012
chr9	16115413	16148247
chr9	16618903	16729820
chr9	18456992	18510013
chr9	19075394	19186816
chr9	20506952	20630108
chr9	21543007	21620357
chr9	21670298	21692590
chr9	21746558	21838248
chr9	21971705	22010136
chr9	22026340	22171247
chr9	26228529	26273082
chr9	26288297	26327299
chr9	32379626	32434242
chr9	33099674	33187291
chr9	35481719	35556972
chr9	35722924	35772923
chr9	35904138	35972460
chr9	37898792	38088921
chr9	38377012	38444329
chr9	42832779	42862660
chr9	66454678	66459416
chr9	67006359	67035827
chr9	67283902	67313971
chr9	69105576	69182287
chr9	69646206	69676790
chr9	69763270	69787929
chr9	71735061	71820419
chr9	72586136	72697692
chr9	73005524	73054508
chr9	75042142	75102645
chr9	80561221	80690566
chr9	84134354	84250865
chr9	84368089	84495122
chr9	86570266	86602111
chr9	89985728	90023895
chr9	91001586	91096185
chr9	91988365	92137469
chr9	93677597	93765108
chr9	93908720	93977152
chr9	94122450	94197454
chr9	94896030	94926900
chr9	94993199	95039239
chr9	95854182	95922967
chr9	97544007	97584839
chr9	97601471	97716654
chr9	97756902	97828376
chr9	100592443	100686818
chr9	100744511	100753839
chr9	100931277	101025241
chr9	101779673	101899652
chr9	106988256	107066286
chr9	107788454	107855058
chr9	109609627	109684961
chr9	109999677	110079644
chr9	112528342	112586115
chr9	112731862	112920463
chr9	114653102	114972922
chr9	115057972	115105237
chr9	116637725	116721850
chr9	117110200	117168570
chr9	117856805	117977374
chr9	118347753	118548564
chr9	118691713	118735465
chr9	118905798	119016898
chr9	119616776	119762583
chr9	124023578	124062663
chr9	127001844	127075501
chr9	127451840	127555549
chr9	127570748	127636156
chr9	128392326	128470427
chr9	130257201	130353305
chr9	130714548	130770522
chr9	130811898	130938843
chr9	131624669	131712730
chr9	131872013	131911648
chr9	132220644	132269779
chr9	132357375	132432087
chr9	132778508	132838149
chr9	132868899	132916455
chr9	133556121	133655137
chr9	133670126	133747295
chr9	134224994	134326786
chr9	134500816	134555444
chr9	134572867	134619566
chr9	135987770	136025482
chr9	136201856	136244052
chr9	136710425	136755956
chr9	136799996	136861297
chr9	137209362	137307088
chr9	137466983	137604944
chr9	138971474	139035561
chr9	139735346	139761631
chr9	140081407	140151639
chr10	582149	680266
chr10	2964527	3175879
chr10	3464664	3529877
chr10	3757372	3947007
chr10	4694271	4769262
chr10	4799577	4869683
chr10	5565817	5674455
chr10	6152437	6227752
chr10	11817881	11902641
chr10	11914905	11945182
chr10	12370716	12472361
chr10	13785400	13863087
chr10	13879954	13937243
chr10	13955622	14066783
chr10	14360869	14523881
chr10	15198690	15266245
chr10	16983518	17072203
chr10	17098430	17166382
chr10	17238023	17316146
chr10	21567939	21668487
chr10	21804963	21825183
chr10	22884225	22955441
chr10	24707761	24780751
chr10	26711878	26796781
chr10	28275618	28430421
chr10	29808989	29958972
chr10	30233473	30248505
chr10	30340481	30353129
chr10	31266290	31373837
chr10	31386941	31439877
chr10	33214421	33322416
chr10	33375855	33454283
chr10	33466978	33585760
chr10	33616100	33674300
chr10	34975815	35119892
chr10	35609705	35755818
chr10	43878953	43957292
chr10	45422990	45519485
chr10	47123367	47178411
chr10	47739917	47770957
chr10	48251939	48279438
chr10	49195540	49204705
chr10	49786761	49865263
chr10	60144141	60246606
chr10	60264061	60434758
chr10	62697460	62761793
chr10	63538575	63607235
chr10	63629015	63703337
chr10	63781917	63856871
chr10	69829596	69870053
chr10	69892438	69935916
chr10	70787082	70828368
chr10	71063228	71123949
chr10	71560513	71630257
chr10	73581823	73652494
chr10	73679007	73770102
chr10	74002476	74099976
chr10	75632860	75701996
chr10	75752504	75841626
chr10	76950830	76996570
chr10	79012119	79068013
chr10	79093940	79187196
chr10	79237479	79402711
chr10	80685011	80780558
chr10	80806778	80956615
chr10	81053249	81112885
chr10	82203096	82284488
chr10	85918808	85940514
chr10	86053738	86135861
chr10	89377983	89465027
chr10	91000632	91065572
chr10	91086315	91135146
chr10	92671791	92739010
chr10	93314776	93472498
chr10	95190944	95260751
chr10	96109437	96203969
chr10	96968776	97123968
chr10	99159213	99208377
chr10	99226835	99358295
chr10	99433313	99498103
chr10	101415650	101470756
chr10	101722016	101770764
chr10	102744761	102851600
chr10	103851004	103915626
chr10	104026306	104108963
chr10	104343914	104439432
chr10	104459413	104486714
chr10	106050789	106113604
chr10	106562238	106577929
chr10	111710271	111844400
chr10	112060347	112336932
chr10	113960800	114073784
chr10	114774638	114867885
chr10	116106429	116173196
chr10	116335155	116477516
chr10	117556177	117621504
chr10	117687014	117754855
chr10	117824360	117896791
chr10	117998362	118060703
chr10	121400790	121447439
chr10	122213881	122277388
chr10	123871159	123923629
chr10	124017899	124070512
chr10	124321094	124378294
chr10	126770356	126851029
chr10	127728820	127784214
chr10	127875743	127961652
chr10	128037725	128094111
chr10	129674983	129757607
chr10	129770429	129810439
chr11	532976	589135
chr11	692628	729735
chr11	745901	848897
chr11	3802142	3983702
chr11	5353156	5402118
chr11	8828189	8865300
chr11	9584804	9640858
chr11	9747272	9885332
chr11	10262703	10431497
chr11	11996904	12311069
chr11	12694898	12877145
chr11	13075124	13191303
chr11	14309277	14412585
chr11	18264749	18291478
chr11	18388478	18430065
chr11	19366836	19403311
chr11	27465555	27495126
chr11	27917448	27959663
chr11	28757556	28792417
chr11	28806840	28885069
chr11	29281414	29359286
chr11	32045393	32117466
chr11	33060110	33086587
chr11	33691847	33759188
chr11	34254060	34403195
chr11	34438888	34525537
chr11	34606949	34679018
chr11	34993964	35063351
chr11	35076770	35259713
chr11	35532651	35711788
chr11	44571192	44657150
chr11	46258315	46331623
chr11	46668867	46741970
chr11	47226357	47292377
chr11	47517413	47615924
chr11	47926770	47973003
chr11	47987486	48133700
chr11	57037339	57127064
chr11	57166304	57203905
chr11	57404964	57448340
chr11	57528423	57570313
chr11	61054670	61068871
chr11	61446915	61501485
chr11	61582083	61598959
chr11	61716710	61751275
chr11	62148411	62212031
chr11	62299365	62498948
chr11	62597777	62625793
chr11	63361377	63402602
chr11	63974233	64128262
chr11	64602294	64662447
chr11	65075382	65160468
chr11	65174905	65294454
chr11	65307069	65346619
chr11	65614307	65692805
chr11	65868417	65910322
chr11	66076488	66116091
chr11	66602085	66674803
chr11	67114361	67197153
chr11	67769426	67809368
chr11	68064660	68127812
chr11	69028656	69089785
chr11	69450643	69490845
chr11	71638126	71677108
chr11	71769692	71829658
chr11	71845596	71861435
chr11	72400044	72528624
chr11	72947249	73056433
chr11	73831884	73897741
chr11	75176811	75295104
chr11	76471059	76521963
chr11	79058927	79152852
chr11	79792640	79900585
chr11	82688921	82784760
chr11	85818369	85911351
chr11	86149222	86237003
chr11	86261074	86357216
chr11	86370700	86411676
chr11	86428248	86473887
chr11	87132724	87189699
chr11	95767860	95856708
chr11	95869531	96077636
chr11	100547462	100631592
chr11	100644422	100803538
chr11	101979183	102051248
chr11	102090592	102196294
chr11	109892193	109973436
chr11	110043981	110072635
chr11	111377705	111443246
chr11	111780998	111831605
chr11	114003987	114091360
chr11	114149631	114194063
chr11	114210799	114318590
chr11	117666703	117702146
chr11	118758011	118811770
chr11	118955079	118996655
chr11	119184973	119211841
chr11	120195094	120286094
chr11	121069014	121122664
chr11	121994556	122098685
chr11	122500051	122620891
chr11	122981702	123149695
chr11	124738728	124825351
chr11	126172867	126244659
chr11	128041705	128090900
chr11	128306103	128396512
chr11	128538116	128631836
chr11	130641278	130786973
chr11	131753598	131811504
chr11	131877995	132008065
chr12	2348650	2404474
chr12	3182407	3247254
chr12	5525652	5610377
chr12	6152934	6232535
chr12	6270694	6341736
chr12	6363383	6495708
chr12	6639929	6678416
chr12	6959507	7081528
chr12	10506787	10549251
chr12	11775865	11993043
chr12	12472248	12627812
chr12	12840152	12894592
chr12	12931300	12998996
chr12	13021063	13091805
chr12	13316886	13379157
chr12	16062569	16093987
chr12	25049418	25110385
chr12	26109663	26216529
chr12	27645758	27746887
chr12	28116728	28153024
chr12	28170300	28245623
chr12	43090177	43215888
chr12	46751549	46802645
chr12	46823066	46902498
chr12	47462155	47519110
chr12	47659013	47677460
chr12	47743115	47808984
chr12	48096960	48177003
chr12	48195042	48244005
chr12	49580885	49691722
chr12	49863647	49912219
chr12	50544773	50709485
chr12	50897587	51041316
chr12	52537091	52684733
chr12	53183695	53279258
chr12	53289886	53322684
chr12	53336219	53407968
chr12	53439454	53475399
chr12	54324582	54484437
chr12	54566597	54680424
chr12	56100367	56139097
chr12	56308239	56333866
chr12	57467799	57547166
chr12	58223020	58299178
chr12	58695893	58764323
chr12	62994547	63036028
chr12	63085228	63212365
chr12	63227814	63297466
chr12	64237111	64346322
chr12	64359428	64407829
chr12	65882248	65933516
chr12	65948260	65964797
chr12	65978867	66297250
chr12	68011205	68076031
chr12	69171242	69235244
chr12	69861221	69980574
chr12	71020942	71059131
chr12	76016688	76287859
chr12	76325879	76432629
chr12	76652315	76743084
chr12	77059139	77123396
chr12	79795670	79850136
chr12	79908803	79953638
chr12	80029831	80099292
chr12	88137158	88243919
chr12	89740717	89787114
chr12	91485478	91537297
chr12	91571373	91620873
chr12	92923479	93024144
chr12	93316849	93390990
chr12	93758097	93862774
chr12	94156597	94227423
chr12	94979299	95050690
chr12	95154243	95269585
chr12	95465229	95516631
chr12	95554986	95621900
chr12	96528570	96633792
chr12	96810200	96842935
chr12	102156630	102321536
chr12	102920771	102967523
chr12	104636303	104712629
chr12	105645982	105689029
chr12	105703479	105752117
chr12	105804018	105887587
chr12	106313460	106543457
chr12	107669536	107813347
chr12	109006082	109162894
chr12	109191684	109253563
chr12	110706849	110780465
chr12	110956985	111023487
chr12	111825072	111913122
chr12	111982820	112046040
chr12	113619662	113710409
chr12	116549366	116610293
chr12	120660000	120741492
chr12	122201958	122250988
chr12	122325234	122404046
chr12	122458829	122530365
chr12	122931247	123013116
chr12	123310195	123386247
chr12	123400154	123468929
chr12	123491122	123650569
chr12	123715900	123757168
chr12	124701342	124733956
chr12	124756337	124807008
chr12	124845277	124880656
chr12	124959945	125265860
chr12	125383900	125426244
chr12	127708121	127792121
chr12	133335053	133344877
chr13	21564856	21656766
chr13	23941668	24015937
chr13	24525616	24594432
chr13	30116352	30170679
chr13	31284894	31327040
chr13	31341234	31512101
chr13	33742391	33861127
chr13	38176145	38240503
chr13	40632656	40695272
chr13	40779763	40830052
chr13	43545142	43598507
chr13	44804090	44907093
chr13	45276825	45339990
chr13	45682943	45816243
chr13	47092685	47259582
chr13	48783453	48821520
chr13	51245608	51290250
chr13	52150371	52220659
chr13	52968067	53003129
chr13	76175855	76299629
chr13	94954583	95015413
chr13	95901693	95935414
chr13	98780554	98933570
chr13	106736179	106813416
chr13	109796970	109814665
chr13	109885577	109930304
chr13	110380676	110443974
chr13	110487127	110529591
chr13	110626203	110674310
chr13	110745281	110803062
chr13	110939575	111080472
chr13	111549526	111577363
chr13	111590345	111638832
chr13	114539592	114611529
chr13	114863293	114907965
chr14	19605906	19684796
chr14	19881844	19967664
chr14	21506884	21576418
chr14	22979663	23092207
chr14	23226109	23323207
chr14	23441475	23480029
chr14	23524842	23566253
chr14	23753615	23792586
chr14	24604751	24632901
chr14	24681362	24749455
chr14	35046153	35219885
chr14	35825367	35892157
chr14	50317541	50473882
chr14	51750434	51869263
chr14	51891103	51958286
chr14	51974418	52048933
chr14	52063178	52159739
chr14	55028646	55159446
chr14	61927522	62092942
chr14	62108405	62234928
chr14	65077943	65196978
chr14	65671322	65727982
chr14	68554786	68681105
chr14	68908284	69065908
chr14	69085908	69182979
chr14	69244669	69291647
chr14	69350207	69456218
chr14	69500681	69578617
chr14	70076412	70194261
chr14	71197896	71257338
chr14	71274310	71402371
chr14	74162642	74265881
chr14	75033233	75139432
chr14	77370152	77539280
chr14	89874253	89912281
chr14	92925463	92983006
chr14	93700895	93800717
chr14	94406227	94502596
chr14	94786339	94859748
chr14	96603050	96754811
chr14	102680996	102787034
chr14	103521178	103637567
chr14	103966183	104043725
chr14	105480318	105561104
chr15	20964826	21003078
chr15	21888968	21895204
chr15	21908325	21941797
chr15	21971755	22010194
chr15	26091030	26151116
chr15	30026841	30184208
chr15	32928277	33174488
chr15	33374837	33452594
chr15	38809881	38857484
chr15	39134499	39198319
chr15	39402180	39627006
chr15	39647515	39735166
chr15	40166869	40229830
chr15	40329223	40411397
chr15	40600024	40676433
chr15	41035137	41171859
chr15	42209275	42265778
chr15	45715671	45751719
chr15	45922592	45970945
chr15	48646168	48741513
chr15	48829118	48940851
chr15	48959351	49016884
chr15	49205023	49268551
chr15	52116645	52178839
chr15	52262672	52438435
chr15	55509426	55583244
chr15	58724148	58821647
chr15	59016547	59067850
chr15	59559330	59706096
chr15	60609325	60720041
chr15	63029114	63085379
chr15	63132443	63450967
chr15	63465303	63594332
chr15	63623286	63697782
chr15	63728393	63822491
chr15	65094310	65212118
chr15	66992644	67156246
chr15	67287449	67494417
chr15	68548972	68602367
chr15	68869581	68944260
chr15	71050769	71195500
chr15	71333866	71453485
chr15	72035936	72101465
chr15	72446746	72532881
chr15	74206199	74304718
chr15	74468870	74545733
chr15	74657312	74735705
chr15	75898568	76034550
chr15	77669252	77839421
chr15	78343831	78378305
chr15	80214069	80304438
chr15	80711535	80819794
chr15	83457596	83526949
chr15	83937492	83997488
chr15	85215476	85309673
chr15	85522911	85593016
chr15	85826217	85901279
chr15	85921704	86048299
chr15	89154091	89193523
chr15	89425291	89483849
chr15	89584523	89672987
chr15	90355145	90395558
chr15	90670051	90778607
chr15	93340714	93479830
chr15	96794892	96841180
chr15	96855411	96937020
chr15	99190518	99236099
chr15	99257010	99347884
chr15	99388131	99457856
chr15	101243517	101274859
chr15	101644551	101747418
chr16	1724504	1773585
chr16	2551045	2620287
chr16	3988722	4031723
chr16	4319784	4379627
chr16	9135988	9233345
chr16	11158478	11207334
chr16	11655484	11736749
chr16	11874386	11894631
chr16	16039437	16120024
chr16	20862616	20926199
chr16	21509612	21534175
chr16	24984399	25078775
chr16	28170967	28224617
chr16	29815814	29839577
chr16	30062494	30108312
chr16	30949823	30970443
chr16	56637744	56672433
chr16	57292990	57352854
chr16	57791621	57941076
chr16	66637312	66656710
chr16	66951702	67068851
chr16	67548555	67598722
chr16	68261410	68346017
chr16	69070635	69144143
chr16	70413258	70516760
chr16	70715171	70751137
chr16	73070319	73117456
chr16	75270769	75315110
chr16	81457946	81604321
chr16	82658110	82749965
chr16	83714430	83778860
chr16	84853597	84887818
chr16	85004889	85063660
chr16	85148805	85271295
chr16	86587964	86645532
chr16	88331683	88368174
chr16	88819796	88879857
chr16	89362817	89461530
chr16	89474607	89576553
chr17	571722	637972
chr17	758702	884238
chr17	1010203	1050856
chr17	1263347	1402116
chr17	1612093	1700475
chr17	1882972	2043250
chr17	2074504	2164221
chr17	2283714	2319420
chr17	3690803	3722820
chr17	4836805	4875335
chr17	6905596	6967531
chr17	7117308	7234280
chr17	7253063	7265917
chr17	7338013	7392997
chr17	7423915	7495584
chr17	7736908	7771986
chr17	7976370	8130896
chr17	9248328	9356434
chr17	12471106	12572891
chr17	13239046	13269555
chr17	13379249	13513974
chr17	15535294	15559918
chr17	15800812	15942271
chr17	16877480	16956207
chr17	16998749	17074657
chr17	17565640	17657072
chr17	17708429	17754303
chr17	17802989	17898138
chr17	18084430	18140493
chr17	18155060	18177342
chr17	18854814	19048482
chr17	20058720	20135114
chr17	21152883	21194312
chr17	21251433	21361377
chr17	25760380	25914369
chr17	26645203	26735534
chr17	27037021	27088375
chr17	27435208	27508424
chr17	27892066	27924011
chr17	28651320	28710342
chr17	28981421	29084243
chr17	29393559	29442835
chr17	29842089	29935780
chr17	30451266	30491448
chr17	30812847	30897284
chr17	31762120	31798304
chr17	32525544	32637143
chr17	33371826	33447571
chr17	34883908	34910352
chr17	35256732	35308760
chr17	35804731	35903256
chr17	36097506	36210293
chr17	36570087	36643971
chr17	36885710	36910310
chr17	37006948	37083520
chr17	37773661	37862466
chr17	37885986	37920689
chr17	38079677	38139728
chr17	38170214	38183444
chr17	38209713	38299108
chr17	38437422	38529612
chr17	38593473	38719059
chr17	39006291	39122575
chr17	39141502	39298678
chr17	39432375	39578793
chr17	39592478	39715826
chr17	39768593	39874818
chr17	39927820	39970482
chr17	40048727	40087695
chr17	40470531	40583375
chr17	40653720	40731252
chr17	40805639	40835910
chr17	40895004	41083817
chr17	41115495	41177593
chr17	41464602	41562767
chr17	41593811	41713521
chr17	42111645	42237352
chr17	42262136	42322132
chr17	42835907	42910407
chr17	43119466	43150872
chr17	43199393	43255113
chr17	43341460	43462953
chr17	44212906	44303457
chr17	45262546	45401702
chr17	45886474	45990625
chr17	46076372	46187130
chr17	46301260	46344393
chr17	46547853	46591837
chr17	46613577	46636462
chr17	46649364	46725521
chr17	47072125	47111966
chr17	48095899	48152342
chr17	48200510	48256646
chr17	48269778	48300704
chr17	48332411	48394533
chr17	48422792	48475882
chr17	48575087	48643123
chr17	48684166	48721925
chr17	48735813	48807941
chr17	48961036	49034817
chr17	49158640	49246073
chr17	53493640	53540330
chr17	54755188	54840790
chr17	55583058	55612693
chr17	55887727	56035187
chr17	56051954	56086072
chr17	56393678	56496356
chr17	57217076	57256699
chr17	57694625	57753628
chr17	57822922	57937033
chr17	58142873	58266911
chr17	58581277	58660174
chr17	58676020	58682958
chr17	59466976	59505576
chr17	60769854	60810438
chr17	60852487	60907270
chr17	61040025	61118591
chr17	62138517	62225328
chr17	62599175	62748483
chr17	62914401	62991224
chr17	63009460	63075408
chr17	64409236	64473946
chr17	64487862	64579330
chr17	70327228	70431637
chr17	70449069	70621150
chr17	71285100	71352751
chr17	72732804	72795483
chr17	72939686	72992423
chr17	73061441	73203761
chr17	73422380	73454045
chr17	73661492	73783893
chr17	73972076	74002682
chr17	74020502	74051369
chr17	74228983	74284156
chr17	74365632	74462515
chr17	74479129	74641813
chr17	74655355	74735979
chr17	75059951	75150558
chr17	75274318	75474008
chr17	76284041	76416412
chr17	76693012	76806544
chr17	76899595	76983820
chr17	77000439	77057551
chr17	77769973	77827490
chr17	78226294	78252273
chr17	78448800	78503657
chr17	78518175	78579390
chr17	78944961	79040236
chr17	79302242	79340557
chr17	79360307	79404490
chr17	79450999	79490990
chr17	79517869	79572295
chr17	79648331	79703602
chr17	79788556	79831099
chr17	79843621	79895905
chr17	79910520	80024290
chr17	80162588	80261131
chr17	81005797	81068968
chr18	2508467	2541992
chr18	3244564	3306952
chr18	3441027	3514525
chr18	3572265	3713074
chr18	7512316	7702997
chr18	7722186	7792120
chr18	8680654	8818464
chr18	8888415	8963575
chr18	9093861	9149781
chr18	9704286	9829642
chr18	9849894	9916528
chr18	12271315	12317365
chr18	12627738	12705345
chr18	14800439	14876159
chr18	20246203	20293890
chr18	20638434	20739709
chr18	21066348	21110895
chr18	21261544	21316166
chr18	21391929	21471252
chr18	25583765	25765416
chr18	26732179	26771485
chr18	32987522	33096255
chr18	33871061	33979286
chr18	43329959	43420931
chr18	43514575	43554052
chr18	43600217	43654548
chr18	43723113	43845901
chr18	46422897	46551194
chr18	55435340	55566040
chr18	55843324	55989930
chr18	56188880	56350707
chr18	57207810	57516356
chr18	57529904	57603859
chr18	68023062	68103177
chr18	74155641	74208312
chr18	74744369	74845670
chr19	655222	681526
chr19	767981	801753
chr19	908651	957745
chr19	1015871	1041561
chr19	1164808	1286692
chr19	1383516	1416981
chr19	1845078	1914181
chr19	2003858	2062803
chr19	2081785	2097423
chr19	2147051	2190007
chr19	2450529	2558322
chr19	3028534	3188115
chr19	3334746	3378636
chr19	3953814	3990421
chr19	4050418	4078905
chr19	4366128	4405378
chr19	4958338	5034081
chr19	6555471	6617487
chr19	6718196	6747251
chr19	7933717	8018380
chr19	8372239	8463324
chr19	10274140	10427477
chr19	11241476	11316401
chr19	12829022	12868908
chr19	12883570	12920177
chr19	13025086	13175521
chr19	13225939	13305024
chr19	13933367	13992941
chr19	14585821	14685800
chr19	15375905	15448010
chr19	16173783	16194587
chr19	16544486	16583714
chr19	17183671	17255660
chr19	17325242	17362014
chr19	17392713	17469379
chr19	18093884	18174904
chr19	18384762	18634414
chr19	28883572	28974419
chr19	29405254	29473468
chr19	31604137	31646292
chr19	38389566	38572399
chr19	38713151	38812652
chr19	39108681	39227474
chr19	39319299	39344121
chr19	39852905	39905836
chr19	40905958	40952501
chr19	41071231	41153549
chr19	41722334	41738432
chr19	41761371	41773431
chr19	41856383	41916153
chr19	42573385	42638153
chr19	42744242	42791035
chr19	43237141	43305796
chr19	43319510	43472516
chr19	43488901	43712646
chr19	43764861	43791236
chr19	44246446	44289904
chr19	45221216	45288223
chr19	45870653	45911526
chr19	45924805	46026406
chr19	46065430	46149861
chr19	46269579	46323675
chr19	46611174	46664188
chr19	46679464	46727906
chr19	47332776	47525057
chr19	47582962	47663395
chr19	47714164	47804376
chr19	48085023	48171467
chr19	49456878	49503098
chr19	49520939	49568951
chr19	50345311	50441573
chr19	52189119	52256012
chr19	55849560	55920501
chr19	55957762	56032963
chr19	56091003	56119264
chr19	56135185	56195030
chr19	59054474	59110888
chr20	270323	312110
chr20	326770	366692
chr20	1281216	1417906
chr20	1435700	1489422
chr20	1777224	1922466
chr20	3730199	3802657
chr20	3867880	3912235
chr20	3960766	4155637
chr20	4924997	4989423
chr20	5092360	5177189
chr20	6026554	6040686
chr20	6632391	6700274
chr20	8730908	8797309
chr20	8817315	8860750
chr20	8881358	8939359
chr20	8953334	9226367
chr20	10277983	10369903
chr20	10485132	10603170
chr20	10615914	10664224
chr20	11138583	11216920
chr20	17511253	17565702
chr20	17936299	17955206
chr20	19755147	19874725
chr20	19887551	19978183
chr20	22354026	22430743
chr20	22696939	22818344
chr20	23119492	23148165
chr20	23317611	23352520
chr20	23587015	23674659
chr20	25275686	25391817
chr20	30063050	30162039
chr20	30248998	30353113
chr20	30555055	30661115
chr20	30913040	30958052
chr20	31026933	31199237
chr20	31265810	31378772
chr20	31956459	31993221
chr20	32234911	32279305
chr20	32886365	32991880
chr20	33095442	33118742
chr20	33674617	33736438
chr20	33787120	33960561
chr20	34020326	34049497
chr20	34441016	34489990
chr20	34603964	34654363
chr20	34667109	34771236
chr20	35074572	35124912
chr20	35436168	35528943
chr20	35917297	36045226
chr20	36616274	36631198
chr20	36721684	36860996
chr20	37023172	37104107
chr20	37209257	37261732
chr20	38400298	38546050
chr20	39597561	39707919
chr20	39841035	39881155
chr20	39904550	39974044
chr20	43145135	43244454
chr20	43260724	43359883
chr20	43586970	43645737
chr20	43947444	44003065
chr20	44399653	44422300
chr20	44484527	44573736
chr20	45739556	45779378
chr20	45928318	46041456
chr20	47883448	47908140
chr20	48168185	48266808
chr20	48283729	48470913
chr20	48503001	48568450
chr20	48584840	48673713
chr20	48747429	48963703
chr20	48982820	49198112
chr20	49236370	49482509
chr20	49923115	50030334
chr20	50344119	50384946
chr20	52171605	52578158
chr20	52702736	52794123
chr20	55564955	55624321
chr20	56236409	56294302
chr20	56494034	56601214
chr20	56675143	56711050
chr20	57570533	57624076
chr20	59739646	59767726
chr20	60695964	60737674
chr20	60924963	60963885
chr20	61403568	61467723
chr20	61547916	61586234
chr20	61837287	61907354
chr20	62236283	62291286
chr20	62312171	62341878
chr20	62580153	62614131
chr20	62669530	62716136
chr21	16212734	16298697
chr21	16314309	16439793
chr21	27496816	27583603
chr21	28309981	28342134
chr21	28927892	28969222
chr21	29002677	29075123
chr21	30443620	30638874
chr21	35286019	35350946
chr21	35892777	35956514
chr21	36206780	36290328
chr21	36302860	36463734
chr21	37558829	37588234
chr21	38057707	38086146
chr21	38209033	38318446
chr21	39189479	39300856
chr21	39591049	39728771
chr21	40093011	40226443
chr21	41001009	41055004
chr21	43020902	43108549
chr21	43169618	43207469
chr21	44831569	44960972
chr21	44998529	45088364
chr21	45117089	45171010
chr21	46281737	46304720
chr21	46706697	46757239
chr21	46771777	46807591
chr21	46824179	46892148
chr22	16179787	16235506
chr22	18392202	18521956
chr22	19836867	19881253
chr22	19927447	20021101
chr22	20847996	20925842
chr22	23022290	23065522
chr22	27474705	27546862
chr22	27594896	27655646
chr22	28598113	28651134
chr22	29976065	30036321
chr22	30264764	30370447
chr22	30554452	30723659
chr22	31606628	31650388
chr22	32018879	32088917
chr22	36628671	36878724
chr22	37699165	37760954
chr22	37888382	37965457
chr22	38494097	38750560
chr22	39635561	39761874
chr22	40954847	41079899
chr22	41675745	41714997
chr22	43372002	43433212
chr22	45973513	46042722
chr22	46066557	46139788
chr22	46390258	46518963
chr22	46850265	46954557
chr22	50310897	50364096
chr22	50681230	50783817
chrX	9775691	9879721
chrX	13391050	13459292
chrX	45279910	45377722
chrX	45595490	45713481
chrX	48319513	48399009
chrX	64863138	64928425
chrX	106916441	106991845
chrX	153587196	153641300

## Sheet: SE-A549-without DEX
REGION_ID	CHROM	START	STOP	NUM_LOCI	CONSTITUENT_SIZE	X0h_3hebing.sort.bam	a549_input_hebing.sort.bam	enhancerRank	isSuper
6_0h_3hebing_peak_37064_lociStitched	chr17	57822591	57950108	6	118431	380893	18005.4	1	1
78_0h_3hebing_peak_69294_lociStitched	chr5	58254832	58688976	78	346873	412871	51706.6	2	1
68_0h_3hebing_peak_90760_lociStitched	chr9	75436413	75800394	68	255646	404274	43604.9	3	1
4_0h_3hebing_peak_35920_lociStitched	chr17	38593599	38719318	4	122349	325751	20039.6	4	1
45_0h_3hebing_peak_91438_lociStitched	chr9	97542007	97737228	45	150223	244788	24383.1	5	1
55_0h_3hebing_peak_35178_lociStitched	chr17	18912719	19136311	55	154511	229271	28776.3	6	1
75_0h_3hebing_peak_80773_lociStitched	chr7	47474843	47732814	75	152439	215019	30311.6	7	1
77_0h_3hebing_peak_359_lociStitched	chr1	8034863	8330110	77	244118	206053	22379.7	8	1
56_0h_3hebing_peak_54285_lociStitched	chr20	48861631	49113536	56	191411	209812	26903.5	9	1
62_0h_3hebing_peak_31741_lociStitched	chr16	14378347	14661248	62	174545	213307	30553.3	10	1
17_0h_3hebing_peak_85958_lociStitched	chr8	40006252	40111774	17	74707	189412	12979.2	11	1
6_0h_3hebing_peak_30935_lociStitched	chr15	99384670	99463002	6	66951	189015	13269.4	12	1
47_0h_3hebing_peak_29595_lociStitched	chr15	67313810	67490159	47	124142	203242	29415	13	1
10_0h_3hebing_peak_36722_lociStitched	chr17	48694980	48781318	10	77991	185221	13615.5	14	1
18_0h_3hebing_peak_54600_lociStitched	chr20	52679105	52818176	18	101658	185159	18343.5	15	1
38_0h_3hebing_peak_69356_lociStitched	chr5	58754222	58920369	38	137620	185237	19622	16	1
67_0h_3hebing_peak_51474_lociStitched	chr2	234256880	234482468	67	159424	181937	23912.3	17	1
76_0h_3hebing_peak_52621_lociStitched	chr20	10219703	10457437	76	158475	187976	34067.3	18	1
26_0h_3hebing_peak_10255_lociStitched	chr10	33196552	33328417	26	85691	167178	15942.5	19	1
40_0h_3hebing_peak_29146_lociStitched	chr15	59509084	59706128	40	122336	180295	29142.8	20	1
23_0h_3hebing_peak_42203_lociStitched	chr19	39120452	39228581	23	80016	169914	21885.3	21	1
32_0h_3hebing_peak_86506_lociStitched	chr8	62555071	62705607	32	111743	165680	19644.9	22	1
35_0h_3hebing_peak_26222_lociStitched	chr14	61927496	62135582	35	130258	164617	24179.6	23	1
21_0h_3hebing_peak_29218_lociStitched	chr15	60621306	60737261	21	79306	153339	17428	24	1
24_0h_3hebing_peak_93130_lociStitched	chr9	132163090	132271689	24	81863	146294	11381.2	25	1
62_0h_3hebing_peak_10271_lociStitched	chr10	33402066	33631197	62	138433	160529	27747.8	26	1
44_0h_3hebing_peak_61461_lociStitched	chr3	141012969	141179085	44	117530	148823	18787.7	27	1
84_0h_3hebing_peak_10421_lociStitched	chr10	34538357	34846817	84	152644	161355	32357.5	28	1
31_0h_3hebing_peak_38692_lociStitched	chr18	3582739	3723922	31	100642	138769	11972.3	29	1
26_0h_3hebing_peak_66564_lociStitched	chr4	140926257	141080189	26	123444	138739	12222.2	30	1
48_0h_3hebing_peak_84788_lociStitched	chr8	19382680	19578299	48	142762	149296	23161.3	31	1
8_0h_3hebing_peak_56550_lociStitched	chr22	30571509	30660186	8	85552	132235	7901.12	32	1
35_0h_3hebing_peak_74073_lociStitched	chr6	12275006	12427729	35	113977	135847	13317.4	33	1
51_0h_3hebing_peak_26529_lociStitched	chr14	68570146	68766436	51	119038	143645	22416.3	34	1
37_0h_3hebing_peak_47542_lociStitched	chr2	113955434	114129662	37	109418	138424	17875.8	35	1
28_0h_3hebing_peak_73193_lociStitched	chr5	175226605	175332227	28	86742	131943	12231	36	1
25_0h_3hebing_peak_44771_lociStitched	chr2	36557631	36734605	25	124323	145402	27360.2	37	1
42_0h_3hebing_peak_84653_lociStitched	chr8	17609990	17776828	42	115233	135523	17968.5	38	1
0h_3hebing_peak_53992	chr20	45929858	45992672	1	62815	124937	7575.37	39	1
42_0h_3hebing_peak_40412_lociStitched	chr18	67944011	68132480	42	119448	131080	14907.9	40	1
0h_3hebing_peak_16174	chr11	65234936	65279013	1	44078	119762	5760.86	41	1
0h_3hebing_peak_83328	chr7	130563318	130617644	1	54327	118958	7589.34	42	1
39_0h_3hebing_peak_19722_lociStitched	chr12	47575272	47712148	39	93948	129307	17944.4	43	1
85_0h_3hebing_peak_33810_lociStitched	chr16	81431360	81685761	85	162845	139412	28950.8	44	1
15_0h_3hebing_peak_52102_lociStitched	chr20	333717	426235	15	58309	121337	12249.4	45	1
14_0h_3hebing_peak_34068_lociStitched	chr16	87810448	87907362	14	85096	119631	10854.4	46	1
72_0h_3hebing_peak_8566_lociStitched	chr1	234944042	235187164	72	119335	132842	27181	47	1
63_0h_3hebing_peak_52407_lociStitched	chr20	5585679	5771077	63	124378	127331	22878.1	48	1
40_0h_3hebing_peak_13219_lociStitched	chr10	112063000	112227098	40	112629	121285	17460	49	1
61_0h_3hebing_peak_85441_lociStitched	chr8	29408872	29636113	61	131124	128164	25291.9	50	1
86_0h_3hebing_peak_26629_lociStitched	chr14	68815837	69086898	86	159653	129811	29084.8	51	1
33_0h_3hebing_peak_6658_lociStitched	chr1	200245862	200407480	33	97888	117222	17341.6	52	1
31_0h_3hebing_peak_6823_lociStitched	chr1	201974855	202088766	31	98259	111314	12393.5	53	1
12_0h_3hebing_peak_89659_lociStitched	chr9	21533627	21620487	12	70852	109487	10675.1	54	1
24_0h_3hebing_peak_15265_lociStitched	chr11	34605486	34708246	24	91538	109182	12197.6	55	1
13_0h_3hebing_peak_16865_lociStitched	chr11	76443972	76519604	13	58005	105560	8977.52	56	1
34_0h_3hebing_peak_14492_lociStitched	chr11	12062957	12206594	34	96482	112123	15584.6	57	1
0h_3hebing_peak_72978	chr5	172321161	172362581	1	41421	101023	4684.6	58	1
65_0h_3hebing_peak_83017_lociStitched	chr7	116024498	116234001	65	122375	118830	23422.4	59	1
27_0h_3hebing_peak_85589_lociStitched	chr8	32081008	32213609	27	89403	109276	15222.6	60	1
20_0h_3hebing_peak_22918_lociStitched	chr12	125310687	125426315	20	67273	108274	14603.8	61	1
10_0h_3hebing_peak_12517_lociStitched	chr10	95169961	95243634	10	52554	102133	8634.48	62	1
13_0h_3hebing_peak_53301_lociStitched	chr20	30145509	30222858	13	49588	101405	8106.18	63	1
77_0h_3hebing_peak_92477_lociStitched	chr9	118898357	119108996	77	114981	116231	22959.7	64	1
28_0h_3hebing_peak_61681_lociStitched	chr3	148989188	149132834	28	83707	110579	17323.7	65	1
19_0h_3hebing_peak_38808_lociStitched	chr18	7847286	7964815	19	96055	102250	9002.72	66	1
23_0h_3hebing_peak_44330_lociStitched	chr2	27923335	28034276	23	78083	107380	14278.1	67	1
26_0h_3hebing_peak_90030_lociStitched	chr9	35448147	35555901	26	71058	104651	11960.7	68	1
13_0h_3hebing_peak_53324_lociStitched	chr20	30246588	30319299	13	55414	100174	8667.15	69	1
29_0h_3hebing_peak_45574_lociStitched	chr2	54747885	54867759	29	79061	108114	17070.1	70	1
17_0h_3hebing_peak_19699_lociStitched	chr12	47461344	47528590	17	40408	99820	9360.64	71	1
42_0h_3hebing_peak_46540_lociStitched	chr2	85640135	85779735	42	78801	107548	17938.6	72	1
0h_3hebing_peak_11687	chr10	73998155	74043014	1	44860	94621.1	5320.28	73	1
25_0h_3hebing_peak_20549_lociStitched	chr12	63086616	63207188	25	79760	105681	16892.1	74	1
19_0h_3hebing_peak_48640_lociStitched	chr2	161058809	161152158	19	68685	99818.1	11080.5	75	1
71_0h_3hebing_peak_88092_lociStitched	chr8	126372020	126591073	71	108637	117128	28411.2	76	1
15_0h_3hebing_peak_36604_lociStitched	chr17	47029894	47109677	15	48464	98970.8	10451.6	77	1
24_0h_3hebing_peak_71551_lociStitched	chr5	135296658	135431491	24	90287	104374	15883.3	78	1
49_0h_3hebing_peak_9078_lociStitched	chr10	3780835	3949342	49	120007	105233	17052.9	79	1
32_0h_3hebing_peak_9755_lociStitched	chr10	21554189	21666105	32	90727	100187	12165.3	80	1
36_0h_3hebing_peak_92408_lociStitched	chr9	118639938	118799005	36	100412	105382	17417.8	81	1
27_0h_3hebing_peak_72761_lociStitched	chr5	167695588	167810585	27	77520	98782.4	13167.2	82	1
33_0h_3hebing_peak_77944_lociStitched	chr6	136708634	136885334	33	113314	99499.8	14047.6	83	1
7_0h_3hebing_peak_7054_lociStitched	chr1	205227259	205296619	7	57463	93233.7	8413.37	84	1
25_0h_3hebing_peak_12100_lociStitched	chr10	82188673	82296764	25	77829	96038.9	11457.6	85	1
26_0h_3hebing_peak_61725_lociStitched	chr3	149229819	149343892	26	82012	97555.2	13243.9	86	1
36_0h_3hebing_peak_34991_lociStitched	chr17	16891540	17024543	36	80426	102692	18726.8	87	1
28_0h_3hebing_peak_9339_lociStitched	chr10	6242674	6364378	28	86724	97594.4	13643	88	1
22_0h_3hebing_peak_52290_lociStitched	chr20	4065403	4155560	22	57838	95413.2	12135.1	89	1
22_0h_3hebing_peak_32986_lociStitched	chr16	57788398	57877068	22	50016	92119.3	9399.02	90	1
11_0h_3hebing_peak_45391_lociStitched	chr2	47063057	47121747	11	53496	91157.3	8691.99	91	1
41_0h_3hebing_peak_25735_lociStitched	chr14	50327018	50512550	41	106865	102154	19722.1	92	1
5_0h_3hebing_peak_54825_lociStitched	chr20	60924360	60958229	5	31755	85126.3	3407.22	93	1
29_0h_3hebing_peak_85091_lociStitched	chr8	25027230	25124909	29	73656	92238.3	11174.5	94	1
25_0h_3hebing_peak_66379_lociStitched	chr4	129423324	129531756	25	81049	89857.6	8858.89	95	1
37_0h_3hebing_peak_60936_lociStitched	chr3	124468607	124620863	37	89178	97093.7	16489.3	96	1
24_0h_3hebing_peak_46970_lociStitched	chr2	101652770	101777619	24	76156	93861.5	13433.8	97	1
1_0h_3hebing_peak_42301_lociStitched	chr19	39887650	39905344	1	17695	83158.3	3965.23	98	1
18_0h_3hebing_peak_14852_lociStitched	chr11	19960091	20070456	18	90742	91029.1	11842.2	99	1
22_0h_3hebing_peak_83517_lociStitched	chr7	134187357	134256683	22	52991	92321.4	13137.3	100	1
22_0h_3hebing_peak_54183_lociStitched	chr20	48262529	48347129	22	55920	88643.9	9965.88	101	1
13_0h_3hebing_peak_1239_lociStitched	chr1	23851484	23928806	13	60685	86121.2	7647.15	102	1
24_0h_3hebing_peak_83365_lociStitched	chr7	130816322	130935493	24	84469	90879.8	12429.5	103	1
46_0h_3hebing_peak_53127_lociStitched	chr20	22664468	22849945	46	89806	103607	25206.3	104	1
0h_3hebing_peak_51546	chr2	234576103	234627660	1	51558	84733.9	6398.22	105	1
0h_3hebing_peak_55705	chr21	44828984	44874232	1	45249	81650	3361.93	106	1
6_0h_3hebing_peak_16343_lociStitched	chr11	67112032	67153589	6	33230	82386.8	5090.73	107	1
34_0h_3hebing_peak_12041_lociStitched	chr10	80826375	80957193	34	93473	90866.2	13670.5	108	1
17_0h_3hebing_peak_29318_lociStitched	chr15	63333261	63411707	17	59314	89310.8	12167	109	1
16_0h_3hebing_peak_93140_lociStitched	chr9	132305203	132380800	16	55878	84623.3	7529.46	110	1
16_0h_3hebing_peak_47712_lociStitched	chr2	121650843	121722533	16	55598	85017.2	7928.91	111	1
26_0h_3hebing_peak_46173_lociStitched	chr2	69941580	70026896	26	67874	88703	11927.2	112	1
23_0h_3hebing_peak_36751_lociStitched	chr17	48919447	49034551	23	62133	92083.2	15573.6	113	1
22_0h_3hebing_peak_15911_lociStitched	chr11	61712357	61796496	22	61316	84366.2	8447.56	114	1
32_0h_3hebing_peak_31889_lociStitched	chr16	16012761	16147165	32	82415	90091	14448.4	115	1
6_0h_3hebing_peak_51916_lociStitched	chr2	238368003	238423459	6	48921	81930.7	6377.44	116	1
30_0h_3hebing_peak_82744_lociStitched	chr7	107819723	107954028	30	89152	89796.3	15149.6	117	1
40_0h_3hebing_peak_77235_lociStitched	chr6	117708368	117879570	40	116390	86439.9	12343.7	118	1
27_0h_3hebing_peak_37699_lociStitched	chr17	70355106	70472329	27	78741	90425.8	16669.1	119	1
41_0h_3hebing_peak_76210_lociStitched	chr6	64137089	64289187	41	99290	85022.8	11376.9	120	1
10_0h_3hebing_peak_57677_lociStitched	chr3	5017191	5071013	10	46323	79780.4	6141.09	121	1
0h_3hebing_peak_88344	chr8	129160523	129200524	1	40002	80214	7244.18	122	1
0h_3hebing_peak_88241	chr8	128862208	128893588	1	31381	78101.7	5350.29	123	1
40_0h_3hebing_peak_13736_lociStitched	chr10	123778046	123908383	40	82200	85579.3	13867.9	124	1
29_0h_3hebing_peak_22008_lociStitched	chr12	107711251	107810076	29	73544	83339.1	12363	125	1
0h_3hebing_peak_9214	chr10	5029964	5070061	1	40098	76116.1	5152.46	126	1
32_0h_3hebing_peak_16298_lociStitched	chr11	66626600	66774713	32	74878	85372.3	15152	127	1
15_0h_3hebing_peak_44220_lociStitched	chr2	26174077	26267941	15	54087	82881.9	12953.2	128	1
13_0h_3hebing_peak_36319_lociStitched	chr17	43225824	43280291	13	38168	76972.8	7069.82	129	1
1_0h_3hebing_peak_17942_lociStitched	chr11	118776883	118801770	1	24888	72008	2167.66	130	1
15_0h_3hebing_peak_16702_lociStitched	chr11	73963647	74042376	15	55420	78138.5	8313.78	131	1
26_0h_3hebing_peak_54514_lociStitched	chr20	52194987	52308774	26	61853	81152.9	11390.1	132	1
32_0h_3hebing_peak_45104_lociStitched	chr2	43354132	43457318	32	63548	81888.4	12526.8	133	1
13_0h_3hebing_peak_44278_lociStitched	chr2	26933388	27001565	13	59853	77605.9	8665.3	134	1
31_0h_3hebing_peak_93840_lociStitched	chrX	10469455	10605007	31	84409	79636.8	10708.6	135	1
21_0h_3hebing_peak_29366_lociStitched	chr15	63728656	63817076	21	57904	80877.8	13351.4	136	1
22_0h_3hebing_peak_8470_lociStitched	chr1	234733017	234828822	22	58479	77046.4	10222.4	137	1
23_0h_3hebing_peak_79458_lociStitched	chr7	11729976	11873797	23	108787	80338.4	13533.6	138	1
24_0h_3hebing_peak_92627_lociStitched	chr9	123375181	123478719	24	81591	78751	12031.1	139	1
44_0h_3hebing_peak_70131_lociStitched	chr5	77862879	78032209	44	90258	84665	18033.6	140	1
32_0h_3hebing_peak_22140_lociStitched	chr12	110636543	110727284	32	55352	78282.3	11660.2	141	1
12_0h_3hebing_peak_80794_lociStitched	chr7	47793733	47860719	12	55421	74722.9	8178.99	142	1
51_0h_3hebing_peak_14586_lociStitched	chr11	12691275	12894919	51	79925	90784.5	24416.9	143	1
13_0h_3hebing_peak_59472_lociStitched	chr3	57935114	58012482	13	70621	73066.3	6831.59	144	1
7_0h_3hebing_peak_28964_lociStitched	chr15	56157738	56211963	7	47944	73903.3	7699.95	145	1
6_0h_3hebing_peak_88994_lociStitched	chr8	145007314	145051977	6	32906	71411.7	5274.7	146	1
13_0h_3hebing_peak_73956_lociStitched	chr6	11172214	11237125	13	57420	71895.4	5764.1	147	1
13_0h_3hebing_peak_26653_lociStitched	chr14	69229554	69291775	13	40318	72916.8	6900.31	148	1
0h_3hebing_peak_79115	chr7	1542727	1586771	1	44045	70549.7	4567.36	149	1
46_0h_3hebing_peak_63818_lociStitched	chr4	7803395	7990975	46	107026	80771.9	14800.1	150	1
13_0h_3hebing_peak_65084_lociStitched	chr4	75503987	75609120	13	66246	74497.2	8694.5	151	1
39_0h_3hebing_peak_2126_lociStitched	chr1	41313942	41473622	39	89327	77428.8	11816.3	152	1
0h_3hebing_peak_55714	chr21	44902909	44944676	1	41768	69145.3	3617.02	153	1
28_0h_3hebing_peak_7861_lociStitched	chr1	223816226	223937788	28	61966	78103.6	12776.2	154	1
24_0h_3hebing_peak_50240_lociStitched	chr2	206540308	206639914	24	80076	75720.5	10448.7	155	1
9_0h_3hebing_peak_61341_lociStitched	chr3	134026716	134097395	9	63473	70763.8	5696.73	156	1
7_0h_3hebing_peak_521_lociStitched	chr1	10433689	10488933	7	53001	69635.1	4717.84	157	1
23_0h_3hebing_peak_69373_lociStitched	chr5	59005750	59110972	23	58767	77422.3	12668.7	158	1
0h_3hebing_peak_42706	chr19	45237638	45260375	1	22738	68001.8	3417.37	159	1
26_0h_3hebing_peak_53078_lociStitched	chr20	22353599	22452805	26	59770	79950.1	15545.6	160	1
25_0h_3hebing_peak_62479_lociStitched	chr3	171842385	171981008	25	100765	74828.7	10771	161	1
17_0h_3hebing_peak_21591_lociStitched	chr12	95553406	95626581	17	53698	73482.3	9563.97	162	1
16_0h_3hebing_peak_43653_lociStitched	chr2	8734264	8834073	16	51943	76144.3	12466.1	163	1
13_0h_3hebing_peak_766_lociStitched	chr1	16463832	16518876	13	49424	68122.5	4563.15	164	1
25_0h_3hebing_peak_72594_lociStitched	chr5	158583610	158670009	25	54751	72272.8	9296.53	165	1
23_0h_3hebing_peak_54373_lociStitched	chr20	49327414	49408641	23	55698	70976.2	8642.55	166	1
25_0h_3hebing_peak_47028_lociStitched	chr2	102622904	102743518	25	69761	74515.3	12266.4	167	1
56_0h_3hebing_peak_70862_lociStitched	chr5	106753872	106952196	56	90109	84267.9	22232.1	168	1
23_0h_3hebing_peak_25593_lociStitched	chr14	35796330	35892179	23	71660	71800.5	9795.77	169	1
27_0h_3hebing_peak_84296_lociStitched	chr8	8104236	8203923	27	70209	73608.9	11633.5	170	1
18_0h_3hebing_peak_60535_lociStitched	chr3	112337344	112429545	18	52124	72414.7	10529.4	171	1
10_0h_3hebing_peak_46496_lociStitched	chr2	85115817	85200674	10	39150	72247.2	10556.2	172	1
21_0h_3hebing_peak_87466_lociStitched	chr8	103734165	103824229	21	45722	71420.8	9753.93	173	1
25_0h_3hebing_peak_54692_lociStitched	chr20	56259828	56371220	25	63459	73218	11629.3	174	1
36_0h_3hebing_peak_88874_lociStitched	chr8	142233156	142362295	36	65887	76243.7	15122.2	175	1
30_0h_3hebing_peak_610_lociStitched	chr1	12583520	12681703	30	66780	68620.1	7579.73	176	1
6_0h_3hebing_peak_36668_lociStitched	chr17	48103404	48145402	6	34928	67398.4	6371.1	177	1
6_0h_3hebing_peak_51193_lociStitched	chr2	228227101	228283761	6	55979	67278.1	6345.92	178	1
18_0h_3hebing_peak_36243_lociStitched	chr17	42600707	42688618	18	41828	71972.7	11129.5	179	1
33_0h_3hebing_peak_21871_lociStitched	chr12	104642124	104750897	33	61181	75586.4	14804	180	1
15_0h_3hebing_peak_22850_lociStitched	chr12	124836981	124909521	15	42953	68361.7	7848.83	181	1
17_0h_3hebing_peak_35245_lociStitched	chr17	19621728	19673859	17	33094	67765.1	7282.7	182	1
3_0h_3hebing_peak_53254_lociStitched	chr20	25188184	25236106	3	33256	66870.4	6838.47	183	1
53_0h_3hebing_peak_81731_lociStitched	chr7	80430800	80576836	53	89053	75632	15815.7	184	1
20_0h_3hebing_peak_85933_lociStitched	chr8	39888514	39983209	20	74191	70888.7	11155.1	185	1
0h_3hebing_peak_20035	chr12	52532770	52552844	1	20075	62785.4	3099.43	186	1
27_0h_3hebing_peak_20572_lociStitched	chr12	64235439	64317189	27	60269	69642.8	10186	187	1
0h_3hebing_peak_20065	chr12	52667772	52685078	1	17307	62194.3	2871.07	188	1
18_0h_3hebing_peak_30661_lociStitched	chr15	89592724	89692004	18	59873	72950.9	13670.9	189	1
14_0h_3hebing_peak_33572_lociStitched	chr16	73048781	73131914	14	46069	67312.8	8255.11	190	1
5_0h_3hebing_peak_45362_lociStitched	chr2	46857501	46899356	5	30835	65457	6416.37	191	1
31_0h_3hebing_peak_51626_lociStitched	chr2	235143742	235243892	31	54474	69123.5	10165.2	192	1
27_0h_3hebing_peak_20942_lociStitched	chr12	76299989	76395204	27	65144	71135.1	12330.3	193	1
21_0h_3hebing_peak_68680_lociStitched	chr5	39072851	39150872	21	47912	69329.5	10696.7	194	1
30_0h_3hebing_peak_7526_lociStitched	chr1	218488507	218613215	30	65593	72280.8	13904.9	195	1
18_0h_3hebing_peak_57073_lociStitched	chr22	40873638	40940551	18	59146	63620.9	5252.67	196	1
14_0h_3hebing_peak_48091_lociStitched	chr2	143607012	143654306	14	32708	62891.6	5041.54	197	1
0h_3hebing_peak_10792	chr10	46999784	47016338	1	16555	61297.8	4027.59	198	1
28_0h_3hebing_peak_15654_lociStitched	chr11	47989078	48089305	28	62652	68505.2	11295.6	199	1
14_0h_3hebing_peak_43090_lociStitched	chr19	49034924	49112854	14	39403	66178.2	9078.84	200	1
18_0h_3hebing_peak_27065_lociStitched	chr14	77362473	77431305	18	48880	63944.9	6896.97	201	1
63_0h_3hebing_peak_39713_lociStitched	chr18	45391555	45554896	63	97261	68995.2	12087.2	202	1
0h_3hebing_peak_10803	chr10	47052762	47059763	1	7002	58631.3	2130.4	203	1
13_0h_3hebing_peak_53604_lociStitched	chr20	35960538	36035907	13	42628	64402.8	7974.04	204	1
23_0h_3hebing_peak_9023_lociStitched	chr10	3085865	3176467	23	51464	64535.8	9033.02	205	1
20_0h_3hebing_peak_21409_lociStitched	chr12	92449989	92539659	20	60426	65907.4	10724.5	206	1
18_0h_3hebing_peak_46616_lociStitched	chr2	86113014	86192067	18	49998	65693	10632.6	207	1
10_0h_3hebing_peak_37909_lociStitched	chr17	73670806	73720574	10	41250	61841.7	6783.38	208	1
12_0h_3hebing_peak_37209_lociStitched	chr17	60853746	60909743	12	48929	62503.9	7453.2	209	1
9_0h_3hebing_peak_88571_lociStitched	chr8	131738277	131785718	9	38564	61521.5	6599.04	210	1
29_0h_3hebing_peak_82023_lociStitched	chr7	92344721	92466584	29	65479	67816.8	13258.7	211	1
5_0h_3hebing_peak_47336_lociStitched	chr2	110848054	110875091	5	22878	57575.3	3393.14	212	1
5_0h_3hebing_peak_44521_lociStitched	chr2	29327954	29357675	5	28839	58595	4475.98	213	1
38_0h_3hebing_peak_53671_lociStitched	chr20	36721209	36851582	38	84741	67050.8	13024.3	214	1
44_0h_3hebing_peak_84343_lociStitched	chr8	8368010	8538696	44	76779	71432.1	17768.4	215	1
15_0h_3hebing_peak_72500_lociStitched	chr5	156447310	156507375	15	49053	59680.6	6030.53	216	1
6_0h_3hebing_peak_59349_lociStitched	chr3	53253671	53311776	6	53172	58482.7	4869.2	217	1
18_0h_3hebing_peak_57357_lociStitched	chr22	45969238	46045088	18	57797	59693.9	6083.17	218	1
0h_3hebing_peak_82421	chr7	100736484	100774177	1	37694	57990.7	4459.08	219	1
14_0h_3hebing_peak_29545_lociStitched	chr15	67036396	67097988	14	39297	62503.6	9164.89	220	1
27_0h_3hebing_peak_79953_lociStitched	chr7	28057444	28143542	27	63239	63058.2	9763.51	221	1
15_0h_3hebing_peak_37722_lociStitched	chr17	70555724	70633416	15	39485	64041.5	11141	222	1
16_0h_3hebing_peak_28836_lociStitched	chr15	52126652	52182267	16	46187	61265.5	8625.89	223	1
0h_3hebing_peak_91458	chr9	97760459	97796500	1	36042	57186.3	4768.22	224	1
9_0h_3hebing_peak_12825_lociStitched	chr10	101501694	101550673	9	21492	57716.9	5505.24	225	1
21_0h_3hebing_peak_75773_lociStitched	chr6	43957177	44046857	21	65698	58480.3	6492.83	226	1
25_0h_3hebing_peak_91695_lociStitched	chr9	104072965	104151897	25	61807	59720	7751.12	227	1
28_0h_3hebing_peak_73080_lociStitched	chr5	173172693	173283618	28	68639	63548.9	11602.8	228	1
30_0h_3hebing_peak_13367_lociStitched	chr10	114778302	114899226	30	65295	65202.2	13313.7	229	1
23_0h_3hebing_peak_5491_lociStitched	chr1	164668795	164765607	23	67646	61601.5	9836.1	230	1
0h_3hebing_peak_72955	chr5	172189922	172215249	1	25328	54964.7	3211.46	231	1
8_0h_3hebing_peak_4918_lociStitched	chr1	151940222	151976558	8	33765	56408	4709.15	232	1
22_0h_3hebing_peak_60734_lociStitched	chr3	118893041	118961045	22	50466	59564.7	8010.87	233	1
30_0h_3hebing_peak_81554_lociStitched	chr7	77022065	77137962	30	66591	62827.8	11404.3	234	1
10_0h_3hebing_peak_26682_lociStitched	chr14	69398436	69455833	10	33620	57712.7	6359.59	235	1
23_0h_3hebing_peak_57385_lociStitched	chr22	46065624	46153489	23	62127	58799.3	7530.03	236	1
0h_3hebing_peak_20055	chr12	52622111	52651907	1	29797	55977.7	4835.89	237	1
12_0h_3hebing_peak_60111_lociStitched	chr3	98670592	98713541	12	35271	56074.2	5261.25	238	1
14_0h_3hebing_peak_60090_lociStitched	chr3	98593531	98646742	14	45875	57249.7	6741.83	239	1
9_0h_3hebing_peak_38050_lociStitched	chr17	75276145	75328278	9	32436	57570.5	7116.15	240	1
21_0h_3hebing_peak_54540_lociStitched	chr20	52350410	52427336	21	58038	58994.5	8554.17	241	1
24_0h_3hebing_peak_3051_lociStitched	chr1	65347138	65469769	24	66282	60150.5	9724.64	242	1
36_0h_3hebing_peak_54595_lociStitched	chr20	52440299	52560885	36	53950	63392.1	12987.1	243	1
11_0h_3hebing_peak_5138_lociStitched	chr1	156056219	156101227	11	34762	55386.8	5058.9	244	1
7_0h_3hebing_peak_34729_lociStitched	chr17	9701609	9750723	7	33149	56962.4	6704.06	245	1
10_0h_3hebing_peak_21952_lociStitched	chr12	106472039	106534452	10	51288	59448.4	9212.16	246	1
0h_3hebing_peak_16385	chr11	67773366	67789282	1	15917	52163.1	1979.95	247	1
33_0h_3hebing_peak_19099_lociStitched	chr12	20603447	20721225	33	64399	64212.6	14050.9	248	1
16_0h_3hebing_peak_89387_lociStitched	chr9	12760108	12827315	16	42810	57334.3	7204.59	249	1
14_0h_3hebing_peak_41985_lociStitched	chr19	33515273	33572954	14	41748	59953.6	9846.15	250	1
0h_3hebing_peak_11695	chr10	74064358	74093145	1	28788	53296.3	3235.66	251	1
14_0h_3hebing_peak_70024_lociStitched	chr5	76055207	76136217	14	60815	58408.2	8376.43	252	1
12_0h_3hebing_peak_53875_lociStitched	chr20	43306556	43379242	12	49175	58047	8249.86	253	1
20_0h_3hebing_peak_78200_lociStitched	chr6	142596797	142710652	20	80392	58327.9	8709.91	254	1
26_0h_3hebing_peak_57250_lociStitched	chr22	43314072	43430679	26	70389	58315.2	8698.88	255	1
16_0h_3hebing_peak_29974_lociStitched	chr15	72022727	72100741	16	46407	59735.3	10204.2	256	1
30_0h_3hebing_peak_13054_lociStitched	chr10	104870359	105015721	30	48645	64598.9	15146.7	257	1
14_0h_3hebing_peak_51259_lociStitched	chr2	228653068	228756556	14	64187	59536.6	10090.1	258	1
13_0h_3hebing_peak_83497_lociStitched	chr7	134102555	134169506	13	43723	61675.3	12285.5	259	1
36_0h_3hebing_peak_49514_lociStitched	chr2	189951371	190101003	36	74028	64401.6	15038	260	1
25_0h_3hebing_peak_3123_lociStitched	chr1	66663338	66767461	25	78985	57923.6	8590.15	261	1
37_0h_3hebing_peak_49667_lociStitched	chr2	191698623	191825465	37	67137	62127.2	12937.9	262	1
0h_3hebing_peak_16157	chr11	65183000	65204517	1	21518	52387.4	3283.49	263	1
19_0h_3hebing_peak_29936_lociStitched	chr15	71676714	71764605	19	54513	60706.3	11636.8	264	1
11_0h_3hebing_peak_38485_lociStitched	chr17	80223227	80263057	11	33763	54399.8	5337.22	265	1
16_0h_3hebing_peak_89195_lociStitched	chr9	4119132	4179813	16	54046	56081.4	7196.77	266	1
23_0h_3hebing_peak_22441_lociStitched	chr12	116783913	116874829	23	48827	60359.1	11728.2	267	1
10_0h_3hebing_peak_43345_lociStitched	chr19	54480894	54545377	10	38169	56454.9	7957.2	268	1
29_0h_3hebing_peak_85970_lociStitched	chr8	40188440	40315834	29	62869	62040.9	13669.4	269	1
29_0h_3hebing_peak_50940_lociStitched	chr2	224538865	224630827	29	49016	57071.6	8727.19	270	1
14_0h_3hebing_peak_6041_lociStitched	chr1	181041537	181112253	14	59344	56572.8	8436.42	271	1
1_0h_3hebing_peak_41508_lociStitched	chr19	13943550	13977420	1	33871	50517.1	2435.25	272	1
26_0h_3hebing_peak_40791_lociStitched	chr19	2461086	2555661	26	57824	54380.6	6345.98	273	1
36_0h_3hebing_peak_29647_lociStitched	chr15	68126044	68254843	36	62403	64670	16705.2	274	1
8_0h_3hebing_peak_45336_lociStitched	chr2	46520815	46567724	8	44471	55113.4	7158.31	275	1
8_0h_3hebing_peak_45413_lociStitched	chr2	47164734	47216500	8	31257	55104.9	7267.95	276	1
0h_3hebing_peak_82169	chr7	95058593	95075621	1	17029	49926.1	2121.69	277	1
18_0h_3hebing_peak_30487_lociStitched	chr15	85521633	85624544	18	40336	62322.9	14561.9	278	1
20_0h_3hebing_peak_80208_lociStitched	chr7	34069080	34136315	20	49470	54850.3	7200.87	279	1
21_0h_3hebing_peak_90175_lociStitched	chr9	37998812	38071121	21	54344	55453.8	7874.45	280	1
26_0h_3hebing_peak_68207_lociStitched	chr5	16847775	16937377	26	60119	57434.9	9856.22	281	1
14_0h_3hebing_peak_35066_lociStitched	chr17	17584227	17657303	14	32072	57313.5	9748.34	282	1
16_0h_3hebing_peak_92919_lociStitched	chr9	130266471	130349197	16	49571	55285.8	8065.78	283	1
28_0h_3hebing_peak_68273_lociStitched	chr5	17212965	17327213	28	55705	60391.5	13184.2	284	1
5_0h_3hebing_peak_29918_lociStitched	chr15	71564953	71596734	5	31120	52054.1	4976.9	285	1
22_0h_3hebing_peak_15702_lociStitched	chr11	56643467	56724076	22	45822	55918.5	8995.96	286	1
22_0h_3hebing_peak_30742_lociStitched	chr15	90686289	90765186	22	47734	56845.3	10090.9	287	1
10_0h_3hebing_peak_50104_lociStitched	chr2	201979267	202023569	10	32227	51629.6	4935.24	288	1
42_0h_3hebing_peak_69073_lociStitched	chr5	55273776	55451105	42	79188	63714.3	17147.7	289	1
18_0h_3hebing_peak_95325_lociStitched	chrX	106136582	106221298	18	67662	52710.3	6294.4	290	1
13_0h_3hebing_peak_414_lociStitched	chr1	8928242	8978829	13	44762	50642.6	4249.31	291	1
40_0h_3hebing_peak_85273_lociStitched	chr8	27711506	27816528	40	69391	57804.1	11573.4	292	1
10_0h_3hebing_peak_64315_lociStitched	chr4	39497151	39570807	10	52211	51905.4	5936.67	293	1
19_0h_3hebing_peak_29345_lociStitched	chr15	63623588	63698045	19	37766	56721.3	10900.5	294	1
10_0h_3hebing_peak_22607_lociStitched	chr12	120665119	120731931	10	30215	53783.7	7990.72	295	1
3_0h_3hebing_peak_81194_lociStitched	chr7	73112415	73141414	3	28530	48863.3	3108.69	296	1
25_0h_3hebing_peak_78517_lociStitched	chr6	151308119	151410524	25	70936	53568.1	7926.15	297	1
13_0h_3hebing_peak_88215_lociStitched	chr8	128738693	128790664	13	37583	52859.7	7239.56	298	1
26_0h_3hebing_peak_42274_lociStitched	chr19	39542077	39619532	26	45143	57897.6	12338.6	299	1
0h_3hebing_peak_57429	chr22	46460195	46484780	1	24586	47611.3	2060.22	300	1
4_0h_3hebing_peak_6702_lociStitched	chr1	200856834	200893910	4	25930	49118.3	3826.24	301	1
11_0h_3hebing_peak_2227_lociStitched	chr1	43379410	43437571	11	43146	49809.1	4711.04	302	1
23_0h_3hebing_peak_66459_lociStitched	chr4	139101614	139198244	23	59350	52170.5	7150.62	303	1
4_0h_3hebing_peak_89671_lociStitched	chr9	21674380	21693465	4	17474	47283.1	2599.38	304	1
8_0h_3hebing_peak_45871_lociStitched	chr2	62791249	62852554	8	19565	52599.7	7969.65	305	1
37_0h_3hebing_peak_88385_lociStitched	chr8	129501481	129625461	37	51971	61791.6	17208.4	306	1
36_0h_3hebing_peak_4184_lociStitched	chr1	110413858	110549280	36	61302	55103.2	10562.9	307	1
27_0h_3hebing_peak_44555_lociStitched	chr2	30453511	30529057	27	52603	54921.9	10417.8	308	1
21_0h_3hebing_peak_45471_lociStitched	chr2	47492099	47589006	21	56933	56613.1	12161.8	309	1
39_0h_3hebing_peak_67506_lociStitched	chr4	175284991	175393707	39	79821	52488.1	8110.21	310	1
18_0h_3hebing_peak_77413_lociStitched	chr6	126210131	126274994	18	45400	50002.9	5675.51	311	1
26_0h_3hebing_peak_70538_lociStitched	chr5	95093628	95206864	26	72542	55768.7	11448.2	312	1
10_0h_3hebing_peak_69232_lociStitched	chr5	58180576	58236917	10	38480	51208.3	6986.28	313	1
0h_3hebing_peak_36327	chr17	43296403	43310475	1	14073	46512.2	2334.54	314	1
3_0h_3hebing_peak_42045_lociStitched	chr19	35484417	35504630	3	17426	48218.1	4078.98	315	1
10_0h_3hebing_peak_34889_lociStitched	chr17	15533020	15572962	10	19293	50131.2	5999.29	316	1
14_0h_3hebing_peak_5645_lociStitched	chr1	169071563	169132324	14	39294	50911.6	6835.61	317	1
17_0h_3hebing_peak_77665_lociStitched	chr6	133867950	133969160	17	60069	51738.6	7752.69	318	1
46_0h_3hebing_peak_31563_lociStitched	chr16	11622156	11772170	46	66476	58340.4	14371.3	319	1
0h_3hebing_peak_18514	chr12	6439047	6456102	1	17056	46875.7	2938.58	320	1
28_0h_3hebing_peak_46574_lociStitched	chr2	85905491	86002096	28	61129	56484.9	12568.3	321	1
16_0h_3hebing_peak_49700_lociStitched	chr2	191874594	191921334	16	37604	48665.7	5127.38	322	1
22_0h_3hebing_peak_35381_lociStitched	chr17	25852589	25928726	22	52538	53767.9	10232.8	323	1
16_0h_3hebing_peak_55723_lociStitched	chr21	44982391	45039860	16	44480	48078.6	4614.76	324	1
18_0h_3hebing_peak_45453_lociStitched	chr2	47395347	47454123	18	40080	51981.5	8651.83	325	1
23_0h_3hebing_peak_9168_lociStitched	chr10	4692186	4783913	23	56688	52853.1	9622.16	326	1
18_0h_3hebing_peak_49713_lociStitched	chr2	192018911	192114347	18	41206	53472.8	10364.3	327	1
0h_3hebing_peak_22700	chr12	122219261	122244946	1	25686	46184.2	3131	328	1
10_0h_3hebing_peak_27071_lociStitched	chr14	77488248	77543870	10	35721	48964	5918.18	329	1
13_0h_3hebing_peak_16230_lociStitched	chr11	65867487	65925226	13	38441	49326.4	6530.28	330	1
9_0h_3hebing_peak_49421_lociStitched	chr2	188389854	188446776	9	36464	48298.3	5504.36	331	1
12_0h_3hebing_peak_93787_lociStitched	chrX	9964009	10021498	12	49934	47393.9	4633.61	332	1
19_0h_3hebing_peak_44444_lociStitched	chr2	28548776	28632450	19	29977	52898.7	10308.6	333	1
35_0h_3hebing_peak_50063_lociStitched	chr2	201566425	201679321	35	61685	53885.3	11617	334	1
29_0h_3hebing_peak_90573_lociStitched	chr9	74318237	74422407	29	58196	52418.3	10229.5	335	1
0h_3hebing_peak_9230	chr10	5107756	5125590	1	17835	44720.5	2577.01	336	1
59_0h_3hebing_peak_64506_lociStitched	chr4	41386737	41545040	59	103869	54028.8	12062.7	337	1
22_0h_3hebing_peak_43728_lociStitched	chr2	9767508	9855710	22	46568	53168.2	11281	338	1
0h_3hebing_peak_72973	chr5	172278225	172304423	1	26199	45076.3	3196.16	339	1
35_0h_3hebing_peak_87345_lociStitched	chr8	102036034	102175112	35	54217	56104.1	14255.5	340	1
17_0h_3hebing_peak_61187_lociStitched	chr3	129305756	129393903	17	51337	48542.6	6707.99	341	1
17_0h_3hebing_peak_61070_lociStitched	chr3	127448549	127543612	17	50286	48320.5	6816.02	342	1
32_0h_3hebing_peak_65635_lociStitched	chr4	95532182	95627026	32	57807	50153.5	8687.71	343	1
12_0h_3hebing_peak_89837_lociStitched	chr9	33126237	33185657	12	24144	48148	6762	344	1
14_0h_3hebing_peak_38125_lociStitched	chr17	76265592	76357712	14	38597	52572.9	11201.8	345	1
11_0h_3hebing_peak_36010_lociStitched	chr17	40044784	40082519	11	25090	46259.3	5075.36	346	1
47_0h_3hebing_peak_48398_lociStitched	chr2	153251257	153400665	47	71355	56909.5	15777.5	347	1
8_0h_3hebing_peak_88476_lociStitched	chr8	130983076	131030193	8	26305	47456.2	6374.93	348	1
17_0h_3hebing_peak_80915_lociStitched	chr7	55085572	55159668	17	54040	49748.1	8780.38	349	1
9_0h_3hebing_peak_35075_lociStitched	chr17	17713450	17763652	9	23323	47576.4	6651.77	350	1
27_0h_3hebing_peak_3763_lociStitched	chr1	94117402	94225596	27	53583	49444.7	8547.33	351	1
24_0h_3hebing_peak_60558_lociStitched	chr3	112449720	112546375	24	59683	51188.5	10293.8	352	1
33_0h_3hebing_peak_58336_lociStitched	chr3	25451850	25555696	33	47513	51466.1	10633.8	353	1
8_0h_3hebing_peak_27865_lociStitched	chr14	105131566	105174974	8	22709	45066.2	4258.32	354	1
0h_3hebing_peak_36966	chr17	56021980	56034258	1	12279	42673.4	2009.91	355	1
8_0h_3hebing_peak_22738_lociStitched	chr12	122878586	122916647	8	27038	44950	4350.37	356	1
23_0h_3hebing_peak_24603_lociStitched	chr13	95868824	95968044	23	49048	47774.4	7193.45	357	1
21_0h_3hebing_peak_39352_lociStitched	chr18	24008820	24105311	21	51753	48168.3	7690.33	358	1
17_0h_3hebing_peak_78819_lociStitched	chr6	160757778	160822948	17	41708	45495.2	5083.26	359	1
7_0h_3hebing_peak_17824_lociStitched	chr11	114150024	114194759	7	42189	43925.3	3654.85	360	1
21_0h_3hebing_peak_48255_lociStitched	chr2	150975014	151045824	21	53363	47258.6	7003.11	361	1
0h_3hebing_peak_88227	chr8	128805469	128825359	1	19891	43177.2	3200.3	362	1
25_0h_3hebing_peak_34399_lociStitched	chr17	2827539	2916915	25	49845	50703	10841.3	363	1
12_0h_3hebing_peak_92547_lociStitched	chr9	119301949	119339650	12	33466	43997.1	4169.73	364	1
9_0h_3hebing_peak_7554_lociStitched	chr1	218632164	218676502	9	36261	45224.8	5449.14	365	1
3_0h_3hebing_peak_71473_lociStitched	chr5	133836917	133864395	3	19901	42788.7	3050.06	366	1
19_0h_3hebing_peak_19338_lociStitched	chr12	31620269	31688457	19	40412	48215.7	8605.33	367	1
2_0h_3hebing_peak_29984_lociStitched	chr15	72508768	72531621	2	17780	43167	3736.47	368	1
6_0h_3hebing_peak_41486_lociStitched	chr19	13251611	13292930	6	24353	42463.5	3107.19	369	1
24_0h_3hebing_peak_1825_lociStitched	chr1	33166324	33258134	24	49247	45996.8	6647.04	370	1
6_0h_3hebing_peak_38667_lociStitched	chr18	3440522	3468666	6	25226	41650.3	2423.2	371	1
17_0h_3hebing_peak_29856_lociStitched	chr15	71032731	71132290	17	39783	52397.9	13261.3	372	1
24_0h_3hebing_peak_6772_lociStitched	chr1	201404539	201482726	24	44031	47193.7	8178.36	373	1
21_0h_3hebing_peak_28222_lociStitched	chr15	33110198	33167551	21	46228	47499.8	8493.98	374	1
17_0h_3hebing_peak_8094_lociStitched	chr1	228743952	228785121	17	31409	50699.6	11906.1	375	1
23_0h_3hebing_peak_85403_lociStitched	chr8	29313376	29389104	23	39656	47186.1	8405.81	376	1
30_0h_3hebing_peak_24661_lociStitched	chr13	97857720	97998265	30	60510	49317.2	10583	377	1
30_0h_3hebing_peak_12630_lociStitched	chr10	96961944	97070944	30	54065	50085.5	11412.3	378	1
17_0h_3hebing_peak_55693_lociStitched	chr21	44724415	44771638	17	31188	42302.4	3692.84	379	1
9_0h_3hebing_peak_1973_lociStitched	chr1	37917164	37974882	9	46153	42624.7	4017.17	380	1
22_0h_3hebing_peak_81690_lociStitched	chr7	80327025	80415539	22	47944	48222.4	9701.13	381	1
20_0h_3hebing_peak_58574_lociStitched	chr3	30618116	30709155	20	45504	48851.5	10414.9	382	1
8_0h_3hebing_peak_30594_lociStitched	chr15	88915747	88947540	8	27523	42427.8	4075.86	383	1
17_0h_3hebing_peak_56776_lociStitched	chr22	36720901	36795862	17	50337	44421.9	6199.27	384	1
11_0h_3hebing_peak_12888_lociStitched	chr10	102098470	102137507	11	30048	42628.4	4418.99	385	1
29_0h_3hebing_peak_42669_lociStitched	chr19	45080518	45163579	29	46993	48657.1	10449.1	386	1
0h_3hebing_peak_9208	chr10	4980263	5002006	1	21744	41283.4	3085.33	387	1
11_0h_3hebing_peak_21228_lociStitched	chr12	88170444	88222900	11	41582	44487.9	6425.86	388	1
14_0h_3hebing_peak_53017_lociStitched	chr20	19836390	19896279	14	27897	46773.3	8731.82	389	1
47_0h_3hebing_peak_64407_lociStitched	chr4	40447524	40598701	47	75221	49132.5	11156.9	390	1
21_0h_3hebing_peak_73098_lociStitched	chr5	173304837	173402295	21	49791	47900.6	10096.6	391	1
14_0h_3hebing_peak_44036_lociStitched	chr2	20363940	20432381	14	29452	46273	8507.22	392	1
28_0h_3hebing_peak_69864_lociStitched	chr5	72887145	72990923	28	49729	49284.2	11519.4	393	1
11_0h_3hebing_peak_76833_lociStitched	chr6	106016766	106070694	11	32379	41794.2	4082.35	394	1
23_0h_3hebing_peak_81292_lociStitched	chr7	73980313	74087864	23	42635	47569.8	9905.45	395	1
7_0h_3hebing_peak_72669_lociStitched	chr5	159324236	159375828	7	27178	43455.9	5804.1	396	1
19_0h_3hebing_peak_72258_lociStitched	chr5	149815462	149904050	19	46257	47031.4	9416.9	397	1
22_0h_3hebing_peak_59073_lociStitched	chr3	46950736	47040057	22	46062	44249.6	6636.55	398	1
13_0h_3hebing_peak_81271_lociStitched	chr7	73863592	73916377	13	26312	42238.6	4634.52	399	1
13_0h_3hebing_peak_14927_lociStitched	chr11	27395497	27452432	13	37624	44471.9	6951.76	400	1
6_0h_3hebing_peak_39788_lociStitched	chr18	46446855	46487574	6	35307	40910.4	3428.54	401	1
13_0h_3hebing_peak_81451_lociStitched	chr7	75910452	75971017	13	33449	43746.1	6286.65	402	1
21_0h_3hebing_peak_92175_lociStitched	chr9	114859852	114943828	21	49648	45951.7	8607.54	403	1
24_0h_3hebing_peak_68108_lociStitched	chr5	14141397	14219589	24	46662	46837	9539.42	404	1
30_0h_3hebing_peak_57981_lociStitched	chr3	14410937	14515052	30	47193	47559.7	10505.2	405	1
3_0h_3hebing_peak_33368_lociStitched	chr16	69422188	69460278	3	34892	40885.8	3831.85	406	1
14_0h_3hebing_peak_29279_lociStitched	chr15	63177450	63234404	14	31603	45238.6	8292.5	407	1
11_0h_3hebing_peak_93355_lociStitched	chr9	137250575	137307248	11	34815	41473.3	4545.17	408	1
14_0h_3hebing_peak_89222_lociStitched	chr9	4257955	4319206	14	34909	43629.1	6713.11	409	1
10_0h_3hebing_peak_16453_lociStitched	chr11	69041565	69089596	10	22465	42104	5230.58	410	1
2_0h_3hebing_peak_87010_lociStitched	chr8	90888961	90918120	2	25032	40233.6	3373.7	411	1
26_0h_3hebing_peak_19644_lociStitched	chr12	46822275	46891853	26	47004	45935.4	9100.8	412	1
30_0h_3hebing_peak_44479_lociStitched	chr2	28788562	28887854	30	58776	49080	12262.6	413	1
22_0h_3hebing_peak_93944_lociStitched	chrX	12988659	13052005	22	52194	41922.4	5219.71	414	1
22_0h_3hebing_peak_38064_lociStitched	chr17	75350311	75427030	22	41262	45931.7	9367.39	415	1
14_0h_3hebing_peak_83068_lociStitched	chr7	116310614	116371866	14	34173	43660.4	7166.48	416	1
36_0h_3hebing_peak_37409_lociStitched	chr17	64219672	64313747	36	41288	48552.1	12079.2	417	1
12_0h_3hebing_peak_13537_lociStitched	chr10	119097675	119137079	12	32808	40574.3	4149.24	418	1
11_0h_3hebing_peak_36817_lociStitched	chr17	53499496	53542127	11	38341	42341.1	6006.71	419	1
32_0h_3hebing_peak_55141_lociStitched	chr21	33775625	33871927	32	53878	42748.5	6577.43	420	1
14_0h_3hebing_peak_94286_lociStitched	chrX	23794805	23842837	14	42964	39828.1	3732.09	421	1
24_0h_3hebing_peak_48667_lociStitched	chr2	161197916	161291675	24	60900	46335.7	10294.7	422	1
11_0h_3hebing_peak_40634_lociStitched	chr19	734305	802274	11	31194	40326	4370.41	423	1
28_0h_3hebing_peak_62959_lociStitched	chr3	187919982	188017891	28	63849	44098.2	8165.61	424	1
23_0h_3hebing_peak_21436_lociStitched	chr12	92932702	93019004	23	48136	45835	9950.62	425	1
12_0h_3hebing_peak_11510_lociStitched	chr10	71185986	71239980	12	29729	41694.2	5836.75	426	1
29_0h_3hebing_peak_12563_lociStitched	chr10	95749580	95854938	29	52325	47632.4	11789.6	427	1
32_0h_3hebing_peak_59638_lociStitched	chr3	64128844	64254986	32	52700	45928.3	10091.4	428	1
13_0h_3hebing_peak_14447_lociStitched	chr11	10877508	10930828	13	35567	41786.9	6035.82	429	1
10_0h_3hebing_peak_49198_lociStitched	chr2	178091151	178141691	10	33797	41331.6	5609.94	430	1
7_0h_3hebing_peak_11771_lociStitched	chr10	75639628	75672648	7	26871	39458.9	3856.74	431	1
0h_3hebing_peak_10809	chr10	47072273	47088449	1	16177	39629.6	4170.17	432	1
0h_3hebing_peak_42703	chr19	45219140	45232777	1	13638	37233.1	1961	433	1
24_0h_3hebing_peak_84003_lociStitched	chr7	151373546	151456767	24	56864	43433	8188.95	434	1
26_0h_3hebing_peak_51204_lociStitched	chr2	228307916	228383824	26	44618	43237.2	8023.48	435	1
17_0h_3hebing_peak_59035_lociStitched	chr3	45634103	45720103	17	50033	41761.6	6561.8	436	1
6_0h_3hebing_peak_52955_lociStitched	chr20	17535045	17568179	6	20602	39870.1	4758.04	437	1
8_0h_3hebing_peak_35128_lociStitched	chr17	18615352	18637359	8	14742	38479.2	3455.1	438	1
21_0h_3hebing_peak_24169_lociStitched	chr13	67635897	67723061	21	57962	41106.5	6084.05	439	1
27_0h_3hebing_peak_93961_lociStitched	chrX	13065751	13150193	27	54765	41587.7	6569.59	440	1
15_0h_3hebing_peak_1210_lociStitched	chr1	23503263	23552157	15	39628	38596.9	3642.6	441	1
8_0h_3hebing_peak_78703_lociStitched	chr6	158444255	158493749	8	33958	38709.3	3840.73	442	1
12_0h_3hebing_peak_37734_lociStitched	chr17	70676571	70723870	12	40503	41812.3	7014.44	443	1
16_0h_3hebing_peak_78943_lociStitched	chr6	166377236	166424700	16	32034	38816.1	4039.19	444	1
11_0h_3hebing_peak_89701_lociStitched	chr9	22123223	22173268	11	43209	40041	5304.77	445	1
13_0h_3hebing_peak_65556_lociStitched	chr4	90166083	90238336	13	40763	40375	5715.21	446	1
0h_3hebing_peak_30846	chr15	93340128	93356253	1	16126	37044	2402.62	447	1
37_0h_3hebing_peak_37300_lociStitched	chr17	62645415	62733089	37	47590	45581.7	10941.7	448	1
7_0h_3hebing_peak_94680_lociStitched	chrX	46170474	46203789	7	23078	37389.4	2801.79	449	1
14_0h_3hebing_peak_46938_lociStitched	chr2	101456499	101524373	14	41721	41837.5	7303.24	450	1
10_0h_3hebing_peak_55816_lociStitched	chr21	46728444	46807555	10	35700	39903.6	5537.77	451	1
9_0h_3hebing_peak_36083_lociStitched	chr17	40669230	40707828	9	19456	39370	5075.64	452	1
21_0h_3hebing_peak_55343_lociStitched	chr21	38218384	38302473	21	51502	40757.9	6466.44	453	1
19_0h_3hebing_peak_239_lociStitched	chr1	7315468	7373605	19	30483	38411.1	4238.19	454	1
11_0h_3hebing_peak_30468_lociStitched	chr15	85447458	85499603	11	28311	40459.3	6304.33	455	1
35_0h_3hebing_peak_9543_lociStitched	chr10	14569547	14668282	35	55143	44924.4	10791.7	456	1
24_0h_3hebing_peak_11019_lociStitched	chr10	54195135	54259233	24	42929	41131.7	6999.5	457	1
8_0h_3hebing_peak_9246_lociStitched	chr10	5310600	5342150	8	21468	38030.4	3959.53	458	1
15_0h_3hebing_peak_81429_lociStitched	chr7	75696220	75760389	15	43848	40022.2	6211.56	459	1
6_0h_3hebing_peak_21656_lociStitched	chr12	96178671	96210546	6	29731	37959.9	4162.88	460	1
12_0h_3hebing_peak_17115_lociStitched	chr11	86399094	86480842	12	35351	43735.2	9973.26	461	1
9_0h_3hebing_peak_27020_lociStitched	chr14	75982934	76029742	9	43940	38270.2	4722.93	462	1
6_0h_3hebing_peak_43787_lociStitched	chr2	10521417	10550127	6	24098	37380.4	3898.82	463	1
9_0h_3hebing_peak_34222_lociStitched	chr17	182137	208459	9	15348	36850.8	3474.5	464	1
14_0h_3hebing_peak_33884_lociStitched	chr16	81728548	81792617	14	40931	39863.7	6528.63	465	1
0h_3hebing_peak_9232	chr10	5130845	5152678	1	21834	36015.7	2718.21	466	1
8_0h_3hebing_peak_52738_lociStitched	chr20	10680690	10721007	8	22041	39417.9	6148.34	467	1
20_0h_3hebing_peak_15031_lociStitched	chr11	28829412	28909527	20	31032	41331.3	8067.58	468	1
0h_3hebing_peak_53993	chr20	45992764	46024495	1	31732	36630.3	3388.87	469	1
10_0h_3hebing_peak_28065_lociStitched	chr15	29948912	29994842	10	22870	39646.8	6439.39	470	1
26_0h_3hebing_peak_90669_lociStitched	chr9	75123850	75218041	26	50168	43120.6	9927.73	471	1
17_0h_3hebing_peak_1775_lociStitched	chr1	32370521	32430139	17	40607	38018.4	4840.98	472	1
8_0h_3hebing_peak_38409_lociStitched	chr17	79448165	79487369	8	15866	37733.8	4579.03	473	1
19_0h_3hebing_peak_18750_lociStitched	chr12	12518199	12611307	19	50904	43928.4	10791.2	474	1
10_0h_3hebing_peak_33012_lociStitched	chr16	57892540	57935367	10	32532	37623.5	4509.68	475	1
2_0h_3hebing_peak_88180_lociStitched	chr8	128210973	128240310	2	23762	37551.4	4438.69	476	1
20_0h_3hebing_peak_88821_lociStitched	chr8	141998000	142054691	20	36938	41072.6	8004.77	477	1
1_0h_3hebing_peak_36310_lociStitched	chr17	43198717	43210999	1	12283	34942.3	1923.36	478	1
0h_3hebing_peak_41801	chr19	18471454	18501558	1	30105	35303	2299.95	479	1
9_0h_3hebing_peak_84953_lociStitched	chr8	22831042	22879129	9	31191	37974.3	4972.2	480	1
9_0h_3hebing_peak_83486_lociStitched	chr7	134039574	134062670	9	19489	37027.5	4078.75	481	1
7_0h_3hebing_peak_65050_lociStitched	chr4	74961257	75001031	7	31618	35959.7	3030.78	482	1
0h_3hebing_peak_52252	chr20	3784528	3795302	1	10775	34540.4	1633.34	483	1
17_0h_3hebing_peak_3618_lociStitched	chr1	90350223	90423839	17	51573	39149	6264.72	484	1
16_0h_3hebing_peak_51571_lociStitched	chr2	234710444	234768074	16	36364	39211.5	6327.77	485	1
0h_3hebing_peak_42698	chr19	45183594	45202144	1	18551	35326.6	2643.38	486	1
24_0h_3hebing_peak_44846_lociStitched	chr2	37980758	38060408	24	41781	43504.8	10888.2	487	1
26_0h_3hebing_peak_88514_lociStitched	chr8	131489328	131554517	26	46651	41362.4	8852.67	488	1
1_0h_3hebing_peak_96095_lociStitched	chrX	153754323	153777105	1	22783	34407.7	1925.08	489	1
4_0h_3hebing_peak_40698_lociStitched	chr19	1244257	1268236	4	23090	34043	1575.42	490	1
10_0h_3hebing_peak_38483_lociStitched	chr17	80162033	80206157	10	27986	37673.1	5303.7	491	1
8_0h_3hebing_peak_94304_lociStitched	chrX	23889370	23921313	8	25263	34808.3	2462.81	492	1
25_0h_3hebing_peak_87281_lociStitched	chr8	101423208	101526032	25	55519	42579.4	10251.6	493	1
25_0h_3hebing_peak_13627_lociStitched	chr10	121009420	121101655	25	36167	41330.5	9048.25	494	1
16_0h_3hebing_peak_77456_lociStitched	chr6	127416042	127469944	16	41041	36561.7	4317.55	495	1
17_0h_3hebing_peak_29061_lociStitched	chr15	58707397	58770292	17	34242	40919.5	8679.51	496	1
5_0h_3hebing_peak_11428_lociStitched	chr10	69827187	69867483	5	30434	36830.5	4630.01	497	1
5_0h_3hebing_peak_9774_lociStitched	chr10	21799886	21825172	5	19850	34945.3	2771.35	498	1
20_0h_3hebing_peak_87777_lociStitched	chr8	122706127	122764051	20	36854	38293.6	6122.57	499	1
27_0h_3hebing_peak_58061_lociStitched	chr3	15779037	15858676	27	43451	40592	8441.73	500	1
26_0h_3hebing_peak_45014_lociStitched	chr2	42273299	42375429	26	50325	45662.3	13522	501	1
26_0h_3hebing_peak_55492_lociStitched	chr21	40105424	40227019	26	56202	40637	8523.81	502	1
28_0h_3hebing_peak_67257_lociStitched	chr4	169395286	169490805	28	51590	39382.5	7374.07	503	1
9_0h_3hebing_peak_71334_lociStitched	chr5	131689474	131727627	9	24922	36081.3	4128.15	504	1
5_0h_3hebing_peak_24881_lociStitched	chr13	109892766	109930326	5	36271	34968.4	3034.85	505	1
0h_3hebing_peak_51555	chr2	234646816	234676527	1	29712	35314.5	3523.72	506	1
14_0h_3hebing_peak_10201_lociStitched	chr10	32201265	32267671	14	29766	38376	6633.96	507	1
12_0h_3hebing_peak_8245_lociStitched	chr1	231512209	231561568	12	35017	37438.8	5883.59	508	1
8_0h_3hebing_peak_42555_lociStitched	chr19	43327660	43362876	8	23893	38381.9	6831.9	509	1
12_0h_3hebing_peak_7015_lociStitched	chr1	204375501	204420865	12	26249	36481.7	4940.14	510	1
2_0h_3hebing_peak_38329_lociStitched	chr17	78225885	78238390	2	12336	33248.3	1741.95	511	1
10_0h_3hebing_peak_53483_lociStitched	chr20	33826237	33866568	10	23035	35830.1	4339.62	512	1
9_0h_3hebing_peak_91130_lociStitched	chr9	89983463	90024233	9	31437	35942.8	4456.16	513	1
10_0h_3hebing_peak_57870_lociStitched	chr3	12327796	12397428	10	40886	38673.6	7220.84	514	1
5_0h_3hebing_peak_15976_lociStitched	chr11	62305464	62329028	5	23169	34292.7	2886.59	515	1
8_0h_3hebing_peak_35659_lociStitched	chr17	33373473	33422871	8	30109	38357.5	7014.52	516	1
8_0h_3hebing_peak_35995_lociStitched	chr17	39928060	39958303	8	23290	35332.9	4022.32	517	1
0h_3hebing_peak_27785	chr14	103569591	103593124	1	23534	33659.2	2376.83	518	1
8_0h_3hebing_peak_48161_lociStitched	chr2	145753370	145798951	8	32558	35931.5	4731.31	519	1
19_0h_3hebing_peak_88447_lociStitched	chr8	130690395	130743682	19	36559	39336.5	8232.84	520	1
13_0h_3hebing_peak_85898_lociStitched	chr8	38854330	38900592	13	24370	36061.2	4963.91	521	1
3_0h_3hebing_peak_15162_lociStitched	chr11	33060062	33094952	3	27897	34921.4	3858.83	522	1
16_0h_3hebing_peak_72362_lociStitched	chr5	153644287	153700478	16	34495	37350.2	6321.49	523	1
9_0h_3hebing_peak_14402_lociStitched	chr11	10294014	10353041	9	28365	37653.3	6652.34	524	1
2_0h_3hebing_peak_84982_lociStitched	chr8	23199500	23216251	2	16645	33046.4	2085.5	525	1
4_0h_3hebing_peak_89443_lociStitched	chr9	14302539	14327481	4	17912	33581.9	2636.37	526	1
22_0h_3hebing_peak_42928_lociStitched	chr19	47359522	47462851	22	38614	45320.1	14414.4	527	1
20_0h_3hebing_peak_22332_lociStitched	chr12	115048153	115123836	20	41713	38492.4	7606.14	528	1
17_0h_3hebing_peak_30548_lociStitched	chr15	86085765	86163081	17	33337	41480	10607.8	529	1
1_0h_3hebing_peak_27900_lociStitched	chr14	105551979	105561296	1	9318	31829.7	995.056	530	1
35_0h_3hebing_peak_26780_lociStitched	chr14	70439069	70542989	35	60119	40674.3	9851.62	531	1
6_0h_3hebing_peak_28742_lociStitched	chr15	50115684	50163223	6	29296	37223	6413.01	532	1
17_0h_3hebing_peak_77523_lociStitched	chr6	129948930	130017628	17	47832	35990.9	5234.79	533	1
23_0h_3hebing_peak_51732_lociStitched	chr2	235858958	235939805	23	42048	38232.5	7551.11	534	1
11_0h_3hebing_peak_83535_lociStitched	chr7	134273731	134305583	11	23172	35502.2	4838.32	535	1
23_0h_3hebing_peak_74099_lociStitched	chr6	12443134	12517037	23	35037	36848	6259.58	536	1
34_0h_3hebing_peak_49009_lociStitched	chr2	173832518	173926662	34	50637	40773.8	10205.2	537	1
23_0h_3hebing_peak_69893_lociStitched	chr5	73021592	73123449	23	46053	41975.3	11408	538	1
8_0h_3hebing_peak_53266_lociStitched	chr20	25274233	25297737	8	21592	33707.1	3140.13	539	1
27_0h_3hebing_peak_11423_lociStitched	chr10	69539997	69616135	27	40260	37893.9	7332.09	540	1
5_0h_3hebing_peak_5173_lociStitched	chr1	156459695	156489565	5	21880	34027.9	3470.89	541	1
24_0h_3hebing_peak_40123_lociStitched	chr18	56187943	56280336	24	52403	37696.3	7178.94	542	1
21_0h_3hebing_peak_84885_lociStitched	chr8	22021401	22095316	21	38710	37482.3	6992.36	543	1
5_0h_3hebing_peak_93073_lociStitched	chr9	131925529	131947319	5	18677	32665.4	2281.41	544	1
14_0h_3hebing_peak_11851_lociStitched	chr10	76944400	77006407	14	37932	36776.4	6442.53	545	1
9_0h_3hebing_peak_23026_lociStitched	chr12	132335589	132398299	9	30931	36729.2	6459.13	546	1
22_0h_3hebing_peak_52699_lociStitched	chr20	10471003	10547937	22	40827	40775	10509.2	547	1
32_0h_3hebing_peak_55478_lociStitched	chr21	39615495	39728853	32	70007	38167.6	7946.4	548	1
8_0h_3hebing_peak_42353_lociStitched	chr19	40899108	40942600	8	13494	37185.7	6980.47	549	1
25_0h_3hebing_peak_856_lociStitched	chr1	17512184	17616975	25	48855	37347.5	7178.18	550	1
14_0h_3hebing_peak_90610_lociStitched	chr9	74895499	74942034	14	26548	35175.8	5007.17	551	1
26_0h_3hebing_peak_39538_lociStitched	chr18	33010178	33106693	26	50726	37052.1	6939.43	552	1
20_0h_3hebing_peak_46703_lociStitched	chr2	87744364	87815267	20	36483	39039.2	8926.69	553	1
15_0h_3hebing_peak_53175_lociStitched	chr20	22976743	23043558	15	40406	38478.8	8405.33	554	1
28_0h_3hebing_peak_5789_lociStitched	chr1	172853017	172950526	28	50715	40329.7	10257.9	555	1
26_0h_3hebing_peak_3189_lociStitched	chr1	68147849	68237625	26	50601	36996.7	6957.64	556	1
16_0h_3hebing_peak_13238_lociStitched	chr10	112240959	112308314	16	41656	37166.5	7166.57	557	1
12_0h_3hebing_peak_38156_lociStitched	chr17	76553140	76603898	12	26078	36647.3	6684.83	558	1
14_0h_3hebing_peak_2985_lociStitched	chr1	64154551	64212741	14	42670	34733.6	4789.04	559	1
12_0h_3hebing_peak_55751_lociStitched	chr21	45116790	45162016	12	31168	33308.9	3373.86	560	1
26_0h_3hebing_peak_95465_lociStitched	chrX	109320602	109426659	26	42865	37300.2	7381.57	561	1
20_0h_3hebing_peak_40555_lociStitched	chr18	74765894	74845468	20	38456	35529.8	5713.41	562	1
14_0h_3hebing_peak_43329_lociStitched	chr19	54342318	54393809	14	22864	35549.4	5875.12	563	1
10_0h_3hebing_peak_86705_lociStitched	chr8	71505937	71535796	10	21039	32871.8	3233.73	564	1
4_0h_3hebing_peak_43129_lociStitched	chr19	49463303	49483054	4	10870	32142.8	2524.18	565	1
4_0h_3hebing_peak_37759_lociStitched	chr17	71283207	71309322	4	17861	33079.9	3468.07	566	1
9_0h_3hebing_peak_40156_lociStitched	chr18	56430230	56473102	9	21908	33058.6	3446.91	567	1
1_0h_3hebing_peak_76278_lociStitched	chr6	72093756	72131290	1	37535	32662.1	3062.77	568	1
8_0h_3hebing_peak_40758_lociStitched	chr19	2028585	2070165	8	24214	32324.3	2731.81	569	1
7_0h_3hebing_peak_722_lociStitched	chr1	16102339	16142525	7	26982	32462.3	2897.41	570	1
21_0h_3hebing_peak_11789_lociStitched	chr10	75757796	75846409	21	45899	38688.4	9215.75	571	1
4_0h_3hebing_peak_35796_lociStitched	chr17	37019920	37040542	4	17394	32494.1	3049.99	572	1
11_0h_3hebing_peak_44699_lociStitched	chr2	33431954	33473407	11	37825	35060.9	5641.75	573	1
3_0h_3hebing_peak_4804_lociStitched	chr1	150532235	150553387	3	20983	32159.5	2783.6	574	1
16_0h_3hebing_peak_87991_lociStitched	chr8	125234888	125304846	16	33423	36721	7366.58	575	1
18_0h_3hebing_peak_10864_lociStitched	chr10	47726084	47773469	18	26321	33179	3838.18	576	1
15_0h_3hebing_peak_93103_lociStitched	chr9	132072577	132126165	15	37203	34344.5	5026.55	577	1
27_0h_3hebing_peak_40895_lociStitched	chr19	3327167	3414883	27	37904	34911	5648.91	578	1
4_0h_3hebing_peak_47812_lociStitched	chr2	128143379	128181780	4	27542	33355.1	4128.11	579	1
23_0h_3hebing_peak_28364_lociStitched	chr15	39410849	39497749	23	52536	36011.4	6821.65	580	1
22_0h_3hebing_peak_88857_lociStitched	chr8	142162008	142220477	22	30786	36256.6	7086.44	581	1
23_0h_3hebing_peak_47171_lociStitched	chr2	107579684	107650504	23	47245	36323.6	7181.15	582	1
10_0h_3hebing_peak_22133_lociStitched	chr12	110535034	110573816	10	27707	34058.4	4956.34	583	1
3_0h_3hebing_peak_72289_lociStitched	chr5	150003748	150037269	3	25580	32629.3	3660.49	584	1
18_0h_3hebing_peak_56880_lociStitched	chr22	37888644	37966142	18	34782	34595.1	5649.6	585	1
4_0h_3hebing_peak_85183_lociStitched	chr8	26425760	26450207	4	11605	31629.5	2689.17	586	1
12_0h_3hebing_peak_86720_lociStitched	chr8	72739474	72780575	12	30073	32926	4044.34	587	1
12_0h_3hebing_peak_50293_lociStitched	chr2	207986158	208032912	12	22461	34252	5390.74	588	1
15_0h_3hebing_peak_54187_lociStitched	chr20	48363703	48424247	15	36166	34964.2	6205.76	589	1
11_0h_3hebing_peak_45434_lociStitched	chr2	47291669	47318826	11	24462	32531.4	3788.4	590	1
9_0h_3hebing_peak_80085_lociStitched	chr7	31962623	32003591	9	30799	33388.9	4653.96	591	1
29_0h_3hebing_peak_38967_lociStitched	chr18	9704796	9831916	29	47554	38110.6	9406.88	592	1
0h_3hebing_peak_54859	chr20	61854487	61870747	1	16261	30420.8	1769.09	593	1
16_0h_3hebing_peak_31381_lociStitched	chr16	4328959	4379640	16	30118	33251.8	4708.26	594	1
4_0h_3hebing_peak_14782_lociStitched	chr11	18400229	18442417	4	22058	32687.3	4185.05	595	1
9_0h_3hebing_peak_42640_lociStitched	chr19	44242683	44290835	9	23824	35020.9	6519.78	596	1
13_0h_3hebing_peak_43766_lociStitched	chr2	10394159	10445082	13	27914	34480	6008.91	597	1
6_0h_3hebing_peak_42138_lociStitched	chr19	38419159	38444567	6	13377	33937.5	5485.59	598	1
17_0h_3hebing_peak_11623_lociStitched	chr10	73613157	73656887	17	32979	32390.8	3961.94	599	1
0h_3hebing_peak_5042	chr1	154940466	154950336	1	9871	29743.2	1320.61	600	1
20_0h_3hebing_peak_11133_lociStitched	chr10	60367943	60439216	20	39724	36028.5	7619.08	601	1
17_0h_3hebing_peak_56723_lociStitched	chr22	35746364	35795990	17	38657	32286.7	3885.72	602	1
18_0h_3hebing_peak_80130_lociStitched	chr7	32603894	32662930	18	31456	34235	5879.99	603	1
8_0h_3hebing_peak_69828_lociStitched	chr5	72109874	72149379	8	23709	32745.7	4456.16	604	1
8_0h_3hebing_peak_5235_lociStitched	chr1	157961957	158008718	8	27442	33200.3	4923.93	605	1
16_0h_3hebing_peak_44945_lociStitched	chr2	39694239	39754406	16	42791	35955.8	7737.48	606	1
14_0h_3hebing_peak_29828_lociStitched	chr15	70752211	70802732	14	26174	35576.9	7371.01	607	1
14_0h_3hebing_peak_92365_lociStitched	chr9	118406207	118461294	14	28866	33955.6	5756.59	608	1
9_0h_3hebing_peak_16493_lociStitched	chr11	69450479	69485623	9	20619	31316.8	3226.22	609	1
4_0h_3hebing_peak_53496_lociStitched	chr20	33889885	33918312	4	25091	31673.4	3596.02	610	1
12_0h_3hebing_peak_33142_lociStitched	chr16	66509057	66556627	12	32139	32751.9	4733.22	611	1
15_0h_3hebing_peak_53541_lociStitched	chr20	34649063	34696179	15	29237	32736.2	4763.43	612	1
0h_3hebing_peak_5047	chr1	154971231	154981790	1	10560	28999.2	1064.35	613	1
12_0h_3hebing_peak_60293_lociStitched	chr3	105073840	105122578	12	28109	32698.3	4912.79	614	1
0h_3hebing_peak_35891	chr17	38462436	38476663	1	14228	30013.3	2257.82	615	1
7_0h_3hebing_peak_53033_lociStitched	chr20	19943769	19976426	7	18642	32630.9	4973.66	616	1
29_0h_3hebing_peak_51610_lociStitched	chr2	235039378	235127762	29	42698	36564.5	8970.98	617	1
23_0h_3hebing_peak_29187_lociStitched	chr15	59821693	59915014	23	32937	39689.4	12103.7	618	1
19_0h_3hebing_peak_33335_lociStitched	chr16	69050343	69137592	19	35466	35920.4	8454.43	619	1
1_0h_3hebing_peak_85372_lociStitched	chr8	29195832	29210708	1	14877	29328	1899.67	620	1
4_0h_3hebing_peak_13348_lociStitched	chr10	114709993	114730110	4	17201	29771.1	2351.68	621	1
3_0h_3hebing_peak_35870_lociStitched	chr17	38218473	38233441	3	13918	29636.6	2260.17	622	1
12_0h_3hebing_peak_10887_lociStitched	chr10	48233414	48281179	12	25482	31262.2	3888.07	623	1
13_0h_3hebing_peak_71923_lociStitched	chr5	142755674	142820061	13	23789	34749.7	7410.94	624	1
25_0h_3hebing_peak_47427_lociStitched	chr2	112192879	112263060	25	34309	35883.5	8562.08	625	1
25_0h_3hebing_peak_45665_lociStitched	chr2	56027797	56129179	25	38501	40228.4	12916.1	626	1
8_0h_3hebing_peak_82510_lociStitched	chr7	101760699	101812480	8	29413	32161.2	4882.95	627	1
34_0h_3hebing_peak_76097_lociStitched	chr6	56486967	56637911	34	60592	38173.7	10898.2	628	1
13_0h_3hebing_peak_32966_lociStitched	chr16	57623910	57683530	13	41298	33572	6325.68	629	1
12_0h_3hebing_peak_40692_lociStitched	chr19	1147958	1195011	12	30002	30179.8	2940.81	630	1
1_0h_3hebing_peak_34488_lociStitched	chr17	4847431	4855654	1	8224	28443.4	1226.05	631	1
41_0h_3hebing_peak_62141_lociStitched	chr3	159500361	159604150	41	64171	37675.4	10534.6	632	1
18_0h_3hebing_peak_19774_lociStitched	chr12	47739723	47804597	18	33974	35246	8109.25	633	1
7_0h_3hebing_peak_80141_lociStitched	chr7	32688411	32732863	7	24164	31716.5	4587.45	634	1
3_0h_3hebing_peak_27888_lociStitched	chr14	105433085	105449770	3	16031	28895.1	1771.95	635	1
10_0h_3hebing_peak_56839_lociStitched	chr22	37561277	37597374	10	25909	30032.7	2927.47	636	1
9_0h_3hebing_peak_19641_lociStitched	chr12	46758741	46798935	9	21233	32062.8	4984.06	637	1
25_0h_3hebing_peak_21641_lociStitched	chr12	95975650	96057994	25	42321	36289	9214.29	638	1
8_0h_3hebing_peak_21839_lociStitched	chr12	104594778	104618967	8	16349	30393.5	3396.14	639	1
13_0h_3hebing_peak_25399_lociStitched	chr14	32395526	32439182	13	34097	32178.8	5199.43	640	1
23_0h_3hebing_peak_57471_lociStitched	chr22	46840703	46943953	23	40068	33814.4	6938.4	641	1
14_0h_3hebing_peak_51659_lociStitched	chr2	235264095	235338401	14	35593	34351.7	7497.48	642	1
13_0h_3hebing_peak_82471_lociStitched	chr7	101498308	101555974	13	33525	32719.7	5893.47	643	1
0h_3hebing_peak_41451	chr19	12891723	12906328	1	14606	27913.1	1089.53	644	1
2_0h_3hebing_peak_93002_lociStitched	chr9	130964634	130981572	2	16772	28677.7	1971.58	645	1
10_0h_3hebing_peak_68844_lociStitched	chr5	42978113	43010879	10	21954	30036.6	3342.13	646	1
4_0h_3hebing_peak_29770_lociStitched	chr15	69581518	69604763	4	15541	29960.5	3268.25	647	1
38_0h_3hebing_peak_67292_lociStitched	chr4	169504911	169639429	38	59271	37086.6	10411.7	648	1
1_0h_3hebing_peak_79805_lociStitched	chr7	23503306	23517125	1	13820	28317.9	1705.26	649	1
25_0h_3hebing_peak_40006_lociStitched	chr18	55395167	55488245	25	44704	33396.4	6813.31	650	1
12_0h_3hebing_peak_42958_lociStitched	chr19	47598490	47662962	12	17434	34698.8	8123.47	651	1
8_0h_3hebing_peak_51427_lociStitched	chr2	233702566	233745607	8	23204	30473	3908.12	652	1
15_0h_3hebing_peak_92064_lociStitched	chr9	113648302	113691779	15	25679	30533.9	4017.27	653	1
1_0h_3hebing_peak_5204_lociStitched	chr1	156715027	156723075	1	8049	27604.6	1096.14	654	1
3_0h_3hebing_peak_93496_lociStitched	chr9	139775619	139801993	3	17087	29296.2	2808.83	655	1
5_0h_3hebing_peak_86599_lociStitched	chr8	67024751	67051404	5	21781	29654.1	3217.02	656	1
9_0h_3hebing_peak_22070_lociStitched	chr12	109197001	109252480	9	22413	33059.9	6635.29	657	1
25_0h_3hebing_peak_95686_lociStitched	chrX	122870362	122971355	25	53883	33368.1	6958.42	658	1
18_0h_3hebing_peak_82981_lociStitched	chr7	115941686	116004511	18	30657	33259.6	6885.62	659	1
12_0h_3hebing_peak_84994_lociStitched	chr8	23363425	23419392	12	26663	32197.8	5865.34	660	1
4_0h_3hebing_peak_56244_lociStitched	chr22	24584453	24611480	4	24846	28405.4	2078.38	661	1
5_0h_3hebing_peak_20962_lociStitched	chr12	76408511	76431600	5	20662	29452.3	3147.03	662	1
19_0h_3hebing_peak_3742_lociStitched	chr1	94017483	94104663	19	48049	33023.8	6721.58	663	1
33_0h_3hebing_peak_59612_lociStitched	chr3	64012085	64107832	33	51955	33683.8	7391.67	664	1
4_0h_3hebing_peak_42012_lociStitched	chr19	34285112	34311703	4	10099	30396.2	4124.26	665	1
6_0h_3hebing_peak_60809_lociStitched	chr3	120378112	120415491	6	25967	30239.6	3984.6	666	1
2_0h_3hebing_peak_83359_lociStitched	chr7	130789013	130798677	2	9491	27485.4	1235.06	667	1
20_0h_3hebing_peak_48312_lociStitched	chr2	151321868	151390054	20	43160	32702	6457.21	668	1
0h_3hebing_peak_44380	chr2	28175138	28186806	1	11669	27986.9	1826.04	669	1
19_0h_3hebing_peak_17084_lociStitched	chr11	86166719	86245136	19	37771	35146.5	8986.59	670	1
18_0h_3hebing_peak_22400_lociStitched	chr12	116232787	116311783	18	47562	34908.3	8776.46	671	1
6_0h_3hebing_peak_31862_lociStitched	chr16	15967689	15997404	6	24510	29527.8	3405.34	672	1
26_0h_3hebing_peak_90666_lociStitched	chr9	75045993	75107637	26	38143	32757.6	6651.39	673	1
12_0h_3hebing_peak_11097_lociStitched	chr10	60271469	60321094	12	22832	31298.5	5205.66	674	1
26_0h_3hebing_peak_54233_lociStitched	chr20	48585300	48667904	26	32666	33710.7	7649.13	675	1
14_0h_3hebing_peak_16572_lociStitched	chr11	71642060	71689023	14	25159	31286.8	5273.94	676	1
19_0h_3hebing_peak_92153_lociStitched	chr9	114766908	114838475	19	42728	33436.1	7435.81	677	1
15_0h_3hebing_peak_27339_lociStitched	chr14	92961466	93033060	15	29328	32883.1	6930.3	678	1
10_0h_3hebing_peak_35990_lociStitched	chr17	39801072	39848284	10	21464	32104.2	6156.44	679	1
1_0h_3hebing_peak_25190_lociStitched	chr14	23442999	23453175	1	10177	27226.9	1286.25	680	1
36_0h_3hebing_peak_20908_lociStitched	chr12	76078751	76181445	36	50209	38181.6	12323.3	681	1
11_0h_3hebing_peak_13659_lociStitched	chr10	121409719	121446099	11	28374	29798.9	3950.87	682	1
13_0h_3hebing_peak_67860_lociStitched	chr4	189343600	189373688	13	22902	28222.5	2398.01	683	1
15_0h_3hebing_peak_34156_lociStitched	chr16	89356028	89436962	15	34630	34000.4	8182.43	684	1
11_0h_3hebing_peak_38863_lociStitched	chr18	8696662	8752833	11	33991	30354.8	4561.09	685	1
13_0h_3hebing_peak_18403_lociStitched	chr12	718811	756540	13	28935	30439.8	4716.12	686	1
8_0h_3hebing_peak_79244_lociStitched	chr7	5547319	5573172	8	17273	28347.8	2668.03	687	1
15_0h_3hebing_peak_88699_lociStitched	chr8	134187212	134244321	15	32361	32889.1	7212.87	688	1
13_0h_3hebing_peak_45727_lociStitched	chr2	58324620	58359862	13	22204	30047.3	4380.58	689	1
5_0h_3hebing_peak_12425_lociStitched	chr10	93346808	93377608	5	27071	29330.8	3668.28	690	1
3_0h_3hebing_peak_1003_lociStitched	chr1	20796769	20821395	3	16976	27526.9	1871.58	691	1
7_0h_3hebing_peak_52009_lociStitched	chr2	240185341	240219028	7	21976	28937.1	3301.33	692	1
21_0h_3hebing_peak_56380_lociStitched	chr22	27489903	27548086	21	36094	30057.3	4427.73	693	1
12_0h_3hebing_peak_68582_lociStitched	chr5	34570349	34611172	12	22770	30204.9	4580.34	694	1
12_0h_3hebing_peak_53826_lociStitched	chr20	42990077	43034352	12	39706	30058.3	4440.78	695	1
6_0h_3hebing_peak_42167_lociStitched	chr19	38724666	38765039	6	14728	32532.6	6944.16	696	1
7_0h_3hebing_peak_41547_lociStitched	chr19	14605414	14633796	7	26844	27686.6	2140	697	1
9_0h_3hebing_peak_37456_lociStitched	chr17	64488135	64547964	9	24906	33887.1	8507.68	698	1
10_0h_3hebing_peak_31984_lociStitched	chr16	19097447	19152433	10	33384	31232	5856.01	699	1
0h_3hebing_peak_27779	chr14	103530872	103543071	1	12200	26486.5	1178.42	700	1
7_0h_3hebing_peak_41788_lociStitched	chr19	18388966	18417070	7	20918	27395.8	2116.23	701	1
20_0h_3hebing_peak_83279_lociStitched	chr7	129464113	129564823	20	34664	34926.2	9648.02	702	1
3_0h_3hebing_peak_28023_lociStitched	chr15	26856665	26881664	3	22484	28568.9	3299.87	703	1
13_0h_3hebing_peak_64318_lociStitched	chr4	39609680	39668683	13	29201	29554.6	4307.22	704	1
0h_3hebing_peak_54012	chr20	46079202	46096523	1	17322	27329.1	2085.45	705	1
11_0h_3hebing_peak_22505_lociStitched	chr12	117555834	117597956	11	30608	30879.6	5652.77	706	1
17_0h_3hebing_peak_79298_lociStitched	chr7	6308705	6363282	17	33791	30317.5	5108.41	707	1
28_0h_3hebing_peak_63049_lociStitched	chr3	189010745	189082200	28	41505	30346.9	5187.63	708	1
8_0h_3hebing_peak_42864_lociStitched	chr19	46683464	46730924	8	35567	31295.1	6150.82	709	1
10_0h_3hebing_peak_89560_lociStitched	chr9	16687976	16728650	10	23524	29423.6	4291.11	710	1
17_0h_3hebing_peak_56391_lociStitched	chr22	27589271	27655611	17	45268	29866.3	4749.94	711	1
16_0h_3hebing_peak_95542_lociStitched	chrX	114960008	115005326	16	21338	33961.3	8859.67	712	1
9_0h_3hebing_peak_92695_lociStitched	chr9	124039628	124094716	9	30620	30617.9	5530.84	713	1
24_0h_3hebing_peak_64735_lociStitched	chr4	57904368	57986296	24	51835	31329.3	6267.49	714	1
12_0h_3hebing_peak_83204_lociStitched	chr7	128067161	128101862	12	28419	29020.4	3990.61	715	1
15_0h_3hebing_peak_16799_lociStitched	chr11	75029960	75100465	15	48342	32284.2	7276.12	716	1
2_0h_3hebing_peak_42391_lociStitched	chr19	41219794	41228774	2	8760	26940	1977.4	717	1
13_0h_3hebing_peak_3511_lociStitched	chr1	86038165	86099505	13	29072	29713.1	4753.85	718	1
26_0h_3hebing_peak_44681_lociStitched	chr2	33230739	33338054	26	44094	38569	13618.3	719	1
21_0h_3hebing_peak_86780_lociStitched	chr8	74204541	74277480	21	38238	32457.9	7614.83	720	1
20_0h_3hebing_peak_10126_lociStitched	chr10	30797459	30850587	20	39496	30059.8	5217.17	721	1
12_0h_3hebing_peak_51381_lociStitched	chr2	232497085	232552750	12	21663	30287.3	5466.3	722	1
0h_3hebing_peak_36359	chr17	43443063	43456802	1	13740	26863.9	2081.46	723	1
6_0h_3hebing_peak_804_lociStitched	chr1	17065722	17100827	6	17189	31208.3	6434.75	724	1
33_0h_3hebing_peak_88069_lociStitched	chr8	126271436	126358424	33	49880	36326.2	11578.1	725	1
3_0h_3hebing_peak_34351_lociStitched	chr17	2285820	2311510	3	16264	27855.7	3165.01	726	1
5_0h_3hebing_peak_18876_lociStitched	chr12	14092559	14116170	5	23091	27804.3	3156.79	727	1
10_0h_3hebing_peak_72210_lociStitched	chr5	149309347	149342453	10	27446	28553.9	3909.82	728	1
2_0h_3hebing_peak_64280_lociStitched	chr4	39025827	39050184	2	23840	26624.6	1985.1	729	1
2_0h_3hebing_peak_29752_lociStitched	chr15	69105338	69115110	2	6878	25933.9	1353.42	730	1
13_0h_3hebing_peak_15645_lociStitched	chr11	47931967	47971016	13	33870	28712.7	4182.15	731	1
9_0h_3hebing_peak_11264_lociStitched	chr10	62701074	62750006	9	29742	29760.4	5309.12	732	1
0h_3hebing_peak_20114	chr12	53287594	53304733	1	17140	26860.2	2432.02	733	1
9_0h_3hebing_peak_89153_lociStitched	chr9	2797817	2839900	9	26677	28953.1	4557.59	734	1
14_0h_3hebing_peak_75616_lociStitched	chr6	41900876	41948206	14	31027	28057.2	3682.27	735	1
30_0h_3hebing_peak_45074_lociStitched	chr2	43197142	43317028	30	43802	37656.2	13295.4	736	1
14_0h_3hebing_peak_18759_lociStitched	chr12	12710940	12762172	14	25531	30155.2	5804.59	737	1
0h_3hebing_peak_30861	chr15	93442658	93454197	1	11540	26461.2	2117.41	738	1
17_0h_3hebing_peak_45297_lociStitched	chr2	46284080	46328398	17	24418	30149.5	5841.11	739	1
5_0h_3hebing_peak_81469_lociStitched	chr7	75991609	76023719	5	21692	27550.4	3313.75	740	1
29_0h_3hebing_peak_71958_lociStitched	chr5	142913582	142982617	29	35236	31901.1	7683.6	741	1
11_0h_3hebing_peak_1571_lociStitched	chr1	27849322	27903178	11	32547	27913.6	3716.06	742	1
0h_3hebing_peak_42519	chr19	42754335	42761033	1	6699	25296.3	1117.9	743	1
1_0h_3hebing_peak_14662_lociStitched	chr11	13353071	13365867	1	12797	25794.2	1640.45	744	1
0h_3hebing_peak_75019	chr6	30708674	30724291	1	15618	25551	1413.34	745	1
11_0h_3hebing_peak_35088_lociStitched	chr17	17802837	17864174	11	21202	32318.5	8182.36	746	1
14_0h_3hebing_peak_28764_lociStitched	chr15	50425220	50466211	14	26021	29505.3	5394.42	747	1
36_0h_3hebing_peak_70692_lociStitched	chr5	95900273	96001346	36	44769	34496.2	10390.3	748	1
13_0h_3hebing_peak_29896_lociStitched	chr15	71385428	71443740	13	28720	32089.1	8000.41	749	1
4_0h_3hebing_peak_42908_lociStitched	chr19	47283499	47300350	4	11037	26294.3	2269.83	750	1
13_0h_3hebing_peak_60890_lociStitched	chr3	123442208	123478344	13	24876	28095.7	4097.82	751	1
10_0h_3hebing_peak_14946_lociStitched	chr11	27472951	27518313	10	25999	29176.8	5180.34	752	1
15_0h_3hebing_peak_7973_lociStitched	chr1	225913248	225962716	15	30185	28859.6	4917.12	753	1
19_0h_3hebing_peak_36064_lociStitched	chr17	40505553	40582974	19	27674	34011	10103.4	754	1
21_0h_3hebing_peak_70654_lociStitched	chr5	95824342	95876724	21	32221	28993.4	5154.39	755	1
12_0h_3hebing_peak_66113_lociStitched	chr4	119988786	120038647	12	33573	27797.5	3963.95	756	1
4_0h_3hebing_peak_18279_lociStitched	chr11	128358841	128394022	4	28751	26969.8	3138.15	757	1
28_0h_3hebing_peak_85648_lociStitched	chr8	32534750	32608862	28	53230	31853.3	8070.8	758	1
9_0h_3hebing_peak_2032_lociStitched	chr1	39619383	39671691	9	33930	28110.3	4336.33	759	1
6_0h_3hebing_peak_32943_lociStitched	chr16	57499678	57518100	6	16835	25772.4	2002.47	760	1
29_0h_3hebing_peak_50379_lociStitched	chr2	208629781	208719967	29	41954	32385.8	8648.84	761	1
5_0h_3hebing_peak_78747_lociStitched	chr6	159267792	159292627	5	24421	26084.2	2354.36	762	1
15_0h_3hebing_peak_81472_lociStitched	chr7	76049388	76101189	15	31204	28630.4	4931.46	763	1
19_0h_3hebing_peak_27803_lociStitched	chr14	103643618	103729722	19	36276	31410.7	7723.53	764	1
4_0h_3hebing_peak_27701_lociStitched	chr14	101928687	101949264	4	12938	26221.3	2565.95	765	1
14_0h_3hebing_peak_75545_lociStitched	chr6	40954013	41009740	14	38218	27774.3	4162.81	766	1
5_0h_3hebing_peak_34941_lociStitched	chr17	16184112	16208709	5	15343	27046.9	3450.96	767	1
4_0h_3hebing_peak_37266_lociStitched	chr17	62149683	62165007	4	14694	25948.1	2358.36	768	1
5_0h_3hebing_peak_84223_lociStitched	chr7_gl000195_random	65895	87459	5	15021	32296.4	8821.83	769	1
18_0h_3hebing_peak_36173_lociStitched	chr17	41471017	41547408	18	36911	32542.6	9082.89	770	1
8_0h_3hebing_peak_8331_lociStitched	chr1	233210199	233254822	8	20568	28081.3	4627.41	771	1
19_0h_3hebing_peak_67418_lociStitched	chr4	173871509	173946353	19	38227	28964.6	5530.97	772	1
0h_3hebing_peak_20122	chr12	53334767	53348529	1	13763	25411.5	1991.36	773	1
12_0h_3hebing_peak_7115_lociStitched	chr1	206837393	206900200	12	31046	30097.1	6714.07	774	1
5_0h_3hebing_peak_79223_lociStitched	chr7	4751806	4794253	5	19549	27382.6	4007	775	1
26_0h_3hebing_peak_52572_lociStitched	chr20	9267058	9341221	26	39532	33425.3	10056.5	776	1
24_0h_3hebing_peak_55588_lociStitched	chr21	43032571	43108261	24	41671	28815.2	5449.68	777	1
6_0h_3hebing_peak_45497_lociStitched	chr2	48540221	48581256	6	16595	28310	4948.82	778	1
4_0h_3hebing_peak_43028_lociStitched	chr19	48221011	48249843	4	15542	26554.3	3223.42	779	1
17_0h_3hebing_peak_67341_lociStitched	chr4	170140563	170205758	17	30012	28314.2	5020.02	780	1
3_0h_3hebing_peak_27422_lociStitched	chr14	95058903	95081071	3	20250	25482.1	2216.8	781	1
0h_3hebing_peak_54270	chr20	48802250	48814384	1	12135	24524	1288.63	782	1
5_0h_3hebing_peak_30895_lociStitched	chr15	96871576	96900978	5	16613	26600	3410.63	783	1
19_0h_3hebing_peak_73990_lociStitched	chr6	11296747	11370566	19	33419	28885.4	5728.35	784	1
13_0h_3hebing_peak_16752_lociStitched	chr11	74373637	74414116	13	31475	27116.9	3966.94	785	1
10_0h_3hebing_peak_11008_lociStitched	chr10	54067781	54103873	10	23331	27184.5	4035.09	786	1
14_0h_3hebing_peak_92779_lociStitched	chr9	127013988	127083204	14	32398	30323.5	7212.31	787	1
11_0h_3hebing_peak_52727_lociStitched	chr20	10639782	10660674	11	15210	26163.1	3062.77	788	1
10_0h_3hebing_peak_19698_lociStitched	chr12	47408158	47434760	10	17669	26649.9	3580.63	789	1
9_0h_3hebing_peak_62013_lociStitched	chr3	156494969	156542596	9	25469	28128.5	5067.51	790	1
4_0h_3hebing_peak_52753_lociStitched	chr20	10828503	10847247	4	18166	26187.2	3137.75	791	1
10_0h_3hebing_peak_44429_lociStitched	chr2	28489558	28520219	10	20273	27236.2	4295.61	792	1
0h_3hebing_peak_20118	chr12	53314441	53324736	1	10296	24443.4	1509.25	793	1
10_0h_3hebing_peak_83721_lociStitched	chr7	139420701	139483746	10	32881	29725.7	6796.25	794	1
18_0h_3hebing_peak_90627_lociStitched	chr9	74964757	75022058	18	34022	28839.6	5947.84	795	1
0h_3hebing_peak_20106	chr12	53260849	53275359	1	14511	24841.1	1970.46	796	1
13_0h_3hebing_peak_89435_lociStitched	chr9	14204775	14258606	13	29339	28627.3	5797.6	797	1
12_0h_3hebing_peak_653_lociStitched	chr1	15482055	15533619	12	35649	26746.2	3944.65	798	1
13_0h_3hebing_peak_58082_lociStitched	chr3	16089011	16146141	13	35082	28907.8	6135.76	799	1
11_0h_3hebing_peak_63270_lociStitched	chr3	192587095	192648245	11	32787	27101.7	4353.88	800	1
15_0h_3hebing_peak_15239_lociStitched	chr11	34323881	34401190	15	31255	31078.2	8357.1	801	1
7_0h_3hebing_peak_58973_lociStitched	chr3	43892550	43921322	7	26979	25247.4	2529.06	802	1
10_0h_3hebing_peak_36497_lociStitched	chr17	46012842	46048229	10	23889	27414.3	4706.47	803	1
9_0h_3hebing_peak_15824_lociStitched	chr11	59303791	59340055	9	20530	26309.5	3619.15	804	1
0h_3hebing_peak_18519	chr12	6476080	6488087	1	12008	24469.1	1815.46	805	1
17_0h_3hebing_peak_63962_lociStitched	chr4	13883240	13937942	17	32034	26886	4244.88	806	1
10_0h_3hebing_peak_44056_lociStitched	chr2	20611458	20656060	10	21111	27916.4	5334.4	807	1
10_0h_3hebing_peak_30503_lociStitched	chr15	85860995	85905351	10	30074	28414.5	5886.04	808	1
21_0h_3hebing_peak_63327_lociStitched	chr3	193775661	193866721	21	35394	28629.3	6101.02	809	1
6_0h_3hebing_peak_10924_lociStitched	chr10	49195363	49221949	6	12480	24762.2	2243.86	810	1
6_0h_3hebing_peak_45611_lociStitched	chr2	55314340	55345336	6	25908	26588.4	4079.07	811	1
8_0h_3hebing_peak_37774_lociStitched	chr17	71764777	71800824	8	17617	27118.2	4628.43	812	1
19_0h_3hebing_peak_82769_lociStitched	chr7	108042951	108101916	19	30368	29116.9	6757.39	813	1
12_0h_3hebing_peak_22807_lociStitched	chr12	123605380	123650675	12	20326	27634.5	5299.52	814	1
4_0h_3hebing_peak_42104_lociStitched	chr19	36618316	36632682	4	10916	24926.4	2608.87	815	1
14_0h_3hebing_peak_70410_lociStitched	chr5	90568570	90628396	14	22176	28255.8	5940.72	816	1
6_0h_3hebing_peak_35745_lociStitched	chr17	36059244	36081666	6	16190	25722.5	3457.47	817	1
7_0h_3hebing_peak_38293_lociStitched	chr17	77802415	77827305	7	18481	25153.8	2892.22	818	1
6_0h_3hebing_peak_41391_lociStitched	chr19	11241293	11280343	6	19808	24995.9	2737.41	819	1
10_0h_3hebing_peak_38391_lociStitched	chr17	79300520	79320884	10	14449	24709.7	2455.9	820	1
9_0h_3hebing_peak_5128_lociStitched	chr1	155929696	155974003	9	21478	26770.3	4519.31	821	1
2_0h_3hebing_peak_36889_lociStitched	chr17	55441528	55457742	2	15974	24664.7	2443.45	822	1
9_0h_3hebing_peak_42765_lociStitched	chr19	45926148	45961513	9	17191	26378.8	4173.07	823	1
11_0h_3hebing_peak_36910_lociStitched	chr17	55583225	55639498	11	32838	29644.6	7450.55	824	1
11_0h_3hebing_peak_76618_lociStitched	chr6	88405449	88444504	11	28913	25366.2	3265	825	1
1_0h_3hebing_peak_20406_lociStitched	chr12	57844878	57857166	1	12289	23588	1540.92	826	1
7_0h_3hebing_peak_54637_lociStitched	chr20	55326862	55383657	7	18623	27585.3	5565.91	827	1
18_0h_3hebing_peak_87385_lociStitched	chr8	102338521	102390821	18	30974	27745.2	5763.46	828	1
3_0h_3hebing_peak_38287_lociStitched	chr17	77763525	77788475	3	12998	24540.8	2579.83	829	1
11_0h_3hebing_peak_11719_lociStitched	chr10	74418198	74454934	11	23698	25847.4	3912.38	830	1
28_0h_3hebing_peak_74734_lociStitched	chr6	26272529	26354523	28	37681	28123.9	6206.95	831	1
0h_3hebing_peak_36949	chr17	55949960	55961506	1	11547	23686.6	1780.39	832	1
9_0h_3hebing_peak_4813_lociStitched	chr1	150568407	150595146	9	21670	24690.8	2807.59	833	1
15_0h_3hebing_peak_65038_lociStitched	chr4	74860806	74906855	15	29292	25308.5	3453.68	834	1
9_0h_3hebing_peak_12_lociStitched	chr1	839244	881807	9	21256	24218.3	2366.5	835	1
5_0h_3hebing_peak_61589_lociStitched	chr3	145865683	145887000	5	19118	24277.9	2464.25	836	1
13_0h_3hebing_peak_82136_lociStitched	chr7	94867649	94905983	13	17188	26048	4235.91	837	1
18_0h_3hebing_peak_54709_lociStitched	chr20	56558016	56608638	18	31109	26880.3	5072.32	838	1
8_0h_3hebing_peak_45417_lociStitched	chr2	47230012	47272591	8	20456	27271.8	5471.4	839	1
8_0h_3hebing_peak_22264_lociStitched	chr12	113266944	113293270	8	15649	25122.9	3335.5	840	1
16_0h_3hebing_peak_52311_lociStitched	chr20	4525416	4574158	16	24632	28879.6	7130.95	841	1
6_0h_3hebing_peak_79253_lociStitched	chr7	5587711	5614809	6	18041	24285.2	2544.5	842	1
26_0h_3hebing_peak_10013_lociStitched	chr10	29164698	29242862	26	33037	29514.7	7800.77	843	1
15_0h_3hebing_peak_90961_lociStitched	chr9	84137871	84181149	15	33632	26611.6	4912.05	844	1
25_0h_3hebing_peak_2525_lociStitched	chr1	52084459	52163194	25	39105	27289.6	5590.19	845	1
0h_3hebing_peak_1514	chr1	27314477	27329099	1	14623	22908.3	1235.56	846	1
9_0h_3hebing_peak_27722_lociStitched	chr14	102413226	102447930	9	20937	25215.9	3557.16	847	1
12_0h_3hebing_peak_8114_lociStitched	chr1	228962241	229003682	12	31007	26099.5	4442.48	848	1
18_0h_3hebing_peak_39294_lociStitched	chr18	21261428	21325414	18	43634	26554.2	4907.73	849	1
15_0h_3hebing_peak_52352_lociStitched	chr20	5003204	5082302	15	30151	30547.6	8906.43	850	1
24_0h_3hebing_peak_24577_lociStitched	chr13	95739896	95815926	24	39085	27446.8	5816.3	851	1
15_0h_3hebing_peak_85615_lociStitched	chr8	32402668	32443119	15	33578	26188	4562.87	852	1
2_0h_3hebing_peak_20135_lociStitched	chr12	53439536	53460395	2	10123	24012.9	2390.44	853	1
18_0h_3hebing_peak_79830_lociStitched	chr7	24760955	24829397	18	29508	28273.4	6652.56	854	1
13_0h_3hebing_peak_70823_lociStitched	chr5	106694690	106737796	13	27060	26717.1	5099.44	855	1
3_0h_3hebing_peak_4921_lociStitched	chr1	152001221	152025163	3	12085	24461.5	2856.28	856	1
25_0h_3hebing_peak_15004_lociStitched	chr11	28712406	28789734	25	37973	29446.5	7902.92	857	1
5_0h_3hebing_peak_32251_lociStitched	chr16	24845485	24867890	5	21497	24161.6	2630.35	858	1
8_0h_3hebing_peak_85206_lociStitched	chr8	27172969	27220710	8	21227	26558.3	5031.9	859	1
13_0h_3hebing_peak_35943_lociStitched	chr17	39043973	39079751	13	24158	26307.6	4790.67	860	1
24_0h_3hebing_peak_18088_lociStitched	chr11	122499413	122562309	24	40109	26328.3	4855.57	861	1
15_0h_3hebing_peak_18798_lociStitched	chr12	12931869	12995671	15	30165	29789.2	8351.68	862	1
13_0h_3hebing_peak_4159_lociStitched	chr1	110316059	110393637	13	33834	27462.6	6027.81	863	1
19_0h_3hebing_peak_49847_lociStitched	chr2	196380502	196456502	19	33618	28431.6	7014.8	864	1
12_0h_3hebing_peak_9914_lociStitched	chr10	26754998	26788231	12	24023	24369.8	2977.68	865	1
5_0h_3hebing_peak_37852_lociStitched	chr17	73066000	73093994	5	17398	25032.2	3656.02	866	1
[truncated: 200 more rows]

## Sheet: SE-A549-with DEX
REGION_ID	CHROM	START	STOP	NUM_LOCI	CONSTITUENT_SIZE	X1h_hebing.sort.bam	a549_input_hebing.sort.bam	enhancerRank	isSuper
[truncated: 1,189 more rows]

[truncated: 1 more sheets: SE-A549-union]
