# Supplementary material for: Glucocorticoid receptor wields chromatin interactions to tune transcription for cytoskeleton stabilization in podocytes
Source: Commun Biol. 2021 Jun 3;4:675. doi: 10.1038/s42003-021-02209-8 (PMC8175753; doi:10.1038/s42003-021-02209-8)
Supplement: Supplementary file 7 — Supplementary Data 4 [file 42003_2021_2209_MOESM7_ESM.xlsx]

## Sheet: loops in hPC
chr	start	end	chr	start	end
chr1	930382	943722	chr1	1193052	1212791
chr1	946738	965503	chr1	993286	1007151
chr1	946738	965503	chr1	1170829	1178562
chr1	946738	965503	chr1	1193052	1212791
chr1	993286	1007151	chr1	1193052	1212791
chr1	1049712	1053173	chr1	1193052	1212791
chr1	1049712	1053173	chr1	1215284	1219807
chr1	1056746	1058703	chr1	1193052	1212791
chr1	1062048	1067125	chr1	1193052	1212791
chr1	1096798	1107923	chr1	1237182	1246950
chr1	1193052	1212791	chr1	1237182	1246950
chr1	1706272	1717454	chr1	1837290	1842512
chr1	2119508	2132043	chr1	2156162	2182380
chr1	2119508	2132043	chr1	2312138	2314242
chr1	2119508	2132043	chr1	2320906	2326067
chr1	2156162	2182380	chr1	2242310	2250188
chr1	2156162	2182380	chr1	2312138	2314242
chr1	2156162	2182380	chr1	2320906	2326067
chr1	3222919	3225866	chr1	4990086	4992113
chr1	3814889	3821677	chr1	4709237	4723921
chr1	4709237	4723921	chr1	5352733	5359433
chr1	4709237	4723921	chr1	5445040	5451121
chr1	4724463	4735591	chr1	5337563	5341515
chr1	4813777	4818309	chr1	5352733	5359433
chr1	6263785	6267959	chr1	6405956	6424723
chr1	6292100	6299994	chr1	6472580	6486001
chr1	6292100	6299994	chr1	6543869	6560224
chr1	6405956	6424723	chr1	6450447	6455735
chr1	6405956	6424723	chr1	6472580	6486001
chr1	6444583	6449254	chr1	6970773	6972754
chr1	6543869	6560224	chr1	7357009	7364950
chr1	6656327	6667104	chr1	8129741	8160619
chr1	6679781	6687624	chr1	8129741	8160619
chr1	6744295	6753416	chr1	7607469	7615716
chr1	6802247	6807393	chr1	7305056	7317562
chr1	6878132	6886987	chr1	7280904	7287106
chr1	6878132	6886987	chr1	7324228	7329172
chr1	6878132	6886987	chr1	7607469	7615716
chr1	6878132	6886987	chr1	8062466	8067994
chr1	6917649	6930076	chr1	7357009	7364950
chr1	7176225	7179017	chr1	7438026	7441521
chr1	7305056	7317562	chr1	8700988	8742220
chr1	7324228	7329172	chr1	7700869	7707959
chr1	7357009	7364950	chr1	7528812	7534945
chr1	7357009	7364950	chr1	7607469	7615716
chr1	7357009	7364950	chr1	8019980	8023866
chr1	7357009	7364950	chr1	8072086	8090049
chr1	7357009	7364950	chr1	8700988	8742220
chr1	7393283	7397537	chr1	8129741	8160619
chr1	7528812	7534945	chr1	8700988	8742220
chr1	7679909	7683703	chr1	8871750	8887296
chr1	7762327	7766859	chr1	8129741	8160619
chr1	7997371	8003657	chr1	8129741	8160619
chr1	7997371	8003657	chr1	8190478	8209364
chr1	7997371	8003657	chr1	8453124	8461026
chr1	7997371	8003657	chr1	8871750	8887296
chr1	8019980	8023866	chr1	8129741	8160619
chr1	8019980	8023866	chr1	8190478	8209364
chr1	8062466	8067994	chr1	8190478	8209364
chr1	8062466	8067994	chr1	8254198	8266313
chr1	8072086	8090049	chr1	8114529	8125220
chr1	8072086	8090049	chr1	8129741	8160619
chr1	8072086	8090049	chr1	8190478	8209364
chr1	8072086	8090049	chr1	8213425	8217303
chr1	8072086	8090049	chr1	8224378	8233606
chr1	8072086	8090049	chr1	8254198	8266313
chr1	8072086	8090049	chr1	8268394	8279384
chr1	8072086	8090049	chr1	8296619	8300484
chr1	8072086	8090049	chr1	8317458	8320663
chr1	8072086	8090049	chr1	8321980	8330812
chr1	8072086	8090049	chr1	8360957	8365978
chr1	8072086	8090049	chr1	8373112	8375867
chr1	8072086	8090049	chr1	8401840	8405183
chr1	8072086	8090049	chr1	8453124	8461026
chr1	8072086	8090049	chr1	8477897	8486250
chr1	8072086	8090049	chr1	8700988	8742220
chr1	8072086	8090049	chr1	8836108	8837533
chr1	8072086	8090049	chr1	8916773	8922067
chr1	8090635	8095953	chr1	8129741	8160619
chr1	8099820	8109540	chr1	8129741	8160619
chr1	8099820	8109540	chr1	8254198	8266313
chr1	8099820	8109540	chr1	8317458	8320663
chr1	8114529	8125220	chr1	8190478	8209364
chr1	8114529	8125220	chr1	8254198	8266313
chr1	8114529	8125220	chr1	8268394	8279384
chr1	8114529	8125220	chr1	8401840	8405183
chr1	8114529	8125220	chr1	8926584	8945559
chr1	8129741	8160619	chr1	8190478	8209364
chr1	8129741	8160619	chr1	8213425	8217303
chr1	8129741	8160619	chr1	8224378	8233606
chr1	8129741	8160619	chr1	8254198	8266313
chr1	8129741	8160619	chr1	8268394	8279384
chr1	8129741	8160619	chr1	8288825	8290921
chr1	8129741	8160619	chr1	8296619	8300484
chr1	8129741	8160619	chr1	8317458	8320663
chr1	8129741	8160619	chr1	8321980	8330812
chr1	8129741	8160619	chr1	8360957	8365978
chr1	8129741	8160619	chr1	8373112	8375867
chr1	8129741	8160619	chr1	8376767	8379699
chr1	8129741	8160619	chr1	8401840	8405183
chr1	8129741	8160619	chr1	8453124	8461026
chr1	8129741	8160619	chr1	8679764	8694209
chr1	8129741	8160619	chr1	8700988	8742220
chr1	8129741	8160619	chr1	8759250	8765955
chr1	8129741	8160619	chr1	8770070	8780104
chr1	8129741	8160619	chr1	8916773	8922067
chr1	8129741	8160619	chr1	8926584	8945559
chr1	8181146	8183892	chr1	8700988	8742220
chr1	8190478	8209364	chr1	8254198	8266313
chr1	8190478	8209364	chr1	8700988	8742220
chr1	8190478	8209364	chr1	8871750	8887296
chr1	8224378	8233606	chr1	8254198	8266313
chr1	8254198	8266313	chr1	8700988	8742220
chr1	8268394	8279384	chr1	8700988	8742220
chr1	8426428	8430282	chr1	8700988	8742220
chr1	8430828	8436192	chr1	8583008	8588324
chr1	8430828	8436192	chr1	8679764	8694209
chr1	8430828	8436192	chr1	8700988	8742220
chr1	8430828	8436192	chr1	8770070	8780104
chr1	8453124	8461026	chr1	8583008	8588324
chr1	8453124	8461026	chr1	8679764	8694209
chr1	8453124	8461026	chr1	8700988	8742220
chr1	8453124	8461026	chr1	8871750	8887296
chr1	8466539	8475571	chr1	8598904	8604104
chr1	8466539	8475571	chr1	8679764	8694209
chr1	8466539	8475571	chr1	8700988	8742220
chr1	8466539	8475571	chr1	8770070	8780104
chr1	8466539	8475571	chr1	8871750	8887296
chr1	8477897	8486250	chr1	8700988	8742220
chr1	8477897	8486250	chr1	8759250	8765955
chr1	8477897	8486250	chr1	8770070	8780104
chr1	8477897	8486250	chr1	8871750	8887296
chr1	8477897	8486250	chr1	8926584	8945559
chr1	8522162	8524579	chr1	8700988	8742220
chr1	8534699	8544914	chr1	8700988	8742220
chr1	8569324	8571718	chr1	8700988	8742220
chr1	8583008	8588324	chr1	8700988	8742220
chr1	8583008	8588324	chr1	8759250	8765955
chr1	8598904	8604104	chr1	8700988	8742220
chr1	8598904	8604104	chr1	8770070	8780104
chr1	8618530	8623242	chr1	8770070	8780104
chr1	8674790	8678540	chr1	8700988	8742220
chr1	8679764	8694209	chr1	8871750	8887296
chr1	8679764	8694209	chr1	8926584	8945559
chr1	8700988	8742220	chr1	8770070	8780104
chr1	8700988	8742220	chr1	8871750	8887296
chr1	8700988	8742220	chr1	8907246	8909941
chr1	8700988	8742220	chr1	8926584	8945559
chr1	8700988	8742220	chr1	8948207	8952532
chr1	8700988	8742220	chr1	8958027	8968673
chr1	8700988	8742220	chr1	9132824	9148948
chr1	8700988	8742220	chr1	9159230	9162669
chr1	8700988	8742220	chr1	9265558	9273132
chr1	8700988	8742220	chr1	9743659	9769934
chr1	8759250	8765955	chr1	8871750	8887296
chr1	8759250	8765955	chr1	8926584	8945559
chr1	8759250	8765955	chr1	9218062	9230858
chr1	8770070	8780104	chr1	8926584	8945559
chr1	8770070	8780104	chr1	8958027	8968673
chr1	8926584	8945559	chr1	9044945	9049259
chr1	8926584	8945559	chr1	9119743	9130775
chr1	8926584	8945559	chr1	9132824	9148948
chr1	8926584	8945559	chr1	9194327	9197184
chr1	8926584	8945559	chr1	9233806	9247314
chr1	8926584	8945559	chr1	9254277	9263691
chr1	8926584	8945559	chr1	9493699	9506110
chr1	8958027	8968673	chr1	9470593	9475905
chr1	9119743	9130775	chr1	9493699	9506110
chr1	9132824	9148948	chr1	9290795	9306062
chr1	9169431	9171298	chr1	9532331	9534966
chr1	9186297	9192886	chr1	9493699	9506110
chr1	9186297	9192886	chr1	9597934	9604888
chr1	9218062	9230858	chr1	9254277	9263691
chr1	9218062	9230858	chr1	9532331	9534966
chr1	9218062	9230858	chr1	9743659	9769934
chr1	9233806	9247314	chr1	9290795	9306062
chr1	9254277	9263691	chr1	9290795	9306062
chr1	9254277	9263691	chr1	9647544	9655585
chr1	9290795	9306062	chr1	9493699	9506110
chr1	9290795	9306062	chr1	9507189	9511785
chr1	9290795	9306062	chr1	9743659	9769934
chr1	9338175	9344282	chr1	9493699	9506110
chr1	9338175	9344282	chr1	9743659	9769934
chr1	9348947	9357597	chr1	9470593	9475905
chr1	9348947	9357597	chr1	9493699	9506110
chr1	9348947	9357597	chr1	9728269	9743147
chr1	9358428	9365500	chr1	9493699	9506110
chr1	9358428	9365500	chr1	9743659	9769934
chr1	9374050	9382604	chr1	9493699	9506110
chr1	9493699	9506110	chr1	9728269	9743147
chr1	9728269	9743147	chr1	10530374	10537877
chr1	9728269	9743147	chr1	10566490	10581379
chr1	9743659	9769934	chr1	9923504	9928118
chr1	9743659	9769934	chr1	9929537	9931138
chr1	9743659	9769934	chr1	9947621	9956131
chr1	9743659	9769934	chr1	9963586	9972758
chr1	9823219	9829573	chr1	10069734	10081614
chr1	10122884	10137874	chr1	10268137	10275433
chr1	10122884	10137874	chr1	10566490	10581379
chr1	10566490	10581379	chr1	10744960	10749152
chr1	10566490	10581379	chr1	10849176	10857830
chr1	10566490	10581379	chr1	10882171	10892810
chr1	10566490	10581379	chr1	10956890	10962622
chr1	10566490	10581379	chr1	11000992	11002970
chr1	10585152	10596471	chr1	10736313	10742682
chr1	10585152	10596471	chr1	10799844	10808174
chr1	10585152	10596471	chr1	10925678	10928973
chr1	10585152	10596471	chr1	10956890	10962622
chr1	10585152	10596471	chr1	10968664	10971471
chr1	10657030	10662655	chr1	10849176	10857830
chr1	10657030	10662655	chr1	10925678	10928973
chr1	11226953	11233798	chr1	11617482	11625275
chr1	11226953	11233798	chr1	11738543	11743269
chr1	11226953	11233798	chr1	11794947	11803457
chr1	11226953	11233798	chr1	11853850	11869073
chr1	11226953	11233798	chr1	11912209	11925242
chr1	11234532	11242134	chr1	11794947	11803457
chr1	11332650	11336456	chr1	11709331	11716719
chr1	11627272	11632143	chr1	11853850	11869073
chr1	11787904	11793687	chr1	12038292	12043856
chr1	11853850	11869073	chr1	12038292	12043856
chr1	11967055	11970925	chr1	12652047	12672090
chr1	12038292	12043856	chr1	12614694	12618907
chr1	12154660	12159621	chr1	12614694	12618907
chr1	12289128	12294261	chr1	12652047	12672090
chr1	12354146	12358478	chr1	12652047	12672090
chr1	12492319	12499421	chr1	12652047	12672090
chr1	12504993	12511120	chr1	12652047	12672090
chr1	12504993	12511120	chr1	12673337	12682219
chr1	12598547	12602525	chr1	13908658	13925796
chr1	12652047	12672090	chr1	13953284	13957681
chr1	13908658	13925796	chr1	13953284	13957681
chr1	13908658	13925796	chr1	14048703	14059237
chr1	13908658	13925796	chr1	14810472	14816090
chr1	13908658	13925796	chr1	15293524	15305555
chr1	13908658	13925796	chr1	15319779	15329734
chr1	14024853	14027967	chr1	15477106	15509796
chr1	14039065	14044874	chr1	15293524	15305555
chr1	14461507	14466367	chr1	15319779	15329734
chr1	14626325	14633947	chr1	14760571	14771372
chr1	14626325	14633947	chr1	14810472	14816090
chr1	14626325	14633947	chr1	14842428	14849505
chr1	14626325	14633947	chr1	15265248	15280611
chr1	14626325	14633947	chr1	15348678	15362569
chr1	14760571	14771372	chr1	15293524	15305555
chr1	14760571	14771372	chr1	15348678	15362569
chr1	14760571	14771372	chr1	15477106	15509796
chr1	14810472	14816090	chr1	15293524	15305555
chr1	14810472	14816090	chr1	15477106	15509796
chr1	15064636	15070866	chr1	15348678	15362569
chr1	15249148	15254341	chr1	15348678	15362569
chr1	15249148	15254341	chr1	15368216	15375429
chr1	15249148	15254341	chr1	16273028	16296056
chr1	15265248	15280611	chr1	15477106	15509796
chr1	15293524	15305555	chr1	15348678	15362569
chr1	15293524	15305555	chr1	15477106	15509796
chr1	15293524	15305555	chr1	15676109	15685631
chr1	15462635	15470184	chr1	15676109	15685631
chr1	15462635	15470184	chr1	16273028	16296056
chr1	15477106	15509796	chr1	15624611	15631226
chr1	15477106	15509796	chr1	15676109	15685631
chr1	15477106	15509796	chr1	15732642	15747417
chr1	15477106	15509796	chr1	15847940	15855917
chr1	15477106	15509796	chr1	16110499	16131192
chr1	15511002	15520252	chr1	15676109	15685631
chr1	15511002	15520252	chr1	16454418	16519518
chr1	15521575	15537144	chr1	15732642	15747417
chr1	15521575	15537144	chr1	16083394	16094439
chr1	15676109	15685631	chr1	15732642	15747417
chr1	15676109	15685631	chr1	15847940	15855917
chr1	15847940	15855917	chr1	16308150	16314886
chr1	15856489	15860954	chr1	16454418	16519518
chr1	15941171	15952313	chr1	15999667	16014591
chr1	15941171	15952313	chr1	16083394	16094439
chr1	15941171	15952313	chr1	16110499	16131192
chr1	15941171	15952313	chr1	16454418	16519518
chr1	15999667	16014591	chr1	16156617	16165395
chr1	15999667	16014591	chr1	16273028	16296056
chr1	15999667	16014591	chr1	17492054	17529820
chr1	16027788	16031831	chr1	16273028	16296056
chr1	16083394	16094439	chr1	16273028	16296056
chr1	16083394	16094439	chr1	16308150	16314886
chr1	16110499	16131192	chr1	16156617	16165395
chr1	16110499	16131192	chr1	16169389	16180974
chr1	16110499	16131192	chr1	16240643	16251887
chr1	16110499	16131192	chr1	16262951	16265513
chr1	16110499	16131192	chr1	16273028	16296056
chr1	16110499	16131192	chr1	16299999	16303937
chr1	16110499	16131192	chr1	16308150	16314886
chr1	16110499	16131192	chr1	16338432	16343730
chr1	16110499	16131192	chr1	16398684	16417156
chr1	16110499	16131192	chr1	16454418	16519518
chr1	16149843	16154091	chr1	16273028	16296056
chr1	16156617	16165395	chr1	16273028	16296056
chr1	16156617	16165395	chr1	16299999	16303937
chr1	16156617	16165395	chr1	16308150	16314886
chr1	16169389	16180974	chr1	16240643	16251887
chr1	16169389	16180974	chr1	16273028	16296056
chr1	16169389	16180974	chr1	16308150	16314886
chr1	16240643	16251887	chr1	16273028	16296056
chr1	16240643	16251887	chr1	16454418	16519518
chr1	16273028	16296056	chr1	16398684	16417156
chr1	16273028	16296056	chr1	16454418	16519518
chr1	16273028	16296056	chr1	17235934	17243348
chr1	16308150	16314886	chr1	16454418	16519518
chr1	16308150	16314886	chr1	16688818	16704637
chr1	16338432	16343730	chr1	16454418	16519518
chr1	16398684	16417156	chr1	16454418	16519518
chr1	16398684	16417156	chr1	16531372	16537841
chr1	16398684	16417156	chr1	16561648	16568083
chr1	16398684	16417156	chr1	16569994	16571963
chr1	16398684	16417156	chr1	16573721	16578818
chr1	16398684	16417156	chr1	16674165	16680944
chr1	16398684	16417156	chr1	16688818	16704637
chr1	16435099	16446080	chr1	16561648	16568083
chr1	16435099	16446080	chr1	16688818	16704637
chr1	16454418	16519518	chr1	16556986	16559899
chr1	16454418	16519518	chr1	16561648	16568083
chr1	16454418	16519518	chr1	16573721	16578818
chr1	16454418	16519518	chr1	16580419	16589771
chr1	16454418	16519518	chr1	16644729	16653758
chr1	16454418	16519518	chr1	16674165	16680944
chr1	16454418	16519518	chr1	16688818	16704637
chr1	16454418	16519518	chr1	16717947	16726055
chr1	16454418	16519518	chr1	16727856	16730664
chr1	16520122	16522966	chr1	16688818	16704637
chr1	16561648	16568083	chr1	16688818	16704637
chr1	16573721	16578818	chr1	16688818	16704637
chr1	16688818	16704637	chr1	17228439	17234222
chr1	16822238	16827488	chr1	17235934	17243348
chr1	16838847	16842441	chr1	17220831	17224696
chr1	16838847	16842441	chr1	17228439	17234222
chr1	16856767	16862646	chr1	17198274	17204130
chr1	16949603	16951297	chr1	17273681	17277364
chr1	17019344	17021723	chr1	17228439	17234222
chr1	17022603	17027652	chr1	17228439	17234222
chr1	17305639	17312466	chr1	17492054	17529820
chr1	17334791	17344119	chr1	17492054	17529820
chr1	17334791	17344119	chr1	17905416	17919624
chr1	17377248	17382335	chr1	17905416	17919624
chr1	17386020	17391742	chr1	17444789	17459229
chr1	17386020	17391742	chr1	17492054	17529820
chr1	17386020	17391742	chr1	17549467	17566380
chr1	17386020	17391742	chr1	17569869	17580243
chr1	17386020	17391742	chr1	17760652	17774268
chr1	17400702	17402672	chr1	17760652	17774268
chr1	17444789	17459229	chr1	17484231	17490730
chr1	17444789	17459229	chr1	17492054	17529820
chr1	17444789	17459229	chr1	17530564	17544396
chr1	17444789	17459229	chr1	17549467	17566380
chr1	17444789	17459229	chr1	17569869	17580243
chr1	17444789	17459229	chr1	17584319	17589556
chr1	17444789	17459229	chr1	17598203	17606239
chr1	17444789	17459229	chr1	17612000	17616957
chr1	17444789	17459229	chr1	17633769	17638770
chr1	17444789	17459229	chr1	17760652	17774268
chr1	17484231	17490730	chr1	18198494	18207183
chr1	17492054	17529820	chr1	17569869	17580243
chr1	17492054	17529820	chr1	17633769	17638770
chr1	17492054	17529820	chr1	17760652	17774268
chr1	17492054	17529820	chr1	17894819	17898419
chr1	17492054	17529820	chr1	17905416	17919624
chr1	17492054	17529820	chr1	19399077	19415168
chr1	17549467	17566380	chr1	17741585	17743419
chr1	17549467	17566380	chr1	17760652	17774268
chr1	17549467	17566380	chr1	17905416	17919624
chr1	17549467	17566380	chr1	19399077	19415168
chr1	17590306	17594342	chr1	17760652	17774268
chr1	17760652	17774268	chr1	17813041	17820412
chr1	17760652	17774268	chr1	17884832	17891718
chr1	17760652	17774268	chr1	17905416	17919624
chr1	17760652	17774268	chr1	18198494	18207183
chr1	17813041	17820412	chr1	18185762	18194778
chr1	17905416	17919624	chr1	19262330	19285936
chr1	17905416	17919624	chr1	19391586	19396365
chr1	17958735	17961981	chr1	18185762	18194778
chr1	19211145	19215908	chr1	19332874	19342512
chr1	19224770	19233336	chr1	19399077	19415168
chr1	19224770	19233336	chr1	19434750	19438960
chr1	19239293	19242672	chr1	19399077	19415168
chr1	19247588	19257390	chr1	19399077	19415168
chr1	19247588	19257390	chr1	19969050	19989597
chr1	19262330	19285936	chr1	19332874	19342512
chr1	19262330	19285936	chr1	19399077	19415168
chr1	19262330	19285936	chr1	19529596	19540031
chr1	19262330	19285936	chr1	20819638	20824571
chr1	19332874	19342512	chr1	19399077	19415168
chr1	19355895	19364205	chr1	19399077	19415168
chr1	19391586	19396365	chr1	19760082	19787629
chr1	19529596	19540031	chr1	19969050	19989597
chr1	19576660	19582047	chr1	19932366	19951921
chr1	19576660	19582047	chr1	19969050	19989597
chr1	19636006	19644171	chr1	19806948	19815036
chr1	19636006	19644171	chr1	19969050	19989597
chr1	19716224	19719145	chr1	19969050	19989597
chr1	19720759	19726754	chr1	19760082	19787629
chr1	19720759	19726754	chr1	19969050	19989597
chr1	19760082	19787629	chr1	19916133	19918010
chr1	19760082	19787629	chr1	19921093	19925523
chr1	19760082	19787629	chr1	19932366	19951921
chr1	19760082	19787629	chr1	19960777	19963299
chr1	19760082	19787629	chr1	19969050	19989597
chr1	19760082	19787629	chr1	20059119	20065800
chr1	19760082	19787629	chr1	20229695	20231488
chr1	19800459	19805042	chr1	19932366	19951921
chr1	19800459	19805042	chr1	19969050	19989597
chr1	19806948	19815036	chr1	19932366	19951921
chr1	19806948	19815036	chr1	19965396	19968083
chr1	19806948	19815036	chr1	19969050	19989597
chr1	19831043	19840860	chr1	19969050	19989597
chr1	20207656	20211501	chr1	20913039	20918534
chr1	20536302	20541639	chr1	20752336	20755241
chr1	21056516	21062283	chr1	21644043	21674822
chr1	21107837	21116299	chr1	21218830	21225929
chr1	21107837	21116299	chr1	21298326	21302597
chr1	21107837	21116299	chr1	21497886	21504647
chr1	21207331	21213480	chr1	21644043	21674822
chr1	21586821	21590537	chr1	21644043	21674822
chr1	21605662	21608389	chr1	22243484	22271694
chr1	21614559	21630994	chr1	22243484	22271694
chr1	21644043	21674822	chr1	21910361	21915405
chr1	21644043	21674822	chr1	22243484	22271694
chr1	21675520	21677818	chr1	22104211	22116786
chr1	21875186	21882465	chr1	22243484	22271694
chr1	22085355	22092818	chr1	22243484	22271694
chr1	22085355	22092818	chr1	22344439	22354595
chr1	22085355	22092818	chr1	23509233	23530010
chr1	22104211	22116786	chr1	22223791	22232050
chr1	22104211	22116786	chr1	22243484	22271694
chr1	22104211	22116786	chr1	22278602	22286338
chr1	22104211	22116786	chr1	22287171	22302904
chr1	22104211	22116786	chr1	22344439	22354595
chr1	22182757	22189368	chr1	22243484	22271694
chr1	22243484	22271694	chr1	22344439	22354595
chr1	22243484	22271694	chr1	22366052	22376359
chr1	22243484	22271694	chr1	22377867	22397970
chr1	22243484	22271694	chr1	22413380	22426905
chr1	22243484	22271694	chr1	22467714	22471336
chr1	22243484	22271694	chr1	23057265	23083775
chr1	22243484	22271694	chr1	23436252	23462950
chr1	22243484	22271694	chr1	23899849	23922617
chr1	22344439	22354595	chr1	22377867	22397970
chr1	22377867	22397970	chr1	22777071	22781734
chr1	22377867	22397970	chr1	23541000	23544932
chr1	23057265	23083775	chr1	23195393	23203894
chr1	23057265	23083775	chr1	23214813	23216674
chr1	23057265	23083775	chr1	23244361	23248912
chr1	23057265	23083775	chr1	23421136	23434409
chr1	23057265	23083775	chr1	23436252	23462950
chr1	23057265	23083775	chr1	23509233	23530010
chr1	23057265	23083775	chr1	23794766	23812774
chr1	23057265	23083775	chr1	25026556	25058151
chr1	23142403	23146726	chr1	23794766	23812774
chr1	23301460	23306459	chr1	23436252	23462950
chr1	23301460	23306459	chr1	23509233	23530010
chr1	23301460	23306459	chr1	23794766	23812774
chr1	23301460	23306459	chr1	23879469	23893002
chr1	23335975	23338785	chr1	23509233	23530010
chr1	23344001	23349919	chr1	23484256	23499207
chr1	23344001	23349919	chr1	23509233	23530010
chr1	23421136	23434409	chr1	23484256	23499207
chr1	23421136	23434409	chr1	23502175	23506144
chr1	23421136	23434409	chr1	23509233	23530010
chr1	23421136	23434409	chr1	23692075	23698981
chr1	23421136	23434409	chr1	23700242	23707942
chr1	23421136	23434409	chr1	23726521	23740081
chr1	23421136	23434409	chr1	23794766	23812774
chr1	23421136	23434409	chr1	23899849	23922617
chr1	23436252	23462950	chr1	23484256	23499207
chr1	23436252	23462950	chr1	23509233	23530010
chr1	23436252	23462950	chr1	23692075	23698981
chr1	23436252	23462950	chr1	23879469	23893002
chr1	23475174	23478539	chr1	23899849	23922617
chr1	23484256	23499207	chr1	23666218	23673052
chr1	23484256	23499207	chr1	23726521	23740081
chr1	23509233	23530010	chr1	23666218	23673052
chr1	23509233	23530010	chr1	23709325	23713625
chr1	23509233	23530010	chr1	23987240	23989664
chr1	23509233	23530010	chr1	24115370	24128889
chr1	23509233	23530010	chr1	24239472	24250469
chr1	23666218	23673052	chr1	23726521	23740081
chr1	23666218	23673052	chr1	23794766	23812774
chr1	23666218	23673052	chr1	23822318	23825382
chr1	23666218	23673052	chr1	23899849	23922617
chr1	23666218	23673052	chr1	24115370	24128889
chr1	23700242	23707942	chr1	23861060	23866996
chr1	23726521	23740081	chr1	23879469	23893002
chr1	23726521	23740081	chr1	23899849	23922617
chr1	23794766	23812774	chr1	23879469	23893002
chr1	23869831	23872566	chr1	24068283	24072913
chr1	23879469	23893002	chr1	23960089	23965393
chr1	23879469	23893002	chr1	24017295	24021363
chr1	23879469	23893002	chr1	24046141	24048588
chr1	23879469	23893002	chr1	24074388	24076377
chr1	23879469	23893002	chr1	24101689	24108724
chr1	23879469	23893002	chr1	24115370	24128889
chr1	23879469	23893002	chr1	24189437	24197503
chr1	23879469	23893002	chr1	24432002	24439996
chr1	23879469	23893002	chr1	25026556	25058151
chr1	23899849	23922617	chr1	24432002	24439996
chr1	24115370	24128889	chr1	24189437	24197503
chr1	24115370	24128889	chr1	24239472	24250469
chr1	24115370	24128889	chr1	24370572	24375325
chr1	24115370	24128889	chr1	24586864	24595176
chr1	24115370	24128889	chr1	25066999	25104291
chr1	24115370	24128889	chr1	25104864	25122879
chr1	24189437	24197503	chr1	24734711	24747543
chr1	24189437	24197503	chr1	24860908	24869684
chr1	24432002	24439996	chr1	24734711	24747543
chr1	24444029	24449101	chr1	24734711	24747543
chr1	24475827	24479278	chr1	24734711	24747543
chr1	24511956	24515447	chr1	24734711	24747543
chr1	24527984	24530433	chr1	24709682	24722333
chr1	24561728	24565350	chr1	24709682	24722333
chr1	24586864	24595176	chr1	24709682	24722333
chr1	24609521	24614287	chr1	25066999	25104291
chr1	24615081	24618316	chr1	25066999	25104291
chr1	24619524	24623301	chr1	24734711	24747543
chr1	24709682	24722333	chr1	25066999	25104291
chr1	24734711	24747543	chr1	24860908	24869684
chr1	24734711	24747543	chr1	24888137	24895684
chr1	24734711	24747543	chr1	24916965	24921806
chr1	24734711	24747543	chr1	24967292	24973825
chr1	24888137	24895684	chr1	25066999	25104291
chr1	25008806	25017521	chr1	25066999	25104291
chr1	25008806	25017521	chr1	25562180	25568253
chr1	25026556	25058151	chr1	25104864	25122879
chr1	25026556	25058151	chr1	25151362	25155644
chr1	25026556	25058151	chr1	25238363	25243743
chr1	25026556	25058151	chr1	25508002	25510382
chr1	25066999	25104291	chr1	25125189	25133903
chr1	25066999	25104291	chr1	25271399	25278737
chr1	25066999	25104291	chr1	25471661	25474190
chr1	25066999	25104291	chr1	25750749	25763780
chr1	25066999	25104291	chr1	26282494	26286665
chr1	25104864	25122879	chr1	25569449	25575984
chr1	25346543	25355254	chr1	25569449	25575984
chr1	25562180	25568253	chr1	25750749	25763780
chr1	25569449	25575984	chr1	25750749	25763780
chr1	25645243	25658432	chr1	25694414	25700171
chr1	25750749	25763780	chr1	26143439	26148765
chr1	25824822	25834942	chr1	26125080	26128285
chr1	26150162	26152323	chr1	26341245	26352353
chr1	26216085	26234538	chr1	26341245	26352353
chr1	26216085	26234538	chr1	26427481	26432013
chr1	26216085	26234538	chr1	26653606	26686538
chr1	26236776	26241738	chr1	26696274	26709059
chr1	26248513	26252717	chr1	27458302	27462288
chr1	26360315	26365903	chr1	26710445	26717791
chr1	26427481	26432013	chr1	26600256	26613081
chr1	26435998	26440599	chr1	26600256	26613081
chr1	26559252	26567121	chr1	26696274	26709059
chr1	26559252	26567121	chr1	26710445	26717791
chr1	26600256	26613081	chr1	26653606	26686538
chr1	26600256	26613081	chr1	27880608	27936148
chr1	26600256	26613081	chr1	28561303	28579663
chr1	26614462	26616601	chr1	26757113	26762383
chr1	26653606	26686538	chr1	26710445	26717791
chr1	26653606	26686538	chr1	27105663	27118186
chr1	26653606	26686538	chr1	27466822	27474355
chr1	26696274	26709059	chr1	27860951	27875420
chr1	26855044	26862937	chr1	27011858	27034614
chr1	26855044	26862937	chr1	27048404	27066749
chr1	26906802	26911920	chr1	27105663	27118186
chr1	26923791	26930909	chr1	27105663	27118186
chr1	26935284	26937043	chr1	27105663	27118186
chr1	26943972	26949571	chr1	27105663	27118186
chr1	27011858	27034614	chr1	27089748	27102050
chr1	27011858	27034614	chr1	27105663	27118186
chr1	27011858	27034614	chr1	27123420	27128658
chr1	27011858	27034614	chr1	27173621	27177538
chr1	27048404	27066749	chr1	27089748	27102050
chr1	27048404	27066749	chr1	27105663	27118186
chr1	27048404	27066749	chr1	28830616	28839461
chr1	27173621	27177538	chr1	27314982	27329625
chr1	27178558	27182413	chr1	27314982	27329625
chr1	27314982	27329625	chr1	27466822	27474355
chr1	27435735	27441031	chr1	27623750	27630469
chr1	27442491	27450738	chr1	27623750	27630469
chr1	27442491	27450738	chr1	27880608	27936148
chr1	27466822	27474355	chr1	27623750	27630469
chr1	27623750	27630469	chr1	27860951	27875420
chr1	27623750	27630469	chr1	27880608	27936148
chr1	27623750	27630469	chr1	27979791	27992419
chr1	27634923	27637251	chr1	27860951	27875420
chr1	27634923	27637251	chr1	27880608	27936148
chr1	27647232	27651092	chr1	27880608	27936148
chr1	27690438	27696952	chr1	27860951	27875420
chr1	27716157	27720969	chr1	27860951	27875420
chr1	27716157	27720969	chr1	27880608	27936148
chr1	27725011	27726618	chr1	27860951	27875420
chr1	27727918	27735569	chr1	27860951	27875420
chr1	27727918	27735569	chr1	27880608	27936148
chr1	27743363	27747224	chr1	27880608	27936148
chr1	27748178	27750379	chr1	27860951	27875420
chr1	27813654	27819847	chr1	27860951	27875420
chr1	27813654	27819847	chr1	27880608	27936148
chr1	27851446	27857832	chr1	27880608	27936148
chr1	27860951	27875420	chr1	27979791	27992419
chr1	27860951	27875420	chr1	27993881	28000498
chr1	27860951	27875420	chr1	28389660	28407416
chr1	27860951	27875420	chr1	28830616	28839461
chr1	27880608	27936148	chr1	27979791	27992419
chr1	27880608	27936148	chr1	28715952	28730615
chr1	27979791	27992419	chr1	28155910	28160383
chr1	27993881	28000498	chr1	28155910	28160383
chr1	28188019	28191835	chr1	28561303	28579663
chr1	28188019	28191835	chr1	28965818	28976736
chr1	28238417	28242486	chr1	28389660	28407416
chr1	28238417	28242486	chr1	28561303	28579663
chr1	28389660	28407416	chr1	28515850	28524706
chr1	28389660	28407416	chr1	28554992	28560255
chr1	28389660	28407416	chr1	28561303	28579663
chr1	28389660	28407416	chr1	28665353	28687723
chr1	28389660	28407416	chr1	28781997	28785443
chr1	28389660	28407416	chr1	28830616	28839461
chr1	28423494	28426117	chr1	28561303	28579663
chr1	28460685	28464795	chr1	28665353	28687723
chr1	28478928	28481183	chr1	28715952	28730615
chr1	28515850	28524706	chr1	28904271	28923257
chr1	28561303	28579663	chr1	28665353	28687723
chr1	28561303	28579663	chr1	28693274	28706901
chr1	28561303	28579663	chr1	28715952	28730615
chr1	28561303	28579663	chr1	28747794	28753570
chr1	28561303	28579663	chr1	28762239	28772353
chr1	28561303	28579663	chr1	28830616	28839461
chr1	28561303	28579663	chr1	28904271	28923257
chr1	28561303	28579663	chr1	28965818	28976736
chr1	28583820	28595407	chr1	28665353	28687723
chr1	28583820	28595407	chr1	28693274	28706901
chr1	28583820	28595407	chr1	28762239	28772353
chr1	28583820	28595407	chr1	28830616	28839461
chr1	28583820	28595407	chr1	28904271	28923257
chr1	28583820	28595407	chr1	28965818	28976736
chr1	28622329	28624604	chr1	28904271	28923257
chr1	28651163	28658408	chr1	28830616	28839461
chr1	28665353	28687723	chr1	28715952	28730615
chr1	28665353	28687723	chr1	28830616	28839461
chr1	28665353	28687723	chr1	28840037	28849197
chr1	28665353	28687723	chr1	28904271	28923257
chr1	28665353	28687723	chr1	29061645	29068932
chr1	28693274	28706901	chr1	28830616	28839461
chr1	28693274	28706901	chr1	28840037	28849197
chr1	28715952	28730615	chr1	28830616	28839461
chr1	28738829	28745599	chr1	28904271	28923257
chr1	28747794	28753570	chr1	29487534	29510831
chr1	28762239	28772353	chr1	28830616	28839461
chr1	28830616	28839461	chr1	28904271	28923257
chr1	28830616	28839461	chr1	28965818	28976736
chr1	28830616	28839461	chr1	28993365	28997665
chr1	28840037	28849197	chr1	28904271	28923257
chr1	28840037	28849197	chr1	28965818	28976736
chr1	28965818	28976736	chr1	29088343	29091668
chr1	28965818	28976736	chr1	29296771	29302704
chr1	28965818	28976736	chr1	29445995	29452707
chr1	28965818	28976736	chr1	29487534	29510831
chr1	28993365	28997665	chr1	29487534	29510831
chr1	29073464	29081824	chr1	29487534	29510831
chr1	29208047	29216067	chr1	29487534	29510831
chr1	29561886	29572555	chr1	30052168	30068078
chr1	29561886	29572555	chr1	30178774	30190871
chr1	30041553	30047788	chr1	30178774	30190871
chr1	30052168	30068078	chr1	30178774	30190871
chr1	30110935	30116096	chr1	31473363	31488665
chr1	30178774	30190871	chr1	30437292	30448775
chr1	30178774	30190871	chr1	30555072	30560047
chr1	30178774	30190871	chr1	31227611	31231771
chr1	31200344	31208062	chr1	31374533	31387247
chr1	31200344	31208062	chr1	31864942	31876549
chr1	31212427	31224993	chr1	31374533	31387247
chr1	31227611	31231771	chr1	31836454	31839283
chr1	31273789	31284727	chr1	31374533	31387247
chr1	31273789	31284727	chr1	31405262	31412330
chr1	31287864	31292829	chr1	31864942	31876549
chr1	31293828	31298877	chr1	32026941	32048877
chr1	31374533	31387247	chr1	31864942	31876549
chr1	31405262	31412330	chr1	31533262	31540119
chr1	31405262	31412330	chr1	32026941	32048877
chr1	31473363	31488665	chr1	31624336	31629908
chr1	31473363	31488665	chr1	31881939	31899836
chr1	31524050	31527966	chr1	32026941	32048877
chr1	31669394	31672520	chr1	31864942	31876549
chr1	31767649	31774056	chr1	31881939	31899836
chr1	31767649	31774056	chr1	32395601	32430328
chr1	31849446	31851588	chr1	32449455	32454079
chr1	31864942	31876549	chr1	32012244	32023801
chr1	31864942	31876549	chr1	32026941	32048877
chr1	31864942	31876549	chr1	32052565	32061445
chr1	31864942	31876549	chr1	32245570	32267285
chr1	31864942	31876549	chr1	32395601	32430328
chr1	31881939	31899836	chr1	32012244	32023801
chr1	31881939	31899836	chr1	32026941	32048877
chr1	31881939	31899836	chr1	32395601	32430328
chr1	31916182	31919463	chr1	32531847	32542687
chr1	31948512	31961112	chr1	32012244	32023801
chr1	31948512	31961112	chr1	32160804	32186373
chr1	32012244	32023801	chr1	32160804	32186373
chr1	32012244	32023801	chr1	32395601	32430328
chr1	32026941	32048877	chr1	32160804	32186373
chr1	32026941	32048877	chr1	32209661	32222460
chr1	32026941	32048877	chr1	32245570	32267285
chr1	32026941	32048877	chr1	32395601	32430328
chr1	32026941	32048877	chr1	32477582	32484407
chr1	32052565	32061445	chr1	32160804	32186373
chr1	32052565	32061445	chr1	32223090	32239279
chr1	32052565	32061445	chr1	32245570	32267285
chr1	32108372	32112584	chr1	32160804	32186373
chr1	32160804	32186373	chr1	32209661	32222460
chr1	32160804	32186373	chr1	32223090	32239279
chr1	32160804	32186373	chr1	32245570	32267285
chr1	32160804	32186373	chr1	32395601	32430328
chr1	32160804	32186373	chr1	32477582	32484407
chr1	32189656	32193926	chr1	32395601	32430328
chr1	32209661	32222460	chr1	32395601	32430328
chr1	32223090	32239279	chr1	32395601	32430328
chr1	32223090	32239279	chr1	32477582	32484407
chr1	32223090	32239279	chr1	32857748	32861796
chr1	32245570	32267285	chr1	32395601	32430328
chr1	32245570	32267285	chr1	32477582	32484407
chr1	32245570	32267285	chr1	32670083	32673109
chr1	32296425	32299212	chr1	32395601	32430328
chr1	32303915	32310683	chr1	32395601	32430328
chr1	32395601	32430328	chr1	32527118	32531249
chr1	32395601	32430328	chr1	32531847	32542687
chr1	32395601	32430328	chr1	32711499	32717234
chr1	32531847	32542687	chr1	33259905	33267919
chr1	32697522	32703681	chr1	33425130	33431589
chr1	32755438	32768280	chr1	33158421	33175226
chr1	32857748	32861796	chr1	33188225	33210974
chr1	32862928	32867725	chr1	33158421	33175226
chr1	33003028	33007397	chr1	33158421	33175226
chr1	33113144	33122957	chr1	33158421	33175226
chr1	33158421	33175226	chr1	33218499	33234055
chr1	33158421	33175226	chr1	33259905	33267919
chr1	33158421	33175226	chr1	33277768	33286636
chr1	33158421	33175226	chr1	33323826	33330171
chr1	33158421	33175226	chr1	33335256	33338569
chr1	33158421	33175226	chr1	33584775	33587479
chr1	33158421	33175226	chr1	33932616	33940764
chr1	33188225	33210974	chr1	33787824	33817646
chr1	33218499	33234055	chr1	33376049	33388439
chr1	33218499	33234055	chr1	33452498	33466787
chr1	33252797	33259059	chr1	33787824	33817646
chr1	33277768	33286636	chr1	33452498	33466787
chr1	33323826	33330171	chr1	33559760	33567651
chr1	33363849	33368752	chr1	33551451	33556220
chr1	33376049	33388439	chr1	33452498	33466787
chr1	33376049	33388439	chr1	33511195	33518692
chr1	33376049	33388439	chr1	33551451	33556220
chr1	33376049	33388439	chr1	33559760	33567651
chr1	33376049	33388439	chr1	33591019	33595107
chr1	33376049	33388439	chr1	33787824	33817646
chr1	33398234	33408304	chr1	33452498	33466787
chr1	33398234	33408304	chr1	33545340	33548849
chr1	33398234	33408304	chr1	33559760	33567651
chr1	33398234	33408304	chr1	33787824	33817646
chr1	33417767	33423651	chr1	33559760	33567651
chr1	33425130	33431589	chr1	33452498	33466787
chr1	33551451	33556220	chr1	33932616	33940764
chr1	33559760	33567651	chr1	33787824	33817646
chr1	33591019	33595107	chr1	33787824	33817646
chr1	33684110	33687664	chr1	33787824	33817646
chr1	33787824	33817646	chr1	33846095	33857421
chr1	33787824	33817646	chr1	33885570	33893105
chr1	33787824	33817646	chr1	33893936	33903627
chr1	33787824	33817646	chr1	33919270	33928085
chr1	33787824	33817646	chr1	33932616	33940764
chr1	33787824	33817646	chr1	35223256	35230852
chr1	33787824	33817646	chr1	35245981	35250363
chr1	35245981	35250363	chr1	35651321	35662275
chr1	35315819	35320738	chr1	35651321	35662275
chr1	35999950	36011311	chr1	36613105	36641821
chr1	36395026	36400312	chr1	36552991	36557372
chr1	36552991	36557372	chr1	36829895	36842607
chr1	36571274	36577805	chr1	36613105	36641821
chr1	36589497	36603745	chr1	36807404	36821385
chr1	36589497	36603745	chr1	36829895	36842607
chr1	36589497	36603745	chr1	36849005	36855310
chr1	36613105	36641821	chr1	36687329	36699711
chr1	36613105	36641821	chr1	36763608	36768309
chr1	36613105	36641821	chr1	36787706	36791100
chr1	36613105	36641821	chr1	36807404	36821385
chr1	36613105	36641821	chr1	36829895	36842607
chr1	36613105	36641821	chr1	36849005	36855310
chr1	36613105	36641821	chr1	36860578	36864720
chr1	36613105	36641821	chr1	36872509	36875977
chr1	36613105	36641821	chr1	36885196	36888139
chr1	36613105	36641821	chr1	36901388	36903654
chr1	36613105	36641821	chr1	36914932	36917648
chr1	36613105	36641821	chr1	37934318	37955180
chr1	36687329	36699711	chr1	36807404	36821385
chr1	36687329	36699711	chr1	36829895	36842607
chr1	36807404	36821385	chr1	36849005	36855310
chr1	36807404	36821385	chr1	36928155	36931360
chr1	36807404	36821385	chr1	37934318	37955180
chr1	36807404	36821385	chr1	38462873	38472609
chr1	36829895	36842607	chr1	37934318	37955180
chr1	36976070	36983555	chr1	37934318	37955180
chr1	37562390	37567076	chr1	37934318	37955180
chr1	37934318	37955180	chr1	37975657	37982345
chr1	37934318	37955180	chr1	37997531	38003426
chr1	37934318	37955180	chr1	38153574	38159959
chr1	37934318	37955180	chr1	38408535	38415106
chr1	37934318	37955180	chr1	38422564	38426992
chr1	37934318	37955180	chr1	38462873	38472609
chr1	37934318	37955180	chr1	38476978	38482913
chr1	38153574	38159959	chr1	38322989	38327036
chr1	38322989	38327036	chr1	38490021	38497692
chr1	38408535	38415106	chr1	39485953	39496741
chr1	38462873	38472609	chr1	39465232	39472173
chr1	38462873	38472609	chr1	39485953	39496741
chr1	38476978	38482913	chr1	39629749	39666528
chr1	38490021	38497692	chr1	39567356	39584806
chr1	38503545	38505932	chr1	39200323	39202936
chr1	38734109	38736503	chr1	39629749	39666528
chr1	39322468	39327555	chr1	39485953	39496741
chr1	39322468	39327555	chr1	39550665	39557490
chr1	39322468	39327555	chr1	39615891	39628681
chr1	39322468	39327555	chr1	39849465	39884405
chr1	39337284	39341002	chr1	39567356	39584806
chr1	39423539	39429766	chr1	39567356	39584806
chr1	39423539	39429766	chr1	39849465	39884405
chr1	39450539	39459558	chr1	39485953	39496741
chr1	39450539	39459558	chr1	39849465	39884405
chr1	39450539	39459558	chr1	40166412	40168157
chr1	39485953	39496741	chr1	39629749	39666528
chr1	39485953	39496741	chr1	39849465	39884405
chr1	39509083	39516869	chr1	39629749	39666528
chr1	39567356	39584806	chr1	39615891	39628681
chr1	39567356	39584806	chr1	39629749	39666528
chr1	39567356	39584806	chr1	39667848	39673621
chr1	39567356	39584806	chr1	39732346	39735153
chr1	39567356	39584806	chr1	39793523	39800408
chr1	39567356	39584806	chr1	39849465	39884405
chr1	39567356	39584806	chr1	40038624	40043589
chr1	39567356	39584806	chr1	40390106	40394350
chr1	39591533	39603920	chr1	39629749	39666528
chr1	39591533	39603920	chr1	39849465	39884405
chr1	39606186	39613315	chr1	39849465	39884405
chr1	39615891	39628681	chr1	39849465	39884405
chr1	39629749	39666528	chr1	39793523	39800408
chr1	39629749	39666528	chr1	39811761	39813898
chr1	39629749	39666528	chr1	39849465	39884405
chr1	39629749	39666528	chr1	40038624	40043589
chr1	39629749	39666528	chr1	40140724	40146553
chr1	39667848	39673621	chr1	39849465	39884405
chr1	39724769	39727286	chr1	39849465	39884405
chr1	39849465	39884405	chr1	40240550	40243652
chr1	39849465	39884405	chr1	40365744	40369119
chr1	39849465	39884405	chr1	40419570	40426766
chr1	39849465	39884405	chr1	40438543	40449528
chr1	39973080	39977003	chr1	40240550	40243652
chr1	39979449	39985580	chr1	40231954	40237339
chr1	40263078	40269954	chr1	40438543	40449528
chr1	40281155	40284501	chr1	40438543	40449528
chr1	40286834	40288965	chr1	40438543	40449528
chr1	40347352	40350220	chr1	40492766	40519972
chr1	40357574	40364774	chr1	40492766	40519972
chr1	40390106	40394350	chr1	40492766	40519972
chr1	40397022	40403404	chr1	40492766	40519972
chr1	40438543	40449528	chr1	40492766	40519972
chr1	40452800	40463961	chr1	40492766	40519972
chr1	40492766	40519972	chr1	41166168	41181808
chr1	40492766	40519972	chr1	41429908	41453163
chr1	40529779	40533919	chr1	40914488	40917892
chr1	40561568	40564455	chr1	41536470	41538259
chr1	40649876	40655217	chr1	41429908	41453163
chr1	40914488	40917892	chr1	41391122	41395359
chr1	41111282	41113684	chr1	41826069	41829030
chr1	41154946	41162912	chr1	41429908	41453163
chr1	41166168	41181808	chr1	41312187	41315055
chr1	41166168	41181808	chr1	41429908	41453163
chr1	41190839	41204734	chr1	41429908	41453163
chr1	41190839	41204734	chr1	41573113	41577868
chr1	41234150	41239210	chr1	41429908	41453163
chr1	41325891	41329781	chr1	41429908	41453163
chr1	41361453	41369180	chr1	41928893	41934671
chr1	41429908	41453163	chr1	42002490	42004537
chr1	41429908	41453163	chr1	42123649	42140443
chr1	41466124	41476865	chr1	41946082	41955181
chr1	41757674	41761374	chr1	42325995	42331061
chr1	41928893	41934671	chr1	42305324	42310845
chr1	41937978	41943923	chr1	43387415	43435269
chr1	41946082	41955181	chr1	42076331	42106934
chr1	41946082	41955181	chr1	42123649	42140443
chr1	41946082	41955181	chr1	42177199	42187609
chr1	41946082	41955181	chr1	42414016	42425137
chr1	41955759	41970200	chr1	42123649	42140443
chr1	41955759	41970200	chr1	42202790	42210940
chr1	41955759	41970200	chr1	42214214	42220645
chr1	41955759	41970200	chr1	42355236	42359770
chr1	42039366	42044550	chr1	42202790	42210940
chr1	42039366	42044550	chr1	42214214	42220645
chr1	42073664	42075054	chr1	42550483	42551900
chr1	42076331	42106934	chr1	42177199	42187609
chr1	42076331	42106934	chr1	42202790	42210940
chr1	42076331	42106934	chr1	42214214	42220645
chr1	42076331	42106934	chr1	42222989	42226708
chr1	42076331	42106934	chr1	42245088	42251944
chr1	42076331	42106934	chr1	42325995	42331061
chr1	42076331	42106934	chr1	42362597	42371760
chr1	42076331	42106934	chr1	42414016	42425137
chr1	42076331	42106934	chr1	43387415	43435269
chr1	42123649	42140443	chr1	42177199	42187609
chr1	42123649	42140443	chr1	42202790	42210940
chr1	42159708	42162645	chr1	43387415	43435269
chr1	42177199	42187609	chr1	42325995	42331061
chr1	42202790	42210940	chr1	42414016	42425137
chr1	42305324	42310845	chr1	42414016	42425137
chr1	42362597	42371760	chr1	42414016	42425137
chr1	42362597	42371760	chr1	42499086	42502876
chr1	42381013	42386998	chr1	43387415	43435269
chr1	42414016	42425137	chr1	42640619	42642607
chr1	42640619	42642607	chr1	43144019	43150798
chr1	42650491	42653609	chr1	43387415	43435269
chr1	42798015	42804138	chr1	42990349	43001346
chr1	42798015	42804138	chr1	43229158	43234750
chr1	42990349	43001346	chr1	43229158	43234750
chr1	42990349	43001346	chr1	43387415	43435269
chr1	42990349	43001346	chr1	44113672	44120088
chr1	43110592	43112925	chr1	43387415	43435269
chr1	43229158	43234750	chr1	43387415	43435269
chr1	43280807	43286175	chr1	43387415	43435269
chr1	43387415	43435269	chr1	43517463	43525953
chr1	43387415	43435269	chr1	43533274	43534938
chr1	43387415	43435269	chr1	43609047	43611312
chr1	43387415	43435269	chr1	43615509	43620478
chr1	43387415	43435269	chr1	43663975	43665632
chr1	43387415	43435269	chr1	43669365	43675479
chr1	43387415	43435269	chr1	43696289	43699020
chr1	43387415	43435269	chr1	43812990	43816365
chr1	43387415	43435269	chr1	43822662	43827377
chr1	43387415	43435269	chr1	43830786	43841077
chr1	43387415	43435269	chr1	43928763	43949510
chr1	43387415	43435269	chr1	44045559	44054293
chr1	43387415	43435269	chr1	44170111	44181620
chr1	43387415	43435269	chr1	44285758	44289997
chr1	43387415	43435269	chr1	44410075	44415403
chr1	43387415	43435269	chr1	44504132	44510631
chr1	43387415	43435269	chr1	45258861	45282686
chr1	43517463	43525953	chr1	43985166	44003384
chr1	43669365	43675479	chr1	43928763	43949510
chr1	43830786	43841077	chr1	43985166	44003384
chr1	43912631	43921743	chr1	44439349	44447787
chr1	43912631	43921743	chr1	44455382	44458848
chr1	43928763	43949510	chr1	43985166	44003384
chr1	43928763	43949510	chr1	44045559	44054293
chr1	43928763	43949510	chr1	44113672	44120088
chr1	43928763	43949510	chr1	44153126	44155466
chr1	43928763	43949510	chr1	44170111	44181620
chr1	43928763	43949510	chr1	44439349	44447787
chr1	43985166	44003384	chr1	44113672	44120088
chr1	43985166	44003384	chr1	44170111	44181620
chr1	43985166	44003384	chr1	44296257	44304066
chr1	43985166	44003384	chr1	44410075	44415403
chr1	43985166	44003384	chr1	44439349	44447787
chr1	43985166	44003384	chr1	44504132	44510631
chr1	44113672	44120088	chr1	44410075	44415403
chr1	44131935	44138710	chr1	45092093	45101315
chr1	44170111	44181620	chr1	44376804	44380816
chr1	44170111	44181620	chr1	44398058	44405366
chr1	44170111	44181620	chr1	44410075	44415403
chr1	44170111	44181620	chr1	44439349	44447787
chr1	44229362	44234877	chr1	44410075	44415403
chr1	44229362	44234877	chr1	44439349	44447787
chr1	44247478	44250998	chr1	44410075	44415403
chr1	44296257	44304066	chr1	44946876	44959001
chr1	44296257	44304066	chr1	45258861	45282686
chr1	44682448	44685723	chr1	45092093	45101315
chr1	44790456	44798154	chr1	44946876	44959001
chr1	44790456	44798154	chr1	45052078	45061671
chr1	44790456	44798154	chr1	45258861	45282686
chr1	44867941	44879126	chr1	44946876	44959001
chr1	44867941	44879126	chr1	45080866	45089481
chr1	44881859	44891978	chr1	44946876	44959001
chr1	44881859	44891978	chr1	45017020	45021677
chr1	45136516	45144335	chr1	45258861	45282686
chr1	45191447	45201013	chr1	45258861	45282686
chr1	45203525	45209480	chr1	45258861	45282686
chr1	45258861	45282686	chr1	45475005	45480515
chr1	45258861	45282686	chr1	45803108	45808269
chr1	45307757	45310005	chr1	45767842	45773897
chr1	45978266	45980628	chr1	46144517	46155909
chr1	46144517	46155909	chr1	46593669	46601046
chr1	46213908	46218525	chr1	46643589	46654478
chr1	46213908	46218525	chr1	47643572	47661261
chr1	46230683	46236226	chr1	46763370	46775971
chr1	46267082	46273413	chr1	46643589	46654478
chr1	46344970	46351392	chr1	46643589	46654478
chr1	46415695	46425014	chr1	46643589	46654478
chr1	46504836	46509371	chr1	46643589	46654478
chr1	46593669	46601046	chr1	46643589	46654478
chr1	46763370	46775971	chr1	47643572	47661261
chr1	47075086	47084259	chr1	47782370	47785270
chr1	47643572	47661261	chr1	47776485	47781633
chr1	47643572	47661261	chr1	47790996	47792674
chr1	47643572	47661261	chr1	47794480	47804469
chr1	47643572	47661261	chr1	47870877	47879186
chr1	47870877	47879186	chr1	48530757	48536994
chr1	48192751	48201030	chr1	48340384	48343480
chr1	48192751	48201030	chr1	48404946	48408872
chr1	48192751	48201030	chr1	48664290	48671440
chr1	48395834	48401476	chr1	48572664	48583322
chr1	48530757	48536994	chr1	48664290	48671440
chr1	48572664	48583322	chr1	48664290	48671440
chr1	51432198	51447272	chr1	51768387	51773010
chr1	51432198	51447272	chr1	52075620	52095356
chr1	51525344	51531974	chr1	51978655	51988081
chr1	51525344	51531974	chr1	52020292	52038032
chr1	51525344	51531974	chr1	52452957	52457325
chr1	51700285	51709468	chr1	52075620	52095356
chr1	51700285	51709468	chr1	52153884	52166162
chr1	51723924	51736100	chr1	52020292	52038032
chr1	51723924	51736100	chr1	52099746	52120432
chr1	51723924	51736100	chr1	52153884	52166162
chr1	51760943	51765935	chr1	52122162	52147689
chr1	51768387	51773010	chr1	52496590	52500715
chr1	51777760	51781602	chr1	52099746	52120432
chr1	51777760	51781602	chr1	52538816	52540799
chr1	51895221	51897616	chr1	52340141	52346292
chr1	52020292	52038032	chr1	52075620	52095356
chr1	52020292	52038032	chr1	52099746	52120432
chr1	52020292	52038032	chr1	52122162	52147689
chr1	52020292	52038032	chr1	52153884	52166162
chr1	52020292	52038032	chr1	52340141	52346292
chr1	52020292	52038032	chr1	52432077	52441618
chr1	52075620	52095356	chr1	52122162	52147689
chr1	52075620	52095356	chr1	52153884	52166162
chr1	52075620	52095356	chr1	52193706	52197837
chr1	52075620	52095356	chr1	52340141	52346292
chr1	52075620	52095356	chr1	52360702	52368248
chr1	52075620	52095356	chr1	52463739	52475607
chr1	52099746	52120432	chr1	52153884	52166162
chr1	52099746	52120432	chr1	52198342	52204613
chr1	52099746	52120432	chr1	52257762	52260043
chr1	52099746	52120432	chr1	52463739	52475607
chr1	52122162	52147689	chr1	52340141	52346292
chr1	52122162	52147689	chr1	52432077	52441618
chr1	52122162	52147689	chr1	52518354	52526500
chr1	52122162	52147689	chr1	52828701	52835695
chr1	52153884	52166162	chr1	52386264	52394759
chr1	52153884	52166162	chr1	52518354	52526500
chr1	52284107	52285673	chr1	52432077	52441618
chr1	52360702	52368248	chr1	52432077	52441618
chr1	52360702	52368248	chr1	52463739	52475607
chr1	52360702	52368248	chr1	52518354	52526500
chr1	52360702	52368248	chr1	52828701	52835695
chr1	52360702	52368248	chr1	52867567	52872283
chr1	52432077	52441618	chr1	52867567	52872283
chr1	52463739	52475607	chr1	52604161	52611288
chr1	52518354	52526500	chr1	52828701	52835695
chr1	52828701	52835695	chr1	53124265	53141716
chr1	52867567	52872283	chr1	53124265	53141716
chr1	53015072	53020748	chr1	53124265	53141716
chr1	53124265	53141716	chr1	53298016	53300822
chr1	53161821	53165677	chr1	53306923	53312938
chr1	53171744	53175790	chr1	53646417	53649820
chr1	53190736	53196992	chr1	53603937	53607161
chr1	53511678	53515871	chr1	54190046	54208517
chr1	53650681	53655072	chr1	54190046	54208517
chr1	53855429	53865242	chr1	54190046	54208517
chr1	53855429	53865242	chr1	54360911	54366728
chr1	53865796	53868167	chr1	54190046	54208517
chr1	53873539	53880773	chr1	54190046	54208517
chr1	53910703	53918055	chr1	54190046	54208517
chr1	54001248	54010093	chr1	54158667	54166525
chr1	54001248	54010093	chr1	54190046	54208517
chr1	54014407	54018942	chr1	54190046	54208517
chr1	54042408	54044598	chr1	54190046	54208517
chr1	54070731	54075177	chr1	54190046	54208517
chr1	54102752	54108162	chr1	54190046	54208517
chr1	54118539	54126366	chr1	54190046	54208517
chr1	54129091	54132396	chr1	54597955	54605316
chr1	54147986	54157607	chr1	54190046	54208517
chr1	54147986	54157607	chr1	54299441	54305699
chr1	54158667	54166525	chr1	54190046	54208517
chr1	54190046	54208517	chr1	54299441	54305699
chr1	54190046	54208517	chr1	54383314	54388960
chr1	54190046	54208517	chr1	54637628	54639783
chr1	54597955	54605316	chr1	54865008	54876626
chr1	54691090	54695761	chr1	54865008	54876626
chr1	54713082	54722118	chr1	55006597	55011558
chr1	54736269	54746170	chr1	54865008	54876626
chr1	54736269	54746170	chr1	55269081	55274576
chr1	54952203	54956723	chr1	55336308	55355755
chr1	55227966	55231497	chr1	55397748	55407133
chr1	55315199	55335209	chr1	55364478	55373973
chr1	55315199	55335209	chr1	55397748	55407133
chr1	55336308	55355755	chr1	55397748	55407133
chr1	55364478	55373973	chr1	55397748	55407133
chr1	55585642	55587323	chr1	55773671	55780302
chr1	55773671	55780302	chr1	55891566	55898361
chr1	55773671	55780302	chr1	56524334	56536614
chr1	55891566	55898361	chr1	56911105	56919449
chr1	55907457	55915055	chr1	56180339	56194783
chr1	56043673	56048838	chr1	56180339	56194783
chr1	56180339	56194783	chr1	56594421	56607358
chr1	56180339	56194783	chr1	56793384	56799797
chr1	56524334	56536614	chr1	56558196	56566550
chr1	56524334	56536614	chr1	56838756	56843225
chr1	56524334	56536614	chr1	56882120	56885098
chr1	56524334	56536614	chr1	56911105	56919449
chr1	56524334	56536614	chr1	56941500	56944619
chr1	56558196	56566550	chr1	56973251	56975713
chr1	56558196	56566550	chr1	56989770	56995135
chr1	56594421	56607358	chr1	56981039	56984917
chr1	56594421	56607358	chr1	56997704	57001398
chr1	56594421	56607358	chr1	57108370	57113309
chr1	56793384	56799797	chr1	56911105	56919449
chr1	58307625	58316273	chr1	59244635	59253127
chr1	59056324	59062144	chr1	59576107	59624308
chr1	59163540	59169893	chr1	59576107	59624308
chr1	59175086	59178160	chr1	60192157	60200891
chr1	59190031	59194894	chr1	59576107	59624308
chr1	59190031	59194894	chr1	60232377	60236659
chr1	59217676	59224236	chr1	59344036	59355319
chr1	59217676	59224236	chr1	59488736	59502201
chr1	59217676	59224236	chr1	59503967	59513741
chr1	59217676	59224236	chr1	59576107	59624308
chr1	59217676	59224236	chr1	59744389	59747210
chr1	59217676	59224236	chr1	60192157	60200891
chr1	59217676	59224236	chr1	60241975	60244296
chr1	59225020	59232849	chr1	59344036	59355319
chr1	59225020	59232849	chr1	59477584	59488221
chr1	59225020	59232849	chr1	59488736	59502201
chr1	59225020	59232849	chr1	59576107	59624308
chr1	59225020	59232849	chr1	60163442	60174866
chr1	59225020	59232849	chr1	60192157	60200891
chr1	59233924	59236318	chr1	59576107	59624308
chr1	59244635	59253127	chr1	59277507	59292129
chr1	59244635	59253127	chr1	59311163	59329075
chr1	59244635	59253127	chr1	59367198	59371145
chr1	59244635	59253127	chr1	59372486	59376811
chr1	59244635	59253127	chr1	59393672	59401015
chr1	59244635	59253127	chr1	59436395	59443012
chr1	59244635	59253127	chr1	59477584	59488221
chr1	59244635	59253127	chr1	59488736	59502201
chr1	59244635	59253127	chr1	59503967	59513741
chr1	59244635	59253127	chr1	59541092	59552054
chr1	59244635	59253127	chr1	59576107	59624308
chr1	59244635	59253127	chr1	59737103	59740318
chr1	59244635	59253127	chr1	59757539	59759074
chr1	59244635	59253127	chr1	59773644	59777623
chr1	59244635	59253127	chr1	59819701	59822751
chr1	59244635	59253127	chr1	59824462	59827281
chr1	59244635	59253127	chr1	59866599	59868514
chr1	59244635	59253127	chr1	59891315	59894743
chr1	59244635	59253127	chr1	59896337	59901554
chr1	59244635	59253127	chr1	60163442	60174866
chr1	59277507	59292129	chr1	59393672	59401015
chr1	59277507	59292129	chr1	59436395	59443012
chr1	59277507	59292129	chr1	59462385	59467343
chr1	59277507	59292129	chr1	59477584	59488221
chr1	59277507	59292129	chr1	59488736	59502201
chr1	59277507	59292129	chr1	59503967	59513741
chr1	59277507	59292129	chr1	59541092	59552054
chr1	59277507	59292129	chr1	59576107	59624308
chr1	59294087	59303413	chr1	59477584	59488221
chr1	59294087	59303413	chr1	59488736	59502201
chr1	59294087	59303413	chr1	59503967	59513741
chr1	59294087	59303413	chr1	59576107	59624308
chr1	59294087	59303413	chr1	60192157	60200891
chr1	59306043	59310605	chr1	59477584	59488221
chr1	59306043	59310605	chr1	59576107	59624308
chr1	59311163	59329075	chr1	59477584	59488221
chr1	59311163	59329075	chr1	59488736	59502201
chr1	59311163	59329075	chr1	59503967	59513741
chr1	59311163	59329075	chr1	59576107	59624308
chr1	59311163	59329075	chr1	59757539	59759074
chr1	59311163	59329075	chr1	60192157	60200891
chr1	59311163	59329075	chr1	60214239	60219193
chr1	59344036	59355319	chr1	59488736	59502201
chr1	59344036	59355319	chr1	59503967	59513741
chr1	59344036	59355319	chr1	59576107	59624308
chr1	59344036	59355319	chr1	59760275	59765886
chr1	59367198	59371145	chr1	59576107	59624308
chr1	59372486	59376811	chr1	59576107	59624308
chr1	59393672	59401015	chr1	59576107	59624308
chr1	59393672	59401015	chr1	59948378	59954618
chr1	59429182	59431508	chr1	59576107	59624308
chr1	59429182	59431508	chr1	60163442	60174866
chr1	59436395	59443012	chr1	59576107	59624308
chr1	59462385	59467343	chr1	60163442	60174866
chr1	59471004	59474785	chr1	59576107	59624308
chr1	59477584	59488221	chr1	59576107	59624308
chr1	59477584	59488221	chr1	59891315	59894743
chr1	59477584	59488221	chr1	60163442	60174866
chr1	59477584	59488221	chr1	60223721	60228323
chr1	59488736	59502201	chr1	59576107	59624308
chr1	59488736	59502201	chr1	60163442	60174866
chr1	59488736	59502201	chr1	60192157	60200891
chr1	59503967	59513741	chr1	59576107	59624308
chr1	59503967	59513741	chr1	60163442	60174866
chr1	59503967	59513741	chr1	60192157	60200891
chr1	59541092	59552054	chr1	59576107	59624308
chr1	59541092	59552054	chr1	60163442	60174866
chr1	59541092	59552054	chr1	60192157	60200891
chr1	59576107	59624308	chr1	59737103	59740318
chr1	59576107	59624308	chr1	59757539	59759074
chr1	59576107	59624308	chr1	59760275	59765886
chr1	59576107	59624308	chr1	59773644	59777623
chr1	59576107	59624308	chr1	59779588	59785168
chr1	59576107	59624308	chr1	59819701	59822751
chr1	59576107	59624308	chr1	59830550	59836586
chr1	59576107	59624308	chr1	59879538	59881237
chr1	59576107	59624308	chr1	59896337	59901554
chr1	59576107	59624308	chr1	59919580	59922909
chr1	59576107	59624308	chr1	59948378	59954618
chr1	59576107	59624308	chr1	59984988	59988934
chr1	59576107	59624308	chr1	60060528	60063814
chr1	59576107	59624308	chr1	60065234	60068505
chr1	59576107	59624308	chr1	60135346	60140101
chr1	59576107	59624308	chr1	60141659	60146686
chr1	59576107	59624308	chr1	60163442	60174866
chr1	59576107	59624308	chr1	60192157	60200891
chr1	59576107	59624308	chr1	60202767	60206475
chr1	59576107	59624308	chr1	60214239	60219193
chr1	59576107	59624308	chr1	60223721	60228323
chr1	59576107	59624308	chr1	60232377	60236659
chr1	59636243	59640768	chr1	60163442	60174866
chr1	59651124	59653155	chr1	60192157	60200891
chr1	59760275	59765886	chr1	60141659	60146686
chr1	59760275	59765886	chr1	60163442	60174866
chr1	59779588	59785168	chr1	59896337	59901554
chr1	59779588	59785168	chr1	59948378	59954618
chr1	59779588	59785168	chr1	60232377	60236659
chr1	59797194	59800690	chr1	60192157	60200891
chr1	59839675	59843891	chr1	60163442	60174866
chr1	59896337	59901554	chr1	60065234	60068505
chr1	59896337	59901554	chr1	60141659	60146686
chr1	59896337	59901554	chr1	60163442	60174866
chr1	59963442	59966367	chr1	60163442	60174866
chr1	60379576	60381671	chr1	62069635	62073892
chr1	60597055	60601142	chr1	61802172	61807023
chr1	61540972	61551218	chr1	61802172	61807023
chr1	61604047	61610093	chr1	61802172	61807023
chr1	62206711	62214879	chr1	62899756	62907768
chr1	62414822	62423323	chr1	62456045	62463418
chr1	62414822	62423323	chr1	62531846	62536694
chr1	62899756	62907768	chr1	63147337	63159967
chr1	63986983	63991178	chr1	64352774	64362070
chr1	63986983	63991178	chr1	64557815	64560812
chr1	63986983	63991178	chr1	64624930	64633416
chr1	64057183	64061723	chr1	64275577	64305822
chr1	64057183	64061723	chr1	64582654	64590944
chr1	64057183	64061723	chr1	64593339	64605994
chr1	64057183	64061723	chr1	64635879	64640920
chr1	64057183	64061723	chr1	64705537	64712937
chr1	64075748	64080116	chr1	64494411	64514638
chr1	64075748	64080116	chr1	64593339	64605994
chr1	64081108	64084828	chr1	64461543	64476215
chr1	64081108	64084828	chr1	64582654	64590944
chr1	64081108	64084828	chr1	64593339	64605994
chr1	64089007	64102898	chr1	64125412	64132031
chr1	64089007	64102898	chr1	64237451	64246344
chr1	64089007	64102898	chr1	64275577	64305822
chr1	64089007	64102898	chr1	64322537	64332454
chr1	64089007	64102898	chr1	64376777	64389774
chr1	64089007	64102898	chr1	64461543	64476215
chr1	64089007	64102898	chr1	64494411	64514638
chr1	64089007	64102898	chr1	64524436	64533852
chr1	64089007	64102898	chr1	64542435	64544454
chr1	64089007	64102898	chr1	64582654	64590944
chr1	64089007	64102898	chr1	64593339	64605994
chr1	64089007	64102898	chr1	64674235	64683853
chr1	64089007	64102898	chr1	64934630	64953555
chr1	64089007	64102898	chr1	65421404	65433706
chr1	64125412	64132031	chr1	64275577	64305822
chr1	64125412	64132031	chr1	64308066	64315703
chr1	64125412	64132031	chr1	64337771	64346158
chr1	64125412	64132031	chr1	64352774	64362070
chr1	64125412	64132031	chr1	64376777	64389774
chr1	64125412	64132031	chr1	64392612	64405352
chr1	64125412	64132031	chr1	64431287	64459182
chr1	64125412	64132031	chr1	64484287	64487758
chr1	64125412	64132031	chr1	64494411	64514638
chr1	64125412	64132031	chr1	64524436	64533852
chr1	64125412	64132031	chr1	64545583	64550728
chr1	64125412	64132031	chr1	64557815	64560812
chr1	64125412	64132031	chr1	64572397	64581440
chr1	64125412	64132031	chr1	64582654	64590944
chr1	64125412	64132031	chr1	64593339	64605994
chr1	64125412	64132031	chr1	64685560	64695980
chr1	64125412	64132031	chr1	64705537	64712937
chr1	64125412	64132031	chr1	64934630	64953555
chr1	64132622	64136104	chr1	64392612	64405352
chr1	64132622	64136104	chr1	64593339	64605994
chr1	64137832	64142129	chr1	64275577	64305822
chr1	64137832	64142129	chr1	64376777	64389774
chr1	64137832	64142129	chr1	64593339	64605994
chr1	64153049	64161940	chr1	64275577	64305822
chr1	64153049	64161940	chr1	64352774	64362070
chr1	64153049	64161940	chr1	64376777	64389774
chr1	64153049	64161940	chr1	64494411	64514638
chr1	64153049	64161940	chr1	64572397	64581440
chr1	64153049	64161940	chr1	64593339	64605994
chr1	64166887	64172120	chr1	64275577	64305822
chr1	64174683	64176429	chr1	64593339	64605994
chr1	64183398	64191502	chr1	64376777	64389774
chr1	64183398	64191502	chr1	64494411	64514638
chr1	64183398	64191502	chr1	64593339	64605994
chr1	64193050	64200427	chr1	64275577	64305822
chr1	64193050	64200427	chr1	64308066	64315703
chr1	64193050	64200427	chr1	64337771	64346158
chr1	64193050	64200427	chr1	64352774	64362070
chr1	64193050	64200427	chr1	64376777	64389774
chr1	64193050	64200427	chr1	64431287	64459182
chr1	64193050	64200427	chr1	64494411	64514638
chr1	64193050	64200427	chr1	64572397	64581440
chr1	64193050	64200427	chr1	64593339	64605994
chr1	64193050	64200427	chr1	64624930	64633416
chr1	64193050	64200427	chr1	64685560	64695980
chr1	64193050	64200427	chr1	64705537	64712937
chr1	64210183	64214680	chr1	64352774	64362070
chr1	64210183	64214680	chr1	64376777	64389774
chr1	64210183	64214680	chr1	64431287	64459182
chr1	64210183	64214680	chr1	64494411	64514638
chr1	64210183	64214680	chr1	64593339	64605994
chr1	64210183	64214680	chr1	64685560	64695980
chr1	64237451	64246344	chr1	64275577	64305822
chr1	64237451	64246344	chr1	64352774	64362070
chr1	64237451	64246344	chr1	64376777	64389774
chr1	64237451	64246344	chr1	64431287	64459182
chr1	64237451	64246344	chr1	64593339	64605994
chr1	64237451	64246344	chr1	64624930	64633416
chr1	64237451	64246344	chr1	64705537	64712937
chr1	64237451	64246344	chr1	65351660	65392126
chr1	64258352	64271421	chr1	64376777	64389774
chr1	64258352	64271421	chr1	64392612	64405352
chr1	64275577	64305822	chr1	64337771	64346158
chr1	64275577	64305822	chr1	64352774	64362070
chr1	64275577	64305822	chr1	64376777	64389774
chr1	64275577	64305822	chr1	64431287	64459182
chr1	64275577	64305822	chr1	64461543	64476215
chr1	64275577	64305822	chr1	64494411	64514638
chr1	64275577	64305822	chr1	64524436	64533852
chr1	64275577	64305822	chr1	64545583	64550728
chr1	64275577	64305822	chr1	64572397	64581440
chr1	64275577	64305822	chr1	64582654	64590944
chr1	64275577	64305822	chr1	64593339	64605994
chr1	64275577	64305822	chr1	64624930	64633416
chr1	64275577	64305822	chr1	64635879	64640920
chr1	64275577	64305822	chr1	64674235	64683853
chr1	64275577	64305822	chr1	64685560	64695980
chr1	64275577	64305822	chr1	64705537	64712937
chr1	64275577	64305822	chr1	65351660	65392126
chr1	64308066	64315703	chr1	64431287	64459182
chr1	64308066	64315703	chr1	64685560	64695980
chr1	64319403	64321103	chr1	64593339	64605994
chr1	64322537	64332454	chr1	64461543	64476215
chr1	64322537	64332454	chr1	64494411	64514638
chr1	64337771	64346158	chr1	64431287	64459182
chr1	64337771	64346158	chr1	64494411	64514638
chr1	64337771	64346158	chr1	64572397	64581440
chr1	64337771	64346158	chr1	64582654	64590944
chr1	64337771	64346158	chr1	64593339	64605994
chr1	64337771	64346158	chr1	64685560	64695980
chr1	64337771	64346158	chr1	64705537	64712937
chr1	64352774	64362070	chr1	64494411	64514638
chr1	64352774	64362070	chr1	64536889	64540971
chr1	64352774	64362070	chr1	64572397	64581440
chr1	64352774	64362070	chr1	64582654	64590944
chr1	64352774	64362070	chr1	64593339	64605994
chr1	64352774	64362070	chr1	64624930	64633416
chr1	64352774	64362070	chr1	64635879	64640920
chr1	64352774	64362070	chr1	64705537	64712937
chr1	64352774	64362070	chr1	65351660	65392126
chr1	64376777	64389774	chr1	64431287	64459182
chr1	64376777	64389774	chr1	64461543	64476215
chr1	64376777	64389774	chr1	64494411	64514638
chr1	64376777	64389774	chr1	64524436	64533852
chr1	64376777	64389774	chr1	64545583	64550728
chr1	64376777	64389774	chr1	64572397	64581440
chr1	64376777	64389774	chr1	64582654	64590944
chr1	64376777	64389774	chr1	64593339	64605994
chr1	64376777	64389774	chr1	64624930	64633416
chr1	64376777	64389774	chr1	64934630	64953555
chr1	64376777	64389774	chr1	64977643	64986142
chr1	64376777	64389774	chr1	65351660	65392126
chr1	64392612	64405352	chr1	64431287	64459182
chr1	64392612	64405352	chr1	64494411	64514638
chr1	64392612	64405352	chr1	64524436	64533852
chr1	64392612	64405352	chr1	64536889	64540971
chr1	64392612	64405352	chr1	64551637	64555039
chr1	64392612	64405352	chr1	64572397	64581440
chr1	64392612	64405352	chr1	64582654	64590944
chr1	64392612	64405352	chr1	64593339	64605994
chr1	64392612	64405352	chr1	64624930	64633416
chr1	64392612	64405352	chr1	64685560	64695980
chr1	64392612	64405352	chr1	64705537	64712937
chr1	64408220	64409808	chr1	64593339	64605994
chr1	64431287	64459182	chr1	64494411	64514638
chr1	64431287	64459182	chr1	64572397	64581440
chr1	64431287	64459182	chr1	64582654	64590944
chr1	64431287	64459182	chr1	64593339	64605994
chr1	64431287	64459182	chr1	64624930	64633416
chr1	64431287	64459182	chr1	64635879	64640920
chr1	64431287	64459182	chr1	64674235	64683853
chr1	64431287	64459182	chr1	64705537	64712937
chr1	64431287	64459182	chr1	64934630	64953555
chr1	64461543	64476215	chr1	64582654	64590944
chr1	64461543	64476215	chr1	64593339	64605994
chr1	64461543	64476215	chr1	64705537	64712937
chr1	64484287	64487758	chr1	64705537	64712937
chr1	64494411	64514638	chr1	64572397	64581440
chr1	64494411	64514638	chr1	64582654	64590944
chr1	64494411	64514638	chr1	64593339	64605994
chr1	64494411	64514638	chr1	64624930	64633416
chr1	64494411	64514638	chr1	64635879	64640920
chr1	64494411	64514638	chr1	64674235	64683853
chr1	64494411	64514638	chr1	64685560	64695980
chr1	64494411	64514638	chr1	64705537	64712937
chr1	64494411	64514638	chr1	64934630	64953555
chr1	64524436	64533852	chr1	64572397	64581440
chr1	64524436	64533852	chr1	64593339	64605994
chr1	64536889	64540971	chr1	64705537	64712937
chr1	64545583	64550728	chr1	64572397	64581440
chr1	64545583	64550728	chr1	64960265	64963841
chr1	64572397	64581440	chr1	64705537	64712937
chr1	64593339	64605994	chr1	64685560	64695980
chr1	64659082	64661081	chr1	65351660	65392126
chr1	64685560	64695980	chr1	65351660	65392126
chr1	64705537	64712937	chr1	64934630	64953555
chr1	64934630	64953555	chr1	64977643	64986142
chr1	64934630	64953555	chr1	65061272	65065931
chr1	64934630	64953555	chr1	65089039	65091867
chr1	64934630	64953555	chr1	65351660	65392126
chr1	64968254	64976454	chr1	65351660	65392126
chr1	64977643	64986142	chr1	65351660	65392126
chr1	64977643	64986142	chr1	65410944	65419441
chr1	65061272	65065931	chr1	65351660	65392126
chr1	65351660	65392126	chr1	65421404	65433706
chr1	65351660	65392126	chr1	65525047	65527007
chr1	65351660	65392126	chr1	65529222	65535487
chr1	65351660	65392126	chr1	65604444	65625388
chr1	65351660	65392126	chr1	65631042	65648106
chr1	65351660	65392126	chr1	65872579	65897834
chr1	65351660	65392126	chr1	66353390	66365673
chr1	65395785	65402793	chr1	65604444	65625388
chr1	65395785	65402793	chr1	65872579	65897834
chr1	65410944	65419441	chr1	65857661	65865067
chr1	65466628	65470842	chr1	65631042	65648106
chr1	65473037	65475250	chr1	65872579	65897834
chr1	65546234	65551079	chr1	65667283	65683419
chr1	65546234	65551079	chr1	65872579	65897834
chr1	65604444	65625388	chr1	65667283	65683419
chr1	65604444	65625388	chr1	65857661	65865067
chr1	65604444	65625388	chr1	65872579	65897834
chr1	65604444	65625388	chr1	66814599	66820050
chr1	65631042	65648106	chr1	65857661	65865067
chr1	65631042	65648106	chr1	65872579	65897834
chr1	65659513	65664342	chr1	65872579	65897834
chr1	65659513	65664342	chr1	66875443	66882445
chr1	65667283	65683419	chr1	65872579	65897834
chr1	65667283	65683419	chr1	66927128	66935832
chr1	65712384	65715433	chr1	65872579	65897834
chr1	65718760	65722575	chr1	65872579	65897834
chr1	65724676	65727543	chr1	65872579	65897834
chr1	65730362	65733871	chr1	65872579	65897834
chr1	65741075	65745263	chr1	65872579	65897834
chr1	65773961	65776442	chr1	65872579	65897834
chr1	65808105	65809622	chr1	66281163	66294814
chr1	65872579	65897834	chr1	66145883	66148268
chr1	65872579	65897834	chr1	66152593	66154781
chr1	65872579	65897834	chr1	66320758	66324849
chr1	65872579	65897834	chr1	66353390	66365673
chr1	65872579	65897834	chr1	66367910	66371250
chr1	65872579	65897834	chr1	66730101	66741653
chr1	65872579	65897834	chr1	66858504	66869931
chr1	65872579	65897834	chr1	66927128	66935832
chr1	65872579	65897834	chr1	66953802	66962534
chr1	66281163	66294814	chr1	66730101	66741653
chr1	66281163	66294814	chr1	67025457	67033246
chr1	66353390	66365673	chr1	66730101	66741653
chr1	66353390	66365673	chr1	66776137	66783441
chr1	66353390	66365673	chr1	66807035	66810012
chr1	66353390	66365673	chr1	66858504	66869931
chr1	66718233	66728441	chr1	66858504	66869931
chr1	66718233	66728441	chr1	66898394	66906693
chr1	66718233	66728441	chr1	66909671	66913368
chr1	66718233	66728441	chr1	68172258	68241255
chr1	66730101	66741653	chr1	66793283	66802455
chr1	66730101	66741653	chr1	66858504	66869931
chr1	66730101	66741653	chr1	66875443	66882445
chr1	66730101	66741653	chr1	66898394	66906693
chr1	66730101	66741653	chr1	66927128	66935832
chr1	66730101	66741653	chr1	66967119	66974152
chr1	66793283	66802455	chr1	68091040	68098218
chr1	66858504	66869931	chr1	66898394	66906693
chr1	66927128	66935832	chr1	67388313	67404845
chr1	66927128	66935832	chr1	67407094	67413457
chr1	66953802	66962534	chr1	67482174	67489315
chr1	66967119	66974152	chr1	67388313	67404845
chr1	67040860	67044073	chr1	67995351	68008235
chr1	67040860	67044073	chr1	68031079	68044528
chr1	67388313	67404845	chr1	67610844	67616260
chr1	67388313	67404845	chr1	68172258	68241255
chr1	67523579	67528039	chr1	68048314	68050379
chr1	67677344	67687588	chr1	68172258	68241255
chr1	67677344	67687588	chr1	68292249	68318198
chr1	67688752	67694170	chr1	68099063	68105714
chr1	67688752	67694170	chr1	68172258	68241255
chr1	67818890	67824868	chr1	68172258	68241255
chr1	67864706	67866552	chr1	68277605	68287837
chr1	67891774	67898636	chr1	68172258	68241255
chr1	67965282	67967385	chr1	68172258	68241255
chr1	67989218	67991756	chr1	68139125	68156418
chr1	67989218	67991756	chr1	68172258	68241255
chr1	67995351	68008235	chr1	68110086	68120157
chr1	67995351	68008235	chr1	68139125	68156418
chr1	67995351	68008235	chr1	68164737	68167072
chr1	67995351	68008235	chr1	68172258	68241255
chr1	67995351	68008235	chr1	68249957	68273712
chr1	67995351	68008235	chr1	68277605	68287837
chr1	67995351	68008235	chr1	68292249	68318198
chr1	68021245	68029139	chr1	68139125	68156418
chr1	68021245	68029139	chr1	68172258	68241255
chr1	68021245	68029139	chr1	68249957	68273712
chr1	68031079	68044528	chr1	68139125	68156418
chr1	68031079	68044528	chr1	68172258	68241255
chr1	68031079	68044528	chr1	68249957	68273712
chr1	68031079	68044528	chr1	68292249	68318198
chr1	68031079	68044528	chr1	68433583	68440614
chr1	68031079	68044528	chr1	68785629	68800162
chr1	68048314	68050379	chr1	68172258	68241255
chr1	68050983	68054074	chr1	68172258	68241255
chr1	68075162	68077335	chr1	68172258	68241255
chr1	68078278	68085774	chr1	68139125	68156418
chr1	68078278	68085774	chr1	68172258	68241255
chr1	68091040	68098218	chr1	68139125	68156418
chr1	68091040	68098218	chr1	68172258	68241255
chr1	68091040	68098218	chr1	68249957	68273712
chr1	68091040	68098218	chr1	68292249	68318198
chr1	68110086	68120157	chr1	68172258	68241255
chr1	68110086	68120157	chr1	68249957	68273712
chr1	68110086	68120157	chr1	68292249	68318198
chr1	68110086	68120157	chr1	68785629	68800162
chr1	68139125	68156418	chr1	68249957	68273712
chr1	68139125	68156418	chr1	68277605	68287837
chr1	68139125	68156418	chr1	68292249	68318198
chr1	68139125	68156418	chr1	68352278	68358710
chr1	68139125	68156418	chr1	68433583	68440614
chr1	68139125	68156418	chr1	68691030	68699914
chr1	68139125	68156418	chr1	68785629	68800162
chr1	68172258	68241255	chr1	68277605	68287837
chr1	68172258	68241255	chr1	68292249	68318198
chr1	68172258	68241255	chr1	68347009	68350485
chr1	68172258	68241255	chr1	68352278	68358710
chr1	68172258	68241255	chr1	68411849	68419708
chr1	68172258	68241255	chr1	68442061	68447116
chr1	68172258	68241255	chr1	68450274	68457296
chr1	68172258	68241255	chr1	68475955	68478772
chr1	68172258	68241255	chr1	68568820	68570473
chr1	68172258	68241255	chr1	68585755	68587895
chr1	68172258	68241255	chr1	68637967	68648032
chr1	68172258	68241255	chr1	68661680	68666775
chr1	68172258	68241255	chr1	68669633	68674402
chr1	68172258	68241255	chr1	68675696	68681445
chr1	68172258	68241255	chr1	68691030	68699914
chr1	68172258	68241255	chr1	68785629	68800162
chr1	68172258	68241255	chr1	68842008	68853893
chr1	68172258	68241255	chr1	70047474	70052719
chr1	68249957	68273712	chr1	68433583	68440614
chr1	68249957	68273712	chr1	68450274	68457296
chr1	68249957	68273712	chr1	68637967	68648032
chr1	68249957	68273712	chr1	68661680	68666775
chr1	68249957	68273712	chr1	68785629	68800162
chr1	68249957	68273712	chr1	68842008	68853893
chr1	68292249	68318198	chr1	68442061	68447116
chr1	68292249	68318198	chr1	68450274	68457296
chr1	68292249	68318198	chr1	68585755	68587895
chr1	68292249	68318198	chr1	68637967	68648032
chr1	68292249	68318198	chr1	68785629	68800162
chr1	68352278	68358710	chr1	68450274	68457296
chr1	68411849	68419708	chr1	68842008	68853893
chr1	68585755	68587895	chr1	68785629	68800162
chr1	68637967	68648032	chr1	68691030	68699914
chr1	68637967	68648032	chr1	68785629	68800162
chr1	68691030	68699914	chr1	68785629	68800162
chr1	68691030	68699914	chr1	69433250	69442936
chr1	68842008	68853893	chr1	70073748	70080754
chr1	68960561	68964419	chr1	69518039	69524604
chr1	69433250	69442936	chr1	69948330	69961879
chr1	69518039	69524604	chr1	70134134	70139500
chr1	69568305	69570748	chr1	70554105	70559604
chr1	69574684	69576670	chr1	69975384	69983186
chr1	70792776	70799876	chr1	70968702	70973450
chr1	70814318	70830182	chr1	70874643	70880947
chr1	70814318	70830182	chr1	71543407	71557377
chr1	71543407	71557377	chr1	72743136	72755726
chr1	72103333	72105185	chr1	72743136	72755726
chr1	72743136	72755726	chr1	72898154	72909032
chr1	72743136	72755726	chr1	73127378	73130531
chr1	72743136	72755726	chr1	73225418	73230837
chr1	74370930	74377565	chr1	75193698	75201457
chr1	74443492	74448088	chr1	75193698	75201457
chr1	76427257	76432561	chr1	77420689	77423348
chr1	76434793	76436808	chr1	77458854	77466236
chr1	76605118	76611090	chr1	77403128	77418696
chr1	77403128	77418696	chr1	77833146	77839829
chr1	77458854	77466236	chr1	77995556	78014017
chr1	77611712	77616406	chr1	78142132	78152468
chr1	77682307	77686759	chr1	77995556	78014017
chr1	77682307	77686759	chr1	78142132	78152468
chr1	77746351	77749950	chr1	77995556	78014017
chr1	77780629	77789883	chr1	77995556	78014017
chr1	77780629	77789883	chr1	78349003	78359710
chr1	77811892	77816173	chr1	77995556	78014017
chr1	77811892	77816173	chr1	78467550	78477313
chr1	77833146	77839829	chr1	77970203	77982395
chr1	77833146	77839829	chr1	77995556	78014017
chr1	77833146	77839829	chr1	78142132	78152468
chr1	77833146	77839829	chr1	78339194	78344220
chr1	77843805	77852957	chr1	77995556	78014017
chr1	77843805	77852957	chr1	78142132	78152468
chr1	77970203	77982395	chr1	78559138	78573647
chr1	77995556	78014017	chr1	78126880	78128738
chr1	77995556	78014017	chr1	78142132	78152468
chr1	77995556	78014017	chr1	78219678	78226200
chr1	77995556	78014017	chr1	78349003	78359710
chr1	77995556	78014017	chr1	78435008	78450984
chr1	77995556	78014017	chr1	78559138	78573647
chr1	77995556	78014017	chr1	78575843	78581479
chr1	77995556	78014017	chr1	79049951	79055417
chr1	78142132	78152468	chr1	78349003	78359710
chr1	78142132	78152468	chr1	78412436	78418536
chr1	78142132	78152468	chr1	78435008	78450984
chr1	78219678	78226200	chr1	78435008	78450984
chr1	78294996	78301800	chr1	78349003	78359710
chr1	78294996	78301800	chr1	78435008	78450984
chr1	78294996	78301800	chr1	78686781	78690725
chr1	78349003	78359710	chr1	78575843	78581479
chr1	78435008	78450984	chr1	78559138	78573647
chr1	78435008	78450984	chr1	78575843	78581479
chr1	78435008	78450984	chr1	78635809	78640706
chr1	78435008	78450984	chr1	78955578	78966215
chr1	78435008	78450984	chr1	79082980	79088612
chr1	78467550	78477313	chr1	78559138	78573647
chr1	78559138	78573647	chr1	78739305	78747505
chr1	78559138	78573647	chr1	79082980	79088612
chr1	78559138	78573647	chr1	79177052	79185319
chr1	78575843	78581479	chr1	79049951	79055417
chr1	78607807	78612954	chr1	78739305	78747505
chr1	78607807	78612954	chr1	78803699	78808583
chr1	78607807	78612954	chr1	78832846	78839031
chr1	78607807	78612954	chr1	78955578	78966215
chr1	78607807	78612954	chr1	79069232	79074570
chr1	78607807	78612954	chr1	79082980	79088612
chr1	78607807	78612954	chr1	79288573	79293793
chr1	78620166	78624741	chr1	78739305	78747505
chr1	78620166	78624741	chr1	78803699	78808583
chr1	78739305	78747505	chr1	78904332	78910402
chr1	78739305	78747505	chr1	79049951	79055417
chr1	78739305	78747505	chr1	79151688	79163689
chr1	78803699	78808583	chr1	78955578	78966215
chr1	78803699	78808583	chr1	79049951	79055417
chr1	78803699	78808583	chr1	79288573	79293793
chr1	78803699	78808583	chr1	79294619	79308249
chr1	78832846	78839031	chr1	78955578	78966215
chr1	79151688	79163689	chr1	79294619	79308249
chr1	79151688	79163689	chr1	79553268	79557699
chr1	79177052	79185319	chr1	79294619	79308249
chr1	80997990	81004936	chr1	81619162	81625812
chr1	84567649	84570545	chr1	85769253	85813100
chr1	85047921	85053252	chr1	86028042	86055909
chr1	85154175	85159813	chr1	86028042	86055909
chr1	85721995	85726839	chr1	86061856	86098668
chr1	85735213	85748553	chr1	85769253	85813100
chr1	85735213	85748553	chr1	85861225	85868679
chr1	85735213	85748553	chr1	85869977	85876872
chr1	85735213	85748553	chr1	85909141	85915676
chr1	85735213	85748553	chr1	85923055	85941304
chr1	85735213	85748553	chr1	85955071	85975349
chr1	85735213	85748553	chr1	85982066	86007224
chr1	85735213	85748553	chr1	86009296	86024596
chr1	85735213	85748553	chr1	86028042	86055909
chr1	85735213	85748553	chr1	86061856	86098668
chr1	85752577	85766462	chr1	85819998	85843643
chr1	85752577	85766462	chr1	85903154	85906713
chr1	85752577	85766462	chr1	85909141	85915676
chr1	85752577	85766462	chr1	85923055	85941304
chr1	85752577	85766462	chr1	85955071	85975349
chr1	85752577	85766462	chr1	85982066	86007224
chr1	85752577	85766462	chr1	86009296	86024596
chr1	85752577	85766462	chr1	86028042	86055909
chr1	85752577	85766462	chr1	86061856	86098668
chr1	85752577	85766462	chr1	86153850	86164243
chr1	85752577	85766462	chr1	86311596	86318614
chr1	85769253	85813100	chr1	85861225	85868679
chr1	85769253	85813100	chr1	85869977	85876872
chr1	85769253	85813100	chr1	85909141	85915676
chr1	85769253	85813100	chr1	85917383	85921580
chr1	85769253	85813100	chr1	85923055	85941304
chr1	85769253	85813100	chr1	85946243	85953682
chr1	85769253	85813100	chr1	85955071	85975349
chr1	85769253	85813100	chr1	85982066	86007224
chr1	85769253	85813100	chr1	86009296	86024596
chr1	85769253	85813100	chr1	86028042	86055909
chr1	85769253	85813100	chr1	86061856	86098668
chr1	85769253	85813100	chr1	86125160	86127727
chr1	85769253	85813100	chr1	86153850	86164243
chr1	85769253	85813100	chr1	86169971	86175937
chr1	85769253	85813100	chr1	86266104	86267963
chr1	85769253	85813100	chr1	86311596	86318614
chr1	85769253	85813100	chr1	86348651	86352034
chr1	85769253	85813100	chr1	86615414	86619962
chr1	85769253	85813100	chr1	87160891	87163527
chr1	85769253	85813100	chr1	87577519	87586880
chr1	85819998	85843643	chr1	85869977	85876872
chr1	85819998	85843643	chr1	85923055	85941304
chr1	85819998	85843643	chr1	85955071	85975349
chr1	85819998	85843643	chr1	85982066	86007224
chr1	85819998	85843643	chr1	86009296	86024596
chr1	85819998	85843643	chr1	86028042	86055909
chr1	85819998	85843643	chr1	86061856	86098668
chr1	85819998	85843643	chr1	86146348	86152555
chr1	85819998	85843643	chr1	86153850	86164243
chr1	85819998	85843643	chr1	86266104	86267963
chr1	85861225	85868679	chr1	85982066	86007224
chr1	85861225	85868679	chr1	86061856	86098668
chr1	85861225	85868679	chr1	86534323	86536896
chr1	85869977	85876872	chr1	85982066	86007224
chr1	85869977	85876872	chr1	86028042	86055909
chr1	85869977	85876872	chr1	86061856	86098668
chr1	85909141	85915676	chr1	86028042	86055909
chr1	85917383	85921580	chr1	86028042	86055909
chr1	85917383	85921580	chr1	86061856	86098668
chr1	85923055	85941304	chr1	85982066	86007224
chr1	85923055	85941304	chr1	86009296	86024596
chr1	85923055	85941304	chr1	86028042	86055909
chr1	85923055	85941304	chr1	86061856	86098668
chr1	85923055	85941304	chr1	86311596	86318614
chr1	85946243	85953682	chr1	86028042	86055909
chr1	85946243	85953682	chr1	86061856	86098668
chr1	85955071	85975349	chr1	86009296	86024596
chr1	85955071	85975349	chr1	86028042	86055909
chr1	85955071	85975349	chr1	86061856	86098668
chr1	85982066	86007224	chr1	86028042	86055909
chr1	85982066	86007224	chr1	86061856	86098668
chr1	85982066	86007224	chr1	86153850	86164243
chr1	85982066	86007224	chr1	86169971	86175937
chr1	85982066	86007224	chr1	86615414	86619962
chr1	86009296	86024596	chr1	86061856	86098668
chr1	86028042	86055909	chr1	86146348	86152555
chr1	86028042	86055909	chr1	86153850	86164243
chr1	86028042	86055909	chr1	86169971	86175937
chr1	86028042	86055909	chr1	86311596	86318614
chr1	86028042	86055909	chr1	86847157	86851734
chr1	86028042	86055909	chr1	87251943	87260733
chr1	86061856	86098668	chr1	86119909	86123546
chr1	86061856	86098668	chr1	86125160	86127727
chr1	86061856	86098668	chr1	86146348	86152555
chr1	86061856	86098668	chr1	86153850	86164243
chr1	86061856	86098668	chr1	86169971	86175937
chr1	86061856	86098668	chr1	86282533	86285191
chr1	86061856	86098668	chr1	86301597	86303138
chr1	86061856	86098668	chr1	86311596	86318614
chr1	86061856	86098668	chr1	86348651	86352034
chr1	86061856	86098668	chr1	86534323	86536896
chr1	86061856	86098668	chr1	86600325	86608978
chr1	86061856	86098668	chr1	86615414	86619962
chr1	86061856	86098668	chr1	86620484	86623669
chr1	86061856	86098668	chr1	86691604	86693057
chr1	86061856	86098668	chr1	86858455	86863381
chr1	86061856	86098668	chr1	87167600	87175887
chr1	86061856	86098668	chr1	87237686	87249074
chr1	86363034	86366018	chr1	86887345	86897342
chr1	86967901	86970365	chr1	87635841	87642347
chr1	87237686	87249074	chr1	87376489	87383547
chr1	87791286	87803857	chr1	88108227	88113067
chr1	87791286	87803857	chr1	88416526	88425836
chr1	89146155	89154057	chr1	89330139	89336818
chr1	89484390	89491650	chr1	90349696	90354579
chr1	90096489	90106360	chr1	90315220	90324086
chr1	90096489	90106360	chr1	90368793	90380697
chr1	90263840	90274038	chr1	90414563	90423689
chr1	90263840	90274038	chr1	90459236	90464209
chr1	90284530	90293086	chr1	90443056	90448579
chr1	90284530	90293086	chr1	90459236	90464209
chr1	90301681	90313371	chr1	90414563	90423689
chr1	90301681	90313371	chr1	90436585	90442276
chr1	90301681	90313371	chr1	90443056	90448579
chr1	90368793	90380697	chr1	90414563	90423689
chr1	90368793	90380697	chr1	91556136	91559666
chr1	90368793	90380697	chr1	91964643	91970368
chr1	90443056	90448579	chr1	92016870	92024103
chr1	91479713	91489814	chr1	92388584	92396099
chr1	91518384	91523835	chr1	92388584	92396099
chr1	91964643	91970368	chr1	92109874	92118809
chr1	91964643	91970368	chr1	92268497	92272457
chr1	91964643	91970368	chr1	92354641	92359321
chr1	91964643	91970368	chr1	92388584	92396099
chr1	91964643	91970368	chr1	92409243	92411200
chr1	91993603	91997435	chr1	92194834	92204102
chr1	91993603	91997435	chr1	92388584	92396099
chr1	92016870	92024103	chr1	92189997	92192716
chr1	92016870	92024103	chr1	92194834	92204102
chr1	92046365	92053471	chr1	92189997	92192716
chr1	92046365	92053471	chr1	92194834	92204102
chr1	92046365	92053471	chr1	92388584	92396099
chr1	92109874	92118809	chr1	92388584	92396099
chr1	92194834	92204102	chr1	92347956	92353175
chr1	92194834	92204102	chr1	92388584	92396099
chr1	93246924	93252484	chr1	93789393	93793203
chr1	93296401	93305707	chr1	93542392	93549759
chr1	93478121	93481470	chr1	93641480	93648613
chr1	93478121	93481470	chr1	94068289	94097559
chr1	93542392	93549759	chr1	94068289	94097559
chr1	93569786	93573062	chr1	94110658	94117827
chr1	93569786	93573062	chr1	94122304	94149372
chr1	93641480	93648613	chr1	94068289	94097559
chr1	93641480	93648613	chr1	94519875	94536176
chr1	93684936	93690624	chr1	94068289	94097559
chr1	93684936	93690624	chr1	95161475	95211088
chr1	93801911	93819889	chr1	94068289	94097559
chr1	93801911	93819889	chr1	94122304	94149372
chr1	93801911	93819889	chr1	94153651	94172685
chr1	93801911	93819889	chr1	94267455	94284411
chr1	93801911	93819889	chr1	94307331	94315144
chr1	93801911	93819889	chr1	94452295	94464586
chr1	93801911	93819889	chr1	94729050	94754113
chr1	93912139	93919321	chr1	94049900	94067273
chr1	93912139	93919321	chr1	94068289	94097559
chr1	93912139	93919321	chr1	94122304	94149372
chr1	93912139	93919321	chr1	94195077	94211475
chr1	93912139	93919321	chr1	94307331	94315144
chr1	93919861	93921550	chr1	94068289	94097559
chr1	93922062	93926123	chr1	94068289	94097559
chr1	93922062	93926123	chr1	94122304	94149372
chr1	93936300	93940534	chr1	94068289	94097559
chr1	94042823	94046758	chr1	94153651	94172685
chr1	94042823	94046758	chr1	94267455	94284411
chr1	94049900	94067273	chr1	94122304	94149372
chr1	94049900	94067273	chr1	94153651	94172685
chr1	94049900	94067273	chr1	94195077	94211475
chr1	94049900	94067273	chr1	94215005	94227783
chr1	94049900	94067273	chr1	94237875	94248982
chr1	94049900	94067273	chr1	94267455	94284411
chr1	94049900	94067273	chr1	94307331	94315144
chr1	94049900	94067273	chr1	94760664	94802304
chr1	94068289	94097559	chr1	94122304	94149372
chr1	94068289	94097559	chr1	94153651	94172685
chr1	94068289	94097559	chr1	94195077	94211475
chr1	94068289	94097559	chr1	94215005	94227783
chr1	94068289	94097559	chr1	94237875	94248982
chr1	94068289	94097559	chr1	94262812	94266539
chr1	94068289	94097559	chr1	94267455	94284411
chr1	94068289	94097559	chr1	94303964	94306691
chr1	94068289	94097559	chr1	94307331	94315144
chr1	94068289	94097559	chr1	94452295	94464586
chr1	94068289	94097559	chr1	94476795	94478806
chr1	94068289	94097559	chr1	94519875	94536176
chr1	94068289	94097559	chr1	94542114	94551169
chr1	94068289	94097559	chr1	94687698	94718126
chr1	94068289	94097559	chr1	94729050	94754113
chr1	94068289	94097559	chr1	94760664	94802304
chr1	94068289	94097559	chr1	95080169	95092197
chr1	94068289	94097559	chr1	95161475	95211088
chr1	94068289	94097559	chr1	95496100	95510524
chr1	94099555	94102990	chr1	94267455	94284411
chr1	94099555	94102990	chr1	94307331	94315144
chr1	94110658	94117827	chr1	94267455	94284411
chr1	94110658	94117827	chr1	95433030	95456552
chr1	94122304	94149372	chr1	94195077	94211475
chr1	94122304	94149372	chr1	94215005	94227783
chr1	94122304	94149372	chr1	94237875	94248982
chr1	94122304	94149372	chr1	94262812	94266539
chr1	94122304	94149372	chr1	94267455	94284411
chr1	94122304	94149372	chr1	94303964	94306691
chr1	94122304	94149372	chr1	94307331	94315144
chr1	94122304	94149372	chr1	94423045	94435383
chr1	94122304	94149372	chr1	94452295	94464586
chr1	94122304	94149372	chr1	94519875	94536176
chr1	94122304	94149372	chr1	94672853	94681206
chr1	94122304	94149372	chr1	94687698	94718126
chr1	94122304	94149372	chr1	94760664	94802304
chr1	94122304	94149372	chr1	95080169	95092197
chr1	94122304	94149372	chr1	95161475	95211088
chr1	94122304	94149372	chr1	95379926	95422532
chr1	94153651	94172685	chr1	94195077	94211475
chr1	94153651	94172685	chr1	94215005	94227783
chr1	94153651	94172685	chr1	94237875	94248982
chr1	94153651	94172685	chr1	94267455	94284411
chr1	94153651	94172685	chr1	94307331	94315144
chr1	94153651	94172685	chr1	94542114	94551169
chr1	94153651	94172685	chr1	94687698	94718126
chr1	94153651	94172685	chr1	95061565	95076380
chr1	94153651	94172685	chr1	95161475	95211088
chr1	94195077	94211475	chr1	94237875	94248982
chr1	94195077	94211475	chr1	94267455	94284411
chr1	94195077	94211475	chr1	94760664	94802304
chr1	94195077	94211475	chr1	95106436	95124722
chr1	94215005	94227783	chr1	94760664	94802304
chr1	94237875	94248982	chr1	95080169	95092197
chr1	94237875	94248982	chr1	95161475	95211088
chr1	94237875	94248982	chr1	95433030	95456552
chr1	94267455	94284411	chr1	94760664	94802304
chr1	94267455	94284411	chr1	95161475	95211088
chr1	94307331	94315144	chr1	94519875	94536176
chr1	94307331	94315144	chr1	94729050	94754113
chr1	94307331	94315144	chr1	94760664	94802304
chr1	94341704	94346759	chr1	94729050	94754113
chr1	94341704	94346759	chr1	94760664	94802304
chr1	94371144	94376326	chr1	94687698	94718126
chr1	94371144	94376326	chr1	94760664	94802304
chr1	94423045	94435383	chr1	94729050	94754113
chr1	94423045	94435383	chr1	94760664	94802304
chr1	94423045	94435383	chr1	95161475	95211088
chr1	94441256	94447894	chr1	94760664	94802304
chr1	94441256	94447894	chr1	94848006	94851813
chr1	94452295	94464586	chr1	94760664	94802304
chr1	94452295	94464586	chr1	95318607	95323514
chr1	94476795	94478806	chr1	94760664	94802304
chr1	94484146	94492887	chr1	94687698	94718126
chr1	94484146	94492887	chr1	94729050	94754113
chr1	94484146	94492887	chr1	94760664	94802304
chr1	94484146	94492887	chr1	95161475	95211088
chr1	94504051	94505728	chr1	94687698	94718126
chr1	94504051	94505728	chr1	94760664	94802304
chr1	94509285	94518720	chr1	94687698	94718126
chr1	94509285	94518720	chr1	94720078	94727337
chr1	94509285	94518720	chr1	94760664	94802304
chr1	94519875	94536176	chr1	94566671	94574233
chr1	94519875	94536176	chr1	94672853	94681206
chr1	94519875	94536176	chr1	94683130	94687041
chr1	94519875	94536176	chr1	94687698	94718126
chr1	94519875	94536176	chr1	94720078	94727337
chr1	94519875	94536176	chr1	94729050	94754113
chr1	94519875	94536176	chr1	94760664	94802304
chr1	94519875	94536176	chr1	94880566	94892845
chr1	94519875	94536176	chr1	95379926	95422532
chr1	94519875	94536176	chr1	95433030	95456552
chr1	94537823	94539423	chr1	94760664	94802304
chr1	94542114	94551169	chr1	94687698	94718126
chr1	94542114	94551169	chr1	94760664	94802304
chr1	94542114	94551169	chr1	95379926	95422532
chr1	94556315	94562388	chr1	94687698	94718126
chr1	94556315	94562388	chr1	94760664	94802304
chr1	94566671	94574233	chr1	94687698	94718126
chr1	94566671	94574233	chr1	94760664	94802304
chr1	94566671	94574233	chr1	95433030	95456552
chr1	94593770	94598976	chr1	94729050	94754113
chr1	94593770	94598976	chr1	94760664	94802304
chr1	94625830	94627817	chr1	94760664	94802304
chr1	94666280	94671247	chr1	94760664	94802304
chr1	94672853	94681206	chr1	94760664	94802304
chr1	94687698	94718126	chr1	94760664	94802304
chr1	94687698	94718126	chr1	94848006	94851813
chr1	94687698	94718126	chr1	94880566	94892845
chr1	94687698	94718126	chr1	94999954	95012469
chr1	94687698	94718126	chr1	95106436	95124722
chr1	94687698	94718126	chr1	95161475	95211088
chr1	94687698	94718126	chr1	95362900	95379401
chr1	94720078	94727337	chr1	94760664	94802304
chr1	94720078	94727337	chr1	95161475	95211088
chr1	94729050	94754113	chr1	94880566	94892845
chr1	94729050	94754113	chr1	95161475	95211088
chr1	94729050	94754113	chr1	95362900	95379401
chr1	94729050	94754113	chr1	95379926	95422532
chr1	94729050	94754113	chr1	95433030	95456552
chr1	94760664	94802304	chr1	94999954	95012469
chr1	94760664	94802304	chr1	95061565	95076380
chr1	94760664	94802304	chr1	95080169	95092197
chr1	94760664	94802304	chr1	95106436	95124722
chr1	94760664	94802304	chr1	95161475	95211088
chr1	94760664	94802304	chr1	95262388	95270524
chr1	94760664	94802304	chr1	95362900	95379401
chr1	94760664	94802304	chr1	95433030	95456552
chr1	94760664	94802304	chr1	95477788	95491138
chr1	94760664	94802304	chr1	95496100	95510524
chr1	94848006	94851813	chr1	95262388	95270524
chr1	94880566	94892845	chr1	95161475	95211088
chr1	94880566	94892845	chr1	95262388	95270524
chr1	94978507	94980174	chr1	95161475	95211088
chr1	94992135	94995315	chr1	95106436	95124722
chr1	94992135	94995315	chr1	95161475	95211088
chr1	94992135	94995315	chr1	95262388	95270524
chr1	94992135	94995315	chr1	95379926	95422532
chr1	94995941	94998928	chr1	95161475	95211088
chr1	94999954	95012469	chr1	95061565	95076380
chr1	94999954	95012469	chr1	95106436	95124722
chr1	94999954	95012469	chr1	95161475	95211088
chr1	94999954	95012469	chr1	95236556	95242114
chr1	94999954	95012469	chr1	95255688	95261033
chr1	94999954	95012469	chr1	95318607	95323514
chr1	94999954	95012469	chr1	95362900	95379401
chr1	94999954	95012469	chr1	95379926	95422532
chr1	94999954	95012469	chr1	95433030	95456552
chr1	94999954	95012469	chr1	95496100	95510524
chr1	95025027	95026869	chr1	95161475	95211088
chr1	95027711	95029200	chr1	95161475	95211088
chr1	95055306	95057196	chr1	95161475	95211088
chr1	95055306	95057196	chr1	95433030	95456552
chr1	95061565	95076380	chr1	95106436	95124722
chr1	95061565	95076380	chr1	95161475	95211088
chr1	95061565	95076380	chr1	95255688	95261033
chr1	95061565	95076380	chr1	95262388	95270524
chr1	95061565	95076380	chr1	95284006	95288744
chr1	95061565	95076380	chr1	95318607	95323514
[truncated: 39,947 more rows]

## Sheet: loops in A549
chr	start	end	chr	start	end
chr1	775000	780000	chr1	820000	825000
chr1	785000	790000	chr1	820000	825000
chr1	820000	825000	chr1	900000	915000
chr1	900000	915000	chr1	935000	940000
chr1	900000	915000	chr1	1230000	1240000
chr1	1000000	1010000	chr1	1230000	1240000
chr1	1000000	1010000	chr1	1300000	1320000
chr1	1000000	1010000	chr1	1430000	1440000
chr1	1020000	1025000	chr1	1060000	1065000
chr1	1020000	1025000	chr1	1110000	1120000
chr1	1070000	1075000	chr1	1110000	1120000
chr1	1080000	1085000	chr1	1170000	1175000
chr1	1110000	1120000	chr1	1230000	1240000
chr1	1110000	1120000	chr1	1300000	1320000
chr1	1110000	1120000	chr1	1370000	1380000
chr1	1185000	1190000	chr1	1220000	1225000
chr1	1300000	1320000	chr1	1500000	1520000
chr1	1400000	1410000	chr1	1430000	1440000
chr1	1400000	1410000	chr1	1500000	1520000
chr1	1400000	1410000	chr1	1610000	1625000
chr1	1400000	1410000	chr1	1675000	1690000
chr1	1430000	1440000	chr1	1500000	1520000
chr1	1430000	1440000	chr1	1610000	1625000
chr1	1430000	1440000	chr1	1675000	1690000
chr1	1430000	1440000	chr1	1760000	1770000
chr1	1540000	1550000	chr1	1610000	1625000
chr1	1540000	1550000	chr1	1675000	1690000
chr1	1570000	1580000	chr1	1675000	1690000
chr1	1610000	1625000	chr1	1675000	1690000
chr1	1610000	1625000	chr1	1760000	1770000
chr1	1675000	1690000	chr1	1760000	1770000
chr1	1675000	1690000	chr1	2030000	2050000
chr1	1760000	1770000	chr1	2030000	2050000
chr1	1785000	1790000	chr1	1905000	1910000
chr1	1940000	1950000	chr1	2170000	2180000
chr1	1960000	1970000	chr1	2030000	2050000
chr1	1960000	1970000	chr1	2170000	2180000
chr1	2065000	2070000	chr1	2105000	2110000
chr1	2190000	2200000	chr1	2230000	2240000
chr1	2190000	2200000	chr1	2310000	2320000
chr1	2190000	2200000	chr1	2370000	2380000
chr1	2190000	2200000	chr1	2795000	2810000
chr1	2230000	2240000	chr1	2295000	2300000
chr1	2255000	2260000	chr1	2295000	2300000
chr1	2330000	2335000	chr1	2370000	2380000
chr1	2410000	2420000	chr1	2795000	2810000
chr1	2410000	2420000	chr1	3310000	3325000
chr1	2410000	2420000	chr1	3420000	3425000
chr1	2820000	2825000	chr1	2905000	2910000
chr1	2820000	2825000	chr1	3420000	3425000
chr1	2945000	2950000	chr1	3000000	3010000
chr1	3000000	3010000	chr1	3420000	3425000
chr1	3000000	3010000	chr1	3600000	3615000
chr1	3030000	3035000	chr1	3065000	3070000
chr1	3065000	3070000	chr1	3405000	3410000
chr1	3065000	3070000	chr1	3420000	3425000
chr1	3080000	3085000	chr1	3120000	3125000
chr1	3310000	3325000	chr1	3370000	3375000
chr1	3355000	3360000	chr1	3405000	3410000
chr1	3450000	3460000	chr1	3550000	3560000
chr1	3450000	3460000	chr1	3620000	3630000
chr1	3450000	3460000	chr1	3720000	3735000
chr1	3450000	3460000	chr1	3800000	3810000
chr1	3480000	3485000	chr1	3525000	3535000
chr1	3480000	3485000	chr1	3620000	3630000
chr1	3565000	3570000	chr1	3600000	3615000
chr1	3695000	3700000	chr1	3720000	3735000
chr1	3775000	3780000	chr1	3865000	3870000
chr1	3910000	3920000	chr1	4160000	4175000
chr1	3910000	3920000	chr1	4210000	4220000
chr1	3910000	3920000	chr1	4370000	4380000
chr1	3910000	3920000	chr1	4480000	4490000
chr1	3910000	3920000	chr1	4650000	4660000
chr1	3910000	3920000	chr1	4770000	4780000
chr1	3910000	3920000	chr1	4820000	4830000
chr1	3910000	3920000	chr1	5740000	5760000
chr1	3925000	3930000	chr1	4015000	4020000
chr1	3980000	3985000	chr1	4015000	4020000
chr1	4050000	4055000	chr1	4085000	4090000
chr1	4050000	4055000	chr1	4120000	4125000
chr1	4160000	4175000	chr1	4210000	4220000
chr1	4160000	4175000	chr1	4370000	4380000
chr1	4210000	4220000	chr1	4265000	4270000
chr1	4210000	4220000	chr1	4480000	4490000
chr1	4230000	4235000	chr1	4265000	4270000
chr1	4340000	4345000	chr1	4415000	4420000
chr1	4430000	4435000	chr1	4525000	4530000
chr1	4465000	4470000	chr1	4500000	4505000
chr1	4650000	4660000	chr1	4820000	4830000
chr1	4650000	4660000	chr1	5500000	5515000
chr1	4650000	4660000	chr1	5740000	5760000
chr1	4650000	4660000	chr1	5910000	5920000
chr1	5205000	5210000	chr1	5240000	5245000
chr1	5420000	5425000	chr1	5475000	5480000
chr1	5500000	5515000	chr1	5595000	5600000
chr1	5500000	5515000	chr1	5740000	5760000
chr1	5500000	5515000	chr1	5910000	5920000
chr1	5500000	5515000	chr1	5960000	5965000
chr1	5525000	5530000	chr1	5580000	5585000
chr1	5635000	5640000	chr1	5740000	5760000
chr1	6110000	6115000	chr1	6180000	6185000
chr1	6245000	6260000	chr1	6340000	6350000
chr1	6245000	6260000	chr1	6410000	6415000
chr1	6245000	6260000	chr1	6425000	6435000
chr1	6245000	6260000	chr1	6470000	6480000
chr1	6340000	6350000	chr1	6390000	6395000
chr1	6340000	6350000	chr1	6400000	6405000
chr1	6425000	6435000	chr1	6470000	6480000
chr1	6490000	6495000	chr1	6635000	6645000
chr1	6550000	6555000	chr1	6635000	6645000
chr1	6700000	6710000	chr1	7215000	7230000
chr1	6720000	6730000	chr1	6770000	6790000
chr1	6720000	6730000	chr1	7640000	7650000
chr1	6720000	6730000	chr1	7660000	7680000
chr1	6740000	6745000	chr1	6770000	6790000
chr1	6770000	6790000	chr1	7280000	7305000
chr1	6770000	6790000	chr1	7640000	7650000
chr1	6795000	6820000	chr1	6875000	6880000
chr1	6795000	6820000	chr1	7065000	7080000
chr1	6795000	6820000	chr1	7215000	7230000
chr1	6795000	6820000	chr1	7640000	7650000
chr1	6890000	6900000	chr1	7640000	7650000
chr1	7040000	7050000	chr1	7215000	7230000
chr1	7040000	7050000	chr1	7280000	7305000
chr1	7040000	7050000	chr1	7470000	7480000
chr1	7040000	7050000	chr1	7640000	7650000
chr1	7065000	7080000	chr1	7280000	7305000
chr1	7085000	7090000	chr1	7120000	7125000
chr1	7120000	7125000	chr1	7155000	7165000
chr1	7155000	7165000	chr1	7205000	7210000
chr1	7155000	7165000	chr1	7265000	7270000
chr1	7215000	7230000	chr1	7280000	7305000
chr1	7215000	7230000	chr1	7400000	7405000
chr1	7215000	7230000	chr1	7470000	7480000
chr1	7215000	7230000	chr1	7510000	7520000
chr1	7215000	7230000	chr1	7640000	7650000
chr1	7265000	7270000	chr1	7330000	7340000
chr1	7280000	7305000	chr1	7330000	7340000
chr1	7280000	7305000	chr1	7400000	7405000
chr1	7280000	7305000	chr1	7470000	7480000
chr1	7280000	7305000	chr1	7640000	7650000
chr1	7315000	7320000	chr1	7365000	7370000
chr1	7385000	7390000	chr1	7435000	7440000
chr1	7590000	7595000	chr1	7630000	7635000
chr1	7660000	7680000	chr1	7750000	7755000
chr1	7660000	7680000	chr1	7900000	7905000
chr1	7660000	7680000	chr1	8340000	8360000
chr1	7805000	7810000	chr1	7900000	7905000
chr1	7975000	7990000	chr1	8060000	8070000
chr1	7975000	7990000	chr1	8310000	8320000
chr1	7975000	7990000	chr1	8340000	8360000
chr1	8000000	8010000	chr1	8190000	8200000
chr1	8030000	8040000	chr1	8090000	8100000
chr1	8075000	8080000	chr1	8255000	8260000
chr1	8075000	8080000	chr1	8310000	8320000
chr1	8090000	8100000	chr1	8170000	8175000
chr1	8090000	8100000	chr1	8310000	8320000
chr1	8120000	8125000	chr1	8170000	8175000
chr1	8190000	8200000	chr1	8255000	8260000
chr1	8190000	8200000	chr1	8310000	8320000
chr1	8255000	8260000	chr1	8310000	8320000
chr1	8255000	8260000	chr1	8340000	8360000
chr1	8310000	8320000	chr1	8340000	8360000
chr1	8340000	8360000	chr1	8720000	8730000
chr1	8370000	8380000	chr1	8505000	8520000
chr1	8370000	8380000	chr1	8550000	8570000
chr1	8370000	8380000	chr1	8840000	8850000
chr1	8460000	8465000	chr1	8505000	8520000
chr1	8460000	8465000	chr1	8525000	8530000
chr1	8550000	8570000	chr1	8660000	8670000
chr1	8550000	8570000	chr1	8720000	8730000
chr1	8550000	8570000	chr1	8840000	8850000
chr1	8625000	8630000	chr1	8660000	8670000
chr1	8720000	8730000	chr1	8840000	8850000
chr1	8860000	8875000	chr1	8905000	8910000
chr1	8860000	8875000	chr1	8980000	8990000
chr1	8915000	8930000	chr1	8980000	8990000
chr1	8915000	8930000	chr1	9000000	9020000
chr1	8915000	8930000	chr1	9100000	9115000
chr1	8915000	8930000	chr1	9190000	9200000
chr1	8945000	8950000	chr1	8980000	8990000
chr1	9000000	9020000	chr1	9100000	9115000
chr1	9000000	9020000	chr1	9190000	9200000
chr1	9035000	9040000	chr1	9070000	9075000
chr1	9100000	9115000	chr1	9190000	9200000
chr1	9100000	9115000	chr1	9485000	9500000
chr1	9135000	9140000	chr1	9190000	9200000
chr1	9145000	9150000	chr1	9180000	9185000
chr1	9265000	9270000	chr1	9485000	9500000
chr1	9265000	9270000	chr1	9585000	9590000
chr1	9295000	9305000	chr1	9435000	9445000
chr1	9335000	9340000	chr1	9435000	9445000
chr1	9395000	9400000	chr1	9435000	9445000
chr1	9435000	9445000	chr1	9470000	9475000
chr1	9435000	9445000	chr1	9485000	9500000
chr1	9485000	9500000	chr1	9570000	9580000
chr1	9505000	9510000	chr1	9595000	9600000
chr1	9625000	9630000	chr1	9685000	9695000
chr1	9625000	9630000	chr1	9860000	9890000
chr1	9685000	9695000	chr1	9860000	9890000
chr1	9785000	9790000	chr1	9860000	9890000
chr1	9860000	9890000	chr1	9920000	9925000
chr1	9860000	9890000	chr1	9940000	9955000
chr1	9860000	9890000	chr1	10030000	10035000
chr1	9860000	9890000	chr1	10150000	10160000
chr1	9860000	9890000	chr1	10340000	10350000
chr1	9860000	9890000	chr1	10415000	10435000
chr1	9940000	9955000	chr1	10030000	10035000
chr1	9940000	9955000	chr1	10415000	10435000
chr1	10045000	10050000	chr1	10140000	10145000
chr1	10140000	10145000	chr1	10245000	10250000
chr1	10205000	10220000	chr1	10415000	10435000
chr1	10205000	10220000	chr1	10490000	10500000
chr1	10370000	10385000	chr1	10415000	10435000
chr1	10370000	10385000	chr1	10490000	10500000
chr1	10415000	10435000	chr1	10490000	10500000
chr1	10505000	10510000	chr1	10685000	10695000
chr1	10505000	10510000	chr1	10785000	10790000
chr1	10505000	10510000	chr1	10860000	10875000
chr1	10505000	10510000	chr1	10940000	10945000
chr1	10525000	10530000	chr1	10615000	10620000
chr1	10555000	10560000	chr1	10615000	10620000
chr1	10615000	10620000	chr1	10660000	10665000
chr1	10685000	10695000	chr1	10785000	10790000
chr1	10685000	10695000	chr1	10860000	10875000
chr1	10685000	10695000	chr1	10940000	10945000
chr1	10860000	10875000	chr1	10940000	10945000
chr1	11030000	11060000	chr1	11230000	11245000
chr1	11030000	11060000	chr1	11260000	11270000
chr1	11030000	11060000	chr1	11635000	11645000
chr1	11030000	11060000	chr1	11715000	11730000
chr1	11070000	11075000	chr1	11145000	11150000
chr1	11230000	11245000	chr1	11635000	11645000
chr1	11320000	11325000	chr1	11625000	11630000
chr1	11340000	11345000	chr1	11635000	11645000
chr1	11380000	11385000	chr1	11445000	11450000
chr1	11475000	11480000	chr1	11635000	11645000
chr1	11495000	11500000	chr1	11535000	11540000
chr1	11660000	11665000	chr1	11715000	11730000
chr1	11835000	11845000	chr1	11885000	11895000
chr1	11835000	11845000	chr1	11960000	11965000
chr1	11835000	11845000	chr1	12030000	12035000
chr1	12120000	12130000	chr1	12200000	12220000
chr1	12120000	12130000	chr1	12650000	12680000
chr1	12120000	12130000	chr1	12765000	12780000
chr1	12200000	12220000	chr1	12765000	12780000
chr1	12265000	12280000	chr1	12765000	12780000
chr1	12305000	12315000	chr1	12610000	12620000
chr1	12305000	12315000	chr1	12650000	12680000
chr1	12305000	12315000	chr1	12765000	12780000
chr1	12430000	12440000	chr1	12475000	12485000
chr1	12430000	12440000	chr1	12525000	12530000
chr1	12430000	12440000	chr1	12610000	12620000
chr1	12475000	12485000	chr1	12525000	12530000
chr1	12475000	12485000	chr1	12570000	12575000
chr1	12475000	12485000	chr1	12590000	12595000
chr1	12475000	12485000	chr1	12610000	12620000
chr1	12525000	12530000	chr1	12610000	12620000
chr1	12550000	12560000	chr1	12590000	12595000
chr1	12550000	12560000	chr1	12610000	12620000
chr1	12570000	12575000	chr1	12610000	12620000
chr1	12650000	12680000	chr1	12755000	12760000
chr1	12650000	12680000	chr1	12765000	12780000
chr1	12685000	12690000	chr1	12720000	12730000
chr1	12720000	12730000	chr1	12765000	12780000
chr1	12765000	12780000	chr1	12805000	12810000
chr1	13505000	13520000	chr1	13545000	13550000
chr1	13505000	13520000	chr1	13890000	13900000
chr1	13660000	13675000	chr1	13800000	13810000
chr1	13660000	13675000	chr1	13955000	13970000
chr1	13695000	13700000	chr1	13740000	13750000
chr1	13740000	13750000	chr1	13800000	13810000
chr1	13820000	13830000	chr1	13955000	13970000
chr1	13820000	13830000	chr1	15040000	15050000
chr1	13955000	13970000	chr1	15040000	15050000
chr1	13955000	13970000	chr1	15100000	15105000
chr1	14125000	14130000	chr1	14175000	14180000
chr1	14440000	14450000	chr1	14500000	14510000
chr1	14570000	14575000	chr1	15015000	15030000
chr1	14580000	14590000	chr1	15015000	15030000
chr1	14770000	14780000	chr1	15015000	15030000
chr1	14925000	14930000	chr1	15015000	15030000
chr1	14935000	14940000	chr1	15015000	15030000
chr1	14935000	14940000	chr1	15100000	15105000
chr1	15040000	15050000	chr1	15100000	15105000
chr1	15120000	15130000	chr1	15300000	15305000
chr1	15120000	15130000	chr1	15420000	15430000
chr1	15150000	15160000	chr1	15200000	15210000
chr1	15150000	15160000	chr1	15270000	15275000
chr1	15150000	15160000	chr1	15420000	15430000
chr1	15150000	15160000	chr1	15500000	15530000
chr1	15150000	15160000	chr1	16170000	16190000
chr1	15200000	15210000	chr1	15255000	15260000
chr1	15310000	15320000	chr1	15420000	15430000
chr1	15310000	15320000	chr1	15500000	15530000
chr1	15345000	15350000	chr1	15420000	15430000
chr1	15355000	15360000	chr1	15420000	15430000
chr1	15355000	15360000	chr1	15500000	15530000
chr1	15420000	15430000	chr1	15500000	15530000
chr1	15540000	15545000	chr1	15575000	15580000
chr1	15595000	15600000	chr1	15725000	15730000
chr1	15595000	15600000	chr1	15735000	15740000
chr1	15595000	15600000	chr1	15990000	16000000
chr1	15795000	15810000	chr1	15845000	15850000
chr1	15795000	15810000	chr1	15930000	15940000
chr1	15795000	15810000	chr1	15950000	15955000
chr1	15795000	15810000	chr1	15990000	16000000
chr1	15795000	15810000	chr1	16170000	16190000
chr1	15845000	15850000	chr1	15890000	15895000
chr1	15845000	15850000	chr1	15930000	15940000
chr1	15845000	15850000	chr1	15950000	15955000
chr1	15950000	15955000	chr1	15990000	16000000
chr1	16010000	16020000	chr1	16045000	16050000
chr1	16010000	16020000	chr1	16060000	16065000
chr1	16010000	16020000	chr1	16170000	16190000
chr1	16010000	16020000	chr1	16200000	16210000
chr1	16010000	16020000	chr1	16240000	16245000
chr1	16010000	16020000	chr1	16355000	16370000
chr1	16070000	16085000	chr1	16115000	16120000
chr1	16070000	16085000	chr1	16145000	16150000
chr1	16070000	16085000	chr1	16170000	16190000
chr1	16070000	16085000	chr1	16240000	16245000
chr1	16070000	16085000	chr1	16355000	16370000
chr1	16070000	16085000	chr1	16440000	16450000
chr1	16070000	16085000	chr1	16620000	16640000
chr1	16145000	16150000	chr1	16170000	16190000
chr1	16145000	16150000	chr1	16240000	16245000
chr1	16200000	16210000	chr1	16240000	16245000
chr1	16200000	16210000	chr1	16355000	16370000
chr1	16240000	16245000	chr1	16355000	16370000
chr1	16385000	16390000	chr1	16440000	16450000
chr1	16440000	16450000	chr1	16495000	16500000
chr1	16440000	16450000	chr1	16610000	16615000
chr1	16440000	16450000	chr1	16620000	16640000
chr1	16520000	16525000	chr1	16610000	16615000
chr1	16545000	16550000	chr1	16610000	16615000
chr1	16610000	16615000	chr1	16770000	16780000
chr1	16610000	16615000	chr1	16885000	16890000
chr1	16610000	16615000	chr1	17000000	17020000
chr1	16620000	16640000	chr1	16720000	16730000
chr1	16620000	16640000	chr1	16770000	16780000
chr1	16620000	16640000	chr1	16885000	16890000
chr1	16620000	16640000	chr1	17000000	17020000
chr1	16720000	16730000	chr1	16770000	16780000
chr1	16720000	16730000	chr1	16900000	16910000
chr1	16720000	16730000	chr1	16920000	16930000
chr1	16720000	16730000	chr1	17000000	17020000
chr1	16720000	16730000	chr1	234775000	234780000
chr1	16920000	16930000	chr1	16955000	16960000
chr1	16920000	16930000	chr1	17000000	17020000
chr1	16955000	16960000	chr1	17045000	17065000
chr1	16965000	16970000	chr1	17000000	17020000
chr1	17000000	17020000	chr1	17045000	17065000
chr1	17045000	17065000	chr1	17230000	17240000
chr1	17045000	17065000	chr1	17335000	17340000
chr1	17045000	17065000	chr1	17400000	17410000
chr1	17070000	17075000	chr1	17115000	17120000
chr1	17070000	17075000	chr1	17230000	17240000
chr1	17115000	17120000	chr1	17335000	17340000
chr1	17115000	17120000	chr1	17400000	17410000
chr1	17125000	17135000	chr1	17165000	17170000
chr1	17125000	17135000	chr1	17230000	17240000
chr1	17125000	17135000	chr1	17335000	17340000
chr1	17125000	17135000	chr1	17400000	17410000
chr1	17145000	17150000	chr1	17195000	17200000
chr1	17165000	17170000	chr1	17230000	17240000
chr1	17230000	17240000	chr1	17270000	17280000
chr1	17230000	17240000	chr1	17335000	17340000
chr1	17230000	17240000	chr1	17400000	17410000
chr1	17270000	17280000	chr1	17335000	17340000
chr1	17270000	17280000	chr1	17400000	17410000
chr1	17420000	17425000	chr1	17485000	17490000
chr1	17420000	17425000	chr1	17605000	17610000
chr1	17500000	17510000	chr1	17605000	17610000
chr1	17500000	17510000	chr1	17820000	17840000
chr1	17500000	17510000	chr1	18570000	18590000
chr1	17640000	17650000	chr1	18085000	18090000
chr1	17640000	17650000	chr1	18095000	18115000
chr1	17640000	17650000	chr1	18220000	18230000
chr1	17640000	17650000	chr1	18570000	18590000
chr1	17660000	17670000	chr1	17820000	17840000
chr1	17765000	17770000	chr1	17865000	17870000
chr1	17790000	17800000	chr1	18220000	18230000
chr1	17915000	17925000	chr1	18095000	18115000
chr1	17915000	17925000	chr1	18570000	18590000
chr1	18095000	18115000	chr1	18150000	18155000
chr1	18095000	18115000	chr1	18190000	18195000
chr1	18095000	18115000	chr1	18570000	18590000
chr1	18190000	18195000	chr1	18220000	18230000
chr1	18330000	18335000	chr1	18365000	18370000
chr1	18365000	18370000	chr1	18405000	18410000
chr1	18595000	18610000	chr1	18680000	18690000
chr1	18595000	18610000	chr1	18820000	18825000
chr1	18595000	18610000	chr1	18875000	18880000
chr1	18630000	18635000	chr1	18665000	18670000
chr1	18680000	18690000	chr1	18820000	18825000
chr1	18730000	18735000	chr1	18780000	18785000
chr1	18900000	18910000	chr1	19080000	19085000
chr1	18900000	18910000	chr1	19645000	19670000
chr1	18920000	18930000	chr1	19005000	19020000
chr1	18920000	18930000	chr1	19595000	19600000
chr1	18945000	18950000	chr1	19065000	19070000
chr1	18955000	18960000	chr1	18995000	19000000
chr1	18955000	18960000	chr1	19005000	19020000
chr1	19005000	19020000	chr1	19065000	19070000
chr1	19150000	19160000	chr1	19645000	19670000
chr1	19170000	19175000	chr1	19240000	19250000
chr1	19210000	19215000	chr1	19305000	19315000
chr1	19240000	19250000	chr1	19645000	19670000
chr1	19260000	19265000	chr1	19305000	19315000
chr1	19340000	19345000	chr1	19595000	19600000
chr1	19340000	19345000	chr1	19645000	19670000
chr1	19385000	19395000	chr1	19645000	19670000
chr1	19400000	19405000	chr1	19430000	19440000
chr1	19400000	19405000	chr1	19470000	19475000
chr1	19430000	19440000	chr1	19480000	19490000
chr1	19480000	19490000	chr1	19595000	19600000
chr1	19480000	19490000	chr1	19645000	19670000
chr1	19550000	19555000	chr1	19595000	19600000
chr1	19595000	19600000	chr1	19645000	19670000
chr1	19645000	19670000	chr1	19700000	19705000
chr1	19910000	19925000	chr1	19955000	19960000
chr1	19910000	19925000	chr1	20150000	20155000
chr1	19910000	19925000	chr1	20350000	20360000
chr1	19910000	19925000	chr1	20490000	20500000
chr1	19975000	19980000	chr1	20490000	20500000
chr1	20095000	20110000	chr1	20140000	20145000
chr1	20095000	20110000	chr1	20150000	20155000
chr1	20095000	20110000	chr1	20490000	20500000
chr1	20165000	20170000	chr1	20490000	20500000
chr1	20210000	20215000	chr1	20490000	20500000
chr1	20220000	20230000	chr1	20315000	20320000
chr1	20220000	20230000	chr1	20350000	20360000
chr1	20350000	20360000	chr1	20490000	20500000
chr1	20375000	20380000	chr1	20490000	20500000
chr1	20430000	20440000	chr1	20490000	20500000
chr1	20520000	20530000	chr1	20635000	20645000
chr1	20520000	20530000	chr1	21210000	21240000
chr1	20560000	20565000	chr1	20635000	20645000
chr1	20570000	20575000	chr1	20635000	20645000
chr1	20690000	20700000	chr1	20730000	20735000
chr1	20690000	20700000	chr1	20890000	20900000
chr1	20690000	20700000	chr1	20980000	20995000
chr1	20690000	20700000	chr1	21170000	21195000
chr1	20690000	20700000	chr1	21365000	21380000
chr1	20730000	20735000	chr1	20770000	20775000
chr1	20780000	20790000	chr1	20890000	20900000
chr1	20780000	20790000	chr1	21170000	21195000
chr1	20810000	20820000	chr1	21170000	21195000
chr1	20980000	20995000	chr1	21170000	21195000
chr1	21210000	21240000	chr1	21490000	21500000
chr1	21210000	21240000	chr1	21530000	21540000
chr1	21210000	21240000	chr1	21585000	21590000
chr1	21210000	21240000	chr1	21655000	21680000
chr1	21255000	21265000	chr1	21320000	21325000
chr1	21255000	21265000	chr1	21335000	21340000
chr1	21255000	21265000	chr1	21365000	21380000
chr1	21255000	21265000	chr1	21655000	21680000
chr1	21365000	21380000	chr1	21430000	21440000
chr1	21365000	21380000	chr1	21470000	21480000
chr1	21365000	21380000	chr1	21490000	21500000
chr1	21365000	21380000	chr1	21530000	21540000
chr1	21365000	21380000	chr1	21570000	21580000
chr1	21365000	21380000	chr1	21655000	21680000
chr1	21390000	21395000	chr1	21430000	21440000
chr1	21430000	21440000	chr1	21470000	21480000
chr1	21430000	21440000	chr1	21490000	21500000
chr1	21430000	21440000	chr1	21510000	21515000
chr1	21470000	21480000	chr1	21510000	21515000
chr1	21510000	21515000	chr1	21570000	21580000
chr1	21510000	21515000	chr1	21585000	21590000
chr1	21510000	21515000	chr1	21655000	21680000
chr1	21510000	21515000	chr1	21955000	21970000
chr1	21585000	21590000	chr1	21640000	21645000
chr1	21585000	21590000	chr1	21655000	21680000
chr1	21585000	21590000	chr1	22020000	22030000
chr1	21655000	21680000	chr1	21955000	21970000
chr1	21655000	21680000	chr1	22020000	22030000
chr1	21655000	21680000	chr1	22410000	22430000
chr1	21700000	21705000	chr1	21780000	21785000
chr1	21700000	21705000	chr1	21955000	21970000
chr1	21815000	21820000	chr1	21850000	21855000
chr1	21880000	21885000	chr1	21955000	21970000
chr1	21900000	21905000	chr1	21955000	21970000
chr1	21910000	21915000	chr1	21955000	21970000
chr1	21930000	21940000	chr1	22020000	22030000
chr1	21955000	21970000	chr1	22410000	22430000
chr1	22020000	22030000	chr1	22410000	22430000
chr1	22130000	22135000	chr1	22275000	22280000
chr1	22130000	22135000	chr1	22410000	22430000
chr1	22130000	22135000	chr1	22645000	22650000
chr1	22170000	22175000	chr1	22275000	22280000
chr1	22205000	22210000	chr1	22275000	22280000
chr1	22275000	22280000	chr1	22315000	22320000
chr1	22275000	22280000	chr1	22340000	22350000
chr1	22275000	22280000	chr1	22380000	22385000
chr1	22340000	22350000	chr1	22410000	22430000
chr1	22410000	22430000	chr1	22525000	22530000
chr1	22410000	22430000	chr1	22645000	22650000
chr1	22410000	22430000	chr1	22920000	22940000
chr1	22660000	22680000	chr1	22880000	22890000
chr1	22660000	22680000	chr1	22910000	22915000
chr1	22660000	22680000	chr1	22920000	22940000
chr1	22660000	22680000	chr1	22955000	22980000
chr1	22660000	22680000	chr1	23090000	23110000
chr1	22700000	22710000	chr1	22785000	22790000
chr1	22700000	22710000	chr1	22880000	22890000
chr1	22825000	22830000	chr1	22880000	22890000
chr1	22910000	22915000	chr1	22955000	22980000
chr1	22920000	22940000	chr1	22955000	22980000
chr1	22955000	22980000	chr1	23090000	23110000
chr1	22955000	22980000	chr1	23185000	23195000
chr1	22955000	22980000	chr1	23260000	23270000
chr1	22955000	22980000	chr1	23275000	23280000
chr1	22955000	22980000	chr1	23400000	23410000
chr1	22955000	22980000	chr1	23530000	23555000
chr1	22955000	22980000	chr1	23635000	23650000
chr1	23080000	23085000	chr1	23530000	23555000
chr1	23090000	23110000	chr1	23140000	23145000
chr1	23090000	23110000	chr1	23185000	23195000
chr1	23090000	23110000	chr1	23275000	23280000
chr1	23090000	23110000	chr1	23530000	23555000
chr1	23185000	23195000	chr1	23275000	23280000
chr1	23185000	23195000	chr1	23530000	23555000
chr1	23210000	23220000	chr1	23260000	23270000
chr1	23210000	23220000	chr1	23400000	23410000
chr1	23210000	23220000	chr1	23530000	23555000
chr1	23340000	23345000	chr1	23400000	23410000
chr1	23430000	23435000	chr1	23465000	23470000
chr1	23495000	23500000	chr1	23530000	23555000
chr1	23530000	23555000	chr1	23590000	23595000
chr1	23530000	23555000	chr1	23635000	23650000
chr1	23530000	23555000	chr1	23750000	23755000
chr1	23590000	23595000	chr1	23635000	23650000
chr1	23800000	23810000	chr1	23860000	23870000
chr1	23800000	23810000	chr1	23900000	23910000
chr1	23800000	23810000	chr1	24120000	24130000
chr1	23975000	23980000	chr1	24025000	24030000
chr1	24070000	24080000	chr1	24180000	24195000
chr1	24070000	24080000	chr1	24385000	24395000
chr1	24095000	24100000	chr1	24180000	24195000
chr1	24155000	24160000	chr1	24180000	24195000
chr1	24200000	24210000	chr1	24285000	24295000
chr1	24200000	24210000	chr1	24385000	24395000
chr1	24200000	24210000	chr1	24620000	24635000
chr1	24200000	24210000	chr1	24640000	24645000
chr1	24200000	24210000	chr1	24835000	24850000
chr1	24215000	24220000	chr1	24285000	24295000
chr1	24285000	24295000	chr1	24385000	24395000
chr1	24305000	24310000	chr1	24350000	24355000
chr1	24410000	24420000	chr1	24500000	24505000
chr1	24410000	24420000	chr1	24580000	24590000
chr1	24410000	24420000	chr1	24640000	24645000
chr1	24410000	24420000	chr1	24835000	24850000
chr1	24440000	24450000	chr1	24620000	24635000
chr1	24500000	24505000	chr1	24550000	24560000
chr1	24500000	24505000	chr1	24565000	24570000
chr1	24540000	24545000	chr1	24640000	24645000
chr1	24550000	24560000	chr1	24580000	24590000
chr1	24550000	24560000	chr1	24620000	24635000
chr1	24580000	24590000	chr1	24620000	24635000
chr1	24680000	24695000	chr1	24835000	24850000
chr1	24680000	24695000	chr1	25195000	25210000
chr1	24745000	24750000	chr1	24835000	24850000
chr1	24835000	24850000	chr1	24905000	24910000
chr1	24835000	24850000	chr1	25030000	25045000
chr1	24835000	24850000	chr1	25095000	25105000
chr1	24835000	24850000	chr1	25195000	25210000
chr1	24865000	24870000	chr1	24905000	24910000
chr1	24930000	24940000	chr1	25030000	25045000
chr1	24930000	24940000	chr1	25095000	25105000
chr1	24930000	24940000	chr1	25195000	25210000
chr1	25030000	25045000	chr1	25095000	25105000
chr1	25030000	25045000	chr1	25195000	25210000
chr1	25060000	25065000	chr1	25095000	25105000
chr1	25095000	25105000	chr1	25135000	25140000
chr1	25095000	25105000	chr1	25195000	25210000
chr1	25230000	25240000	chr1	25335000	25360000
chr1	25245000	25260000	chr1	25335000	25360000
chr1	25245000	25260000	chr1	25500000	25510000
chr1	25245000	25260000	chr1	25520000	25525000
chr1	25245000	25260000	chr1	25810000	25825000
chr1	25335000	25360000	chr1	25420000	25430000
chr1	25335000	25360000	chr1	25810000	25825000
chr1	25390000	25395000	chr1	25420000	25430000
chr1	25400000	25410000	chr1	25520000	25525000
chr1	25400000	25410000	chr1	25790000	25800000
chr1	25400000	25410000	chr1	25810000	25825000
chr1	25420000	25430000	chr1	25460000	25465000
chr1	25520000	25525000	chr1	25810000	25825000
chr1	25570000	25575000	chr1	25610000	25620000
chr1	25610000	25620000	chr1	25650000	25655000
chr1	25610000	25620000	chr1	25690000	25700000
chr1	25610000	25620000	chr1	25790000	25800000
chr1	25610000	25620000	chr1	25990000	26000000
chr1	25650000	25655000	chr1	25690000	25700000
chr1	25650000	25655000	chr1	25740000	25745000
chr1	25690000	25700000	chr1	25790000	25800000
chr1	25720000	25730000	chr1	25790000	25800000
chr1	25755000	25760000	chr1	25790000	25800000
chr1	25810000	25825000	chr1	25885000	25900000
chr1	25810000	25825000	chr1	25990000	26000000
chr1	25885000	25900000	chr1	25990000	26000000
chr1	25885000	25900000	chr1	26145000	26175000
chr1	26040000	26045000	chr1	26075000	26080000
chr1	26040000	26045000	chr1	26145000	26175000
chr1	26100000	26115000	chr1	26145000	26175000
chr1	26100000	26115000	chr1	26230000	26235000
chr1	26100000	26115000	chr1	26275000	26290000
chr1	26100000	26115000	chr1	26385000	26400000
chr1	26145000	26175000	chr1	26230000	26235000
chr1	26145000	26175000	chr1	26275000	26290000
chr1	26145000	26175000	chr1	26385000	26400000
chr1	26145000	26175000	chr1	26410000	26420000
chr1	26275000	26290000	chr1	26320000	26325000
chr1	26275000	26290000	chr1	26360000	26370000
chr1	26275000	26290000	chr1	26385000	26400000
chr1	26320000	26325000	chr1	26360000	26370000
chr1	26495000	26510000	chr1	26530000	26535000
chr1	26495000	26510000	chr1	26690000	26700000
chr1	26600000	26610000	chr1	26785000	26800000
chr1	26620000	26625000	chr1	26690000	26700000
chr1	26690000	26700000	chr1	26785000	26800000
chr1	26690000	26700000	chr1	26860000	26865000
chr1	26690000	26700000	chr1	26990000	27000000
chr1	26825000	26830000	chr1	26860000	26865000
chr1	26900000	26905000	chr1	26960000	26970000
chr1	26900000	26905000	chr1	26990000	27000000
chr1	26960000	26970000	chr1	26990000	27000000
chr1	26960000	26970000	chr1	27040000	27055000
chr1	26960000	26970000	chr1	27095000	27110000
chr1	26990000	27000000	chr1	27095000	27110000
chr1	27040000	27055000	chr1	27095000	27110000
chr1	27040000	27055000	chr1	27190000	27200000
chr1	27040000	27055000	chr1	27295000	27305000
chr1	27040000	27055000	chr1	27390000	27395000
chr1	27095000	27110000	chr1	27190000	27200000
chr1	27095000	27110000	chr1	27280000	27285000
chr1	27095000	27110000	chr1	27390000	27395000
chr1	27095000	27110000	chr1	27600000	27610000
chr1	27095000	27110000	chr1	27660000	27675000
chr1	27190000	27200000	chr1	27280000	27285000
chr1	27295000	27305000	chr1	27390000	27395000
chr1	27295000	27305000	chr1	27550000	27565000
chr1	27295000	27305000	chr1	27600000	27610000
chr1	27295000	27305000	chr1	27660000	27675000
chr1	27390000	27395000	chr1	27600000	27610000
chr1	27390000	27395000	chr1	27660000	27675000
chr1	27485000	27490000	chr1	27540000	27545000
chr1	27550000	27565000	chr1	27600000	27610000
chr1	27550000	27565000	chr1	27660000	27675000
chr1	27600000	27610000	chr1	27660000	27675000
chr1	27660000	27675000	chr1	27725000	27740000
chr1	27725000	27740000	chr1	27950000	27965000
chr1	27855000	27865000	chr1	27950000	27965000
chr1	27880000	27885000	chr1	27950000	27965000
chr1	28010000	28015000	chr1	28080000	28095000
chr1	28080000	28095000	chr1	28195000	28200000
chr1	28080000	28095000	chr1	28360000	28370000
chr1	28160000	28165000	chr1	28195000	28200000
chr1	28240000	28250000	chr1	28350000	28355000
chr1	28240000	28250000	chr1	28510000	28525000
chr1	28240000	28250000	chr1	28600000	28610000
chr1	28255000	28265000	chr1	28325000	28330000
chr1	28255000	28265000	chr1	28350000	28355000
chr1	28400000	28405000	chr1	28600000	28610000
chr1	28510000	28525000	chr1	28550000	28555000
chr1	28510000	28525000	chr1	28600000	28610000
chr1	28510000	28525000	chr1	28865000	28870000
chr1	28510000	28525000	chr1	28875000	28890000
chr1	28640000	28660000	chr1	28735000	28740000
chr1	28640000	28660000	chr1	28865000	28870000
chr1	28640000	28660000	chr1	28875000	28890000
chr1	28640000	28660000	chr1	29180000	29200000
chr1	28680000	28685000	chr1	28715000	28720000
chr1	28780000	28790000	chr1	28865000	28870000
chr1	28780000	28790000	chr1	28875000	28890000
chr1	28780000	28790000	chr1	29030000	29040000
chr1	28780000	28790000	chr1	29180000	29200000
chr1	28875000	28890000	chr1	28970000	28975000
chr1	28875000	28890000	chr1	29030000	29040000
chr1	28875000	28890000	chr1	29120000	29130000
chr1	28875000	28890000	chr1	29180000	29200000
chr1	28875000	28890000	chr1	30705000	30720000
chr1	29030000	29040000	chr1	29180000	29200000
chr1	29120000	29130000	chr1	30705000	30720000
chr1	29145000	29150000	chr1	29180000	29200000
chr1	29230000	29250000	chr1	29310000	29330000
chr1	29230000	29250000	chr1	29450000	29460000
chr1	29230000	29250000	chr1	29695000	29710000
chr1	29230000	29250000	chr1	29850000	29860000
chr1	29230000	29250000	chr1	30080000	30090000
chr1	29230000	29250000	chr1	30105000	30140000
chr1	29230000	29250000	chr1	30460000	30480000
chr1	29230000	29250000	chr1	30705000	30720000
chr1	29310000	29330000	chr1	30080000	30090000
chr1	29310000	29330000	chr1	30705000	30720000
chr1	29340000	29360000	chr1	29450000	29460000
chr1	29340000	29360000	chr1	29850000	29860000
chr1	29340000	29360000	chr1	30105000	30140000
chr1	29340000	29360000	chr1	30705000	30720000
chr1	29390000	29395000	chr1	29425000	29430000
chr1	29500000	29510000	chr1	30080000	30090000
chr1	29520000	29525000	chr1	29590000	29595000
chr1	29550000	29555000	chr1	30640000	30660000
chr1	29575000	29580000	chr1	29650000	29655000
chr1	29695000	29710000	chr1	29740000	29750000
chr1	29695000	29710000	chr1	29780000	29795000
chr1	29695000	29710000	chr1	30080000	30090000
chr1	29695000	29710000	chr1	30705000	30720000
chr1	29740000	29750000	chr1	29780000	29795000
chr1	29780000	29795000	chr1	29850000	29860000
chr1	29780000	29795000	chr1	30080000	30090000
chr1	29800000	29805000	chr1	30080000	30090000
chr1	29850000	29860000	chr1	29890000	29900000
chr1	29890000	29900000	chr1	30705000	30720000
chr1	29915000	29920000	chr1	30080000	30090000
chr1	29960000	29970000	chr1	30000000	30005000
chr1	29960000	29970000	chr1	30705000	30720000
chr1	30000000	30005000	chr1	30035000	30040000
chr1	30095000	30100000	chr1	30485000	30495000
chr1	30105000	30140000	chr1	30310000	30320000
chr1	30105000	30140000	chr1	30610000	30620000
chr1	30105000	30140000	chr1	30705000	30720000
chr1	30160000	30170000	chr1	30520000	30530000
chr1	30250000	30255000	chr1	30310000	30320000
chr1	30310000	30320000	chr1	30460000	30480000
chr1	30325000	30330000	chr1	30690000	30700000
chr1	30460000	30480000	chr1	30520000	30530000
chr1	30460000	30480000	chr1	30610000	30620000
chr1	30460000	30480000	chr1	30640000	30660000
chr1	30485000	30495000	chr1	30520000	30530000
chr1	30520000	30530000	chr1	30570000	30575000
chr1	30520000	30530000	chr1	30610000	30620000
chr1	30535000	30540000	chr1	30570000	30575000
chr1	30595000	30600000	chr1	30640000	30660000
chr1	30610000	30620000	chr1	30640000	30660000
chr1	30610000	30620000	chr1	30690000	30700000
chr1	30640000	30660000	chr1	30680000	30685000
chr1	30640000	30660000	chr1	30690000	30700000
chr1	30705000	30720000	chr1	30775000	30780000
chr1	30705000	30720000	chr1	30785000	30790000
chr1	30705000	30720000	chr1	30910000	30915000
chr1	30800000	30805000	chr1	30840000	30845000
chr1	30800000	30805000	chr1	30910000	30915000
chr1	30840000	30845000	chr1	30885000	30890000
chr1	31065000	31070000	chr1	31150000	31155000
chr1	31180000	31190000	chr1	31290000	31300000
chr1	31180000	31190000	chr1	31325000	31330000
chr1	31180000	31190000	chr1	31425000	31430000
chr1	31180000	31190000	chr1	31540000	31550000
chr1	31180000	31190000	chr1	31610000	31620000
chr1	31390000	31400000	chr1	31425000	31430000
chr1	31390000	31400000	chr1	31540000	31550000
chr1	31390000	31400000	chr1	31780000	31790000
chr1	31425000	31430000	chr1	31540000	31550000
chr1	31460000	31465000	chr1	31505000	31510000
chr1	31560000	31570000	chr1	31595000	31600000
chr1	31560000	31570000	chr1	31610000	31620000
chr1	31560000	31570000	chr1	31625000	31630000
chr1	31575000	31580000	chr1	31795000	31800000
chr1	31660000	31670000	chr1	31700000	31710000
chr1	31660000	31670000	chr1	31750000	31760000
chr1	31660000	31670000	chr1	31780000	31790000
chr1	31660000	31670000	chr1	31955000	31970000
chr1	31660000	31670000	chr1	32055000	32080000
chr1	31795000	31800000	chr1	31955000	31970000
chr1	31795000	31800000	chr1	32055000	32080000
chr1	31810000	31820000	chr1	31930000	31945000
chr1	31810000	31820000	chr1	31955000	31970000
chr1	31930000	31945000	chr1	32010000	32015000
chr1	31975000	31980000	chr1	32055000	32080000
chr1	32010000	32015000	chr1	32055000	32080000
chr1	32055000	32080000	chr1	32400000	32420000
chr1	32200000	32210000	chr1	32400000	32420000
chr1	32215000	32220000	chr1	32320000	32325000
chr1	32240000	32245000	chr1	32290000	32295000
chr1	32390000	32395000	chr1	32870000	32880000
chr1	32400000	32420000	chr1	33080000	33100000
chr1	32450000	32455000	chr1	32610000	32615000
chr1	32520000	32530000	chr1	32610000	32615000
chr1	32520000	32530000	chr1	32760000	32770000
chr1	32520000	32530000	chr1	33080000	33100000
chr1	32540000	32545000	chr1	32610000	32615000
chr1	32700000	32705000	chr1	32870000	32880000
chr1	32710000	32720000	chr1	32760000	32770000
chr1	32710000	32720000	chr1	32870000	32880000
chr1	32710000	32720000	chr1	33080000	33100000
chr1	32870000	32880000	chr1	33080000	33100000
chr1	32885000	32890000	chr1	33080000	33100000
chr1	32895000	32900000	chr1	32960000	32965000
chr1	32930000	32940000	chr1	33000000	33010000
chr1	32930000	32940000	chr1	33055000	33060000
chr1	32930000	32940000	chr1	33080000	33100000
chr1	33000000	33010000	chr1	33070000	33075000
chr1	33000000	33010000	chr1	33250000	33260000
chr1	33080000	33100000	chr1	33465000	33480000
chr1	33080000	33100000	chr1	33600000	33620000
chr1	33125000	33130000	chr1	33465000	33480000
chr1	33140000	33150000	chr1	33465000	33480000
chr1	33220000	33230000	chr1	33290000	33300000
chr1	33220000	33230000	chr1	33365000	33380000
chr1	33250000	33260000	chr1	33290000	33300000
chr1	33250000	33260000	chr1	33345000	33350000
chr1	33290000	33300000	chr1	33365000	33380000
chr1	33290000	33300000	chr1	33465000	33480000
chr1	33290000	33300000	chr1	33600000	33620000
chr1	33365000	33380000	chr1	33450000	33460000
chr1	33365000	33380000	chr1	33465000	33480000
chr1	33365000	33380000	chr1	33600000	33620000
chr1	33465000	33480000	chr1	33600000	33620000
chr1	33630000	33640000	chr1	34160000	34170000
chr1	33630000	33640000	chr1	34580000	34605000
chr1	33630000	33640000	chr1	34740000	34750000
chr1	34060000	34070000	chr1	34580000	34605000
chr1	34225000	34230000	chr1	34260000	34265000
chr1	34340000	34350000	chr1	34430000	34440000
chr1	34460000	34470000	chr1	34725000	34730000
chr1	34460000	34470000	chr1	34740000	34750000
chr1	34580000	34605000	chr1	34680000	34685000
chr1	34580000	34605000	chr1	34740000	34750000
chr1	34785000	34800000	chr1	34840000	34845000
chr1	34785000	34800000	chr1	34850000	34855000
chr1	34785000	34800000	chr1	35430000	35460000
chr1	34865000	34870000	chr1	34915000	34920000
chr1	34865000	34870000	chr1	34980000	34990000
chr1	34900000	34910000	chr1	35430000	35460000
chr1	34915000	34920000	chr1	34980000	34990000
chr1	35120000	35130000	chr1	35560000	35580000
chr1	35190000	35200000	chr1	35265000	35270000
chr1	35190000	35200000	chr1	35290000	35300000
chr1	35190000	35200000	chr1	35430000	35460000
chr1	35190000	35200000	chr1	35560000	35580000
chr1	35190000	35200000	chr1	35710000	35720000
chr1	35190000	35200000	chr1	35770000	35790000
chr1	35430000	35460000	chr1	35560000	35580000
chr1	35430000	35460000	chr1	35710000	35720000
chr1	35430000	35460000	chr1	35770000	35790000
chr1	35470000	35475000	chr1	35505000	35510000
chr1	35560000	35580000	chr1	35605000	35610000
chr1	35560000	35580000	chr1	35640000	35645000
chr1	35560000	35580000	chr1	35710000	35720000
chr1	35560000	35580000	chr1	35770000	35790000
chr1	35640000	35645000	chr1	35710000	35720000
chr1	35880000	35890000	chr1	36080000	36095000
chr1	35930000	35940000	chr1	36080000	36095000
chr1	36080000	36095000	chr1	36300000	36305000
chr1	36080000	36095000	chr1	36415000	36425000
chr1	36100000	36110000	chr1	36140000	36145000
chr1	36100000	36110000	chr1	36185000	36190000
chr1	36100000	36110000	chr1	36415000	36425000
chr1	36150000	36160000	chr1	36185000	36190000
chr1	36150000	36160000	chr1	36220000	36230000
chr1	36150000	36160000	chr1	36280000	36290000
chr1	36185000	36190000	chr1	36280000	36290000
chr1	36220000	36230000	chr1	36280000	36290000
chr1	36345000	36350000	chr1	36415000	36425000
chr1	36380000	36390000	chr1	37470000	37490000
chr1	36510000	36520000	chr1	37420000	37440000
chr1	36530000	36535000	chr1	36620000	36625000
chr1	36555000	36560000	chr1	37420000	37440000
chr1	36575000	36580000	chr1	36670000	36675000
chr1	36575000	36580000	chr1	37035000	37045000
chr1	36575000	36580000	chr1	37170000	37180000
chr1	36690000	36700000	chr1	37035000	37045000
chr1	36690000	36700000	chr1	37170000	37180000
chr1	36690000	36700000	chr1	37290000	37295000
chr1	36690000	36700000	chr1	37420000	37440000
chr1	36705000	36710000	chr1	37420000	37440000
chr1	36735000	36740000	chr1	36770000	36775000
chr1	36780000	36785000	chr1	36850000	36870000
chr1	36850000	36870000	chr1	37240000	37260000
chr1	36850000	36870000	chr1	37420000	37440000
chr1	36945000	36950000	chr1	36985000	36990000
chr1	37110000	37120000	chr1	37420000	37440000
chr1	37170000	37180000	chr1	37240000	37260000
chr1	37170000	37180000	chr1	37420000	37440000
chr1	37240000	37260000	chr1	37290000	37295000
chr1	37450000	37460000	chr1	37470000	37490000
chr1	37450000	37460000	chr1	37530000	37535000
chr1	37450000	37460000	chr1	37665000	37685000
chr1	37470000	37490000	chr1	38000000	38010000
chr1	37560000	37565000	chr1	37665000	37685000
chr1	37600000	37610000	chr1	37665000	37685000
chr1	37600000	37610000	chr1	37760000	37770000
chr1	37625000	37630000	chr1	37665000	37685000
chr1	37705000	37710000	chr1	37855000	37860000
chr1	37715000	37720000	chr1	37760000	37770000
chr1	37810000	37815000	chr1	37855000	37860000
chr1	38025000	38030000	chr1	38810000	38820000
chr1	38040000	38050000	chr1	38480000	38490000
chr1	38060000	38070000	chr1	38560000	38570000
chr1	38060000	38070000	chr1	38580000	38590000
chr1	38235000	38240000	chr1	38270000	38275000
chr1	38290000	38295000	chr1	38325000	38330000
chr1	38480000	38490000	chr1	38810000	38820000
chr1	38580000	38590000	chr1	38810000	38820000
chr1	38660000	38665000	chr1	38695000	38700000
chr1	38745000	38750000	chr1	38810000	38820000
chr1	38870000	38875000	chr1	38940000	38945000
chr1	38870000	38875000	chr1	39025000	39030000
chr1	38870000	38875000	chr1	39080000	39110000
chr1	38915000	38920000	chr1	38960000	38965000
chr1	39045000	39050000	chr1	39080000	39110000
chr1	39080000	39110000	chr1	39180000	39195000
chr1	39080000	39110000	chr1	39255000	39270000
chr1	39080000	39110000	chr1	39500000	39510000
chr1	39080000	39110000	chr1	39530000	39540000
chr1	39080000	39110000	chr1	39715000	39730000
chr1	39180000	39195000	chr1	39255000	39270000
chr1	39180000	39195000	chr1	39390000	39400000
chr1	39255000	39270000	chr1	39530000	39540000
chr1	39350000	39355000	chr1	39410000	39415000
chr1	39490000	39495000	chr1	39530000	39540000
chr1	39595000	39600000	chr1	39785000	39790000
chr1	39605000	39610000	chr1	39715000	39730000
chr1	39745000	39750000	chr1	39785000	39790000
chr1	39815000	39825000	chr1	39895000	39900000
chr1	39815000	39825000	chr1	39965000	39975000
chr1	39815000	39825000	chr1	40030000	40040000
chr1	39920000	39930000	chr1	39965000	39975000
chr1	39920000	39930000	chr1	40030000	40040000
chr1	39965000	39975000	chr1	40030000	40040000
chr1	40080000	40100000	chr1	40140000	40150000
chr1	40080000	40100000	chr1	40310000	40320000
chr1	40080000	40100000	chr1	40400000	40410000
chr1	40140000	40150000	chr1	40310000	40320000
chr1	40140000	40150000	chr1	40400000	40410000
chr1	40160000	40165000	chr1	40255000	40260000
chr1	40310000	40320000	chr1	40400000	40410000
chr1	40335000	40340000	chr1	40400000	40410000
chr1	40450000	40455000	chr1	40505000	40510000
chr1	40620000	40630000	chr1	40660000	40665000
chr1	40620000	40630000	chr1	40825000	40830000
chr1	40620000	40630000	chr1	40950000	40960000
chr1	40690000	40695000	chr1	40730000	40735000
chr1	40780000	40785000	chr1	40950000	40960000
chr1	40845000	40850000	chr1	40950000	40960000
chr1	40845000	40850000	chr1	41430000	41440000
chr1	40895000	40900000	chr1	40930000	40935000
chr1	41020000	41030000	chr1	41240000	41245000
chr1	41020000	41030000	chr1	41430000	41440000
chr1	41040000	41045000	chr1	41105000	41115000
chr1	41055000	41060000	chr1	41105000	41115000
chr1	41105000	41115000	chr1	41150000	41155000
chr1	41105000	41115000	chr1	41240000	41245000
chr1	41120000	41130000	chr1	41430000	41440000
chr1	41160000	41170000	chr1	41210000	41220000
chr1	41160000	41170000	chr1	41240000	41245000
chr1	41260000	41270000	chr1	41410000	41420000
chr1	41260000	41270000	chr1	41430000	41440000
chr1	41260000	41270000	chr1	41565000	41590000
chr1	41280000	41290000	chr1	41360000	41365000
chr1	41280000	41290000	chr1	41410000	41420000
chr1	41315000	41330000	chr1	41360000	41365000
chr1	41315000	41330000	chr1	41410000	41420000
chr1	41315000	41330000	chr1	41430000	41440000
chr1	41360000	41365000	chr1	41410000	41420000
chr1	41430000	41440000	chr1	41490000	41495000
chr1	41500000	41505000	chr1	41540000	41545000
chr1	41520000	41525000	chr1	41565000	41590000
chr1	41530000	41535000	chr1	41565000	41590000
chr1	41565000	41590000	chr1	41780000	41790000
chr1	41565000	41590000	chr1	41890000	41900000
chr1	41565000	41590000	chr1	42020000	42030000
chr1	41565000	41590000	chr1	42140000	42150000
chr1	41565000	41590000	chr1	42320000	42350000
chr1	41565000	41590000	chr1	42730000	42750000
chr1	41805000	41815000	chr1	41890000	41900000
chr1	41805000	41815000	chr1	42140000	42150000
chr1	41860000	41870000	chr1	41890000	41900000
chr1	41860000	41870000	chr1	41950000	41960000
chr1	41880000	41885000	chr1	41915000	41920000
chr1	41950000	41960000	chr1	42000000	42005000
chr1	42140000	42150000	chr1	42440000	42450000
chr1	42140000	42150000	chr1	42730000	42750000
chr1	42140000	42150000	chr1	43060000	43075000
chr1	42155000	42160000	chr1	42455000	42460000
chr1	42170000	42175000	chr1	42320000	42350000
chr1	42180000	42190000	chr1	42320000	42350000
chr1	42320000	42350000	chr1	42455000	42460000
chr1	42320000	42350000	chr1	42680000	42690000
chr1	42320000	42350000	chr1	42730000	42750000
chr1	42320000	42350000	chr1	42765000	42770000
chr1	42380000	42385000	chr1	42455000	42460000
chr1	42455000	42460000	chr1	42540000	42545000
chr1	42475000	42480000	chr1	42510000	42515000
chr1	42590000	42595000	chr1	42730000	42750000
chr1	42765000	42770000	chr1	42845000	42855000
chr1	42775000	42780000	chr1	43060000	43075000
chr1	42785000	42790000	chr1	42845000	42855000
chr1	42785000	42790000	chr1	42905000	42910000
chr1	42920000	42925000	chr1	42955000	42960000
chr1	42920000	42925000	chr1	43060000	43075000
chr1	42930000	42935000	chr1	42965000	42970000
chr1	42930000	42935000	chr1	43000000	43005000
chr1	42930000	42935000	chr1	43060000	43075000
chr1	42940000	42950000	chr1	43360000	43370000
chr1	42975000	42980000	chr1	43015000	43025000
chr1	43015000	43025000	chr1	43060000	43075000
chr1	43080000	43090000	chr1	43140000	43150000
chr1	43170000	43175000	chr1	43205000	43210000
chr1	43225000	43240000	chr1	43270000	43275000
chr1	43225000	43240000	chr1	43345000	43350000
chr1	43225000	43240000	chr1	43380000	43390000
chr1	43225000	43240000	chr1	43415000	43420000
chr1	43225000	43240000	chr1	43425000	43430000
chr1	43225000	43240000	chr1	43520000	43550000
chr1	43225000	43240000	chr1	43590000	43595000
chr1	43225000	43240000	chr1	43930000	43940000
chr1	43225000	43240000	chr1	44030000	44050000
chr1	43360000	43370000	chr1	43970000	43980000
chr1	43440000	43445000	chr1	43510000	43515000
chr1	43440000	43445000	chr1	43520000	43550000
chr1	43470000	43480000	chr1	43520000	43550000
chr1	43520000	43550000	chr1	43930000	43940000
chr1	43520000	43550000	chr1	43970000	43980000
chr1	43520000	43550000	chr1	44030000	44050000
chr1	43680000	43690000	chr1	43930000	43940000
chr1	43770000	43775000	chr1	43930000	43940000
chr1	43770000	43775000	chr1	44030000	44050000
chr1	43995000	44015000	chr1	44030000	44050000
chr1	43995000	44015000	chr1	44210000	44230000
chr1	43995000	44015000	chr1	44590000	44600000
chr1	43995000	44015000	chr1	44650000	44660000
chr1	44100000	44110000	chr1	44150000	44155000
chr1	44100000	44110000	chr1	44210000	44230000
chr1	44100000	44110000	chr1	44290000	44300000
chr1	44100000	44110000	chr1	44650000	44660000
chr1	44150000	44155000	chr1	44210000	44230000
chr1	44210000	44230000	chr1	44290000	44300000
chr1	44210000	44230000	chr1	44310000	44330000
chr1	44210000	44230000	chr1	44370000	44380000
chr1	44210000	44230000	chr1	44590000	44600000
chr1	44210000	44230000	chr1	44650000	44660000
chr1	44310000	44330000	chr1	44370000	44380000
chr1	44370000	44380000	chr1	44505000	44510000
chr1	44370000	44380000	chr1	44590000	44600000
chr1	44370000	44380000	chr1	44650000	44660000
chr1	44405000	44410000	chr1	44440000	44445000
chr1	44405000	44410000	chr1	44480000	44485000
chr1	44670000	44675000	chr1	44705000	44720000
chr1	44705000	44720000	chr1	45000000	45020000
chr1	44790000	44795000	chr1	45490000	45510000
chr1	44805000	44810000	chr1	45300000	45310000
chr1	44820000	44840000	chr1	45000000	45020000
chr1	44820000	44840000	chr1	45300000	45310000
chr1	44820000	44840000	chr1	45490000	45510000
chr1	44900000	44910000	chr1	44980000	44990000
chr1	45000000	45020000	chr1	45170000	45180000
chr1	45000000	45020000	chr1	45205000	45210000
chr1	45000000	45020000	chr1	45300000	45310000
chr1	45000000	45020000	chr1	45490000	45510000
chr1	45000000	45020000	chr1	45560000	45575000
chr1	45000000	45020000	chr1	45580000	45585000
chr1	45000000	45020000	chr1	46175000	46190000
chr1	45135000	45140000	chr1	45205000	45210000
chr1	45205000	45210000	chr1	45300000	45310000
chr1	45340000	45350000	chr1	45430000	45435000
chr1	45340000	45350000	chr1	45490000	45510000
chr1	45340000	45350000	chr1	45560000	45575000
chr1	45340000	45350000	chr1	46175000	46190000
chr1	45490000	45510000	chr1	45560000	45575000
chr1	45490000	45510000	chr1	45880000	45900000
chr1	45620000	45630000	chr1	46020000	46030000
chr1	45620000	45630000	chr1	46175000	46190000
chr1	45685000	45695000	chr1	45750000	45760000
chr1	45750000	45760000	chr1	45800000	45805000
chr1	45750000	45760000	chr1	45870000	45875000
chr1	45750000	45760000	chr1	46020000	46030000
chr1	45880000	45900000	chr1	46020000	46030000
chr1	45880000	45900000	chr1	46035000	46040000
chr1	45880000	45900000	chr1	46175000	46190000
chr1	45910000	45915000	chr1	46000000	46010000
chr1	45920000	45925000	chr1	46000000	46010000
chr1	46035000	46040000	chr1	46175000	46190000
chr1	46135000	46140000	chr1	46175000	46190000
chr1	46175000	46190000	chr1	46215000	46225000
chr1	46300000	46305000	chr1	46340000	46345000
chr1	46405000	46415000	chr1	46525000	46530000
chr1	46405000	46415000	chr1	46540000	46545000
chr1	46445000	46450000	chr1	46525000	46530000
chr1	46445000	46450000	chr1	46715000	46730000
chr1	46550000	46560000	chr1	46715000	46730000
chr1	46610000	46620000	chr1	46665000	46670000
chr1	46610000	46620000	chr1	46715000	46730000
chr1	46610000	46620000	chr1	47170000	47200000
chr1	46665000	46670000	chr1	46715000	46730000
chr1	46740000	46750000	chr1	46800000	46815000
chr1	46740000	46750000	chr1	46990000	47005000
chr1	46740000	46750000	chr1	47170000	47200000
chr1	46765000	46770000	chr1	46800000	46815000
chr1	46800000	46815000	chr1	46860000	46865000
chr1	46860000	46865000	chr1	46900000	46915000
chr1	46900000	46915000	chr1	46960000	46970000
chr1	46990000	47005000	chr1	47045000	47050000
chr1	47030000	47040000	chr1	47170000	47200000
chr1	47060000	47070000	chr1	47095000	47100000
chr1	47060000	47070000	chr1	47105000	47110000
chr1	47170000	47200000	chr1	47260000	47270000
chr1	47170000	47200000	chr1	47410000	47425000
chr1	47170000	47200000	chr1	47695000	47715000
chr1	47170000	47200000	chr1	47720000	47725000
chr1	47385000	47390000	chr1	47410000	47425000
chr1	47385000	47390000	chr1	47720000	47725000
chr1	47410000	47425000	chr1	47985000	48000000
chr1	47435000	47440000	chr1	47515000	47520000
chr1	47435000	47440000	chr1	47695000	47715000
chr1	47535000	47540000	chr1	47615000	47630000
chr1	47565000	47570000	chr1	47695000	47715000
chr1	47615000	47630000	chr1	47695000	47715000
chr1	47650000	47660000	chr1	47695000	47715000
chr1	47735000	47740000	chr1	47985000	48000000
chr1	47735000	47740000	chr1	48200000	48210000
chr1	47760000	47770000	chr1	48060000	48070000
chr1	47780000	47790000	chr1	47985000	48000000
chr1	47780000	47790000	chr1	48060000	48070000
chr1	47885000	47890000	chr1	47930000	47935000
chr1	47930000	47935000	chr1	47975000	47980000
chr1	47930000	47935000	chr1	47985000	48000000
chr1	47985000	48000000	chr1	48060000	48070000
chr1	47985000	48000000	chr1	48200000	48210000
chr1	48005000	48010000	chr1	48040000	48045000
chr1	48090000	48110000	chr1	48200000	48210000
chr1	48090000	48110000	chr1	48235000	48240000
chr1	48090000	48110000	chr1	48490000	48500000
chr1	48090000	48110000	chr1	50340000	50350000
chr1	48235000	48240000	chr1	48490000	48500000
chr1	48550000	48560000	chr1	50340000	50350000
chr1	48570000	48580000	chr1	48810000	48820000
chr1	48570000	48580000	chr1	50340000	50350000
chr1	48670000	48680000	chr1	48740000	48745000
chr1	48670000	48680000	chr1	48825000	48830000
chr1	48670000	48680000	chr1	48910000	48920000
chr1	48670000	48680000	chr1	50340000	50350000
chr1	48875000	48880000	chr1	48910000	48920000
chr1	48910000	48920000	chr1	49015000	49020000
chr1	48910000	48920000	chr1	50340000	50350000
chr1	49470000	49480000	chr1	49530000	49540000
chr1	50040000	50050000	chr1	50180000	50200000
chr1	50180000	50200000	chr1	50230000	50240000
chr1	50245000	50250000	chr1	50280000	50285000
chr1	50360000	50380000	chr1	50410000	50415000
chr1	50360000	50380000	chr1	50420000	50430000
chr1	50360000	50380000	chr1	50600000	50610000
chr1	50360000	50380000	chr1	50710000	50715000
chr1	50360000	50380000	chr1	50720000	50730000
chr1	50420000	50430000	chr1	50600000	50610000
chr1	50480000	50485000	chr1	50585000	50590000
chr1	50750000	50755000	chr1	51190000	51200000
chr1	50770000	50780000	chr1	50960000	50970000
chr1	50770000	50780000	chr1	51060000	51070000
chr1	50770000	50780000	chr1	51190000	51200000
chr1	50960000	50970000	chr1	51040000	51045000
chr1	50960000	50970000	chr1	51190000	51200000
chr1	51085000	51090000	chr1	51190000	51200000
chr1	51210000	51215000	chr1	51280000	51290000
chr1	51230000	51240000	chr1	51280000	51290000
chr1	51560000	51570000	chr1	51605000	51610000
chr1	51560000	51570000	chr1	51760000	51780000
chr1	51620000	51630000	chr1	51690000	51695000
chr1	51620000	51630000	chr1	51760000	51780000
chr1	51640000	51650000	chr1	51760000	51780000
chr1	51690000	51695000	chr1	51735000	51740000
chr1	51705000	51710000	chr1	51790000	51800000
chr1	51790000	51800000	chr1	51990000	52005000
chr1	51895000	51900000	chr1	51990000	52005000
chr1	51905000	51910000	chr1	51955000	51960000
chr1	52120000	52130000	chr1	52295000	52310000
chr1	52120000	52130000	chr1	52350000	52370000
chr1	52120000	52130000	chr1	52660000	52670000
chr1	52140000	52145000	chr1	52205000	52210000
chr1	52140000	52145000	chr1	52295000	52310000
chr1	52140000	52145000	chr1	52660000	52670000
chr1	52175000	52180000	chr1	52220000	52225000
chr1	52350000	52370000	chr1	52660000	52670000
chr1	52400000	52410000	chr1	52660000	52670000
chr1	52555000	52560000	chr1	52660000	52670000
chr1	52570000	52580000	chr1	53110000	53130000
chr1	52700000	52710000	chr1	52745000	52750000
chr1	52700000	52710000	chr1	52830000	52850000
chr1	52700000	52710000	chr1	52920000	52930000
chr1	52700000	52710000	chr1	53110000	53130000
chr1	52700000	52710000	chr1	53170000	53190000
chr1	52830000	52850000	chr1	52920000	52930000
chr1	52910000	52915000	chr1	53170000	53190000
chr1	52920000	52930000	chr1	52970000	52975000
chr1	52920000	52930000	chr1	53170000	53190000
chr1	53060000	53070000	chr1	53170000	53190000
chr1	53075000	53080000	chr1	53110000	53130000
chr1	53110000	53130000	chr1	53170000	53190000
chr1	53275000	53280000	chr1	53390000	53395000
chr1	53325000	53330000	chr1	53375000	53380000
chr1	53325000	53330000	chr1	53390000	53395000
chr1	53480000	53490000	chr1	53575000	53580000
chr1	53480000	53490000	chr1	53650000	53660000
chr1	53480000	53490000	chr1	53685000	53690000
chr1	53480000	53490000	chr1	53730000	53740000
chr1	53535000	53545000	chr1	53575000	53580000
chr1	53685000	53690000	chr1	53730000	53740000
chr1	53850000	53865000	chr1	53950000	53965000
chr1	53850000	53865000	chr1	54480000	54510000
chr1	53885000	53890000	chr1	53950000	53965000
chr1	54070000	54075000	chr1	54480000	54510000
chr1	54120000	54130000	chr1	54195000	54210000
chr1	54120000	54130000	chr1	54405000	54415000
chr1	54120000	54130000	chr1	54480000	54510000
chr1	54120000	54130000	chr1	54810000	54820000
chr1	54195000	54210000	chr1	54480000	54510000
chr1	54405000	54415000	chr1	54480000	54510000
chr1	54420000	54425000	chr1	54460000	54465000
chr1	54480000	54510000	chr1	54540000	54545000
chr1	54480000	54510000	chr1	54780000	54795000
chr1	54480000	54510000	chr1	54810000	54820000
chr1	54480000	54510000	chr1	54990000	55005000
chr1	54665000	54670000	chr1	54990000	55005000
chr1	54675000	54685000	chr1	54780000	54795000
chr1	54675000	54685000	chr1	54990000	55005000
chr1	54810000	54820000	chr1	54990000	55005000
chr1	54880000	54890000	chr1	54930000	54935000
chr1	54880000	54890000	chr1	54990000	55005000
chr1	54950000	54955000	chr1	54990000	55005000
chr1	54990000	55005000	chr1	55050000	55055000
chr1	55065000	55070000	chr1	55275000	55290000
chr1	55130000	55140000	chr1	55275000	55290000
chr1	55130000	55140000	chr1	56570000	56595000
chr1	55175000	55180000	chr1	55210000	55215000
chr1	55275000	55290000	chr1	55500000	55510000
chr1	55275000	55290000	chr1	55580000	55590000
chr1	55275000	55290000	chr1	55700000	55725000
chr1	55275000	55290000	chr1	56190000	56200000
chr1	55275000	55290000	chr1	56570000	56595000
chr1	55275000	55290000	chr1	56700000	56710000
chr1	55275000	55290000	chr1	56815000	56820000
chr1	55300000	55320000	chr1	55365000	55370000
chr1	55300000	55320000	chr1	55420000	55430000
chr1	55300000	55320000	chr1	55700000	55725000
chr1	55330000	55335000	chr1	55380000	55385000
chr1	55380000	55385000	chr1	55420000	55430000
chr1	55420000	55430000	chr1	55500000	55510000
chr1	55420000	55430000	chr1	55580000	55590000
chr1	55420000	55430000	chr1	55700000	55725000
chr1	55420000	55430000	chr1	56060000	56070000
chr1	55420000	55430000	chr1	56570000	56595000
chr1	55500000	55510000	chr1	55885000	55890000
chr1	55500000	55510000	chr1	56570000	56595000
chr1	55580000	55590000	chr1	55700000	55725000
chr1	55580000	55590000	chr1	56570000	56595000
chr1	55700000	55725000	chr1	56570000	56595000
chr1	55735000	55740000	chr1	55780000	55785000
chr1	56190000	56200000	chr1	56285000	56290000
chr1	56190000	56200000	chr1	56570000	56595000
chr1	56410000	56420000	chr1	56570000	56595000
chr1	56430000	56440000	chr1	56570000	56595000
chr1	56570000	56595000	chr1	56805000	56810000
chr1	56645000	56650000	chr1	56680000	56690000
chr1	56830000	56855000	chr1	56910000	56915000
chr1	56830000	56855000	chr1	56950000	56970000
chr1	57485000	57490000	chr1	57580000	57585000
chr1	58090000	58100000	chr1	58230000	58240000
chr1	58245000	58250000	chr1	58280000	58285000
chr1	58510000	58520000	chr1	58545000	58550000
chr1	58510000	58520000	chr1	58645000	58650000
chr1	58510000	58520000	chr1	59750000	59760000
chr1	58545000	58550000	chr1	58580000	58585000
chr1	58545000	58550000	chr1	58635000	58640000
chr1	58545000	58550000	chr1	58645000	58650000
chr1	58735000	58750000	chr1	59290000	59300000
chr1	58735000	58750000	chr1	59690000	59710000
chr1	58735000	58750000	chr1	59750000	59760000
chr1	58780000	58790000	chr1	58820000	58825000
chr1	58780000	58790000	chr1	58900000	58910000
chr1	58780000	58790000	chr1	59010000	59020000
chr1	58780000	58790000	chr1	59040000	59050000
chr1	58780000	58790000	chr1	59075000	59080000
chr1	58780000	58790000	chr1	59135000	59160000
chr1	58780000	58790000	chr1	59290000	59300000
chr1	58810000	58815000	chr1	58900000	58910000
chr1	58820000	58825000	chr1	58880000	58885000
chr1	58900000	58910000	chr1	59135000	59160000
chr1	58900000	58910000	chr1	59290000	59300000
chr1	58930000	58935000	chr1	59135000	59160000
chr1	59040000	59050000	chr1	59135000	59160000
chr1	59040000	59050000	chr1	59290000	59300000
chr1	59135000	59160000	chr1	59290000	59300000
chr1	59290000	59300000	chr1	59690000	59710000
chr1	59290000	59300000	chr1	59750000	59760000
chr1	59310000	59320000	chr1	59430000	59440000
chr1	59690000	59710000	chr1	59750000	59760000
chr1	59810000	59820000	chr1	59860000	59870000
chr1	59880000	59890000	chr1	59940000	59950000
chr1	59900000	59905000	chr1	59940000	59950000
chr1	59970000	59980000	chr1	60280000	60290000
chr1	59970000	59980000	chr1	61040000	61060000
chr1	60085000	60090000	chr1	60125000	60130000
chr1	60280000	60290000	chr1	61040000	61060000
chr1	60480000	60490000	chr1	60540000	60550000
chr1	60850000	60860000	chr1	61030000	61035000
chr1	60850000	60860000	chr1	61040000	61060000
chr1	60850000	60860000	chr1	61580000	61590000
chr1	60970000	60980000	chr1	61040000	61060000
chr1	60970000	60980000	chr1	61330000	61350000
chr1	60970000	60980000	chr1	61460000	61480000
chr1	60970000	60980000	chr1	61580000	61590000
chr1	60970000	60980000	chr1	61850000	61860000
chr1	61040000	61060000	chr1	61135000	61155000
chr1	61040000	61060000	chr1	61210000	61220000
chr1	61040000	61060000	chr1	61330000	61350000
chr1	61040000	61060000	chr1	61435000	61440000
chr1	61040000	61060000	chr1	61445000	61450000
chr1	61040000	61060000	chr1	61580000	61590000
chr1	61080000	61085000	chr1	61135000	61155000
chr1	61135000	61155000	chr1	61330000	61350000
chr1	61330000	61350000	chr1	61435000	61440000
chr1	61330000	61350000	chr1	61580000	61590000
chr1	61355000	61360000	chr1	61435000	61440000
chr1	61460000	61480000	chr1	61580000	61590000
chr1	62085000	62090000	chr1	62130000	62135000
chr1	62170000	62180000	chr1	62405000	62410000
chr1	62170000	62180000	chr1	62745000	62760000
chr1	62330000	62340000	chr1	62395000	62400000
chr1	62530000	62535000	chr1	62745000	62760000
chr1	62685000	62690000	chr1	62780000	62785000
chr1	63200000	63210000	chr1	63520000	63530000
chr1	63315000	63330000	chr1	63360000	63370000
chr1	63315000	63330000	chr1	63440000	63445000
chr1	63315000	63330000	chr1	63520000	63530000
chr1	63360000	63370000	chr1	63420000	63430000
chr1	63360000	63370000	chr1	63520000	63530000
chr1	63360000	63370000	chr1	63590000	63605000
chr1	63475000	63480000	chr1	63520000	63530000
chr1	63590000	63605000	chr1	64130000	64145000
chr1	63610000	63620000	chr1	63670000	63680000
chr1	63610000	63620000	chr1	63910000	63920000
chr1	63610000	63620000	chr1	64130000	64145000
chr1	63610000	63620000	chr1	64240000	64250000
chr1	63660000	63665000	chr1	64130000	64145000
chr1	63670000	63680000	chr1	63910000	63920000
chr1	63670000	63680000	chr1	64130000	64145000
chr1	63670000	63680000	chr1	64240000	64250000
chr1	63695000	63700000	chr1	63730000	63735000
chr1	63695000	63700000	chr1	63770000	63795000
chr1	63695000	63700000	chr1	63910000	63920000
chr1	63770000	63795000	chr1	63840000	63845000
chr1	63770000	63795000	chr1	63910000	63920000
chr1	63770000	63795000	chr1	64035000	64040000
chr1	63770000	63795000	chr1	64130000	64145000
chr1	63770000	63795000	chr1	64240000	64250000
chr1	63930000	63940000	chr1	64035000	64040000
chr1	63930000	63940000	chr1	64130000	64145000
chr1	63930000	63940000	chr1	64240000	64250000
chr1	64035000	64040000	chr1	64130000	64145000
chr1	64265000	64275000	chr1	64675000	64685000
chr1	64265000	64275000	chr1	64825000	64830000
chr1	64465000	64470000	chr1	64500000	64505000
chr1	64675000	64685000	chr1	64825000	64830000
chr1	64750000	64755000	chr1	64840000	64845000
chr1	64840000	64845000	chr1	64955000	64965000
chr1	64850000	64855000	chr1	64975000	64980000
chr1	64915000	64920000	chr1	64955000	64965000
chr1	65050000	65060000	chr1	65205000	65220000
chr1	65050000	65060000	chr1	65420000	65430000
chr1	65065000	65070000	chr1	65145000	65150000
chr1	65065000	65070000	chr1	65205000	65220000
chr1	65065000	65070000	chr1	65420000	65430000
chr1	65065000	65070000	chr1	65680000	65700000
chr1	65145000	65150000	chr1	65205000	65220000
chr1	65145000	65150000	chr1	65420000	65430000
chr1	65205000	65220000	chr1	65680000	65700000
chr1	65255000	65260000	chr1	65420000	65430000
chr1	65300000	65305000	chr1	65340000	65345000
chr1	65420000	65430000	chr1	65680000	65700000
chr1	65680000	65700000	chr1	66240000	66255000
chr1	65720000	65730000	chr1	65940000	65955000
chr1	65940000	65955000	chr1	66240000	66255000
chr1	65940000	65955000	chr1	66460000	66470000
chr1	65960000	65965000	chr1	66240000	66255000
chr1	66085000	66090000	chr1	66240000	66255000
chr1	66175000	66180000	chr1	66240000	66255000
chr1	66240000	66255000	chr1	66440000	66445000
chr1	66240000	66255000	chr1	66510000	66520000
chr1	66240000	66255000	chr1	66720000	66730000
chr1	66270000	66275000	chr1	66330000	66335000
chr1	66350000	66360000	chr1	66720000	66730000
chr1	66385000	66390000	chr1	66420000	66425000
chr1	66460000	66470000	chr1	66510000	66520000
chr1	66460000	66470000	chr1	66720000	66730000
chr1	66510000	66520000	chr1	66545000	66550000
chr1	66760000	66765000	chr1	67145000	67150000
chr1	66760000	66765000	chr1	67155000	67160000
chr1	66770000	66775000	chr1	66925000	66930000
chr1	66925000	66930000	chr1	67050000	67055000
chr1	66990000	66995000	chr1	67145000	67150000
chr1	67000000	67005000	chr1	67145000	67150000
chr1	67050000	67055000	chr1	67085000	67090000
chr1	67050000	67055000	chr1	67145000	67150000
chr1	67145000	67150000	chr1	67205000	67210000
chr1	67225000	67230000	chr1	67495000	67505000
chr1	67235000	67240000	chr1	67270000	67275000
chr1	67345000	67350000	chr1	67495000	67505000
chr1	67440000	67445000	chr1	67495000	67505000
chr1	67520000	67540000	chr1	67760000	67780000
chr1	67520000	67540000	chr1	67835000	67860000
chr1	67520000	67540000	chr1	68110000	68125000
chr1	67550000	67560000	chr1	67680000	67690000
chr1	67550000	67560000	chr1	67745000	67755000
chr1	67550000	67560000	chr1	67835000	67860000
chr1	67550000	67560000	chr1	68110000	68125000
chr1	67570000	67575000	chr1	67680000	67690000
chr1	67620000	67625000	chr1	67680000	67690000
chr1	67680000	67690000	chr1	67745000	67755000
chr1	67760000	67780000	chr1	67820000	67830000
chr1	67760000	67780000	chr1	67835000	67860000
chr1	67760000	67780000	chr1	67960000	67990000
chr1	67760000	67780000	chr1	68110000	68125000
chr1	67760000	67780000	chr1	68320000	68330000
chr1	67835000	67860000	chr1	67960000	67990000
chr1	67835000	67860000	chr1	68010000	68015000
chr1	67835000	67860000	chr1	68110000	68125000
chr1	67835000	67860000	chr1	68320000	68330000
chr1	67880000	67885000	chr1	67960000	67990000
chr1	67960000	67990000	chr1	68110000	68125000
chr1	68110000	68125000	chr1	68230000	68235000
chr1	68110000	68125000	chr1	68320000	68330000
chr1	68110000	68125000	chr1	68340000	68345000
chr1	68110000	68125000	chr1	68430000	68435000
chr1	68110000	68125000	chr1	68445000	68450000
chr1	68110000	68125000	chr1	69735000	69740000
chr1	68395000	68400000	chr1	68430000	68435000
chr1	69020000	69030000	chr1	69080000	69090000
chr1	69080000	69090000	chr1	69150000	69160000
chr1	70125000	70135000	chr1	70485000	70490000
chr1	70125000	70135000	chr1	71040000	71055000
chr1	70200000	70210000	chr1	70350000	70360000
chr1	70350000	70360000	chr1	70410000	70415000
chr1	70525000	70530000	chr1	70560000	70565000
chr1	70525000	70530000	chr1	71040000	71055000
chr1	70670000	70680000	chr1	71040000	71055000
chr1	70685000	70690000	chr1	71040000	71055000
chr1	72115000	72120000	chr1	72155000	72160000
chr1	72295000	72300000	chr1	72345000	72350000
chr1	72295000	72300000	chr1	72365000	72370000
chr1	73720000	73725000	chr1	73770000	73775000
chr1	74570000	74580000	chr1	74650000	74660000
chr1	74570000	74580000	chr1	74670000	74675000
chr1	74695000	74700000	chr1	74730000	74735000
chr1	74760000	74770000	chr1	75190000	75200000
chr1	74780000	74790000	chr1	75190000	75200000
chr1	75050000	75060000	chr1	75130000	75140000
chr1	75050000	75060000	chr1	75180000	75185000
chr1	75070000	75080000	chr1	75130000	75140000
chr1	75100000	75105000	chr1	75130000	75140000
chr1	75250000	75260000	chr1	75630000	75640000
chr1	75335000	75340000	chr1	75370000	75375000
chr1	75725000	75730000	chr1	75785000	75790000
chr1	75890000	75895000	chr1	76150000	76160000
chr1	75965000	75970000	chr1	76075000	76080000
chr1	75990000	76010000	chr1	76150000	76160000
chr1	76075000	76080000	chr1	76150000	76160000
chr1	76090000	76095000	chr1	76125000	76130000
chr1	76090000	76095000	chr1	76140000	76145000
chr1	76150000	76160000	chr1	76330000	76340000
chr1	76150000	76160000	chr1	76860000	76870000
chr1	76150000	76160000	chr1	77135000	77140000
chr1	76185000	76190000	chr1	76225000	76230000
chr1	76500000	76510000	chr1	76560000	76570000
chr1	76860000	76870000	chr1	77020000	77030000
chr1	76905000	76910000	chr1	77005000	77010000
chr1	77020000	77030000	chr1	77530000	77540000
chr1	77040000	77045000	chr1	77120000	77125000
chr1	77145000	77160000	chr1	77530000	77540000
chr1	77145000	77160000	chr1	77680000	77690000
chr1	77220000	77225000	chr1	77530000	77540000
chr1	77270000	77275000	chr1	77530000	77540000
chr1	77280000	77290000	chr1	77530000	77540000
chr1	77310000	77330000	chr1	77530000	77540000
chr1	77310000	77330000	chr1	77680000	77690000
chr1	77410000	77425000	chr1	77455000	77460000
chr1	77410000	77425000	chr1	77530000	77540000
chr1	77530000	77540000	chr1	77680000	77690000
chr1	77830000	77840000	chr1	77880000	77890000
chr1	77970000	77980000	chr1	78110000	78120000
chr1	78000000	78010000	chr1	78110000	78120000
chr1	78130000	78140000	chr1	78605000	78610000
chr1	78130000	78140000	chr1	78670000	78680000
chr1	78210000	78215000	chr1	78255000	78260000
chr1	78460000	78470000	chr1	78510000	78520000
chr1	78510000	78520000	chr1	78550000	78555000
chr1	78605000	78610000	chr1	78670000	78680000
chr1	78690000	78695000	chr1	78830000	78845000
chr1	78830000	78845000	chr1	79190000	79200000
chr1	79095000	79100000	chr1	79135000	79140000
chr1	79270000	79275000	chr1	79355000	79360000
chr1	80050000	80055000	chr1	80085000	80090000
chr1	80910000	80920000	chr1	80970000	80980000
chr1	81125000	81130000	chr1	81160000	81165000
chr1	81590000	81595000	chr1	81750000	81755000
chr1	82115000	82120000	chr1	82155000	82160000
chr1	82490000	82500000	chr1	82550000	82560000
chr1	83920000	83940000	chr1	84115000	84140000
chr1	83920000	83940000	chr1	84420000	84445000
chr1	83920000	83940000	chr1	84620000	84640000
chr1	83920000	83940000	chr1	84740000	84755000
chr1	83920000	83940000	chr1	84770000	84785000
chr1	83995000	84000000	chr1	84075000	84080000
chr1	84115000	84140000	chr1	84420000	84445000
chr1	84115000	84140000	chr1	84600000	84610000
chr1	84115000	84140000	chr1	84740000	84755000
chr1	84150000	84160000	chr1	84250000	84260000
chr1	84150000	84160000	chr1	84290000	84300000
chr1	84150000	84160000	chr1	84770000	84785000
chr1	84250000	84260000	chr1	84290000	84300000
chr1	84250000	84260000	chr1	84365000	84370000
chr1	84250000	84260000	chr1	84420000	84445000
chr1	84290000	84300000	chr1	84365000	84370000
chr1	84290000	84300000	chr1	84420000	84445000
chr1	84290000	84300000	chr1	84620000	84640000
chr1	84325000	84330000	chr1	84385000	84390000
chr1	84365000	84370000	chr1	84410000	84415000
chr1	84420000	84445000	chr1	84620000	84640000
chr1	84420000	84445000	chr1	84740000	84755000
chr1	84420000	84445000	chr1	84930000	84950000
chr1	84505000	84510000	chr1	84570000	84575000
chr1	84505000	84510000	chr1	84620000	84640000
chr1	84620000	84640000	chr1	84690000	84700000
chr1	84620000	84640000	chr1	84740000	84755000
chr1	84620000	84640000	chr1	84930000	84950000
chr1	84660000	84670000	chr1	84720000	84730000
chr1	84705000	84710000	chr1	84740000	84755000
chr1	84770000	84785000	chr1	84930000	84950000
chr1	84930000	84950000	chr1	85200000	85210000
chr1	84930000	84950000	chr1	85240000	85250000
chr1	84930000	84950000	chr1	85255000	85260000
chr1	85120000	85125000	chr1	85240000	85250000
chr1	85200000	85210000	chr1	85275000	85280000
chr1	85300000	85315000	chr1	85395000	85400000
chr1	85300000	85315000	chr1	85500000	85505000
chr1	85300000	85315000	chr1	85575000	85585000
chr1	85300000	85315000	chr1	85700000	85710000
chr1	85300000	85315000	chr1	85840000	85850000
chr1	85300000	85315000	chr1	86010000	86030000
chr1	85320000	85325000	chr1	85460000	85470000
chr1	85460000	85470000	chr1	85500000	85505000
chr1	85460000	85470000	chr1	85575000	85585000
chr1	85500000	85505000	chr1	85540000	85545000
chr1	85500000	85505000	chr1	85575000	85585000
chr1	85500000	85505000	chr1	85700000	85710000
chr1	85575000	85585000	chr1	85610000	85620000
chr1	85575000	85585000	chr1	85625000	85630000
chr1	85575000	85585000	chr1	85690000	85695000
chr1	85610000	85620000	chr1	85660000	85665000
chr1	85610000	85620000	chr1	85690000	85695000
chr1	85785000	85790000	chr1	85820000	85825000
chr1	86105000	86110000	chr1	86155000	86160000
chr1	86155000	86160000	chr1	86205000	86210000
chr1	86370000	86380000	chr1	86500000	86510000
chr1	86580000	86590000	chr1	86670000	86680000
chr1	86780000	86785000	chr1	86910000	86915000
chr1	86820000	86840000	chr1	86960000	86970000
chr1	86820000	86840000	chr1	87070000	87080000
chr1	86845000	86850000	chr1	86910000	86915000
chr1	87290000	87300000	chr1	88290000	88310000
chr1	87320000	87340000	chr1	87790000	87800000
chr1	87320000	87340000	chr1	87950000	87960000
chr1	87790000	87800000	chr1	87950000	87960000
chr1	87980000	87985000	chr1	88035000	88040000
chr1	88180000	88190000	chr1	88290000	88310000
chr1	88225000	88230000	chr1	88260000	88265000
chr1	88660000	88670000	chr1	88850000	88870000
chr1	88990000	89010000	chr1	89355000	89360000
chr1	88990000	89010000	chr1	89440000	89460000
chr1	88990000	89010000	chr1	89595000	89610000
chr1	89290000	89295000	chr1	89355000	89360000
chr1	89380000	89390000	chr1	89440000	89460000
chr1	89480000	89490000	chr1	89595000	89610000
chr1	89480000	89490000	chr1	89750000	89770000
chr1	89630000	89640000	chr1	89670000	89675000
chr1	89630000	89640000	chr1	89700000	89710000
chr1	89630000	89640000	chr1	89750000	89770000
chr1	89630000	89640000	chr1	89990000	90000000
chr1	89670000	89675000	chr1	89725000	89730000
chr1	89700000	89710000	chr1	89750000	89770000
chr1	89805000	89810000	chr1	89885000	89900000
chr1	89805000	89810000	chr1	89990000	90000000
chr1	89840000	89850000	chr1	89885000	89900000
chr1	89840000	89850000	chr1	89910000	89920000
chr1	89840000	89850000	chr1	89940000	89945000
chr1	90120000	90130000	chr1	91160000	91170000
chr1	90200000	90205000	chr1	90240000	90245000
chr1	90580000	90590000	chr1	90710000	90730000
chr1	90710000	90730000	chr1	90840000	90850000
chr1	90710000	90730000	chr1	90950000	90960000
chr1	90710000	90730000	chr1	91160000	91170000
chr1	91020000	91025000	chr1	91275000	91290000
chr1	91160000	91170000	chr1	91275000	91290000
chr1	91160000	91170000	chr1	91395000	91410000
chr1	91160000	91170000	chr1	91500000	91520000
chr1	91275000	91290000	chr1	91395000	91410000
chr1	91275000	91290000	chr1	91500000	91520000
chr1	91275000	91290000	chr1	91920000	91930000
chr1	91395000	91410000	chr1	91500000	91520000
chr1	91440000	91445000	chr1	91500000	91520000
chr1	91500000	91520000	chr1	92290000	92300000
chr1	91530000	91535000	chr1	91920000	91930000
chr1	91545000	91560000	chr1	91610000	91620000
chr1	91545000	91560000	chr1	91720000	91740000
chr1	91545000	91560000	chr1	91920000	91930000
chr1	91610000	91620000	chr1	91880000	91890000
chr1	91610000	91620000	chr1	91920000	91930000
chr1	91650000	91660000	chr1	91940000	91950000
chr1	91720000	91740000	chr1	91880000	91890000
chr1	91825000	91830000	chr1	91920000	91930000
chr1	91840000	91850000	chr1	91920000	91930000
chr1	91880000	91890000	chr1	91920000	91930000
chr1	91990000	92000000	chr1	92290000	92300000
chr1	92005000	92010000	chr1	92480000	92490000
chr1	92310000	92330000	chr1	92480000	92490000
chr1	92310000	92330000	chr1	92595000	92600000
chr1	92310000	92330000	chr1	92610000	92620000
chr1	92410000	92415000	chr1	92480000	92490000
chr1	92480000	92490000	chr1	92610000	92620000
chr1	92745000	92750000	chr1	92830000	92835000
chr1	92850000	92870000	chr1	92900000	92905000
chr1	92850000	92870000	chr1	92960000	92970000
chr1	92850000	92870000	chr1	92990000	93000000
chr1	92960000	92970000	chr1	92990000	93000000
chr1	93025000	93030000	chr1	93060000	93065000
chr1	93095000	93100000	chr1	93130000	93135000
chr1	93095000	93100000	chr1	93180000	93185000
chr1	93300000	93310000	chr1	93345000	93350000
chr1	93300000	93310000	chr1	93430000	93450000
chr1	93300000	93310000	chr1	93570000	93580000
chr1	93300000	93310000	chr1	93835000	93850000
chr1	93300000	93310000	chr1	93870000	93880000
chr1	93345000	93350000	chr1	93430000	93450000
chr1	93345000	93350000	chr1	93870000	93880000
chr1	93430000	93450000	chr1	93490000	93495000
chr1	93430000	93450000	chr1	93570000	93580000
chr1	93430000	93450000	chr1	93615000	93640000
chr1	93430000	93450000	chr1	93680000	93690000
chr1	93430000	93450000	chr1	93800000	93820000
chr1	93430000	93450000	chr1	93835000	93850000
chr1	93570000	93580000	chr1	93615000	93640000
chr1	93615000	93640000	chr1	93680000	93690000
chr1	93615000	93640000	chr1	93800000	93820000
chr1	93680000	93690000	chr1	93800000	93820000
chr1	93680000	93690000	chr1	93835000	93850000
chr1	93915000	93920000	chr1	93975000	93980000
chr1	94040000	94050000	chr1	94320000	94345000
chr1	94040000	94050000	chr1	94450000	94460000
chr1	94040000	94050000	chr1	94465000	94470000
chr1	94040000	94050000	chr1	94800000	94820000
chr1	94060000	94065000	chr1	94160000	94180000
chr1	94060000	94065000	chr1	94230000	94240000
chr1	94060000	94065000	chr1	94320000	94345000
chr1	94110000	94120000	chr1	94160000	94180000
chr1	94160000	94180000	chr1	94320000	94345000
chr1	94200000	94205000	chr1	94230000	94240000
chr1	94230000	94240000	chr1	94320000	94345000
chr1	94230000	94240000	chr1	94410000	94420000
chr1	94255000	94265000	chr1	94300000	94305000
chr1	94255000	94265000	chr1	94310000	94315000
chr1	94320000	94345000	chr1	94450000	94460000
chr1	94350000	94360000	chr1	94410000	94420000
chr1	94350000	94360000	chr1	94595000	94610000
chr1	94350000	94360000	chr1	94800000	94820000
chr1	94380000	94385000	chr1	94410000	94420000
chr1	94485000	94490000	chr1	94800000	94820000
chr1	94520000	94530000	chr1	94595000	94610000
chr1	94520000	94530000	chr1	94720000	94730000
chr1	94520000	94530000	chr1	94800000	94820000
chr1	94520000	94530000	chr1	95040000	95050000
chr1	94540000	94545000	chr1	94595000	94610000
chr1	94560000	94565000	chr1	94595000	94610000
chr1	94595000	94610000	chr1	94800000	94820000
chr1	94625000	94630000	chr1	94685000	94690000
chr1	94700000	94705000	chr1	94790000	94795000
chr1	94720000	94730000	chr1	94780000	94785000
chr1	94850000	94865000	chr1	94925000	94930000
chr1	94850000	94865000	chr1	95040000	95050000
chr1	94850000	94865000	chr1	95230000	95240000
chr1	94915000	94920000	chr1	95040000	95050000
chr1	94925000	94930000	chr1	95015000	95020000
chr1	95075000	95080000	chr1	95115000	95120000
chr1	95085000	95090000	chr1	95230000	95240000
chr1	95125000	95135000	chr1	95165000	95170000
chr1	95125000	95135000	chr1	95215000	95220000
chr1	96235000	96240000	chr1	96355000	96370000
chr1	96355000	96370000	chr1	96410000	96420000
chr1	96960000	96970000	chr1	98040000	98055000
chr1	97920000	97925000	chr1	98040000	98055000
chr1	97990000	98005000	chr1	98040000	98055000
chr1	98040000	98055000	chr1	98095000	98105000
chr1	98040000	98055000	chr1	98460000	98470000
chr1	98095000	98105000	chr1	98130000	98135000
chr1	98200000	98210000	chr1	98330000	98340000
chr1	98275000	98280000	chr1	98315000	98320000
chr1	98330000	98340000	chr1	98365000	98370000
chr1	98330000	98340000	chr1	98460000	98470000
chr1	98660000	98670000	chr1	98730000	98740000
chr1	99070000	99075000	chr1	99105000	99110000
chr1	99170000	99190000	chr1	99470000	99480000
chr1	99170000	99190000	chr1	99700000	99710000
chr1	99250000	99255000	chr1	99295000	99300000
chr1	99485000	99490000	chr1	99535000	99540000
chr1	99800000	99820000	chr1	99845000	99850000
chr1	99800000	99820000	chr1	100035000	100040000
chr1	99800000	99820000	chr1	100455000	100470000
chr1	99800000	99820000	chr1	100860000	100870000
chr1	99965000	99970000	chr1	100035000	100040000
chr1	100000000	100005000	chr1	100035000	100040000
chr1	100035000	100040000	chr1	100130000	100135000
chr1	100130000	100135000	chr1	100350000	100355000
chr1	100190000	100195000	chr1	100245000	100250000
chr1	100265000	100270000	chr1	100350000	100355000
chr1	100350000	100355000	chr1	100455000	100470000
chr1	100455000	100470000	chr1	100860000	100870000
chr1	100475000	100480000	chr1	100860000	100870000
chr1	100495000	100500000	chr1	100535000	100540000
chr1	100605000	100615000	chr1	100860000	100870000
chr1	100650000	100660000	chr1	100710000	100720000
chr1	100920000	100930000	chr1	101235000	101240000
chr1	100920000	100930000	chr1	101280000	101290000
chr1	100940000	100950000	chr1	100990000	101000000
chr1	101130000	101145000	chr1	101235000	101240000
chr1	101130000	101145000	chr1	101280000	101290000
chr1	101235000	101240000	chr1	101280000	101290000
chr1	101310000	101315000	chr1	101355000	101360000
chr1	101585000	101590000	chr1	101620000	101625000
chr1	103105000	103110000	chr1	103455000	103460000
chr1	103265000	103270000	chr1	103370000	103375000
chr1	106960000	106970000	chr1	107050000	107060000
chr1	107430000	107440000	chr1	107740000	107750000
chr1	107430000	107440000	chr1	107755000	107760000
chr1	107530000	107535000	chr1	107690000	107695000
chr1	107530000	107535000	chr1	107740000	107750000
chr1	107700000	107705000	chr1	107740000	107750000
chr1	107785000	107790000	chr1	108120000	108150000
chr1	107960000	107970000	chr1	108010000	108020000
chr1	107960000	107970000	chr1	108070000	108075000
chr1	107960000	107970000	chr1	108120000	108150000
chr1	108120000	108150000	chr1	108190000	108215000
chr1	108190000	108215000	chr1	108340000	108350000
chr1	108190000	108215000	chr1	108500000	108515000
chr1	108190000	108215000	chr1	108640000	108650000
chr1	108320000	108330000	chr1	108500000	108515000
chr1	108320000	108330000	chr1	108640000	108650000
chr1	108500000	108515000	chr1	108555000	108565000
chr1	108500000	108515000	chr1	108640000	108650000
chr1	108500000	108515000	chr1	108860000	108870000
chr1	108555000	108565000	chr1	108640000	108650000
chr1	108690000	108700000	chr1	108740000	108750000
chr1	108690000	108700000	chr1	108890000	108900000
chr1	108740000	108750000	chr1	108820000	108835000
chr1	108740000	108750000	chr1	108890000	108900000
chr1	108820000	108835000	chr1	108860000	108870000
chr1	108820000	108835000	chr1	108890000	108900000
chr1	108820000	108835000	chr1	109260000	109270000
chr1	109090000	109095000	chr1	109260000	109270000
chr1	109100000	109105000	chr1	109260000	109270000
chr1	109110000	109120000	chr1	109190000	109200000
chr1	109110000	109120000	chr1	109390000	109400000
chr1	109110000	109120000	chr1	109530000	109550000
chr1	109210000	109215000	chr1	109250000	109255000
chr1	109250000	109255000	chr1	109530000	109550000
chr1	109260000	109270000	chr1	109390000	109400000
chr1	109260000	109270000	chr1	109530000	109550000
chr1	109305000	109310000	chr1	109365000	109370000
chr1	109435000	109440000	chr1	109480000	109485000
chr1	109490000	109500000	chr1	109530000	109550000
chr1	109530000	109550000	chr1	109620000	109630000
chr1	109530000	109550000	chr1	109760000	109780000
chr1	109530000	109550000	chr1	109915000	109920000
chr1	109530000	109550000	chr1	109975000	109985000
chr1	109530000	109550000	chr1	110100000	110120000
chr1	109620000	109630000	chr1	109875000	109890000
chr1	109640000	109645000	chr1	109710000	109720000
chr1	109640000	109645000	chr1	109760000	109780000
chr1	109640000	109645000	chr1	109975000	109985000
chr1	109640000	109645000	chr1	110100000	110120000
chr1	109655000	109670000	chr1	109710000	109720000
chr1	109710000	109720000	chr1	109760000	109780000
chr1	109760000	109780000	chr1	109975000	109985000
chr1	109760000	109780000	chr1	110100000	110120000
chr1	109790000	109795000	chr1	109875000	109890000
chr1	109790000	109795000	chr1	109915000	109920000
chr1	109875000	109890000	chr1	109915000	109920000
chr1	109875000	109890000	chr1	109975000	109985000
chr1	109915000	109920000	chr1	109975000	109985000
chr1	110050000	110055000	chr1	110100000	110120000
chr1	110050000	110055000	chr1	110460000	110465000
chr1	110065000	110070000	chr1	110100000	110120000
chr1	110065000	110070000	chr1	110450000	110455000
chr1	110100000	110120000	chr1	110145000	110150000
chr1	110200000	110210000	chr1	110305000	110315000
chr1	110200000	110210000	chr1	110460000	110465000
chr1	110200000	110210000	chr1	110490000	110500000
chr1	110200000	110210000	chr1	110600000	110620000
chr1	110305000	110315000	chr1	110460000	110465000
chr1	110340000	110345000	chr1	110400000	110420000
chr1	110400000	110420000	chr1	110450000	110455000
chr1	110400000	110420000	chr1	110490000	110500000
chr1	110400000	110420000	chr1	110600000	110620000
chr1	110460000	110465000	chr1	110490000	110500000
chr1	110530000	110540000	chr1	110600000	110620000
chr1	110530000	110540000	chr1	110780000	110790000
chr1	110630000	110635000	chr1	110670000	110675000
chr1	110630000	110635000	chr1	110780000	110790000
chr1	110780000	110790000	chr1	110850000	110870000
chr1	110780000	110790000	chr1	110890000	110900000
chr1	110780000	110790000	chr1	110980000	110990000
chr1	110850000	110870000	chr1	110890000	110900000
chr1	110850000	110870000	chr1	110980000	110990000
chr1	111130000	111140000	chr1	111190000	111200000
chr1	111130000	111140000	chr1	111745000	111760000
chr1	111220000	111225000	chr1	111345000	111350000
chr1	111220000	111225000	chr1	111390000	111395000
chr1	111220000	111225000	chr1	111500000	111510000
chr1	111480000	111490000	chr1	112360000	112370000
chr1	111500000	111510000	chr1	111600000	111605000
chr1	111500000	111510000	chr1	111645000	111650000
chr1	111500000	111510000	chr1	111655000	111660000
chr1	111500000	111510000	chr1	111730000	111740000
chr1	111500000	111510000	chr1	111745000	111760000
chr1	111600000	111605000	chr1	111645000	111650000
chr1	111715000	111720000	chr1	111745000	111760000
chr1	111780000	111790000	chr1	112330000	112340000
chr1	111795000	111800000	chr1	112330000	112340000
chr1	111830000	111840000	chr1	112160000	112170000
chr1	111895000	111910000	chr1	111945000	111950000
chr1	111895000	111910000	chr1	112330000	112340000
chr1	111980000	111990000	chr1	112230000	112250000
chr1	112065000	112070000	chr1	112140000	112150000
chr1	112140000	112150000	chr1	112230000	112250000
chr1	112140000	112150000	chr1	112330000	112340000
chr1	112160000	112170000	chr1	112270000	112280000
chr1	112185000	112190000	chr1	112230000	112250000
chr1	112300000	112305000	chr1	112330000	112340000
chr1	112380000	112395000	chr1	112460000	112465000
chr1	112380000	112395000	chr1	112500000	112510000
chr1	112380000	112395000	chr1	112615000	112620000
chr1	112380000	112395000	chr1	112705000	112720000
chr1	112380000	112395000	chr1	112800000	112810000
chr1	112460000	112465000	chr1	112705000	112720000
chr1	112500000	112510000	chr1	112615000	112620000
chr1	112500000	112510000	chr1	112705000	112720000
chr1	112500000	112510000	chr1	112800000	112810000
chr1	112615000	112620000	chr1	112705000	112720000
chr1	112670000	112675000	chr1	112705000	112720000
chr1	112705000	112720000	chr1	112800000	112810000
chr1	112705000	112720000	chr1	112880000	112885000
chr1	112705000	112720000	chr1	112955000	112960000
chr1	112705000	112720000	chr1	113040000	113045000
chr1	112705000	112720000	chr1	113070000	113080000
chr1	112755000	112760000	chr1	112790000	112795000
chr1	112800000	112810000	chr1	112840000	112845000
chr1	112800000	112810000	chr1	112865000	112870000
chr1	112800000	112810000	chr1	112955000	112960000
chr1	112800000	112810000	chr1	113040000	113045000
chr1	112880000	112885000	chr1	112955000	112960000
chr1	112880000	112885000	chr1	113040000	113045000
chr1	113140000	113150000	chr1	113260000	113270000
chr1	113140000	113150000	chr1	113385000	113395000
chr1	113140000	113150000	chr1	113440000	113450000
chr1	113140000	113150000	chr1	113680000	113685000
chr1	113140000	113150000	chr1	113900000	113910000
chr1	113215000	113220000	chr1	113260000	113270000
chr1	113385000	113395000	chr1	113455000	113460000
chr1	113750000	113760000	chr1	113810000	113820000
chr1	113750000	113760000	chr1	113900000	113910000
chr1	113810000	113820000	chr1	113900000	113910000
chr1	113980000	113985000	chr1	114030000	114035000
chr1	113980000	113985000	chr1	114110000	114115000
chr1	113980000	113985000	chr1	114205000	114215000
chr1	113980000	113985000	chr1	114220000	114225000
chr1	113980000	113985000	chr1	114285000	114290000
chr1	114060000	114065000	chr1	114110000	114115000
chr1	114060000	114065000	chr1	114150000	114155000
chr1	114110000	114115000	chr1	114150000	114155000
chr1	114150000	114155000	chr1	114190000	114195000
chr1	114170000	114175000	chr1	114205000	114215000
chr1	114340000	114350000	chr1	114420000	114425000
chr1	114340000	114350000	chr1	114555000	114560000
chr1	114340000	114350000	chr1	114670000	114680000
chr1	114340000	114350000	chr1	115050000	115060000
chr1	114970000	114990000	chr1	115050000	115060000
chr1	114970000	114990000	chr1	115110000	115120000
chr1	114970000	114990000	chr1	115130000	115140000
chr1	114970000	114990000	chr1	115465000	115480000
chr1	114970000	114990000	chr1	115590000	115600000
chr1	115130000	115140000	chr1	115170000	115175000
chr1	115130000	115140000	chr1	115190000	115200000
chr1	115130000	115140000	chr1	115280000	115290000
chr1	115130000	115140000	chr1	115330000	115345000
chr1	115130000	115140000	chr1	115465000	115480000
chr1	115130000	115140000	chr1	115590000	115600000
chr1	115130000	115140000	chr1	115760000	115775000
chr1	115190000	115200000	chr1	115280000	115290000
chr1	115190000	115200000	chr1	115430000	115440000
chr1	115230000	115240000	chr1	115280000	115290000
chr1	115280000	115290000	chr1	115330000	115345000
chr1	115280000	115290000	chr1	115590000	115600000
chr1	115330000	115345000	chr1	115385000	115390000
chr1	115330000	115345000	chr1	115420000	115425000
chr1	115330000	115345000	chr1	115465000	115480000
chr1	115330000	115345000	chr1	115590000	115600000
chr1	115365000	115370000	chr1	115400000	115405000
chr1	115465000	115480000	chr1	115540000	115550000
chr1	115465000	115480000	chr1	115590000	115600000
chr1	115465000	115480000	chr1	115760000	115775000
chr1	115540000	115550000	chr1	115590000	115600000
chr1	115605000	115620000	chr1	115705000	115720000
chr1	115605000	115620000	chr1	115760000	115775000
chr1	115605000	115620000	chr1	115980000	115985000
chr1	115605000	115620000	chr1	116480000	116500000
chr1	115705000	115720000	chr1	115760000	115775000
chr1	115705000	115720000	chr1	115980000	115985000
chr1	115725000	115730000	chr1	115760000	115775000
chr1	115800000	115810000	chr1	115980000	115985000
chr1	115800000	115810000	chr1	116130000	116140000
chr1	115835000	115840000	chr1	115870000	115875000
chr1	115905000	115910000	chr1	115945000	115950000
chr1	116130000	116140000	chr1	116160000	116170000
chr1	116130000	116140000	chr1	116480000	116500000
chr1	116160000	116170000	chr1	116305000	116310000
chr1	116160000	116170000	chr1	116480000	116500000
chr1	116175000	116180000	chr1	116210000	116215000
chr1	116330000	116335000	chr1	116360000	116375000
chr1	116360000	116375000	chr1	116480000	116500000
chr1	116430000	116435000	chr1	116470000	116475000
chr1	116505000	116510000	chr1	116565000	116590000
chr1	116565000	116590000	chr1	116670000	116680000
chr1	116565000	116590000	chr1	116820000	116830000
chr1	116565000	116590000	chr1	116910000	116920000
chr1	116565000	116590000	chr1	117040000	117060000
chr1	116740000	116750000	chr1	116820000	116830000
chr1	116740000	116750000	chr1	116910000	116920000
chr1	116740000	116750000	chr1	117040000	117060000
chr1	116765000	116770000	chr1	116800000	116805000
chr1	116850000	116860000	chr1	117040000	117060000
chr1	116935000	116940000	chr1	117030000	117035000
chr1	117075000	117080000	chr1	117115000	117120000
chr1	117075000	117080000	chr1	117280000	117285000
chr1	117115000	117120000	chr1	117280000	117285000
chr1	117535000	117540000	chr1	117670000	117680000
chr1	117535000	117540000	chr1	117750000	117760000
chr1	117610000	117615000	chr1	117670000	117680000
chr1	117670000	117680000	chr1	117750000	117760000
chr1	117825000	117830000	chr1	117870000	117875000
chr1	118150000	118160000	chr1	119010000	119020000
chr1	118150000	118160000	chr1	119360000	119370000
chr1	118330000	118340000	chr1	118380000	118390000
chr1	118730000	118735000	chr1	118785000	118790000
chr1	119280000	119290000	chr1	119360000	119370000
chr1	119280000	119290000	chr1	119470000	119480000
chr1	119470000	119480000	chr1	119505000	119515000
chr1	119470000	119480000	chr1	119675000	119680000
chr1	119550000	119555000	chr1	119600000	119605000
chr1	119610000	119625000	chr1	119660000	119670000
chr1	119610000	119625000	chr1	119800000	119810000
chr1	119740000	119745000	chr1	119800000	119810000
chr1	119800000	119810000	chr1	119835000	119840000
chr1	119835000	119840000	chr1	119870000	119880000
chr1	119870000	119880000	chr1	120140000	120150000
chr1	119910000	119915000	chr1	120175000	120180000
chr1	119950000	119955000	chr1	120175000	120180000
chr1	125060000	125070000	chr1	125150000	125160000
chr1	143540000	143555000	chr1	143585000	143610000
chr1	143585000	143610000	chr1	143650000	143660000
chr1	145420000	145430000	chr1	145705000	145710000
chr1	145420000	145430000	chr1	145720000	145745000
chr1	145420000	145430000	chr1	145840000	145860000
chr1	145550000	145560000	chr1	145600000	145610000
chr1	145600000	145610000	chr1	145690000	145695000
chr1	145600000	145610000	chr1	145705000	145710000
chr1	145600000	145610000	chr1	145840000	145860000
chr1	145720000	145745000	chr1	145825000	145830000
chr1	145720000	145745000	chr1	145840000	145860000
chr1	145720000	145745000	chr1	146010000	146020000
chr1	145780000	145785000	chr1	145825000	145830000
chr1	145780000	145785000	chr1	145840000	145860000
chr1	145840000	145860000	chr1	145915000	145920000
chr1	145840000	145860000	chr1	145960000	145965000
chr1	145840000	145860000	chr1	146010000	146020000
chr1	145885000	145895000	chr1	145960000	145965000
chr1	145885000	145895000	chr1	146010000	146020000
chr1	145915000	145920000	chr1	145960000	145965000
chr1	145925000	145930000	chr1	145960000	145965000
chr1	145960000	145965000	chr1	145995000	146000000
chr1	145975000	145980000	chr1	146010000	146020000
chr1	147020000	147030000	chr1	147070000	147080000
chr1	147070000	147080000	chr1	147170000	147175000
chr1	147070000	147080000	chr1	147240000	147250000
chr1	147105000	147110000	chr1	147170000	147175000
chr1	147105000	147110000	chr1	147240000	147250000
chr1	147170000	147175000	chr1	147240000	147250000
chr1	147255000	147285000	chr1	147385000	147390000
chr1	147255000	147285000	chr1	147620000	147630000
chr1	147255000	147285000	chr1	147890000	147920000
[truncated: 41,425 more rows]
