# Supplementary material for: Glucocorticoid receptor wields chromatin interactions to tune transcription for cytoskeleton stabilization in podocytes
Source: Commun Biol. 2021 Jun 3;4:675. doi: 10.1038/s42003-021-02209-8 (PMC8175753; doi:10.1038/s42003-021-02209-8)
Supplement: Supplementary file 8 — Supplementary Data 5 [file 42003_2021_2209_MOESM8_ESM.xlsx]

## Sheet: Sheet1
GroupID	Category	Term	Description	LogP	Log(q-value)	InTerm_InList
1_Summary	GO Biological Processes	GO:0080135	regulation of cellular response to stress	-14.1518	-9.8343	99/749
1_Member	GO Biological Processes	GO:0080135	regulation of cellular response to stress	-14.1518	-9.8343	99/749
1_Member	GO Biological Processes	GO:0032872	regulation of stress-activated MAPK cascade	-8.38137	-5.4952	39/240
1_Member	GO Biological Processes	GO:0070302	regulation of stress-activated protein kinase signaling cascade	-8.27708	-5.40669	39/242
1_Member	GO Biological Processes	GO:0031098	stress-activated protein kinase signaling cascade	-8.14063	-5.28549	46/317
1_Member	GO Biological Processes	GO:0051403	stress-activated MAPK cascade	-8.02535	-5.18493	43/288
1_Member	GO Biological Processes	GO:0045859	regulation of protein kinase activity	-7.24859	-4.57131	84/796
1_Member	GO Biological Processes	GO:0007254	JNK cascade	-6.59838	-4.08018	33/215
1_Member	GO Biological Processes	GO:0046328	regulation of JNK cascade	-6.53174	-4.03917	30/186
1_Member	GO Biological Processes	GO:0071900	regulation of protein serine/threonine kinase activity	-5.97318	-3.58506	58/519
1_Member	GO Biological Processes	GO:0043408	regulation of MAPK cascade	-5.69523	-3.38201	77/774
1_Member	GO Biological Processes	GO:0032874	positive regulation of stress-activated MAPK cascade	-4.28328	-2.37356	24/172
1_Member	GO Biological Processes	GO:0070304	positive regulation of stress-activated protein kinase signaling cascade	-4.24235	-2.34311	24/173
1_Member	GO Biological Processes	GO:0033674	positive regulation of kinase activity	-4.06018	-2.21099	56/575
1_Member	GO Biological Processes	GO:0046330	positive regulation of JNK cascade	-3.8134	-2.04471	20/140
1_Member	GO Biological Processes	GO:0045860	positive regulation of protein kinase activity	-3.81297	-2.04471	52/534
1_Member	GO Biological Processes	GO:0051347	positive regulation of transferase activity	-3.64843	-1.93294	60/651
1_Member	GO Biological Processes	GO:0032147	activation of protein kinase activity	-3.05063	-1.51628	34/333
1_Member	GO Biological Processes	GO:0043405	regulation of MAP kinase activity	-2.87398	-1.39194	34/341
1_Member	GO Biological Processes	GO:0071902	positive regulation of protein serine/threonine kinase activity	-2.70037	-1.27936	33/336
1_Member	GO Biological Processes	GO:0043410	positive regulation of MAPK cascade	-2.58721	-1.19789	48/548
2_Summary	GO Biological Processes	GO:0030155	regulation of cell adhesion	-11.6493	-7.63277	88/693
2_Member	GO Biological Processes	GO:0030155	regulation of cell adhesion	-11.6493	-7.63277	88/693
2_Member	GO Biological Processes	GO:0045785	positive regulation of cell adhesion	-9.49498	-6.25662	57/403
2_Member	GO Biological Processes	GO:0022407	regulation of cell-cell adhesion	-7.28642	-4.59213	52/405
2_Member	GO Biological Processes	GO:0022409	positive regulation of cell-cell adhesion	-6.22246	-3.78573	36/255
2_Member	GO Biological Processes	GO:0002521	leukocyte differentiation	-6.05471	-3.64566	58/516
2_Member	GO Biological Processes	GO:1903706	regulation of hemopoiesis	-5.7753	-3.44003	54/477
2_Member	GO Biological Processes	GO:0042110	T cell activation	-5.74065	-3.41434	53/466
2_Member	GO Biological Processes	GO:0007159	leukocyte cell-cell adhesion	-5.67301	-3.3683	42/337
2_Member	GO Biological Processes	GO:1903037	regulation of leukocyte cell-cell adhesion	-5.62131	-3.3305	39/304
2_Member	GO Biological Processes	GO:1903039	positive regulation of leukocyte cell-cell adhesion	-5.51726	-3.24999	31/218
2_Member	GO Biological Processes	GO:1903708	positive regulation of hemopoiesis	-4.51913	-2.53402	26/188
2_Member	GO Biological Processes	GO:0050870	positive regulation of T cell activation	-4.40246	-2.45967	27/202
2_Member	GO Biological Processes	GO:0046649	lymphocyte activation	-4.33194	-2.40786	69/736
2_Member	GO Biological Processes	GO:1902105	regulation of leukocyte differentiation	-4.29817	-2.3803	33/274
2_Member	GO Biological Processes	GO:0030217	T cell differentiation	-4.26212	-2.35955	30/240
2_Member	GO Biological Processes	GO:0050863	regulation of T cell activation	-4.1777	-2.30264	36/314
2_Member	GO Biological Processes	GO:0030098	lymphocyte differentiation	-4.11896	-2.26382	39/353
2_Member	GO Biological Processes	GO:0050865	regulation of cell activation	-3.76911	-2.01556	58/617
2_Member	GO Biological Processes	GO:1902107	positive regulation of leukocyte differentiation	-3.13601	-1.57738	19/146
2_Member	GO Biological Processes	GO:0045619	regulation of lymphocyte differentiation	-3.13481	-1.57694	21/169
2_Member	GO Biological Processes	GO:0002683	negative regulation of immune system process	-3.10173	-1.55135	44/463
2_Member	GO Biological Processes	GO:0045580	regulation of T cell differentiation	-2.97672	-1.46264	18/139
2_Member	GO Biological Processes	GO:0051249	regulation of lymphocyte activation	-2.94528	-1.43932	45/485
2_Member	GO Biological Processes	GO:0007162	negative regulation of cell adhesion	-2.87383	-1.39194	30/289
2_Member	GO Biological Processes	GO:0002694	regulation of leukocyte activation	-2.84305	-1.36749	51/574
2_Member	GO Biological Processes	GO:0046632	alpha-beta T cell differentiation	-2.7179	-1.2891	14/101
2_Member	GO Biological Processes	GO:0045582	positive regulation of T cell differentiation	-2.56095	-1.18101	12/83
2_Member	GO Biological Processes	GO:0045621	positive regulation of lymphocyte differentiation	-2.55415	-1.1762	13/94
2_Member	GO Biological Processes	GO:0046637	regulation of alpha-beta T cell differentiation	-2.51886	-1.15028	10/63
2_Member	GO Biological Processes	GO:1903707	negative regulation of hemopoiesis	-2.44619	-1.10316	18/155
2_Member	GO Biological Processes	GO:0045581	negative regulation of T cell differentiation	-2.42271	-1.09194	8/45
2_Member	GO Biological Processes	GO:0045620	negative regulation of lymphocyte differentiation	-2.40872	-1.0824	9/55
2_Member	GO Biological Processes	GO:0022408	negative regulation of cell-cell adhesion	-2.40453	-1.07941	20/181
2_Member	GO Biological Processes	GO:0046638	positive regulation of alpha-beta T cell differentiation	-2.30274	-1.00947	8/47
2_Member	GO Biological Processes	GO:0050866	negative regulation of cell activation	-2.26411	-0.98672	21/199
2_Member	GO Biological Processes	GO:0051251	positive regulation of lymphocyte activation	-2.21184	-0.951966	31/334
2_Member	GO Biological Processes	GO:1902106	negative regulation of leukocyte differentiation	-2.20968	-0.950565	13/103
2_Member	GO Biological Processes	GO:0050867	positive regulation of cell activation	-2.13065	-0.896255	35/394
2_Member	GO Biological Processes	GO:0045589	regulation of regulatory T cell differentiation	-2.04771	-0.848434	6/32
2_Member	GO Biological Processes	GO:0043367	CD4-positive, alpha-beta T cell differentiation	-2.01575	-0.82475	10/74
3_Summary	GO Biological Processes	GO:0032870	cellular response to hormone stimulus	-11.3077	-7.46725	88/703
3_Member	GO Biological Processes	GO:0032870	cellular response to hormone stimulus	-11.3077	-7.46725	88/703
3_Member	GO Biological Processes	GO:0071417	cellular response to organonitrogen compound	-6.75327	-4.18391	66/589
3_Member	GO Biological Processes	GO:1901699	cellular response to nitrogen compound	-6.7336	-4.17949	71/652
3_Member	GO Biological Processes	GO:1901652	response to peptide	-5.51445	-3.24999	57/524
3_Member	GO Biological Processes	GO:0043434	response to peptide hormone	-5.49788	-3.23725	50/438
3_Member	GO Biological Processes	GO:0032868	response to insulin	-5.07089	-2.89636	35/274
3_Member	GO Biological Processes	GO:0071375	cellular response to peptide hormone stimulus	-4.98779	-2.83757	39/323
3_Member	GO Biological Processes	GO:1901653	cellular response to peptide	-4.48139	-2.51796	43/389
3_Member	GO Biological Processes	GO:0032869	cellular response to insulin stimulus	-4.22836	-2.33733	28/218
3_Member	GO Biological Processes	GO:0008286	insulin receptor signaling pathway	-2.83423	-1.36302	18/143
4_Summary	GO Biological Processes	GO:0002009	morphogenesis of an epithelium	-11.0299	-7.31437	73/540
4_Member	GO Biological Processes	GO:0002009	morphogenesis of an epithelium	-11.0299	-7.31437	73/540
4_Member	GO Biological Processes	GO:0048729	tissue morphogenesis	-10.7175	-7.09891	84/674
4_Member	GO Biological Processes	GO:0001655	urogenital system development	-8.45605	-5.53644	48/331
4_Member	GO Biological Processes	GO:0072001	renal system development	-7.75564	-4.96958	43/294
4_Member	GO Biological Processes	GO:0060562	epithelial tube morphogenesis	-7.47608	-4.7606	45/322
4_Member	GO Biological Processes	GO:0001763	morphogenesis of a branching structure	-7.048	-4.43803	32/196
4_Member	GO Biological Processes	GO:0001822	kidney development	-7.02205	-4.42051	40/279
4_Member	GO Biological Processes	GO:0072073	kidney epithelium development	-6.98074	-4.38748	26/140
4_Member	GO Biological Processes	GO:0061138	morphogenesis of a branching epithelium	-6.74321	-4.18155	30/182
4_Member	GO Biological Processes	GO:0001823	mesonephros development	-6.54118	-4.03917	21/102
4_Member	GO Biological Processes	GO:0048754	branching morphogenesis of an epithelial tube	-6.36662	-3.90033	26/150
4_Member	GO Biological Processes	GO:0001657	ureteric bud development	-6.27162	-3.81746	20/97
4_Member	GO Biological Processes	GO:0072163	mesonephric epithelium development	-6.1964	-3.77095	20/98
4_Member	GO Biological Processes	GO:0072164	mesonephric tubule development	-6.1964	-3.77095	20/98
4_Member	GO Biological Processes	GO:0072006	nephron development	-5.1411	-2.95229	23/143
4_Member	GO Biological Processes	GO:0072009	nephron epithelium development	-4.86345	-2.76672	19/109
4_Member	GO Biological Processes	GO:0061326	renal tubule development	-4.56935	-2.57161	17/95
4_Member	GO Biological Processes	GO:0061217	regulation of mesonephros development	-4.27753	-2.37329	8/25
4_Member	GO Biological Processes	GO:0090183	regulation of kidney development	-4.17924	-2.30264	12/56
4_Member	GO Biological Processes	GO:0072080	nephron tubule development	-4.12221	-2.26406	16/93
4_Member	GO Biological Processes	GO:0061213	positive regulation of mesonephros development	-3.93149	-2.11954	7/21
4_Member	GO Biological Processes	GO:2000027	regulation of animal organ morphogenesis	-3.81318	-2.04471	30/254
4_Member	GO Biological Processes	GO:0090189	regulation of branching involved in ureteric bud morphogenesis	-3.78721	-2.0306	7/22
4_Member	GO Biological Processes	GO:0001656	metanephros development	-3.74263	-2.00028	15/90
4_Member	GO Biological Processes	GO:0110110	positive regulation of animal organ morphogenesis	-3.70302	-1.97206	14/81
4_Member	GO Biological Processes	GO:0060675	ureteric bud morphogenesis	-3.52895	-1.84488	12/65
4_Member	GO Biological Processes	GO:0060688	regulation of morphogenesis of a branching structure	-3.52488	-1.84183	11/56
4_Member	GO Biological Processes	GO:0060993	kidney morphogenesis	-3.47744	-1.80533	15/95
4_Member	GO Biological Processes	GO:0072171	mesonephric tubule morphogenesis	-3.46484	-1.79657	12/66
4_Member	GO Biological Processes	GO:0090184	positive regulation of kidney development	-3.43907	-1.78184	9/40
4_Member	GO Biological Processes	GO:0090190	positive regulation of branching involved in ureteric bud morphogenesis	-3.43662	-1.78184	6/18
4_Member	GO Biological Processes	GO:0072088	nephron epithelium morphogenesis	-3.43406	-1.78117	13/76
4_Member	GO Biological Processes	GO:0061333	renal tubule morphogenesis	-3.32085	-1.70266	13/78
4_Member	GO Biological Processes	GO:0072028	nephron morphogenesis	-3.32085	-1.70266	13/78
4_Member	GO Biological Processes	GO:0001658	branching involved in ureteric bud morphogenesis	-3.3195	-1.70266	11/59
4_Member	GO Biological Processes	GO:1905330	regulation of morphogenesis of an epithelium	-3.15753	-1.59204	22/180
4_Member	GO Biological Processes	GO:0072078	nephron tubule morphogenesis	-2.99969	-1.47733	12/74
4_Member	GO Biological Processes	GO:1905332	positive regulation of morphogenesis of an epithelium	-2.47612	-1.12753	7/35
5_Summary	GO Biological Processes	GO:0043065	positive regulation of apoptotic process	-10.3965	-6.86042	83/672
5_Member	GO Biological Processes	GO:0043065	positive regulation of apoptotic process	-10.3965	-6.86042	83/672
5_Member	GO Biological Processes	GO:0043068	positive regulation of programmed cell death	-10.1366	-6.72214	83/680
5_Member	GO Biological Processes	GO:0010942	positive regulation of cell death	-10.0585	-6.69519	87/730
6_Summary	GO Biological Processes	GO:0030855	epithelial cell differentiation	-10.3329	-6.86042	92/781
6_Member	GO Biological Processes	GO:0030855	epithelial cell differentiation	-10.3329	-6.86042	92/781
6_Member	GO Biological Processes	GO:0043588	skin development	-7.19823	-4.53401	53/419
6_Member	GO Biological Processes	GO:0030856	regulation of epithelial cell differentiation	-7.0748	-4.44745	28/157
6_Member	GO Biological Processes	GO:0008544	epidermis development	-5.79689	-3.45707	53/464
6_Member	GO Biological Processes	GO:0030216	keratinocyte differentiation	-5.58617	-3.3109	39/305
6_Member	GO Biological Processes	GO:0009913	epidermal cell differentiation	-5.37363	-3.14951	43/358
6_Member	GO Biological Processes	GO:0045682	regulation of epidermis development	-4.03151	-2.19109	15/85
6_Member	GO Biological Processes	GO:0045604	regulation of epidermal cell differentiation	-3.80068	-2.03824	12/61
6_Member	GO Biological Processes	GO:0045616	regulation of keratinocyte differentiation	-3.35396	-1.72216	9/41
7_Summary	GO Biological Processes	GO:0043009	chordate embryonic development	-9.88601	-6.56847	78/629
7_Member	GO Biological Processes	GO:0043009	chordate embryonic development	-9.88601	-6.56847	78/629
7_Member	GO Biological Processes	GO:0009792	embryo development ending in birth or egg hatching	-9.71385	-6.4377	79/646
7_Member	GO Biological Processes	GO:0048568	embryonic organ development	-8.89044	-5.77702	58/429
7_Member	GO Biological Processes	GO:0048598	embryonic morphogenesis	-7.52555	-4.79506	68/586
7_Member	GO Biological Processes	GO:0001701	in utero embryonic development	-5.9563	-3.57326	46/375
7_Member	GO Biological Processes	GO:0007389	pattern specification process	-4.01254	-2.17962	46/446
7_Member	GO Biological Processes	GO:0048706	embryonic skeletal system development	-3.96801	-2.1474	19/126
7_Member	GO Biological Processes	GO:0048562	embryonic organ morphogenesis	-3.87765	-2.08645	33/288
7_Member	GO Biological Processes	GO:0048704	embryonic skeletal system morphogenesis	-3.58086	-1.88962	15/93
7_Member	GO Biological Processes	GO:0048705	skeletal system morphogenesis	-3.54209	-1.85498	28/239
7_Member	GO Biological Processes	GO:0003002	regionalization	-3.53203	-1.84694	37/351
7_Member	GO Biological Processes	GO:0009952	anterior/posterior pattern specification	-3.42221	-1.77398	26/219
8_Summary	GO Biological Processes	GO:0045936	negative regulation of phosphate metabolic process	-9.37789	-6.17429	73/586
8_Member	GO Biological Processes	GO:0045936	negative regulation of phosphate metabolic process	-9.37789	-6.17429	73/586
8_Member	GO Biological Processes	GO:0010563	negative regulation of phosphorus metabolic process	-9.3446	-6.17319	73/587
8_Member	GO Biological Processes	GO:0051348	negative regulation of transferase activity	-9.10215	-5.9607	45/286
8_Member	GO Biological Processes	GO:1902532	negative regulation of intracellular signal transduction	-8.84881	-5.76224	70/567
8_Member	GO Biological Processes	GO:0033673	negative regulation of kinase activity	-8.53356	-5.59623	41/257
8_Member	GO Biological Processes	GO:0042326	negative regulation of phosphorylation	-7.88653	-5.07414	59/468
8_Member	GO Biological Processes	GO:0001933	negative regulation of protein phosphorylation	-7.64688	-4.87341	55/429
8_Member	GO Biological Processes	GO:0006469	negative regulation of protein kinase activity	-7.61244	-4.8512	37/235
8_Member	GO Biological Processes	GO:0071901	negative regulation of protein serine/threonine kinase activity	-6.10272	-3.6828	25/145
8_Member	GO Biological Processes	GO:0031400	negative regulation of protein modification process	-6.00343	-3.61016	66/618
9_Summary	GO Biological Processes	GO:0001101	response to acid chemical	-8.81523	-5.76224	50/344
9_Member	GO Biological Processes	GO:0001101	response to acid chemical	-8.81523	-5.76224	50/344
9_Member	GO Biological Processes	GO:0043200	response to amino acid	-6.37582	-3.90337	22/113
9_Member	GO Biological Processes	GO:0071230	cellular response to amino acid stimulus	-5.9458	-3.56885	16/68
9_Member	GO Biological Processes	GO:0071229	cellular response to acid chemical	-5.91135	-3.54806	31/209
10_Summary	GO Biological Processes	GO:0006979	response to oxidative stress	-8.78889	-5.76224	60/454
10_Member	GO Biological Processes	GO:0006979	response to oxidative stress	-8.78889	-5.76224	60/454
10_Member	GO Biological Processes	GO:0000302	response to reactive oxygen species	-8.75757	-5.76224	39/233
10_Member	GO Biological Processes	GO:0042542	response to hydrogen peroxide	-7.78186	-4.98283	28/146
10_Member	GO Biological Processes	GO:0034599	cellular response to oxidative stress	-6.02934	-3.63088	40/304
10_Member	GO Biological Processes	GO:0046677	response to antibiotic	-5.20335	-3.00639	40/328
10_Member	GO Biological Processes	GO:0034614	cellular response to reactive oxygen species	-4.91949	-2.80215	25/168
10_Member	GO Biological Processes	GO:0035690	cellular response to drug	-4.3536	-2.42345	41/369
10_Member	GO Biological Processes	GO:0070301	cellular response to hydrogen peroxide	-4.33095	-2.40786	17/99
10_Member	GO Biological Processes	GO:0009636	response to toxic substance	-4.27844	-2.37329	53/525
10_Member	GO Biological Processes	GO:0097237	cellular response to toxic substance	-3.66253	-1.94158	29/247
10_Member	GO Biological Processes	GO:0071236	cellular response to antibiotic	-3.09947	-1.55131	19/147
10_Member	GO Biological Processes	GO:1901031	regulation of response to reactive oxygen species	-2.55075	-1.1762	8/43
11_Summary	GO Biological Processes	GO:0048608	reproductive structure development	-8.77535	-5.76224	58/432
11_Member	GO Biological Processes	GO:0048608	reproductive structure development	-8.77535	-5.76224	58/432
11_Member	GO Biological Processes	GO:0061458	reproductive system development	-8.66166	-5.68654	58/435
11_Member	GO Biological Processes	GO:0003006	developmental process involved in reproduction	-7.0583	-4.43973	74/677
11_Member	GO Biological Processes	GO:0046661	male sex differentiation	-3.0461	-1.51318	20/160
11_Member	GO Biological Processes	GO:0007548	sex differentiation	-3.02687	-1.50031	29/270
11_Member	GO Biological Processes	GO:0008406	gonad development	-2.44984	-1.10635	23/217
11_Member	GO Biological Processes	GO:0045137	development of primary sexual characteristics	-2.30446	-1.00947	23/223
11_Member	GO Biological Processes	GO:0008584	male gonad development	-2.2288	-0.967689	16/138
11_Member	GO Biological Processes	GO:0046546	development of primary male sexual characteristics	-2.19885	-0.943512	16/139
12_Summary	GO Biological Processes	GO:0071396	cellular response to lipid	-8.60731	-5.6515	73/610
12_Member	GO Biological Processes	GO:0071396	cellular response to lipid	-8.60731	-5.6515	73/610
12_Member	GO Biological Processes	GO:0048545	response to steroid hormone	-7.18879	-4.53401	50/385
12_Member	GO Biological Processes	GO:0030522	intracellular receptor signaling pathway	-6.53064	-4.03917	39/280
12_Member	GO Biological Processes	GO:0071383	cellular response to steroid hormone stimulus	-6.43439	-3.9557	36/250
12_Member	GO Biological Processes	GO:0071407	cellular response to organic cyclic compound	-5.37861	-3.15098	58/542
12_Member	GO Biological Processes	GO:0009755	hormone-mediated signaling pathway	-4.43424	-2.48406	30/235
12_Member	GO Biological Processes	GO:0043401	steroid hormone mediated signaling pathway	-3.81731	-2.04471	24/184
12_Member	GO Biological Processes	GO:0030518	intracellular steroid hormone receptor signaling pathway	-2.41717	-1.08908	16/132
12_Member	GO Biological Processes	GO:0030521	androgen receptor signaling pathway	-2.10633	-0.876209	9/61
13_Summary	Canonical Pathways	M236	PID DELTA NP63 PATHWAY	-8.43768	-5.53511	16/47
13_Member	Canonical Pathways	M236	PID DELTA NP63 PATHWAY	-8.43768	-5.53511	16/47
14_Summary	KEGG Pathway	hsa05202	Transcriptional misregulation in cancer	-7.95356	-5.12738	32/180
14_Member	KEGG Pathway	hsa05202	Transcriptional misregulation in cancer	-7.95356	-5.12738	32/180
15_Summary	GO Biological Processes	GO:0051301	cell division	-7.52932	-4.79506	69/598
15_Member	GO Biological Processes	GO:0051301	cell division	-7.52932	-4.79506	69/598
15_Member	GO Biological Processes	GO:0051302	regulation of cell division	-2.08391	-0.860016	18/168
16_Summary	GO Biological Processes	GO:0010035	response to inorganic substance	-7.52153	-4.79506	66/562
16_Member	GO Biological Processes	GO:0010035	response to inorganic substance	-7.52153	-4.79506	66/562
16_Member	GO Biological Processes	GO:0051592	response to calcium ion	-3.44634	-1.78505	20/149
16_Member	GO Biological Processes	GO:0010038	response to metal ion	-2.1673	-0.921151	33/364
17_Summary	GO Biological Processes	GO:0030198	extracellular matrix organization	-7.32525	-4.62049	49/370
17_Member	GO Biological Processes	GO:0030198	extracellular matrix organization	-7.32525	-4.62049	49/370
17_Member	GO Biological Processes	GO:0043062	extracellular structure organization	-6.61261	-4.08746	52/425
17_Member	Reactome Gene Sets	R-HSA-1474244	Extracellular matrix organization	-4.93982	-2.81201	37/301
17_Member	Reactome Gene Sets	R-HSA-1474290	Collagen formation	-4.30057	-2.38097	16/90
17_Member	Reactome Gene Sets	R-HSA-2022090	Assembly of collagen fibrils and other multimeric structures	-3.80068	-2.03824	12/61
17_Member	Reactome Gene Sets	R-HSA-1474228	Degradation of the extracellular matrix	-2.94043	-1.43599	18/140
17_Member	Reactome Gene Sets	R-HSA-216083	Integrin cell surface interactions	-2.47357	-1.12715	12/85
18_Summary	Canonical Pathways	M167	PID AP1 PATHWAY	-7.24539	-4.57131	18/70
18_Member	Canonical Pathways	M167	PID AP1 PATHWAY	-7.24539	-4.57131	18/70
18_Member	Canonical Pathways	M65	PID FRA PATHWAY	-4.49312	-2.518	10/37
19_Summary	Canonical Pathways	M145	PID P53 DOWNSTREAM PATHWAY	-7.17815	-4.53271	26/137
19_Member	Canonical Pathways	M145	PID P53 DOWNSTREAM PATHWAY	-7.17815	-4.53271	26/137
19_Member	Reactome Gene Sets	R-HSA-3700989	Transcriptional Regulation by TP53	-3.81093	-2.04471	39/365
20_Summary	GO Biological Processes	GO:0070848	response to growth factor	-7.08518	-4.44888	79/739
20_Member	GO Biological Processes	GO:0070848	response to growth factor	-7.08518	-4.44888	79/739
20_Member	GO Biological Processes	GO:0071363	cellular response to growth factor stimulus	-6.57532	-4.06396	75/709
20_Member	GO Biological Processes	GO:0071560	cellular response to transforming growth factor beta stimulus	-5.04579	-2.88053	33/252
20_Member	GO Biological Processes	GO:0071559	response to transforming growth factor beta	-4.83049	-2.74848	33/258
20_Member	GO Biological Processes	GO:0090092	regulation of transmembrane receptor protein serine/threonine kinase signaling pathway	-4.55473	-2.56557	31/243
20_Member	GO Biological Processes	GO:0007178	transmembrane receptor protein serine/threonine kinase signaling pathway	-4.11896	-2.26382	39/353
20_Member	GO Biological Processes	GO:0007179	transforming growth factor beta receptor signaling pathway	-3.58934	-1.89567	25/202
20_Member	GO Biological Processes	GO:0017015	regulation of transforming growth factor beta receptor signaling pathway	-3.24643	-1.65643	17/121
20_Member	GO Biological Processes	GO:1903844	regulation of cellular response to transforming growth factor beta stimulus	-3.16358	-1.595	17/123
20_Member	GO Biological Processes	GO:0090287	regulation of cellular response to growth factor stimulus	-2.78088	-1.33257	30/293
20_Member	GO Biological Processes	GO:0030511	positive regulation of transforming growth factor beta receptor signaling pathway	-2.26448	-0.98672	6/29
20_Member	GO Biological Processes	GO:1903846	positive regulation of cellular response to transforming growth factor beta stimulus	-2.26448	-0.98672	6/29

## Sheet: Sheet2
GroupID	Category	Term	Description	LogP	Log(q-value)	InTerm_InList
1_Summary	GO Biological Processes	GO:0071229	cellular response to acid chemical	-8.62317	-4.41177	20/209
1_Member	GO Biological Processes	GO:0071229	cellular response to acid chemical	-8.62317	-4.41177	20/209
1_Member	GO Biological Processes	GO:0001101	response to acid chemical	-8.12725	-4.41177	25/344
1_Member	GO Biological Processes	GO:1901654	response to ketone	-6.89365	-3.53035	17/193
1_Member	GO Biological Processes	GO:0071398	cellular response to fatty acid	-5.01555	-2.52817	8/57
1_Member	GO Biological Processes	GO:0070542	response to fatty acid	-3.71165	-1.71812	8/86
1_Member	GO Biological Processes	GO:0097306	cellular response to alcohol	-2.87748	-1.19743	7/89
1_Member	GO Biological Processes	GO:1901655	cellular response to ketone	-2.76652	-1.13101	7/93
1_Member	GO Biological Processes	GO:0034694	response to prostaglandin	-2.61068	-1.03633	4/31
1_Member	GO Biological Processes	GO:0071380	cellular response to prostaglandin E stimulus	-2.53073	-0.983304	3/16
1_Member	GO Biological Processes	GO:0071379	cellular response to prostaglandin stimulus	-2.12705	-0.727019	3/22
1_Member	GO Biological Processes	GO:0034695	response to prostaglandin E	-2.07228	-0.687719	3/23
2_Summary	GO Biological Processes	GO:0071396	cellular response to lipid	-8.39838	-4.41177	35/610
2_Member	GO Biological Processes	GO:0071396	cellular response to lipid	-8.39838	-4.41177	35/610
2_Member	GO Biological Processes	GO:0048545	response to steroid hormone	-5.45796	-2.77388	22/385
2_Member	GO Biological Processes	GO:0071407	cellular response to organic cyclic compound	-4.07595	-1.92867	24/542
2_Member	Canonical Pathways	M162	PID RXR VDR PATHWAY	-3.99456	-1.87684	5/26
2_Member	GO Biological Processes	GO:0006367	transcription initiation from RNA polymerase II promoter	-3.09942	-1.34537	11/188
2_Member	GO Biological Processes	GO:0071383	cellular response to steroid hormone stimulus	-3.07819	-1.32859	13/250
2_Member	GO Biological Processes	GO:0032526	response to retinoic acid	-3.04279	-1.30273	8/108
2_Member	GO Biological Processes	GO:0071300	cellular response to retinoic acid	-2.7592	-1.1283	6/69
2_Member	Canonical Pathways	M207	PID RETINOIC ACID PATHWAY	-2.66436	-1.06283	4/30
2_Member	GO Biological Processes	GO:0030522	intracellular receptor signaling pathway	-2.63835	-1.04781	13/280
2_Member	GO Biological Processes	GO:0043401	steroid hormone mediated signaling pathway	-2.63	-1.04486	10/184
2_Member	GO Biological Processes	GO:0006352	DNA-templated transcription, initiation	-2.15636	-0.746207	11/249
3_Summary	KEGG Pathway	hsa05200	Pathways in cancer	-8.1609	-4.41177	27/395
3_Member	KEGG Pathway	hsa05200	Pathways in cancer	-8.1609	-4.41177	27/395
3_Member	KEGG Pathway	hsa04933	AGE-RAGE signaling pathway in diabetic complications	-7.43605	-3.89666	13/99
3_Member	KEGG Pathway	hsa05212	Pancreatic cancer	-5.58057	-2.87582	9/64
3_Member	KEGG Pathway	hsa05222	Small cell lung cancer	-5.46017	-2.77388	10/84
3_Member	KEGG Pathway	hsa04390	Hippo signaling pathway	-4.50578	-2.22196	12/154
3_Member	KEGG Pathway	hsa04068	FoxO signaling pathway	-4.44566	-2.19258	11/132
3_Member	KEGG Pathway	hsa05220	Chronic myeloid leukemia	-4.3048	-2.08763	8/71
3_Member	KEGG Pathway	hsa05210	Colorectal cancer	-3.92987	-1.83984	7/60
3_Member	KEGG Pathway	hsa05142	Chagas disease (American trypanosomiasis)	-3.2067	-1.3997	8/102
3_Member	KEGG Pathway	hsa05145	Toxoplasmosis	-2.91498	-1.22566	8/113
3_Member	KEGG Pathway	hsa05161	Hepatitis B	-2.8293	-1.16497	9/144
3_Member	KEGG Pathway	hsa05166	HTLV-I infection	-2.50997	-0.966902	12/256
4_Summary	GO Biological Processes	GO:0030155	regulation of cell adhesion	-7.51064	-3.89666	36/693
4_Member	GO Biological Processes	GO:0030155	regulation of cell adhesion	-7.51064	-3.89666	36/693
4_Member	GO Biological Processes	GO:0046632	alpha-beta T cell differentiation	-4.73896	-2.36093	10/101
4_Member	GO Biological Processes	GO:0046637	regulation of alpha-beta T cell differentiation	-4.68768	-2.33393	8/63
4_Member	GO Biological Processes	GO:1903708	positive regulation of hemopoiesis	-4.28733	-2.077	13/188
4_Member	GO Biological Processes	GO:0045621	positive regulation of lymphocyte differentiation	-4.20599	-2.00572	9/94
4_Member	GO Biological Processes	GO:0045785	positive regulation of cell adhesion	-4.14769	-1.97937	20/403
4_Member	GO Biological Processes	GO:1902107	positive regulation of leukocyte differentiation	-4.046	-1.90744	11/146
4_Member	GO Biological Processes	GO:0042093	T-helper cell differentiation	-4.02481	-1.89198	7/58
4_Member	GO Biological Processes	GO:0002294	CD4-positive, alpha-beta T cell differentiation involved in immune response	-3.92987	-1.83984	7/60
4_Member	GO Biological Processes	GO:0002287	alpha-beta T cell activation involved in immune response	-3.88382	-1.82379	7/61
4_Member	GO Biological Processes	GO:0002293	alpha-beta T cell differentiation involved in immune response	-3.88382	-1.82379	7/61
4_Member	GO Biological Processes	GO:0045582	positive regulation of T cell differentiation	-3.81953	-1.79717	8/83
4_Member	GO Biological Processes	GO:0046638	positive regulation of alpha-beta T cell differentiation	-3.65883	-1.69347	6/47
4_Member	GO Biological Processes	GO:0046631	alpha-beta T cell activation	-3.59149	-1.64236	10/138
4_Member	GO Biological Processes	GO:0002292	T cell differentiation involved in immune response	-3.58523	-1.64145	7/68
4_Member	GO Biological Processes	GO:0035710	CD4-positive, alpha-beta T cell activation	-3.50935	-1.58599	8/92
4_Member	GO Biological Processes	GO:0045619	regulation of lymphocyte differentiation	-3.48802	-1.57526	11/169
4_Member	GO Biological Processes	GO:0035744	T-helper 1 cell cytokine production	-3.48287	-1.57526	3/8
4_Member	GO Biological Processes	GO:0046634	regulation of alpha-beta T cell activation	-3.47724	-1.57132	8/93
4_Member	GO Biological Processes	GO:0043367	CD4-positive, alpha-beta T cell differentiation	-3.35781	-1.49358	7/74
4_Member	GO Biological Processes	GO:0002827	positive regulation of T-helper 1 type immune response	-3.3535	-1.49189	4/20
4_Member	GO Biological Processes	GO:0022407	regulation of cell-cell adhesion	-3.2173	-1.40491	18/405
4_Member	GO Biological Processes	GO:1902105	regulation of leukocyte differentiation	-3.1971	-1.39278	14/274
4_Member	GO Biological Processes	GO:0002521	leukocyte differentiation	-3.15811	-1.37964	21/516
4_Member	GO Biological Processes	GO:2000514	regulation of CD4-positive, alpha-beta T cell activation	-3.03969	-1.30079	6/61
4_Member	GO Biological Processes	GO:0045628	regulation of T-helper 2 cell differentiation	-3.03156	-1.30036	3/11
4_Member	GO Biological Processes	GO:0030098	lymphocyte differentiation	-3.01049	-1.28624	16/353
4_Member	GO Biological Processes	GO:0046635	positive regulation of alpha-beta T cell activation	-3.00222	-1.28226	6/62
4_Member	GO Biological Processes	GO:0042088	T-helper 1 type immune response	-2.94126	-1.24045	5/43
4_Member	GO Biological Processes	GO:0045580	regulation of T cell differentiation	-2.93653	-1.23808	9/139
4_Member	GO Biological Processes	GO:0002825	regulation of T-helper 1 type immune response	-2.83894	-1.17073	4/27
4_Member	GO Biological Processes	GO:0043370	regulation of CD4-positive, alpha-beta T cell differentiation	-2.76513	-1.13064	5/47
4_Member	GO Biological Processes	GO:0030217	T cell differentiation	-2.74012	-1.11366	12/240
4_Member	GO Biological Processes	GO:0045064	T-helper 2 cell differentiation	-2.70589	-1.09077	3/14
4_Member	GO Biological Processes	GO:0002286	T cell activation involved in immune response	-2.44475	-0.928576	7/106
4_Member	GO Biological Processes	GO:0045622	regulation of T-helper cell differentiation	-2.41474	-0.905408	4/35
4_Member	GO Biological Processes	GO:2000516	positive regulation of CD4-positive, alpha-beta T cell activation	-2.36988	-0.880356	4/36
4_Member	GO Biological Processes	GO:0007159	leukocyte cell-cell adhesion	-2.36385	-0.875615	14/337
4_Member	GO Biological Processes	GO:1903037	regulation of leukocyte cell-cell adhesion	-2.33563	-0.858375	13/304
4_Member	GO Biological Processes	GO:0045063	T-helper 1 cell differentiation	-2.31045	-0.844777	3/19
4_Member	GO Biological Processes	GO:0046649	lymphocyte activation	-2.25185	-0.801855	24/736
4_Member	GO Biological Processes	GO:0043371	negative regulation of CD4-positive, alpha-beta T cell differentiation	-2.24581	-0.801855	3/20
4_Member	Canonical Pathways	M54	PID IL12 2PATHWAY	-2.20849	-0.779124	5/63
4_Member	GO Biological Processes	GO:0042110	T cell activation	-2.18838	-0.76743	17/466
4_Member	GO Biological Processes	GO:0035743	CD4-positive, alpha-beta T cell cytokine production	-2.1848	-0.76743	3/21
4_Member	GO Biological Processes	GO:0045624	positive regulation of T-helper cell differentiation	-2.12705	-0.727019	3/22
4_Member	GO Biological Processes	GO:0046639	negative regulation of alpha-beta T cell differentiation	-2.0202	-0.65594	3/24
5_Summary	GO Biological Processes	GO:0071559	response to transforming growth factor beta	-7.07528	-3.61713	20/258
5_Member	GO Biological Processes	GO:0071559	response to transforming growth factor beta	-7.07528	-3.61713	20/258
5_Member	GO Biological Processes	GO:0070848	response to growth factor	-6.81963	-3.50487	36/739
5_Member	GO Biological Processes	GO:0071363	cellular response to growth factor stimulus	-6.78102	-3.50487	35/709
5_Member	GO Biological Processes	GO:0071560	cellular response to transforming growth factor beta stimulus	-6.56462	-3.44097	19/252
5_Member	Reactome Gene Sets	R-HSA-9006936	Signaling by TGF-beta family members	-6.37874	-3.36477	12/102
5_Member	Reactome Gene Sets	R-HSA-170834	Signaling by TGF-beta Receptor Complex	-6.02928	-3.12671	10/73
5_Member	GO Biological Processes	GO:0007179	transforming growth factor beta receptor signaling pathway	-5.22863	-2.63835	15/202
5_Member	Reactome Gene Sets	R-HSA-2173788	Downregulation of TGF-beta receptor signaling	-5.18504	-2.63835	6/26
5_Member	Canonical Pathways	M286	PID TGFBR PATHWAY	-5.13415	-2.60194	8/55
5_Member	Reactome Gene Sets	R-HSA-2173789	TGF-beta receptor signaling activates SMADs	-4.6308	-2.30003	6/32
5_Member	KEGG Pathway	hsa04350	TGF-beta signaling pathway	-4.59616	-2.28722	9/84
5_Member	GO Biological Processes	GO:0007178	transmembrane receptor protein serine/threonine kinase signaling pathway	-3.93688	-1.83984	18/353
5_Member	Reactome Gene Sets	R-HSA-3304356	SMAD2/3 Phosphorylation Motif Mutants in Cancer	-3.91801	-1.83851	3/6
5_Member	Reactome Gene Sets	R-HSA-3656532	TGFBR1 KD Mutants in Cancer	-3.91801	-1.83851	3/6
5_Member	Reactome Gene Sets	R-HSA-3304349	Loss of Function of SMAD2/3 in Cancer	-3.68098	-1.70389	3/7
5_Member	Reactome Gene Sets	R-HSA-3656534	Loss of Function of TGFBR1 in Cancer	-3.68098	-1.70389	3/7
5_Member	GO Biological Processes	GO:0090288	negative regulation of cellular response to growth factor stimulus	-3.55486	-1.61753	11/166
5_Member	Reactome Gene Sets	R-HSA-3304351	Signaling by TGF-beta Receptor Complex in Cancer	-3.48287	-1.57526	3/8
5_Member	GO Biological Processes	GO:1903844	regulation of cellular response to transforming growth factor beta stimulus	-3.31768	-1.47726	9/123
5_Member	GO Biological Processes	GO:1903845	negative regulation of cellular response to transforming growth factor beta stimulus	-3.05643	-1.31176	7/83
5_Member	GO Biological Processes	GO:0090287	regulation of cellular response to growth factor stimulus	-2.9167	-1.22566	14/293
5_Member	GO Biological Processes	GO:0017015	regulation of transforming growth factor beta receptor signaling pathway	-2.72524	-1.10476	8/121
5_Member	KEGG Pathway	hsa04144	Endocytosis	-2.45583	-0.932902	12/260
5_Member	GO Biological Processes	GO:0030512	negative regulation of transforming growth factor beta receptor signaling pathway	-2.40701	-0.899025	6/81
5_Member	GO Biological Processes	GO:0090092	regulation of transmembrane receptor protein serine/threonine kinase signaling pathway	-2.23307	-0.795265	11/243
5_Member	GO Biological Processes	GO:0090101	negative regulation of transmembrane receptor protein serine/threonine kinase signaling pathway	-2.04064	-0.666094	7/126
6_Summary	GO Biological Processes	GO:0045596	negative regulation of cell differentiation	-7.03158	-3.61713	37/757
6_Member	GO Biological Processes	GO:0045596	negative regulation of cell differentiation	-7.03158	-3.61713	37/757
7_Summary	GO Biological Processes	GO:0051017	actin filament bundle assembly	-6.64673	-3.44097	15/156
7_Member	GO Biological Processes	GO:0051017	actin filament bundle assembly	-6.64673	-3.44097	15/156
7_Member	GO Biological Processes	GO:0061572	actin filament bundle organization	-6.50324	-3.44097	15/160
7_Member	GO Biological Processes	GO:0097435	supramolecular fiber organization	-6.34322	-3.36477	33/674
7_Member	GO Biological Processes	GO:0007015	actin filament organization	-5.68845	-2.93859	23/402
7_Member	GO Biological Processes	GO:0030038	contractile actin filament bundle assembly	-5.60407	-2.88859	11/100
7_Member	GO Biological Processes	GO:0043149	stress fiber assembly	-5.60407	-2.88859	11/100
7_Member	GO Biological Processes	GO:0030029	actin filament-based process	-5.21776	-2.63835	33/760
7_Member	GO Biological Processes	GO:0010638	positive regulation of organelle organization	-5.20216	-2.63835	29/624
7_Member	GO Biological Processes	GO:0030036	actin cytoskeleton organization	-5.08495	-2.56113	30/667
7_Member	GO Biological Processes	GO:0034330	cell junction organization	-5.0345	-2.52817	18/291
7_Member	GO Biological Processes	GO:1902903	regulation of supramolecular fiber organization	-4.97916	-2.50894	20/352
7_Member	GO Biological Processes	GO:0110020	regulation of actomyosin structure organization	-4.97523	-2.50894	10/95
7_Member	GO Biological Processes	GO:0007160	cell-matrix adhesion	-4.64698	-2.30257	15/226
7_Member	GO Biological Processes	GO:0031032	actomyosin structure organization	-4.63129	-2.30003	14/200
7_Member	GO Biological Processes	GO:0051493	regulation of cytoskeleton organization	-4.61491	-2.293	25/534
7_Member	GO Biological Processes	GO:0051492	regulation of stress fiber assembly	-4.59616	-2.28722	9/84
7_Member	GO Biological Processes	GO:0032956	regulation of actin cytoskeleton organization	-4.59011	-2.28541	19/344
7_Member	GO Biological Processes	GO:0110053	regulation of actin filament organization	-4.49355	-2.22196	16/261
7_Member	GO Biological Processes	GO:0051496	positive regulation of stress fiber assembly	-4.39098	-2.15644	7/51
7_Member	GO Biological Processes	GO:0031589	cell-substrate adhesion	-4.38762	-2.15644	19/356
7_Member	GO Biological Processes	GO:0032970	regulation of actin filament-based process	-4.35968	-2.13556	20/389
7_Member	GO Biological Processes	GO:0034332	adherens junction organization	-4.15495	-1.98042	11/142
7_Member	GO Biological Processes	GO:0001952	regulation of cell-matrix adhesion	-4.12374	-1.96757	10/119
7_Member	GO Biological Processes	GO:0032231	regulation of actin filament bundle assembly	-4.09889	-1.9457	9/97
7_Member	GO Biological Processes	GO:1902905	positive regulation of supramolecular fiber organization	-3.92693	-1.83984	13/204
7_Member	GO Biological Processes	GO:0032233	positive regulation of actin filament bundle assembly	-3.88382	-1.82379	7/61
7_Member	GO Biological Processes	GO:0010810	regulation of cell-substrate adhesion	-3.70087	-1.71779	13/215
7_Member	GO Biological Processes	GO:0044089	positive regulation of cellular component biogenesis	-3.6732	-1.70006	23/541
7_Member	GO Biological Processes	GO:1903391	regulation of adherens junction organization	-3.62554	-1.66593	7/67
7_Member	GO Biological Processes	GO:1903393	positive regulation of adherens junction organization	-3.61548	-1.65966	5/31
7_Member	GO Biological Processes	GO:0034333	adherens junction assembly	-3.5749	-1.63393	8/90
7_Member	GO Biological Processes	GO:0051495	positive regulation of cytoskeleton organization	-3.49041	-1.57526	13/226
7_Member	GO Biological Processes	GO:0007044	cell-substrate junction assembly	-3.35306	-1.49189	8/97
7_Member	GO Biological Processes	GO:0007045	cell-substrate adherens junction assembly	-3.11975	-1.35507	7/81
7_Member	GO Biological Processes	GO:0048041	focal adhesion assembly	-3.11975	-1.35507	7/81
7_Member	GO Biological Processes	GO:0051893	regulation of focal adhesion assembly	-3.07793	-1.32859	6/60
7_Member	GO Biological Processes	GO:0090109	regulation of cell-substrate junction assembly	-3.07793	-1.32859	6/60
7_Member	GO Biological Processes	GO:0051894	positive regulation of focal adhesion assembly	-2.96845	-1.25729	4/25
7_Member	GO Biological Processes	GO:0034329	cell junction assembly	-2.72507	-1.10476	12/241
7_Member	GO Biological Processes	GO:1901890	positive regulation of cell junction assembly	-2.5092	-0.966902	4/33
7_Member	GO Biological Processes	GO:1901888	regulation of cell junction assembly	-2.23102	-0.795265	6/88
8_Summary	Reactome Gene Sets	R-HSA-9006934	Signaling by Receptor Tyrosine Kinases	-6.59382	-3.44097	27/471
8_Member	Reactome Gene Sets	R-HSA-9006934	Signaling by Receptor Tyrosine Kinases	-6.59382	-3.44097	27/471
8_Member	GO Biological Processes	GO:0007169	transmembrane receptor protein tyrosine kinase signaling pathway	-4.43677	-2.19111	30/722
9_Summary	GO Biological Processes	GO:0045860	positive regulation of protein kinase activity	-6.54819	-3.44097	29/534
9_Member	GO Biological Processes	GO:0045860	positive regulation of protein kinase activity	-6.54819	-3.44097	29/534
9_Member	GO Biological Processes	GO:0032147	activation of protein kinase activity	-6.50343	-3.44097	22/333
9_Member	GO Biological Processes	GO:0033674	positive regulation of kinase activity	-6.38579	-3.36477	30/575
9_Member	GO Biological Processes	GO:0051347	positive regulation of transferase activity	-5.7398	-2.96633	31/651
9_Member	GO Biological Processes	GO:0071902	positive regulation of protein serine/threonine kinase activity	-5.27721	-2.66724	20/336
9_Member	GO Biological Processes	GO:0045859	regulation of protein kinase activity	-5.20787	-2.63835	34/796
9_Member	GO Biological Processes	GO:0071900	regulation of protein serine/threonine kinase activity	-4.82089	-2.42243	25/519
9_Member	GO Biological Processes	GO:0043405	regulation of MAP kinase activity	-4.64235	-2.30254	19/341
9_Member	GO Biological Processes	GO:0043406	positive regulation of MAP kinase activity	-4.51373	-2.22557	16/260
9_Member	GO Biological Processes	GO:0043408	regulation of MAPK cascade	-4.26796	-2.06101	31/774
9_Member	GO Biological Processes	GO:0080135	regulation of cellular response to stress	-4.1482	-1.97937	30/749
9_Member	GO Biological Processes	GO:0043410	positive regulation of MAPK cascade	-4.00289	-1.87848	24/548
9_Member	GO Biological Processes	GO:0000187	activation of MAPK activity	-3.88971	-1.82379	11/152
9_Member	GO Biological Processes	GO:0007254	JNK cascade	-3.14931	-1.3756	12/215
9_Member	GO Biological Processes	GO:0031098	stress-activated protein kinase signaling cascade	-3.04278	-1.30273	15/317
9_Member	GO Biological Processes	GO:0051403	stress-activated MAPK cascade	-2.98777	-1.27337	14/288
9_Member	GO Biological Processes	GO:0032872	regulation of stress-activated MAPK cascade	-2.27254	-0.813185	11/240
9_Member	GO Biological Processes	GO:0070302	regulation of stress-activated protein kinase signaling cascade	-2.24614	-0.801855	11/242
9_Member	GO Biological Processes	GO:0043506	regulation of JUN kinase activity	-2.23102	-0.795265	6/88
9_Member	GO Biological Processes	GO:0046328	regulation of JNK cascade	-2.09576	-0.703221	9/186
10_Summary	GO Biological Processes	GO:0051301	cell division	-6.51997	-3.44097	31/598
10_Member	GO Biological Processes	GO:0051301	cell division	-6.51997	-3.44097	31/598
11_Summary	Reactome Gene Sets	R-HSA-3000170	Syndecan interactions	-6.33989	-3.36477	7/27
11_Member	Reactome Gene Sets	R-HSA-3000170	Syndecan interactions	-6.33989	-3.36477	7/27
11_Member	KEGG Pathway	hsa04510	Focal adhesion	-5.30781	-2.68406	15/199
11_Member	GO Biological Processes	GO:0007369	gastrulation	-5.0132	-2.52817	14/185
11_Member	Reactome Gene Sets	R-HSA-3000171	Non-integrin membrane-ECM interactions	-4.90183	-2.47416	8/59
11_Member	Reactome Gene Sets	R-HSA-2129379	Molecules associated with elastic fibres	-4.18775	-1.99406	6/38
11_Member	GO Biological Processes	GO:0035987	endodermal cell differentiation	-3.76531	-1.75739	6/45
11_Member	Reactome Gene Sets	R-HSA-1566948	Elastic fibre formation	-3.76531	-1.75739	6/45
11_Member	GO Biological Processes	GO:0033627	cell adhesion mediated by integrin	-3.58523	-1.64145	7/68
11_Member	Canonical Pathways	M165	PID SYNDECAN 4 PATHWAY	-3.54829	-1.61397	5/32
11_Member	GO Biological Processes	GO:0001706	endoderm formation	-3.50887	-1.58599	6/50
11_Member	GO Biological Processes	GO:0001704	formation of primary germ layer	-3.36992	-1.50417	9/121
11_Member	GO Biological Processes	GO:0007492	endoderm development	-3.28701	-1.45661	7/76
11_Member	Reactome Gene Sets	R-HSA-1474244	Extracellular matrix organization	-3.27233	-1.44755	15/301
11_Member	Canonical Pathways	M281	PID FAK PATHWAY	-3.11695	-1.35507	6/59
11_Member	KEGG Pathway	hsa04810	Regulation of actin cytoskeleton	-2.68087	-1.07557	11/212
11_Member	Reactome Gene Sets	R-HSA-3000178	ECM proteoglycans	-2.54516	-0.994774	6/76
11_Member	GO Biological Processes	GO:0007229	integrin-mediated signaling pathway	-2.46762	-0.936475	7/105
11_Member	Canonical Pathways	M212	PID INTEGRIN5 PATHWAY	-2.45237	-0.932902	3/17
11_Member	GO Biological Processes	GO:0043062	extracellular structure organization	-2.21516	-0.783547	16/425
11_Member	Reactome Gene Sets	R-HSA-445144	Signal transduction by L1	-2.1848	-0.76743	3/21
11_Member	Canonical Pathways	M174	PID UPA UPAR PATHWAY	-2.12878	-0.727019	4/42
12_Summary	GO Biological Processes	GO:0048598	embryonic morphogenesis	-6.21378	-3.25796	30/586
12_Member	GO Biological Processes	GO:0048598	embryonic morphogenesis	-6.21378	-3.25796	30/586
12_Member	GO Biological Processes	GO:0001701	in utero embryonic development	-3.61359	-1.65966	18/375
12_Member	GO Biological Processes	GO:0030879	mammary gland development	-3.46716	-1.56626	10/143
12_Member	GO Biological Processes	GO:0061061	muscle structure development	-3.41932	-1.53922	26/674
12_Member	GO Biological Processes	GO:0048732	gland development	-3.27292	-1.44755	19/435
12_Member	GO Biological Processes	GO:0048729	tissue morphogenesis	-3.06602	-1.31902	25/674
12_Member	GO Biological Processes	GO:0048568	embryonic organ development	-2.93263	-1.23626	18/429
12_Member	GO Biological Processes	GO:0060537	muscle tissue development	-2.75725	-1.12724	17/409
12_Member	GO Biological Processes	GO:0042692	muscle cell differentiation	-2.60423	-1.03357	16/387
12_Member	GO Biological Processes	GO:0014706	striated muscle tissue development	-2.56027	-1.00264	16/391
12_Member	GO Biological Processes	GO:0002009	morphogenesis of an epithelium	-2.5546	-1.00025	20/540
12_Member	GO Biological Processes	GO:0043009	chordate embryonic development	-2.45512	-0.932902	22/629
12_Member	GO Biological Processes	GO:0009792	embryo development ending in birth or egg hatching	-2.3202	-0.851461	22/646
13_Summary	GO Biological Processes	GO:0072001	renal system development	-6.16468	-3.23172	20/294
13_Member	GO Biological Processes	GO:0072001	renal system development	-6.16468	-3.23172	20/294
13_Member	GO Biological Processes	GO:0001822	kidney development	-5.89336	-3.04977	19/279
13_Member	GO Biological Processes	GO:0001655	urogenital system development	-5.37454	-2.71975	20/331
13_Member	GO Biological Processes	GO:0003148	outflow tract septum morphogenesis	-4.98477	-2.50894	6/28
13_Member	GO Biological Processes	GO:0072073	kidney epithelium development	-4.92126	-2.47416	12/140
13_Member	GO Biological Processes	GO:0003151	outflow tract morphogenesis	-4.76858	-2.38046	9/80
13_Member	GO Biological Processes	GO:0003007	heart morphogenesis	-3.95372	-1.84415	15/260
13_Member	GO Biological Processes	GO:0007507	heart development	-3.94402	-1.84396	25/588
13_Member	GO Biological Processes	GO:0003206	cardiac chamber morphogenesis	-3.83092	-1.80139	10/129
13_Member	GO Biological Processes	GO:0003205	cardiac chamber development	-3.44435	-1.55169	11/171
13_Member	GO Biological Processes	GO:0060411	cardiac septum morphogenesis	-3.28701	-1.45661	7/76
13_Member	GO Biological Processes	GO:0001823	mesonephros development	-3.2067	-1.3997	8/102
13_Member	GO Biological Processes	GO:0007423	sensory organ development	-3.2034	-1.39774	22/548
13_Member	GO Biological Processes	GO:0001501	skeletal system development	-3.13677	-1.36701	21/518
13_Member	GO Biological Processes	GO:0009880	embryonic pattern specification	-3.00222	-1.28226	6/62
13_Member	GO Biological Processes	GO:0003279	cardiac septum development	-2.93995	-1.24045	8/112
13_Member	GO Biological Processes	GO:0045778	positive regulation of ossification	-2.84915	-1.17703	7/90
13_Member	GO Biological Processes	GO:0030278	regulation of ossification	-2.82948	-1.16497	11/203
13_Member	GO Biological Processes	GO:0051216	cartilage development	-2.72937	-1.10556	11/209
13_Member	GO Biological Processes	GO:0001657	ureteric bud development	-2.66155	-1.06251	7/97
13_Member	GO Biological Processes	GO:0072163	mesonephric epithelium development	-2.63618	-1.04781	7/98
13_Member	GO Biological Processes	GO:0072164	mesonephric tubule development	-2.63618	-1.04781	7/98
13_Member	GO Biological Processes	GO:0001654	eye development	-2.48422	-0.948433	15/362
13_Member	GO Biological Processes	GO:0150063	visual system development	-2.44	-0.924547	15/366
13_Member	GO Biological Processes	GO:0048880	sensory system development	-2.38584	-0.886529	15/371
13_Member	GO Biological Processes	GO:0061448	connective tissue development	-2.26379	-0.808981	12/275
13_Member	GO Biological Processes	GO:0043010	camera-type eye development	-2.22051	-0.788333	13/314
13_Member	GO Biological Processes	GO:0002064	epithelial cell development	-2.1967	-0.770695	10/212
13_Member	GO Biological Processes	GO:0001503	ossification	-2.10404	-0.708701	15/399
13_Member	GO Biological Processes	GO:0045667	regulation of osteoblast differentiation	-2.04064	-0.666094	7/126
14_Summary	KEGG Pathway	hsa04931	Insulin resistance	-6.15132	-3.23172	12/107
14_Member	KEGG Pathway	hsa04931	Insulin resistance	-6.15132	-3.23172	12/107
14_Member	GO Biological Processes	GO:0032870	cellular response to hormone stimulus	-5.93917	-3.06878	33/703
14_Member	GO Biological Processes	GO:0071417	cellular response to organonitrogen compound	-5.68793	-2.93859	29/589
14_Member	GO Biological Processes	GO:1901699	cellular response to nitrogen compound	-4.84367	-2.43462	29/652
14_Member	GO Biological Processes	GO:0032869	cellular response to insulin stimulus	-4.83126	-2.42753	15/218
14_Member	KEGG Pathway	hsa04140	Autophagy - animal	-4.56998	-2.27363	11/128
14_Member	Canonical Pathways	M295	SIG PIP3 SIGNALING IN CARDIAC MYOCTES	-4.48932	-2.22196	8/67
14_Member	KEGG Pathway	hsa04152	AMPK signaling pathway	-4.09306	-1.94284	10/120
14_Member	GO Biological Processes	GO:0032868	response to insulin	-3.70437	-1.71779	15/274
14_Member	KEGG Pathway	hsa04910	Insulin signaling pathway	-3.59149	-1.64236	10/138
14_Member	GO Biological Processes	GO:0008286	insulin receptor signaling pathway	-3.46716	-1.56626	10/143
14_Member	Canonical Pathways	M7955	SIG INSULIN RECEPTOR PATHWAY IN CARDIAC MYOCYTES	-3.46126	-1.56533	6/51
14_Member	GO Biological Processes	GO:0071375	cellular response to peptide hormone stimulus	-3.42411	-1.53969	16/323
14_Member	GO Biological Processes	GO:1901653	cellular response to peptide	-3.42267	-1.53969	18/389
14_Member	Reactome Gene Sets	R-HSA-198203	PI3K/AKT activation	-3.31278	-1.47381	3/9
14_Member	GO Biological Processes	GO:0062013	positive regulation of small molecule metabolic process	-3.23504	-1.41992	10/153
14_Member	GO Biological Processes	GO:1901652	response to peptide	-3.0736	-1.32543	21/524
14_Member	Canonical Pathways	M28	PID IL4 2PATHWAY	-2.89411	-1.21111	6/65
14_Member	KEGG Pathway	hsa04930	Type II diabetes mellitus	-2.80742	-1.15513	5/46
14_Member	KEGG Pathway	hsa04920	Adipocytokine signaling pathway	-2.7592	-1.1283	6/69
14_Member	GO Biological Processes	GO:0010565	regulation of cellular ketone metabolic process	-2.68212	-1.07557	10/181
14_Member	GO Biological Processes	GO:0048015	phosphatidylinositol-mediated signaling	-2.68212	-1.07557	10/181
14_Member	GO Biological Processes	GO:0046320	regulation of fatty acid oxidation	-2.66436	-1.06283	4/30
14_Member	Canonical Pathways	M125	PID IGF1 PATHWAY	-2.66436	-1.06283	4/30
14_Member	GO Biological Processes	GO:0048017	inositol lipid-mediated signaling	-2.63	-1.04486	10/184
14_Member	GO Biological Processes	GO:0046321	positive regulation of fatty acid oxidation	-2.61494	-1.03633	3/15
14_Member	GO Biological Processes	GO:0000271	polysaccharide biosynthetic process	-2.46092	-0.936475	6/79
14_Member	GO Biological Processes	GO:0043434	response to peptide hormone	-2.45179	-0.932902	17/438
14_Member	GO Biological Processes	GO:1904659	glucose transmembrane transport	-2.37782	-0.885706	7/109
14_Member	GO Biological Processes	GO:0045913	positive regulation of carbohydrate metabolic process	-2.35477	-0.870238	6/83
14_Member	GO Biological Processes	GO:0032885	regulation of polysaccharide biosynthetic process	-2.32649	-0.856593	4/37
14_Member	GO Biological Processes	GO:0046627	negative regulation of insulin receptor signaling pathway	-2.32649	-0.856593	4/37
14_Member	GO Biological Processes	GO:0008645	hexose transmembrane transport	-2.31331	-0.845193	7/112
14_Member	GO Biological Processes	GO:0015749	monosaccharide transmembrane transport	-2.27159	-0.813185	7/114
14_Member	GO Biological Processes	GO:1900077	negative regulation of cellular response to insulin stimulus	-2.24376	-0.801855	4/39
14_Member	KEGG Pathway	hsa04213	Longevity regulating pathway - multiple species	-2.2379	-0.79715	5/62
14_Member	GO Biological Processes	GO:0034219	carbohydrate transmembrane transport	-2.23084	-0.795265	7/116
14_Member	GO Biological Processes	GO:0045834	positive regulation of lipid metabolic process	-2.22705	-0.793742	8/146
14_Member	GO Biological Processes	GO:0032881	regulation of polysaccharide metabolic process	-2.09264	-0.70144	4/43
14_Member	GO Biological Processes	GO:0019217	regulation of fatty acid metabolic process	-2.05106	-0.673033	6/96
14_Member	Canonical Pathways	M16	PID INSULIN PATHWAY	-2.02334	-0.65594	4/45
14_Member	GO Biological Processes	GO:0050996	positive regulation of lipid catabolic process	-2.0202	-0.65594	3/24
14_Member	Reactome Gene Sets	R-HSA-982772	Growth hormone receptor signaling	-2.0202	-0.65594	3/24
15_Summary	GO Biological Processes	GO:0045444	fat cell differentiation	-5.97653	-3.09035	17/224
15_Member	GO Biological Processes	GO:0045444	fat cell differentiation	-5.97653	-3.09035	17/224
15_Member	GO Biological Processes	GO:0045598	regulation of fat cell differentiation	-3.09571	-1.34284	9/132
15_Member	GO Biological Processes	GO:0045599	negative regulation of fat cell differentiation	-2.60623	-1.03454	5/51
15_Member	GO Biological Processes	GO:0017145	stem cell division	-2.12878	-0.727019	4/42
16_Summary	GO Biological Processes	GO:0048589	developmental growth	-5.88002	-3.04977	32/674
16_Member	GO Biological Processes	GO:0048589	developmental growth	-5.88002	-3.04977	32/674
16_Member	GO Biological Processes	GO:0045926	negative regulation of growth	-5.35075	-2.7053	17/249
16_Member	GO Biological Processes	GO:0040008	regulation of growth	-5.328	-2.6917	31/682
16_Member	GO Biological Processes	GO:0016049	cell growth	-4.81171	-2.41844	24/487
16_Member	GO Biological Processes	GO:0048640	negative regulation of developmental growth	-3.59068	-1.64236	9/113
16_Member	GO Biological Processes	GO:0001558	regulation of cell growth	-3.048	-1.30449	18/419
16_Member	GO Biological Processes	GO:0048638	regulation of developmental growth	-2.65746	-1.05925	15/347
16_Member	GO Biological Processes	GO:0048639	positive regulation of developmental growth	-2.1251	-0.725592	9/184
16_Member	GO Biological Processes	GO:0030308	negative regulation of cell growth	-2.09576	-0.703221	9/186
17_Summary	KEGG Pathway	hsa05205	Proteoglycans in cancer	-5.87595	-3.04977	16/203
17_Member	KEGG Pathway	hsa05205	Proteoglycans in cancer	-5.87595	-3.04977	16/203
17_Member	KEGG Pathway	hsa04919	Thyroid hormone signaling pathway	-3.50559	-1.58599	9/116
17_Member	KEGG Pathway	hsa04015	Rap1 signaling pathway	-3.23948	-1.423	12/210
17_Member	KEGG Pathway	hsa04151	PI3K-Akt signaling pathway	-3.15561	-1.37839	16/342
17_Member	KEGG Pathway	hsa05206	MicroRNAs in cancer	-2.83383	-1.1666	14/299
18_Summary	GO Biological Processes	GO:0070482	response to oxygen levels	-5.83601	-3.03495	23/394
18_Member	GO Biological Processes	GO:0070482	response to oxygen levels	-5.83601	-3.03495	23/394
18_Member	GO Biological Processes	GO:0036293	response to decreased oxygen levels	-5.19145	-2.63835	21/370
18_Member	GO Biological Processes	GO:0001666	response to hypoxia	-4.85482	-2.44037	20/359
18_Member	GO Biological Processes	GO:0071453	cellular response to oxygen levels	-3.89315	-1.82379	14/234
18_Member	GO Biological Processes	GO:0036294	cellular response to decreased oxygen levels	-3.11408	-1.35507	12/217
18_Member	GO Biological Processes	GO:0071456	cellular response to hypoxia	-2.76227	-1.12868	11/207
18_Member	GO Biological Processes	GO:0006979	response to oxidative stress	-2.29774	-0.835387	17/454
19_Summary	GO Biological Processes	GO:0051129	negative regulation of cellular component organization	-5.83041	-3.03495	34/745
19_Member	GO Biological Processes	GO:0051129	negative regulation of cellular component organization	-5.83041	-3.03495	34/745
19_Member	GO Biological Processes	GO:0031333	negative regulation of protein complex assembly	-4.18281	-1.99317	11/141
19_Member	GO Biological Processes	GO:0043254	regulation of protein complex assembly	-3.7028	-1.71779	21/469
19_Member	GO Biological Processes	GO:0090066	regulation of anatomical structure size	-2.87175	-1.19352	20/507
19_Member	GO Biological Processes	GO:0032535	regulation of cellular component size	-2.39658	-0.891098	15/370
19_Member	GO Biological Processes	GO:0051016	barbed-end actin filament capping	-2.24581	-0.801855	3/20
19_Member	GO Biological Processes	GO:0032271	regulation of protein polymerization	-2.11482	-0.717018	10/218
20_Summary	GO Biological Processes	GO:0097284	hepatocyte apoptotic process	-5.82101	-3.03495	5/12
20_Member	GO Biological Processes	GO:0097284	hepatocyte apoptotic process	-5.82101	-3.03495	5/12
20_Member	GO Biological Processes	GO:0042246	tissue regeneration	-3.2185	-1.40491	7/78
20_Member	GO Biological Processes	GO:0031099	regeneration	-2.91622	-1.22566	11/198
20_Member	GO Biological Processes	GO:1904019	epithelial cell apoptotic process	-2.89031	-1.20926	8/114
