# Supplementary material for: Glucocorticoid receptor wields chromatin interactions to tune transcription for cytoskeleton stabilization in podocytes
Source: Commun Biol. 2021 Jun 3;4:675. doi: 10.1038/s42003-021-02209-8 (PMC8175753; doi:10.1038/s42003-021-02209-8)
Supplement: Supplementary file 9 — Supplementary Data 6 [file 42003_2021_2209_MOESM9_ESM.xlsx]

## Sheet: ZBTB16 in human glomeruli
Sample Number	Sample Name	Age (Years)	Group	Sex	Tissue Type	ZBTB16 / g5174752_3p_at
1	KC03-816	15	Normal Kidney	Male	Glomeruli	0.66269
2	KC05-1788-R	42	Normal Kidney	Female	Glomeruli	2.28231
3	KC05-2237	18	Normal Kidney	Female	Glomeruli	3.99634
4	KC06-909	9	Normal Kidney	Male	Glomeruli	3.15516
5	KC07-1888	7	Normal Kidney	Female	Glomeruli	3.7929
6	KC08-388	53	Normal Kidney	Female	Glomeruli	1.74154
7	KC08-543	16	Normal Kidney	Male	Glomeruli	3.79111
8	S08-3650	60	Normal Kidney	Female	Glomeruli	3.23552
9	SP07-15224	67	Normal Kidney	Male	Glomeruli	3.30978
10	K05-340	34	Collapsing Focal Segmental Glomerulosclerosis	Female	Glomeruli	0.44455
11	KC04-1623	47	Collapsing Focal Segmental Glomerulosclerosis	Male	Glomeruli	1.11047
12	KC06-1039	32	Collapsing Focal Segmental Glomerulosclerosis	Female	Glomeruli	1.02777
13	KC06-1838	42	Collapsing Focal Segmental Glomerulosclerosis	Male	Glomeruli	0.89288
14	KC06-1841	20	Collapsing Focal Segmental Glomerulosclerosis	Female	Glomeruli	0.70784
15	KC08-430	57	Collapsing Focal Segmental Glomerulosclerosis	Female	Glomeruli	1.05319
