# Supplementary material for: Glucocorticoid receptor wields chromatin interactions to tune transcription for cytoskeleton stabilization in podocytes
Source: Commun Biol. 2021 Jun 3;4:675. doi: 10.1038/s42003-021-02209-8 (PMC8175753; doi:10.1038/s42003-021-02209-8)
Supplement: Supplementary file 10 — Supplementary Data 7 [file 42003_2021_2209_MOESM10_ESM.xlsx]

## Sheet: F-actin
group	density of rhodamine-labeled phalloidin
siN+DEX-1	31.6452
siN+DEX-2	26.7316
siN+DEX-3	26.2773
si1-ZBTB16+DEX-1	12.9062
si1-ZBTB16+DEX-2	11.4321
si1-ZBTB16+DEX-3	8.75638
si1-ZBTB16+DEX-4	7.57686
si1-ZBTB16+DEX-5	10.2009
si1-ZBTB16+DEX-6	2.70787
si1-ZBTB16+DEX-7	5.79165
si1-ZBTB16+DEX-8	6.02063
si1-ZBTB16+DEX-9	5.20889
si2-ZBTB16+DEX-1	14.5578
si2-ZBTB16+DEX-2	12.8133
si2-ZBTB16+DEX-3	15.8297
si2-ZBTB16+DEX-4	19.1168
si2-ZBTB16+DEX-5	15.9319
si2-ZBTB16+DEX-6	19.0448
si2-ZBTB16+DEX-7	16.3488
