# Supplementary material for: Glucocorticoid receptor wields chromatin interactions to tune transcription for cytoskeleton stabilization in podocytes
Source: Commun Biol. 2021 Jun 3;4:675. doi: 10.1038/s42003-021-02209-8 (PMC8175753; doi:10.1038/s42003-021-02209-8)
Supplement: Supplementary file 11 — Supplementary Data 8 [file 42003_2021_2209_MOESM11_ESM.xlsx]

## Sheet: control-dex
replication 1	Ct	mean	ΔCt	relative quantity			replication 2	Ct	mean	ΔCt	relative quantity			replication 3	Ct	mean	ΔCt	relative quantity
Control-18S	9.39421						Control-18S	11.798						Control-18S	11.7012
Control-18S	8.87085						Control-18S	10.8967						Control-18S	11.703
Control-18S	8.8277	9.03092					Control-18S	11.8345	11.5097					Control-18S	11.755	11.7197
Control-ZBTB16	32.6509						Control-ZBTB16	35.1661						Control-ZBTB16	36.0916
Control-ZBTB16	34.1131						Control-ZBTB16	34.1091						Control-ZBTB16	35.8266
Control-ZBTB16	32.9667	33.2436	24.2126	5.14361e-08	1		Control-ZBTB16	35.6918	34.989	23.4793	8.55134e-08	1		Control-ZBTB16	36.3784	36.0989	24.3791	4.58303e-08	1
Control-SYNPO	23.6488						Control-SYNPO	25.778						Control-SYNPO	26.1885
Control-SYNPO	23.6765						Control-SYNPO	25.8501						Control-SYNPO	26.9708
Control-SYNPO	23.6159	23.6471	14.6162	3.98199e-05	1		Control-SYNPO	25.7173	25.7818	14.2721	5.05452e-05	1		Control-SYNPO	26.0073	26.3889	14.6691	3.83837e-05	1
Control-CD2AP	28.3996						Control-CD2AP	29.6684						Control-CD2AP	29.9679
Control-CD2AP	28.0893						Control-CD2AP	29.5528						Control-CD2AP	29.6237
Control-CD2AP	28.4358	28.3082	19.2773	1.5738e-06	1		Control-CD2AP	29.3032	29.5082	17.9984	3.81887e-06	1		Control-CD2AP	29.9412	29.8443	18.1245	3.49927e-06	1
DEX-18S	9.76375						DEX-18S	9.30656						DEX-18S	10.0265
DEX-18S	9.81883						DEX-18S	9.22322						DEX-18S	10.4745
DEX-18S	9.72608	9.76955					DEX-18S	9.11914	9.21631					DEX-18S	10.1233	10.2081
DEX-ZBTB16	26.9941						DEX-ZBTB16	26.0686						DEX-ZBTB16	27.0551
DEX-ZBTB16	26.2989						DEX-ZBTB16	25.792						DEX-ZBTB16	27.2072
DEX-ZBTB16	26.4948	26.5959	16.8264	8.60508e-06	167.297		DEX-ZBTB16	26.1858	26.0154	16.7991	8.76912e-06	102.547		DEX-ZBTB16	27.0936	27.1186	16.9106	8.11734e-06	177.117
DEX-SYNPO	23.0412						DEX-SYNPO	22.7826						DEX-SYNPO	24.2632
DEX-SYNPO	23.0346						DEX-SYNPO	22.5867						DEX-SYNPO	23.8975
DEX-SYNPO	23.1099	23.0619	13.2923	9.96794e-05	2.50326		DEX-SYNPO	22.6022	22.6572	13.4409	8.9929e-05	1.77918		DEX-SYNPO	23.9849	24.0486	13.8405	6.81715e-05	1.77605
DEX-CD2AP	29.3947						DEX-CD2AP	27.5277						DEX-CD2AP	28.4624
DEX-CD2AP	28.173						DEX-CD2AP	27.8071						DEX-CD2AP	28.5452
DEX-CD2AP	28.1919	28.5866	18.817	2.16529e-06	1.37584		DEX-CD2AP	27.3928	27.5759	18.3596	2.97316e-06	0.778544		DEX-CD2AP	29.057	28.6882	18.4801	2.73482e-06	0.78154

## Sheet: siZBTB16
replication 1	Ct	mean	ΔCt	relative quantity			replication 2	Ct	mean	ΔCt	relative quantity			replication 3	Ct	mean	ΔCt	relative quantity
siN-18s	7.97016						siN-18s	8.8967						siN-18s	8.01825
siN-18s	8.02555						siN-18s	7.88186						siN-18s	7.9802
siN-18s	8.03637	8.01069					siN-18s	7.8352	8.20459					siN-18s	8.04302	8.01382
siN-zbtb16	29.9191						siN-zbtb16	28.6079						siN-zbtb16	28.2812
siN-zbtb16	29.5058						siN-zbtb16	27.7129						siN-zbtb16	28.4878
siN-zbtb16	29.9358	29.7869	21.7762	2.78425e-07	1		siN-zbtb16	28.4558	28.2588	20.0543	9.18476e-07	1		siN-zbtb16	29.034	28.601	20.5872	6.34803e-07	1
siN-synpo	27.1885						siN-synpo	26.1895						siN-synpo	26.3032
siN-synpo	27.1289						siN-synpo	26.4446						siN-synpo	26.1543
siN-synpo	26.9437	27.087	19.0763	1.80906e-06	1		siN-synpo	26.5434	26.3925	18.1879	3.34887e-06	1		siN-synpo	26.5344	26.3306	18.3168	3.06258e-06	1
si1-18s	8.05511						si1-18s	8.40646						si1-18s	8.01983
si1-18s	8.23827						si1-18s	8.40305						si1-18s	8.00611
si1-18s	8.18975	8.16105					si1-18s	8.34365	8.38438					si1-18s	8.10401	8.04332
si1-zbtb16	31.8087						si1-zbtb16	31.3388						si1-zbtb16	30.5165
si1-zbtb16	31.8344						si1-zbtb16	31.0915						si1-zbtb16	30.5932
si1-zbtb16	31.1049	31.5827	23.4216	8.89997e-08	0.319654		si1-zbtb16	29.5315	30.6539	22.2696	1.97786e-07	0.215341		si1-zbtb16	30.1962	30.4353	22.392	1.81698e-07	0.286227
si1-synpo	28.2444						si1-synpo	28.4879						si1-synpo	28.1509
si1-synpo	28.811						si1-synpo	28.3755						si1-synpo	27.7475
si1-synpo	28.4888	28.5147	20.3537	7.4633e-07	0.412552		si1-synpo	28.2982	28.3872	20.0028	9.51794e-07	0.284214		si1-synpo	27.9415	27.9467	19.9033	1.01976e-06	0.332976
si2-18s	7.43481						si2-18s	8.46737						si2-18s	8.41677
si2-18s	7.51382						si2-18s	8.45873						si2-18s	8.45536
si2-18s	7.65669	7.53511					si2-18s	8.47821	8.4681					si2-18s	8.14661	8.33958
si2-zbtb16	31.3355						si2-zbtb16	29.9819						si2-zbtb16	30.2054
si2-zbtb16	30.3729						si2-zbtb16	30.7006						si2-zbtb16	30.402
si2-zbtb16	30.4625	30.7236	23.1885	1.04608e-07	0.375711		si2-zbtb16	32.2828	30.9884	22.5203	1.66229e-07	0.180984		si2-zbtb16	28.9039	29.8371	21.4975	3.37748e-07	0.532052
si2-synpo	27.9439						si2-synpo	28.2177						si2-synpo	27.5521
si2-synpo	27.9052						si2-synpo	28.3731						si2-synpo	27.8417
si2-synpo	28.2052	28.0181	20.483	6.8235e-07	0.377185		si2-synpo	28.2203	28.2704	19.8023	1.09377e-06	0.326608		si2-synpo	27.8229	27.7389	19.3993	1.44617e-06	0.472208

## Sheet: synpo-promoter
replication 1	Ct	median	ΔCt	relative quantity		replication 2	Ct	median	ΔCt	relative quantity		replication3	Ct	median	ΔCt	relative quantity
input-1	24.0006					input-2	24.5461					input-3	23.259
input-1	24.5825	24.5825				input-2	23.703					input-3	22.7972
input-1	25.8734					input-2	24.5153	24.5153				input-3	23.1562	23.1562
mock-1	36.762	36.762	12.1795	0.000215575		mock-2	Undetermined					mock-3	36.2596	36.2596	13.1034	0.000113624
mock-1	Undetermined					mock-2	37.8277	37.8277	13.3124	9.83027e-05		mock-3	Undetermined
mock-1	Undetermined					mock-2	36.3832					mock-3	Undetermined
IP-1	32.3752					IP-2	31.8102					IP-3	31.7645
IP-1	32.6261	32.6261	8.04366	0.00378981		IP-2	32.1389					IP-3	30.8743
IP-1	32.7435					IP-2	32.1056	32.1056	7.59029	0.00518914		IP-3	30.9985	30.9985	7.8423	0.00435746
